# Supplementary material for: Contrasting effects of whole-body and hepatocyte-specific deletion of the RNA polymerase III repressor Maf1 in the mouse
Source: Front Mol Biosci. 2023 Dec 5;10:1297800. doi: 10.3389/fmolb.2023.1297800 (PMC10746880; doi:10.3389/fmolb.2023.1297800)
Supplement: Supplementary file 1 [file Table2.XLSX]

## Sheet: Weight at sacrifice
	Cohorts		ChIPseq			RNAseq			Proteomic			Mice common to the 3 experiments
			Number of mice	Weight [g] +/- SD		Number of mice	Weight [g] +/- SD		Number of mice	Weight [g] +/- SD		Number of mice	Weight [g] +/- SD
	Chow-fed Maf1-/- cohort	Ctrl	6	29.1 +/- 1.7	S 0.0001	7	28.6 +/- 2.1	S 0.0008	5	28.8 +/- 2.6	S 0.011	5	28.8 +/- 2.6	S 0.015
		Maf1-/-	9	24.7 +/- 1.5		5	23.9 +/- 0.6		5	23.9 +/- 0.6		5	23.9 +/- 0.6
	Chow-fed Maf1Hep -/- cohort	Ctrl	5	26.8 +/- 1.2	S 0.02	4	26.9 +/- 1.3	T 0.15	5	27.3 +/- 1.8	NS 0.37	2*	26.3 +/- 1.9	T 0.13
		Maf1Hep-/-	9	28.1 +/- 0.7		4	28.2 +/- 0.8		5	28.1 +/- 0.7		4	28.2 +/- 0.8
	HF-fed Maf1Hep-/- cohort	Ctrl	6	34.9 +/- 5.9	NS 0.42	5	32.8 +/- 3.3	NS 0.17	5	32.8 +/- 3.3	NS 0.17	5	32.8 +/- 3.3	NS 0.17
		Maf1Hep-/-	4	38.5 +/- 7.5		4	38.5 +/- 7.5		4	38.5 +/- 7.5		4	38.5 +/- 7.5
	Table S2. Description of the three cohorts used for ChIPseq, RNAseq and proteomic analyses: weights at sacrifice. The weights before fasting are listed on the following sheet (the weights before fasting and at sacrifice are not statistically significant). S: significant (t-test p-value <0.05). NS: non significant. T: tendency (t-test p-value <0.15). In the Maf1hep-/- group of the HF-fed Maf1Hep-/…

## Sheet: Weight before fasting
	Cohorts		ChIPseq			RNAseq			Proteomic			Mice common to the 3 experiments
			Number of mice	Weight [g] +/- SD		Number of mice	Weight [g] +/- SD		Number of mice	Weight [g] +/- SD		Number of mice	Weight [g] +/- SD
	Chow-fed Maf1-/- cohort	Ctrl	6	30.2 +/- 1.9	S 0.00002	7	29.6 +/- 2.3	S 0.00057	5	30.0 +/- 2.7	S 0.0073	5	30.0 +/- 2.7	S 0.0038
		Maf1-/-	9	24.8 +/- 1.4		5	24.1 +/- 0.5		5	24.1 +/- 0.5		5	24.1 +/- 0.5
	Chow-fed Maf1Hep -/- cohort	Ctrl	5	27.4 +/- 1.5	S 0.03	4	27.6 +/- 1.7	NS 0.24	5	27.8 +/- 1.9	NS 0.29	2*	26.8 +/- 2.5	NS 0.19
		Maf1Hep-/-	9	28.9 +/- 0.8		4	29.0 +/- 1.2		5	28.9 +/- 1.0		4	29.0 +/- 1.2
	HF-fed Maf1Hep-/- cohort	Ctrl	6	36.8 +/- 6.0	NS 0.44	5	34.7 +/- 3.2	NS 0.22	5	34.7 +/- 3.2	NS 0.22	5	34.7 +/- 3.2	NS 0.22
		Maf1Hep-/-	4	39.8 +/- 7.9		4	39.8 +/- 7.9		4	39.8 +/- 7.9		4	39.8 +/- 7.9
	Table S2. Description of the three cohorts used for ChIPseq, RNAseq and proteomic analyses: weights before fasting. The weights at sacrifice are listed on the previous sheet (the weights before fasting and at sacrifice are not statistically significant). S: significant (t-test p-value <0.05). NS: non significant. In the Maf1hep-/- group of the HF-fed Maf1Hep-/- cohort, only one mouse had a low we…
