# Supplementary material for: Contrasting effects of whole-body and hepatocyte-specific deletion of the RNA polymerase III repressor Maf1 in the mouse
Source: Front Mol Biosci. 2023 Dec 5;10:1297800. doi: 10.3389/fmolb.2023.1297800 (PMC10746880; doi:10.3389/fmolb.2023.1297800)
Supplement: Supplementary file 2 [file Table3.XLSX]

## Sheet: Table S3 Legend
Table S3. Pol III occupancy of the loci examined in this work. Column A attributes a number to each entry, which is constant in all the sheets of the table. Column B indicates chromosomal locations with links to a UCSC genome browser session. The tRNA genes labeled "iMet" encode Methionine Initiator tRNAs.

## Sheet: Chow Maf1KO cohort
	Locus information - Chow Maf1-/- cohort								Limma								Mean scores		Individual scores
									Mean Ctrl samples' scores versus mean Chow Maf1-/- samples' scores. Cutoff on logFC: 0.5. Cutoff on adjusted P value: 0.05
	ID - Locus position (link - GRCm38/mm10)	Chromosome	Start	End	Name_1	Name_2	Locus type	tRNA type	logFC	T value	P value	Adj. P value	B value	Score above cutoff in at least one sample	Differentially occupied (in genes considered occupied - column O)	Change direction	Ctrl	Maf1-/-	CF-tCT-A	Above cutoff	CF-tCT-B	Above cutoff	CF-tKO-A	Above cutoff	CF-tKO-B	Above cutoff	CF-tKO-C	Above cutoff
1	chr1:34434661-34435033|tRNA-Glu-TTC-2-1|chr1_2318_tRNAGlu_TTC-	chr1	34434661	34435033	tRNA-Glu-TTC-2-1	chr1_2318_tRNAGlu_TTC-	tRNA	Glu	0.320965	1.99485	0.0610528	0.137956	-5.10567	Yes	No	Null	5.09673	5.41769	5.31164	Yes	4.88181	Yes	5.46092	Yes	5.41183	Yes	5.38033	Yes
2	chr1:51319037-51319436|NA_1	chr1	51319037	51319436	NA_1		Other		-0.203683	-1.20222	0.24449	0.369882	-6.26041	Yes	No	Null	0.822257	0.618574	0.840092	No	0.804423	No	0.938081	Yes	0.412804	No	0.504836	No
3	chr1:74816596-74816967|tRNA-Gly-GCC-3-1|chr1_2073_tRNAGly_GCC-	chr1	74816596	74816967	tRNA-Gly-GCC-3-1	chr1_2073_tRNAGly_GCC-	tRNA	Gly	0.656025	4.03284	0.000748406	0.00667882	-0.91262	Yes	Yes	Up	2.60883	3.26486	2.51286	Yes	2.7048	Yes	3.08465	Yes	3.49857	Yes	3.21135	Yes
4	chr1:75052411-75052783|tRNA-His-ATG-1-1|chr1_396_tRNAHis_ATG+	chr1	75052411	75052783	tRNA-His-ATG-1-1	chr1_396_tRNAHis_ATG+	tRNA	His	-0.259117	-1.66464	0.112884	0.212222	-5.63892	No	No	Null	0.309602	0.0504848	0.209184	No	0.41002	No	0.0260317	No	0.200418	No	-0.0749954	No
5	chr1:78297644-78298016|tRNA-Pro-AGG-2-1|chr1_413_tRNAPro_AGG+	chr1	78297644	78298016	tRNA-Pro-AGG-2-1	chr1_413_tRNAPro_AGG+	tRNA	Pro	-0.112694	-0.73404	0.472155	0.615286	-6.70994	No	No	Null	0.179397	0.0667032	0.0532732	No	0.305522	No	0.0635781	No	0.147522	No	-0.01099	No
6	chr1:105504486-105504860|tRNA-Val-GAC-1-1|chr1_1890_tRNAVal_GAC-	chr1	105504486	105504860	tRNA-Val-GAC-1-1	chr1_1890_tRNAVal_GAC-	tRNA	Val	-0.303533	-1.90409	0.0726218	0.159497	-5.25878	No	No	Null	0.413832	0.110299	0.276212	No	0.551453	No	0.207246	No	0.190608	No	-0.0669565	No
7	chr1:110904596-110904969|tRNA-Lys-CTT-7-1|chr1_1880_tRNALys_CTT-	chr1	110904596	110904969	tRNA-Lys-CTT-7-1	chr1_1880_tRNALys_CTT-	tRNA	Lys	-0.467145	-3.08217	0.00629203	0.0303827	-2.9903	No	No	Null	0.456636	-0.0105092	0.340909	No	0.572363	No	-0.0631908	No	0.0256952	No	0.00596809	No
8	chr1:118350140-118350625|B2_Mm2_SINE_B2+	chr1	118350140	118350625	B2_Mm2_SINE_B2+		SINE		0.435027	2.71619	0.0139493	0.0506919	-3.74881	Yes	No	Null	2.02658	2.4616	2.09262	Yes	1.96054	Yes	2.29502	Yes	2.6865	Yes	2.40329	Yes
9	chr1:128112233-128112632|B2_Mm2_B2_SINE+	chr1	128112233	128112632	B2_Mm2_B2_SINE+		SINE		0.225768	1.39866	0.178509	0.292351	-6.01607	Yes	No	Null	1.1357	1.36147	1.20296	Yes	1.06844	No	1.11613	Yes	1.47864	Yes	1.48962	Yes
10	chr1:133033811-133034180|tRNA-Lys-TTT-1-1|chr1_702_tRNALys_TTT+	chr1	133033811	133034180	tRNA-Lys-TTT-1-1	chr1_702_tRNALys_TTT+	tRNA	Lys	0.473561	2.77437	0.0123103	0.0464106	-3.63067	Yes	No	Null	4.28596	4.75952	4.35991	Yes	4.21201	Yes	4.57166	Yes	4.62578	Yes	5.08112	Yes
11	chr1:133034181-133034549|tRNA-Lys-TTT-1-2|chr1_1742_tRNALys_TTT-	chr1	133034181	133034549	tRNA-Lys-TTT-1-2	chr1_1742_tRNALys_TTT-	tRNA	Lys	0.699249	4.69601	0.000169453	0.00195843	0.561611	Yes	Yes	Up	3.03668	3.73593	3.09184	Yes	2.98152	Yes	3.66756	Yes	3.78343	Yes	3.7568	Yes
12	chr1:153458513-153458886|tRNA-Ile-TAT-3-1|chr1_838_tRNAIle_TAT+	chr1	153458513	153458886	tRNA-Ile-TAT-3-1	chr1_838_tRNAIle_TAT+	tRNA	Ile	-0.159225	-1.06091	0.302428	0.441432	-6.41659	No	No	Null	0.132099	-0.0271255	0.204981	No	0.0592178	No	-0.0631908	No	0.0568097	No	-0.0749954	No
13	chr1:165641483-165641855|tRNA-Pro-AGG-1-1|chr1_958_tRNAPro_AGG+	chr1	165641483	165641855	tRNA-Pro-AGG-1-1	chr1_958_tRNAPro_AGG+	tRNA	Pro	0.278702	1.76443	0.0942179	0.192532	-5.48487	Yes	No	Null	5.17583	5.45453	5.27556	Yes	5.07609	Yes	5.26721	Yes	5.58284	Yes	5.51354	Yes
14	chr1:165642120-165642492|tRNA-Pro-CGG-1-1|chr1_1491_tRNAPro_CGG-	chr1	165642120	165642492	tRNA-Pro-CGG-1-1	chr1_1491_tRNAPro_CGG-	tRNA	Pro	0.109902	0.709979	0.486599	0.627019	-6.7276	Yes	No	Null	5.24588	5.35578	5.26333	Yes	5.22842	Yes	5.17383	Yes	5.48409	Yes	5.40941	Yes
15	chr1:170999806-171000205|B2_Mm2_SINE-	chr1	170999806	171000205	B2_Mm2_SINE-		SINE		0.398214	2.59434	0.0180805	0.060699	-3.99268	No	No	Null	0.462615	0.860829	0.336886	No	0.588344	No	0.816276	No	0.813903	No	0.952308	No
16	chr1:171033791-171034165|tRNA-Asn-GTT-3-1|chr1_1458_tRNAAsn_GTT-	chr1	171033791	171034165	tRNA-Asn-GTT-3-1	chr1_1458_tRNAAsn_GTT-	tRNA	Asn	0.322992	2.17422	0.0429348	0.107267	-4.79005	Yes	No	Null	5.38067	5.70366	5.35684	Yes	5.4045	Yes	5.78119	Yes	5.64238	Yes	5.68741	Yes
17	chr1:171036878-171037250|tRNA-Asp-GTC-1-1|chr1_1457_tRNAAsp_GTC-	chr1	171036878	171037250	tRNA-Asp-GTC-1-1	chr1_1457_tRNAAsp_GTC-	tRNA	Asp	0.497964	2.74776	0.0130356	0.0476171	-3.68483	Yes	No	Null	5.10786	5.60582	4.98269	Yes	5.23303	Yes	5.22669	Yes	5.75907	Yes	5.83171	Yes
18	chr1:171037846-171038218|tRNA-Gly-TCC-1-1|chr1_1456_tRNAGly_TCC-	chr1	171037846	171038218	tRNA-Gly-TCC-1-1	chr1_1456_tRNAGly_TCC-	tRNA	Gly	0.389968	2.43394	0.0253031	0.0729867	-4.30571	Yes	No	Null	5.31837	5.70834	5.46583	Yes	5.17092	Yes	5.84875	Yes	5.54375	Yes	5.73252	Yes
19	chr1:171038463-171038846|tRNA-Leu-CAG-2-1|chr1_995_tRNALeu_CAG+	chr1	171038463	171038846	tRNA-Leu-CAG-2-1	chr1_995_tRNALeu_CAG+	tRNA	Leu	0.377599	2.56722	0.0191462	0.0612579	-4.04627	Yes	No	Null	5.44093	5.81853	5.4205	Yes	5.46137	Yes	5.81055	Yes	5.80503	Yes	5.84001	Yes
20	chr1:171044834-171045205|tRNA-Gly-GCC-2-1|chr1_996_tRNAGly_GCC+	chr1	171044834	171045205	tRNA-Gly-GCC-2-1	chr1_996_tRNAGly_GCC+	tRNA	Gly	0.562929	3.22842	0.00455261	0.0237747	-2.67847	Yes	Yes	Up	5.38102	5.94395	5.17655	Yes	5.58549	Yes	6.01411	Yes	6.13757	Yes	5.68016	Yes
21	chr1:171064013-171064385|tRNA-Glu-CTC-1-1|chr1_1454_tRNAGlu_CTC-	chr1	171064013	171064385	tRNA-Glu-CTC-1-1	chr1_1454_tRNAGlu_CTC-	tRNA	Glu	0.475345	3.04437	0.00683804	0.0318117	-3.0702	Yes	No	Null	3.3761	3.85144	3.28068	Yes	3.47152	Yes	3.70473	Yes	4.00161	Yes	3.84799	Yes
22	chr1:171064548-171064920|tRNA-Gly-TCC-1-2|chr1_1453_tRNAGly_TCC-	chr1	171064548	171064920	tRNA-Gly-TCC-1-2	chr1_1453_tRNAGly_TCC-	tRNA	Gly	0.51972	3.39222	0.00316032	0.0179074	-2.32469	Yes	Yes	Up	2.78833	3.30805	2.67395	Yes	2.90271	Yes	3.41151	Yes	3.25966	Yes	3.25299	Yes
23	chr1:171065207-171065579|tRNA-Asp-GTC-1-2|chr1_1452_tRNAAsp_GTC-	chr1	171065207	171065579	tRNA-Asp-GTC-1-2	chr1_1452_tRNAAsp_GTC-	tRNA	Asp	0.559088	3.74146	0.00144287	0.0103798	-1.55885	Yes	Yes	Up	2.41825	2.97734	2.38173	Yes	2.45478	Yes	2.92951	Yes	3.07486	Yes	2.92765	Yes
24	chr1:171065833-171066216|tRNA-Leu-CAG-1-1|chr1_998_tRNALeu_CAG+	chr1	171065833	171066216	tRNA-Leu-CAG-1-1	chr1_998_tRNALeu_CAG+	tRNA	Leu	0.474956	2.26353	0.0358814	0.09436	-4.62691	Yes	No	Null	0.647739	1.12269	0.724654	Yes	0.570824	Yes	0.612872	Yes	1.1592	Yes	1.59601	Yes
25	chr1:171066480-171066851|tRNA-Gly-GCC-1-1|chr1_999_tRNAGly_GCC+	chr1	171066480	171066851	tRNA-Gly-GCC-1-1	chr1_999_tRNAGly_GCC+	tRNA	Gly	0.690974	4.5911	0.000213994	0.00238539	0.329119	Yes	Yes	Up	2.5878	3.27877	2.59759	Yes	2.578	Yes	3.23235	Yes	3.40354	Yes	3.20042	Yes
26	chr1:171071641-171072013|tRNA-Glu-CTC-1-2|chr1_1451_tRNAGlu_CTC-	chr1	171071641	171072013	tRNA-Glu-CTC-1-2	chr1_1451_tRNAGlu_CTC-	tRNA	Glu	0.492155	3.02769	0.00709331	0.0324726	-3.10535	Yes	No	Null	3.38755	3.87971	3.23873	Yes	3.53638	Yes	3.72458	Yes	4.07372	Yes	3.84083	Yes
27	chr1:171072183-171072555|tRNA-Gly-TCC-1-3|chr1_1450_tRNAGly_TCC-	chr1	171072183	171072555	tRNA-Gly-TCC-1-3	chr1_1450_tRNAGly_TCC-	tRNA	Gly	0.46264	3.1241	0.00573609	0.0278893	-2.90134	Yes	No	Null	2.70778	3.17042	2.69507	Yes	2.72048	Yes	3.24084	Yes	3.14807	Yes	3.12234	Yes
28	chr1:171072842-171073214|tRNA-Asp-GTC-1-3|chr1_1449_tRNAAsp_GTC-	chr1	171072842	171073214	tRNA-Asp-GTC-1-3	chr1_1449_tRNAAsp_GTC-	tRNA	Asp	0.580864	3.94717	0.000907732	0.00759257	-1.10303	Yes	Yes	Up	1.91844	2.4993	1.89086	Yes	1.94602	Yes	2.49288	Yes	2.48754	Yes	2.51749	Yes
29	chr1:171073468-171073851|tRNA-Leu-CAG-1-2|chr1_1000_tRNALeu_CAG+	chr1	171073468	171073851	tRNA-Leu-CAG-1-2	chr1_1000_tRNALeu_CAG+	tRNA	Leu	0.594559	2.97886	0.00789505	0.0354388	-3.20789	Yes	Yes	Up	0.419742	1.0143	0.394555	Yes	0.444929	Yes	0.512123	Yes	1.15399	Yes	1.37679	Yes
30	chr1:171074151-171074522|tRNA-Gly-GCC-1-2|chr1_1001_tRNAGly_GCC+	chr1	171074151	171074522	tRNA-Gly-GCC-1-2	chr1_1001_tRNAGly_GCC+	tRNA	Gly	0.629226	3.98206	0.00083911	0.0072143	-1.02552	Yes	Yes	Up	2.59739	3.22662	2.60307	Yes	2.59171	Yes	3.15911	Yes	3.44536	Yes	3.07538	Yes
31	chr1:171079255-171079627|tRNA-Glu-CTC-1-3|chr1_1448_tRNAGlu_CTC-	chr1	171079255	171079627	tRNA-Glu-CTC-1-3	chr1_1448_tRNAGlu_CTC-	tRNA	Glu	0.531916	3.30737	0.00381922	0.0208725	-2.50848	Yes	Yes	Up	3.33144	3.86336	3.20296	Yes	3.45993	Yes	3.66562	Yes	4.00414	Yes	3.92032	Yes
32	chr1:171079797-171080169|tRNA-Gly-TCC-1-4|chr1_1447_tRNAGly_TCC-	chr1	171079797	171080169	tRNA-Gly-TCC-1-4	chr1_1447_tRNAGly_TCC-	tRNA	Gly	0.46264	3.1241	0.00573609	0.0278893	-2.90134	Yes	No	Null	2.70778	3.17042	2.69507	Yes	2.72048	Yes	3.24084	Yes	3.14807	Yes	3.12234	Yes
33	chr1:171080456-171080828|tRNA-Asp-GTC-1-4|chr1_1446_tRNAAsp_GTC-	chr1	171080456	171080828	tRNA-Asp-GTC-1-4	chr1_1446_tRNAAsp_GTC-	tRNA	Asp	0.580276	3.94343	0.000915416	0.00759257	-1.11134	Yes	Yes	Up	1.91844	2.49871	1.89086	Yes	1.94602	Yes	2.49288	Yes	2.48754	Yes	2.51572	Yes
34	chr1:171081082-171081465|tRNA-Leu-CAG-1-3|chr1_1002_tRNALeu_CAG+	chr1	171081082	171081465	tRNA-Leu-CAG-1-3	chr1_1002_tRNALeu_CAG+	tRNA	Leu	0.577412	2.79405	0.0117991	0.0452085	-3.59049	Yes	Yes	Up	0.463627	1.04104	0.456696	Yes	0.470559	Yes	0.536218	Yes	1.08667	Yes	1.50023	Yes
35	chr1:171081725-171082096|tRNA-Gly-GCC-1-3|chr1_1003_tRNAGly_GCC+	chr1	171081725	171082096	tRNA-Gly-GCC-1-3	chr1_1003_tRNAGly_GCC+	tRNA	Gly	0.65372	4.22506	0.000485621	0.0046899	-0.484841	Yes	Yes	Up	2.49997	3.1537	2.51651	Yes	2.48344	Yes	3.12653	Yes	3.32683	Yes	3.00772	Yes
36	chr1:171101687-171102070|tRNA-Leu-CAG-1-4|chr1_1445_tRNALeu_CAG-	chr1	171101687	171102070	tRNA-Leu-CAG-1-4	chr1_1445_tRNALeu_CAG-	tRNA	Leu	0.481879	2.90659	0.00924456	0.0385646	-3.35857	Yes	No	Null	5.03814	5.52002	5.27937	Yes	4.79691	Yes	5.49542	Yes	5.61522	Yes	5.44941	Yes
37	chr1:171102220-171102592|tRNA-Asp-GTC-1-5|chr1_1004_tRNAAsp_GTC+	chr1	171102220	171102592	tRNA-Asp-GTC-1-5	chr1_1004_tRNAAsp_GTC+	tRNA	Asp	0.269561	1.69627	0.106652	0.204379	-5.5908	Yes	No	Null	4.56227	4.83184	4.6967	Yes	4.42785	Yes	4.84392	Yes	4.97627	Yes	4.67532	Yes
38	chr1:171102605-171102934|tRNA-Gly-TCC-1-5|chr1_1005_tRNAGly_TCC+	chr1	171102605	171102934	tRNA-Gly-TCC-1-5	chr1_1005_tRNAGly_TCC+	tRNA	Gly	0.394443	2.55593	0.0196073	0.0614361	-4.06851	Yes	No	Null	5.31606	5.7105	5.16639	Yes	5.46573	Yes	5.72085	Yes	5.75468	Yes	5.65597	Yes
39	chr1:171102935-171103264|tRNA-Glu-CTC-1-4|chr1_1006_tRNAGlu_CTC+	chr1	171102935	171103264	tRNA-Glu-CTC-1-4	chr1_1006_tRNAGlu_CTC+	tRNA	Glu	0.502639	3.32758	0.00365096	0.0202671	-2.4648	Yes	Yes	Up	5.60905	6.11169	5.64851	Yes	5.56958	Yes	6.16938	Yes	6.18187	Yes	5.98382	Yes
40	chr1:171111292-171111665|tRNA-Val-CAC-2-1|chr1_1007_tRNAVal_CAC+	chr1	171111292	171111665	tRNA-Val-CAC-2-1	chr1_1007_tRNAVal_CAC+	tRNA	Val	0.220118	1.4924	0.152507	0.262271	-5.88897	Yes	No	Null	5.00871	5.22883	5.02887	Yes	4.98855	Yes	5.27226	Yes	5.22387	Yes	5.19036	Yes
41	chr1:171143341-171143808|NA_2	chr1	171143341	171143808	NA_2		Other		0.76278	3.87562	0.00106654	0.00852138	-1.26184	Yes	Yes	Up	2.3033	3.06607	1.95556	Yes	2.65103	Yes	3.11259	Yes	3.30253	Yes	2.7831	Yes
42	chr1:173390178-173390552|tRNA-Arg-TCT-4-1|chr1_1040_tRNAArg_TCT+	chr1	173390178	173390552	tRNA-Arg-TCT-4-1	chr1_1040_tRNAArg_TCT+	tRNA	Arg	-0.11457	-0.774217	0.448616	0.590063	-6.67922	No	No	Null	0.116465	0.00189505	0.173713	No	0.0592178	No	-0.00984751	No	0.0256952	No	-0.0101625	No
43	chr1:178311561-178311960|B2_Mm2_B2_SINE-	chr1	178311561	178311960	B2_Mm2_B2_SINE-		SINE		0.28252	1.84474	0.0811994	0.171394	-5.35629	Yes	No	Null	1.10451	1.38703	1.00391	No	1.2051	No	1.33287	Yes	1.32138	Yes	1.50682	Yes
44	chr1:182055857-182056239|tRNA-Ser-GCT-6-1|chr1_1132_tRNASer_GCT+	chr1	182055857	182056239	tRNA-Ser-GCT-6-1	chr1_1132_tRNASer_GCT+	tRNA	Ser	-0.00367302	-0.0229646	0.981925	0.986121	-6.98724	No	No	Null	0.0562455	0.0525725	0.0532732	No	0.0592178	No	-0.0631908	No	0.295904	No	-0.0749954	No
45	chr2:18087210-18087579|tRNA-Lys-CTT-15-1|chr2_97_tRNALys_CTT+	chr2	18087210	18087579	tRNA-Lys-CTT-15-1	chr2_97_tRNALys_CTT+	tRNA	Lys	-0.241231	-1.54841	0.138514	0.244131	-5.80994	No	No	Null	0.316263	0.0750329	0.326311	No	0.306216	No	0.263931	No	0.0361629	No	-0.0749954	No
46	chr2:18586893-18587267|tRNA-Asn-GTT-3-2|chr2_3015_tRNAAsn_GTT-	chr2	18586893	18587267	tRNA-Asn-GTT-3-2	chr2_3015_tRNAAsn_GTT-	tRNA	Asn	0.28005	1.84904	0.0805502	0.171048	-5.34931	Yes	No	Null	5.44971	5.72976	5.5405	Yes	5.35891	Yes	5.7875	Yes	5.63402	Yes	5.76774	Yes
47	chr2:27539655-27540080|Rnu6atac|U6atac-	chr2	27539655	27540080	Rnu6atac	U6atac-	Other		0.34864	2.26484	0.0357861	0.09436	-4.62448	Yes	No	Null	5.11544	5.46409	5.03522	Yes	5.19567	Yes	5.40088	Yes	5.3767	Yes	5.61468	Yes
48	chr2:57181927-57182270|tRNA-Ala-CGC-2-1|chr2_412_tRNAAla_CGC+	chr2	57181927	57182270	tRNA-Ala-CGC-2-1	chr2_412_tRNAAla_CGC+	tRNA	Ala	0.444466	2.8676	0.0100625	0.0410062	-3.43931	Yes	No	Null	5.01006	5.45453	5.06405	Yes	4.95608	Yes	5.5938	Yes	5.48364	Yes	5.28614	Yes
49	chr2:57182271-57182614|tRNA-Gly-GCC-2-2|chr2_2690_tRNAGly_GCC-	chr2	57182271	57182614	tRNA-Gly-GCC-2-2	chr2_2690_tRNAGly_GCC-	tRNA	Gly	0.394224	2.53519	0.0204819	0.0636111	-4.10924	Yes	No	Null	5.18811	5.58234	5.342	Yes	5.03423	Yes	5.54315	Yes	5.53777	Yes	5.66609	Yes
50	chr2:79124307-79124706|B2_Mm1t_B2_SINE+	chr2	79124307	79124706	B2_Mm1t_B2_SINE+		SINE		-0.108892	-0.707932	0.48784	0.627019	-6.72908	No	No	Null	0.152838	0.0439454	0.19238	No	0.113295	No	-0.00152616	No	0.208358	No	-0.0749954	No
51	chr2:80639439-80639838|B1_Mus1_Alu_SINE+	chr2	80639439	80639838	B1_Mus1_Alu_SINE+		SINE		-0.0515607	-0.338225	0.739014	0.826992	-6.9279	No	No	Null	0.0774195	0.0258588	0.0956212	No	0.0592178	No	-0.0631908	No	0.181095	No	-0.0403281	No
52	chr2:86140833-86141210|tRNA-Lys-CTT-13-1|chr2_2489_tRNALys_CTT-	chr2	86140833	86141210	tRNA-Lys-CTT-13-1	chr2_2489_tRNALys_CTT-	tRNA	Lys	-0.0581644	-0.387116	0.703101	0.800786	-6.9095	No	No	Null	0.133371	0.0752066	0.198405	No	0.068337	No	0.0284197	No	0.0256952	No	0.171505	No
53	chr2:91237716-91238115|B2_Mm1a_B2_SINE+	chr2	91237716	91238115	B2_Mm1a_B2_SINE+		SINE		0.0618857	0.321396	0.751525	0.837006	-6.93367	Yes	No	Null	1.28439	1.34628	1.22553	No	1.34326	Yes	1.3692	Yes	1.74442	Yes	0.925211	No
54	chr2:112209463-112209835|tRNA-Gln-CTG-6-1|chr2_783_tRNAGln_CTG+	chr2	112209463	112209835	tRNA-Gln-CTG-6-1	chr2_783_tRNAGln_CTG+	tRNA	Gln	0.0249248	0.149785	0.88256	0.920422	-6.97579	No	No	Null	0.0562455	0.0811702	0.0532732	No	0.0592178	No	-0.0631908	No	0.381697	No	-0.0749954	No
55	chr2:114103216-114103588|tRNA-Asp-GTC-3-1|chr2_794_tRNAAsp_GTC+	chr2	114103216	114103588	tRNA-Asp-GTC-3-1	chr2_794_tRNAAsp_GTC+	tRNA	Asp	0.0224256	0.142837	0.887968	0.92197	-6.97686	No	No	Null	0.0562455	0.0786711	0.0532732	No	0.0592178	No	-0.0631908	No	0.287574	No	0.0116302	No
56	chr2:118994043-118994442|B3A_B2_SINE-	chr2	118994043	118994442	B3A_B2_SINE-		SINE		0.0916664	0.575835	0.571688	0.692508	-6.81574	No	No	Null	0.0562455	0.147912	0.0532732	No	0.0592178	No	-0.011483	No	0.378355	No	0.0768635	No
57	chr2:119046599-119046981|tRNA-Ser-GCT-2-1|chr2_2328_tRNASer_GCT-	chr2	119046599	119046981	tRNA-Ser-GCT-2-1	chr2_2328_tRNASer_GCT-	tRNA	Ser	0.35887	2.4164	0.0262395	0.0742925	-4.33933	Yes	No	Null	5.2585	5.61737	5.31479	Yes	5.20222	Yes	5.59487	Yes	5.58503	Yes	5.67222	Yes
58	chr2:119056002-119056376|tRNA-Ile-GAT-1-1|chr2_2325_tRNAIle_GAT-	chr2	119056002	119056376	tRNA-Ile-GAT-1-1	chr2_2325_tRNAIle_GAT-	tRNA	Ile	-0.0541177	-0.366014	0.71852	0.81049	-6.91774	No	No	Null	0.0562455	0.0021278	0.0532732	No	0.0592178	No	-0.0631908	No	0.0256952	No	0.043879	No
59	chr2:122233672-122234071|B1_Mus2_Alu_SINE-	chr2	122233672	122234071	B1_Mus2_Alu_SINE-		SINE		0.0626229	0.403809	0.690997	0.794703	-6.90266	Yes	No	Null	0.949297	1.01192	0.869727	No	1.02887	No	1.0276	No	0.85921	No	1.14895	Yes
60	chr2:122375343-122375715|tRNA-His-GTG-2-1|chr2_2206_tRNAHis_GTG-	chr2	122375343	122375715	tRNA-His-GTG-2-1	chr2_2206_tRNAHis_GTG-	tRNA	His	0.186226	1.23495	0.232352	0.354563	-6.22184	Yes	No	Null	5.37864	5.56486	5.4718	Yes	5.28547	Yes	5.60609	Yes	5.59947	Yes	5.48902	Yes
61	chr2:122377212-122377584|tRNA-His-GTG-2-2|chr2_2205_tRNAHis_GTG-	chr2	122377212	122377584	tRNA-His-GTG-2-2	chr2_2205_tRNAHis_GTG-	tRNA	His	0.307889	1.86592	0.0780407	0.168031	-5.32173	Yes	No	Null	5.34092	5.64881	5.283	Yes	5.39883	Yes	5.45722	Yes	5.92285	Yes	5.56634	Yes
62	chr2:122377817-122378189|tRNA-His-GTG-2-3|chr2_915_tRNAHis_GTG+	chr2	122377817	122378189	tRNA-His-GTG-2-3	chr2_915_tRNAHis_GTG+	tRNA	His	0.355106	2.07324	0.0524217	0.122375	-4.9698	Yes	No	Null	5.45347	5.80858	5.59054	Yes	5.31641	Yes	5.95928	Yes	5.50921	Yes	5.95725	Yes
63	chr2:155052763-155053162|B1F2_Alu_SINE-	chr2	155052763	155053162	B1F2_Alu_SINE-		SINE		-0.250488	-1.42035	0.172193	0.285575	-5.98724	No	No	Null	0.881398	0.63091	1.06804	No	0.69475	No	0.524491	No	0.933508	No	0.434731	No
64	chr2:164855679-164856078|B2_Mm2_B2_SINE+	chr2	164855679	164856078	B2_Mm2_B2_SINE+		SINE		0.561859	3.0314	0.00703575	0.0324196	-3.09753	Yes	Yes	Up	2.12554	2.6874	2.08075	Yes	2.17033	Yes	2.53561	Yes	3.11289	Yes	2.41369	Yes
65	chr2:173217952-173218351|B1_Mus2_Alu_SINE+	chr2	173217952	173218351	B1_Mus2_Alu_SINE+		SINE		-0.280638	-1.57244	0.132849	0.235916	-5.77535	Yes	No	Null	1.32263	1.042	1.65003	Yes	0.995235	No	1.08195	Yes	0.9482	No	1.09584	Yes
66	chr2:181191324-181191723|B2_Mm1t_B2_SINE-	chr2	181191324	181191723	B2_Mm1t_B2_SINE-		SINE		-0.135072	-0.758748	0.457592	0.599633	-6.69123	Yes	No	Null	0.950612	0.81554	0.717806	No	1.18342	Yes	0.53831	No	0.939892	No	0.968419	Yes
67	chr3:3123589-3123962|tRNA-Lys-CTT-12-1|chr3_1_tRNALys_CTT+	chr3	3123589	3123962	tRNA-Lys-CTT-12-1	chr3_1_tRNALys_CTT+	tRNA	Lys	0.0495444	0.286712	0.77753	0.855161	-6.94464	No	No	Null	0.0562455	0.10579	0.0532732	No	0.0592178	No	-0.0631908	No	0.455556	No	-0.0749954	No
68	chr3:3149342-3149715|tRNA-Lys-CTT-4-1|chr3_2_tRNALys_CTT+	chr3	3149342	3149715	tRNA-Lys-CTT-4-1	chr3_2_tRNALys_CTT+	tRNA	Lys	-0.0856511	-0.541877	0.594391	0.711452	-6.83525	No	No	Null	0.131312	0.0456608	0.0532732	No	0.20935	No	-0.0631908	No	0.251292	No	-0.0511186	No
69	chr3:3198832-3199203|tRNA-Lys-CTT-10-1|chr3_4_tRNALys_CTT+	chr3	3198832	3199203	tRNA-Lys-CTT-10-1	chr3_4_tRNALys_CTT+	tRNA	Lys	0.0207795	0.135737	0.8935	0.92635	-6.97789	No	No	Null	0.174336	0.195115	0.289454	No	0.0592178	No	0.294614	No	0.139882	No	0.15085	No
70	chr3:19627808-19628181|tRNA-Arg-ACG-2-1|chr3_1648_tRNAArg_ACG-	chr3	19627808	19628181	tRNA-Arg-ACG-2-1	chr3_1648_tRNAArg_ACG-	tRNA	Arg	0.464732	2.82972	0.0109235	0.0430229	-3.51735	Yes	No	Null	4.51069	4.97542	4.73431	Yes	4.28707	Yes	4.86107	Yes	5.02765	Yes	5.03755	Yes
71	chr3:19628204-19628597|tRNA-Tyr-GTA-4-1|chr3_36_tRNATyr_GTA+	chr3	19628204	19628597	tRNA-Tyr-GTA-4-1	chr3_36_tRNATyr_GTA+	tRNA	Tyr	0.520679	3.52243	0.0023609	0.0149949	-2.04071	Yes	Yes	Up	4.86788	5.38856	4.85626	Yes	4.8795	Yes	5.34431	Yes	5.37116	Yes	5.45019	Yes
72	chr3:19628631-19628931|tRNA-Tyr-GTA-3-1|chr3_37_tRNATyr_GTA+	chr3	19628631	19628931	tRNA-Tyr-GTA-3-1	chr3_37_tRNATyr_GTA+	tRNA	Tyr	0.863985	5.39708	3.65118e-05	0.000559583	2.09627	Yes	Yes	Up	5.26201	6.126	5.37145	Yes	5.15258	Yes	5.96222	Yes	6.32128	Yes	6.0945	Yes
73	chr3:19628932-19629217|tRNA-Ala-AGC-4-1|chr3_38_tRNAAla_AGC+	chr3	19628932	19629217	tRNA-Ala-AGC-4-1	chr3_38_tRNAAla_AGC+	tRNA	Ala	0.678082	4.15368	0.000570158	0.00542335	-0.643733	Yes	Yes	Up	5.58381	6.2619	5.67652	Yes	5.49111	Yes	6.07115	Yes	6.50006	Yes	6.21448	Yes
74	chr3:24162874-24163257|tRNA-Leu-CAG-4-1|chr3_1632_tRNALeu_CAG-	chr3	24162874	24163257	tRNA-Leu-CAG-4-1	chr3_1632_tRNALeu_CAG-	tRNA	Leu	0.0247354	0.160029	0.874598	0.920422	-6.97414	No	No	Null	0.119737	0.144472	0.0532732	No	0.1862	No	0.312533	No	0.0481752	No	0.0727081	No
75	chr3:27153897-27154296|NA_4	chr3	27153897	27154296	NA_4		Other		-0.466324	-3.05022	0.00675056	0.0317276	-3.05784	Yes	No	Null	1.88402	1.41769	1.88286	Yes	1.88518	Yes	1.27037	Yes	1.43025	Yes	1.55246	Yes
76	chr3:30601119-30601492|tRNA-Val-AAC-1-1|chr3_72_tRNAVal_AAC+	chr3	30601119	30601492	tRNA-Val-AAC-1-1	chr3_72_tRNAVal_AAC+	tRNA	Val	0.316549	2.00772	0.0595543	0.135241	-5.08361	Yes	No	Null	5.37057	5.68712	5.52841	Yes	5.21273	Yes	5.811	Yes	5.61987	Yes	5.63049	Yes
77	chr3:51358203-51358575|tRNA-Pro-TGG-2-1|chr3_148_tRNAPro_TGG+	chr3	51358203	51358575	tRNA-Pro-TGG-2-1	chr3_148_tRNAPro_TGG+	tRNA	Pro	1.28406	8.23229	1.36192e-07	4.80076e-06	7.70958	Yes	Yes	Up	2.34025	3.62431	2.37154	Yes	2.30896	Yes	3.65175	Yes	3.78102	Yes	3.44015	Yes
78	chr3:51359256-51359628|tRNA-Pro-AGG-1-2|chr3_149_tRNAPro_AGG+	chr3	51359256	51359628	tRNA-Pro-AGG-1-2	chr3_149_tRNAPro_AGG+	tRNA	Pro	1.72866	9.97784	7.30675e-09	5.72362e-07	10.6256	Yes	Yes	Up	2.02919	3.75786	2.21724	Yes	1.84114	Yes	3.49638	Yes	3.97149	Yes	3.8057	Yes
79	chr3:58702268-58702667|B2_Mm2-B2_SINE-	chr3	58702268	58702667	B2_Mm2-B2_SINE-		SINE		0.191934	1.01286	0.324232	0.465547	-6.46578	No	No	Null	0.232562	0.424496	0.0532732	No	0.411852	No	0.0159808	No	0.666264	No	0.591243	No
80	chr3:59474775-59475147|tRNA-Val-CAC-7-1|chr3_1488_tRNAVal_CAC-	chr3	59474775	59475147	tRNA-Val-CAC-7-1	chr3_1488_tRNAVal_CAC-	tRNA	Val	-0.261765	-1.49772	0.151129	0.261544	-5.88156	No	No	Null	0.387777	0.126012	0.649518	No	0.126036	No	0.202569	No	0.250464	No	-0.0749954	No
81	chr3:71903006-71903377|tRNA-Pro-AGG-3-1|chr3_1440_tRNAPro_AGG-	chr3	71903006	71903377	tRNA-Pro-AGG-3-1	chr3_1440_tRNAPro_AGG-	tRNA	Pro	-0.148764	-0.978004	0.340729	0.480428	-6.50019	No	No	Null	0.224567	0.0758028	0.200495	No	0.248639	No	-0.0631908	No	0.0969533	No	0.193646	No
82	chr3:84228860-84229231|tRNA-Gly-GCC-2-3|chr3_1404_tRNAGly_GCC-	chr3	84228860	84229231	tRNA-Gly-GCC-2-3	chr3_1404_tRNAGly_GCC-	tRNA	Gly	0.579827	3.05574	0.00666912	0.0315552	-3.0462	Yes	Yes	Up	0.644533	1.22436	0.986661	No	0.302404	No	1.38115	Yes	0.990111	No	1.30181	Yes
83	chr3:90475709-90476081|tRNA-iMet-CAT-1-1|chr3_1272_tRNAiMet_CAT-	chr3	90475709	90476081	tRNA-iMet-CAT-1-1	chr3_1272_tRNAiMet_CAT-	tRNA	iMet	0.268681	1.75706	0.0954994	0.194026	-5.49647	Yes	No	Null	5.37067	5.63935	5.47595	Yes	5.2654	Yes	5.61771	Yes	5.74341	Yes	5.55694	Yes
84	chr3:94695439-94695838|B1_Mus2_Alu_SINE-	chr3	94695439	94695838	B1_Mus2_Alu_SINE-		SINE		-0.33966	-2.16373	0.0438416	0.108341	-4.80895	Yes	No	Null	1.51305	1.17339	1.53326	Yes	1.49284	Yes	0.988125	No	1.1771	No	1.35495	Yes
85	chr3:94935162-94935561|B2_Mm2_B2_SINE-_and_ID_ID_SINE-	chr3	94935162	94935561	B2_Mm2_B2_SINE-_and_ID_ID_SINE-		SINE		-0.400386	-2.05641	0.0541766	0.124413	-4.99926	Yes	No	Null	1.11883	0.718444	1.48745	Yes	0.750207	No	0.821544	No	0.859217	No	0.474571	No
86	chr3:96311103-96311474|tRNA-Gly-CCC-5-1|chr3_459_tRNAGly_CCC+	chr3	96311103	96311474	tRNA-Gly-CCC-5-1	chr3_459_tRNAGly_CCC+	tRNA	Gly	-0.0659599	-0.442635	0.663178	0.772794	-6.88565	No	No	Null	0.0939231	0.0279632	0.121855	No	0.065991	No	-0.0631908	No	0.0641154	No	0.082965	No
87	chr3:96321923-96322297|tRNA-Asn-GTT-2-1|chr3_460_tRNAAsn_GTT+	chr3	96321923	96322297	tRNA-Asn-GTT-2-1	chr3_460_tRNAAsn_GTT+	tRNA	Asn	0.536123	3.28783	0.00398914	0.0214683	-2.55065	Yes	Yes	Up	0.684934	1.22106	0.473399	No	0.89647	No	1.19846	Yes	1.13003	No	1.33469	Yes
88	chr3:96332589-96332962|tRNA-Val-CAC-2-2|chr3_461_tRNAVal_CAC+	chr3	96332589	96332962	tRNA-Val-CAC-2-2	chr3_461_tRNAVal_CAC+	tRNA	Val	1.44118	8.94922	3.91695e-08	2.12419e-06	8.95525	Yes	Yes	Up	0.830029	2.27121	0.883586	No	0.776472	No	2.15514	Yes	2.51732	Yes	2.14116	Yes
89	chr3:96334464-96334828|tRNA-Asn-GTT-1-1|chr3_1206_tRNAAsn_GTT-	chr3	96334464	96334828	tRNA-Asn-GTT-1-1	chr3_1206_tRNAAsn_GTT-	tRNA	Asn	0.235583	1.36905	0.187428	0.302367	-6.05484	No	No	Null	0.329631	0.565214	0.600045	No	0.0592178	No	0.471	No	0.708486	No	0.516157	No
90	chr3:96334829-96335194|tRNA-Asn-GTT-5-1|chr3_462_tRNAAsn_GTT+	chr3	96334829	96335194	tRNA-Asn-GTT-5-1	chr3_462_tRNAAsn_GTT+	tRNA	Asn	-0.177747	-1.16142	0.260286	0.38632	-6.30724	No	No	Null	0.179498	0.00175162	0.0532732	No	0.305724	No	0.0545551	No	0.0256952	No	-0.0749954	No
91	chr3:96341005-96341377|tRNA-Gln-CTG-3-1|chr3_1205_tRNAGln_CTG-	chr3	96341005	96341377	tRNA-Gln-CTG-3-1	chr3_1205_tRNAGln_CTG-	tRNA	Gln	0.690971	4.28816	0.000421443	0.00412663	-0.344354	Yes	Yes	Up	1.58128	2.27226	1.49947	Yes	1.6631	Yes	2.05581	Yes	2.46327	Yes	2.29769	Yes
92	chr3:96346524-96346896|tRNA-Glu-TTC-3-1|chr3_463_tRNAGlu_TTC+	chr3	96346524	96346896	tRNA-Glu-TTC-3-1	chr3_463_tRNAGlu_TTC+	tRNA	Glu	0.646681	3.8442	0.00114478	0.00895935	-1.33149	No	No	Null	0.439052	1.08573	0.573026	No	0.305079	No	0.908884	No	1.35612	No	0.992199	No
93	chr3:96351016-96351387|tRNA-Gly-CCC-2-1|chr3_1203_tRNAGly_CCC-	chr3	96351016	96351387	tRNA-Gly-CCC-2-1	chr3_1203_tRNAGly_CCC-	tRNA	Gly	1.08826	5.8046	1.53255e-05	0.000270111	2.96714	Yes	Yes	Up	0.8574	1.94566	0.725921	No	0.988879	No	2.06753	Yes	2.23385	Yes	1.5356	Yes
94	chr3:96382760-96383131|tRNA-Gly-CCC-2-2|chr3_464_tRNAGly_CCC+	chr3	96382760	96383131	tRNA-Gly-CCC-2-2	chr3_464_tRNAGly_CCC+	tRNA	Gly	1.08415	5.76698	1.65903e-05	0.00027848	2.88753	Yes	Yes	Up	0.8574	1.94155	0.725921	No	0.988879	No	2.07136	Yes	2.22665	Yes	1.52663	Yes
95	chr3:96387254-96387626|tRNA-Glu-TTC-3-2|chr3_1202_tRNAGlu_TTC-	chr3	96387254	96387626	tRNA-Glu-TTC-3-2	chr3_1202_tRNAGlu_TTC-	tRNA	Glu	0.667159	4.02588	0.000760227	0.0066995	-0.928091	Yes	Yes	Up	0.433373	1.10053	0.561667	No	0.305079	No	0.929777	No	1.35002	No	1.0218	Yes
96	chr3:96392134-96392506|tRNA-Gln-TTG-6-1|chr3_466_tRNAGln_TTG+	chr3	96392134	96392506	tRNA-Gln-TTG-6-1	chr3_466_tRNAGln_TTG+	tRNA	Gln	0.191466	1.24912	0.227244	0.349035	-6.20487	No	No	Null	0.142571	0.334038	0.139974	No	0.145169	No	0.234875	No	0.265377	No	0.501861	No
97	chr3:96398908-96399280|tRNA-Gln-CTG-3-2|chr3_1201_tRNAGln_CTG-	chr3	96398908	96399280	tRNA-Gln-CTG-3-2	chr3_1201_tRNAGln_CTG-	tRNA	Gln	1.30294	6.98114	1.40741e-06	3.42147e-05	5.36634	Yes	Yes	Up	2.45283	3.75577	2.55426	Yes	2.3514	Yes	4.01676	Yes	3.91758	Yes	3.33297	Yes
98	chr3:96402067-96402441|tRNA-Asn-GTT-3-3|chr3_467_tRNAAsn_GTT+	chr3	96402067	96402441	tRNA-Asn-GTT-3-3	chr3_467_tRNAAsn_GTT+	tRNA	Asn	1.42687	7.29793	7.63822e-07	1.99442e-05	5.98029	Yes	Yes	Up	1.46715	2.89402	1.29639	Yes	1.63791	Yes	2.99076	Yes	3.23059	Yes	2.4607	Yes
99	chr3:96409918-96410290|tRNA-His-GTG-2-4|chr3_469_tRNAHis_GTG+	chr3	96409918	96410290	tRNA-His-GTG-2-4	chr3_469_tRNAHis_GTG+	tRNA	His	0.858716	4.99988	8.66229e-05	0.00111035	1.23146	Yes	Yes	Up	2.9633	3.82201	2.90114	Yes	3.02545	Yes	3.59139	Yes	4.14713	Yes	3.72751	Yes
100	chr3:96423882-96424253|tRNA-Gly-CCC-3-1|chr3_1200_tRNAGly_CCC-	chr3	96423882	96424253	tRNA-Gly-CCC-3-1	chr3_1200_tRNAGly_CCC-	tRNA	Gly	1.06394	5.61918	2.26932e-05	0.000363607	2.57317	Yes	Yes	Up	0.812204	1.87614	0.908694	No	0.715713	No	1.56285	Yes	2.30689	Yes	1.75868	Yes
101	chr3:96428084-96428457|tRNA-Lys-CTT-3-1|chr3_470_tRNALys_CTT+	chr3	96428084	96428457	tRNA-Lys-CTT-3-1	chr3_470_tRNALys_CTT+	tRNA	Lys	0.957039	5.34107	4.12012e-05	0.000605142	1.97519	Yes	Yes	Up	1.20486	2.1619	1.1645	No	1.24522	Yes	1.8408	Yes	2.5166	Yes	2.12829	Yes
102	chr3:96435821-96436193|tRNA-His-GTG-3-1|chr3_471_tRNAHis_GTG+	chr3	96435821	96436193	tRNA-His-GTG-3-1	chr3_471_tRNAHis_GTG+	tRNA	His	-0.012562	-0.0709563	0.944196	0.96037	-6.98488	No	No	Null	0.391646	0.379084	0.559339	No	0.223954	No	0.474076	No	0.602339	No	0.0608385	No
103	chr3:96451274-96451648|tRNA-Asn-GTT-3-4|chr3_472_tRNAAsn_GTT+	chr3	96451274	96451648	tRNA-Asn-GTT-3-4	chr3_472_tRNAAsn_GTT+	tRNA	Asn	1.22013	7.4406	5.82603e-07	1.64294e-05	6.25222	Yes	Yes	Up	2.64321	3.86334	2.61763	Yes	2.66879	Yes	3.62921	Yes	4.11142	Yes	3.8494	Yes
104	chr3:96452344-96452716|tRNA-His-GTG-2-5|chr3_473_tRNAHis_GTG+	chr3	96452344	96452716	tRNA-His-GTG-2-5	chr3_473_tRNAHis_GTG+	tRNA	His	1.14566	6.9376	1.53238e-06	3.6011e-05	5.28086	Yes	Yes	Up	1.72075	2.86641	1.64979	Yes	1.79171	Yes	2.60126	Yes	2.92567	Yes	3.07229	Yes
105	chr3:96457919-96458291|tRNA-His-GTG-2-6|chr3_1199_tRNAHis_GTG-	chr3	96457919	96458291	tRNA-His-GTG-2-6	chr3_1199_tRNAHis_GTG-	tRNA	His	1.14285	6.90335	1.63872e-06	3.72678e-05	5.21344	Yes	Yes	Up	1.72616	2.86901	1.66062	Yes	1.79171	Yes	2.60126	Yes	2.92176	Yes	3.084	Yes
106	chr3:96458987-96459361|tRNA-Asn-GTT-3-5|chr3_1198_tRNAAsn_GTT-	chr3	96458987	96459361	tRNA-Asn-GTT-3-5	chr3_1198_tRNAAsn_GTT-	tRNA	Asn	1.22152	7.47785	5.43071e-07	1.59527e-05	6.32276	Yes	Yes	Up	2.64648	3.868	2.62023	Yes	2.67274	Yes	3.63989	Yes	4.11218	Yes	3.85193	Yes
107	chr3:96463821-96464193|tRNA-His-GTG-1-1|chr3_1197_tRNAHis_GTG-	chr3	96463821	96464193	tRNA-His-GTG-1-1	chr3_1197_tRNAHis_GTG-	tRNA	His	0.211261	1.39761	0.178818	0.292351	-6.01745	No	No	Null	0.0562455	0.267506	0.0532732	No	0.0592178	No	0.2426	No	0.397178	No	0.162741	No
108	chr3:96479240-96479612|tRNA-Gln-CTG-3-3|chr3_475_tRNAGln_CTG+	chr3	96479240	96479612	tRNA-Gln-CTG-3-3	chr3_475_tRNAGln_CTG+	tRNA	Gln	0.80501	5.13784	6.40491e-05	0.000900471	1.53342	Yes	Yes	Up	1.1161	1.92111	1.00737	No	1.22482	No	1.87213	Yes	2.08491	Yes	1.80628	Yes
109	chr3:96497630-96498004|tRNA-Asn-GTT-3-6|chr3_476_tRNAAsn_GTT+	chr3	96497630	96498004	tRNA-Asn-GTT-3-6	chr3_476_tRNAAsn_GTT+	tRNA	Asn	0.459629	3.05575	0.00666894	0.0315552	-3.04617	Yes	No	Null	4.94298	5.40261	4.85688	Yes	5.02909	Yes	5.47521	Yes	5.3854	Yes	5.34723	Yes
110	chr3:96499361-96499734|tRNA-Lys-CTT-3-2|chr3_1196_tRNALys_CTT-	chr3	96499361	96499734	tRNA-Lys-CTT-3-2	chr3_1196_tRNALys_CTT-	tRNA	Lys	0.255051	1.55985	0.135793	0.24001	-5.79353	Yes	No	Null	5.0947	5.34975	5.01986	Yes	5.16955	Yes	5.56496	Yes	5.3721	Yes	5.11221	Yes
111	chr3:96500215-96500587|tRNA-His-GTG-2-7|chr3_1195_tRNAHis_GTG-	chr3	96500215	96500587	tRNA-His-GTG-2-7	chr3_1195_tRNAHis_GTG-	tRNA	His	0.471635	2.88539	0.00968092	0.0397796	-3.40251	Yes	No	Null	4.70058	5.17221	4.50898	Yes	4.89217	Yes	5.00801	Yes	5.2639	Yes	5.24472	Yes
112	chr3:96500858-96501230|tRNA-Gly-TCC-1-6|chr3_1194_tRNAGly_TCC-	chr3	96500858	96501230	tRNA-Gly-TCC-1-6	chr3_1194_tRNAGly_TCC-	tRNA	Gly	0.506485	3.22403	0.00459717	0.0238309	-2.68788	Yes	Yes	Up	5.45107	5.95755	5.27031	Yes	5.63182	Yes	5.91188	Yes	5.99557	Yes	5.96521	Yes
113	chr3:96501296-96501668|tRNA-Glu-CTC-1-5|chr3_1193_tRNAGlu_CTC-	chr3	96501296	96501668	tRNA-Glu-CTC-1-5	chr3_1193_tRNAGlu_CTC-	tRNA	Glu	0.438855	2.83574	0.0107823	0.0427052	-3.50499	Yes	No	Null	5.30518	5.74404	5.40843	Yes	5.20193	Yes	5.60097	Yes	5.79583	Yes	5.83531	Yes
114	chr3:97157934-97158306|tRNA-Glu-CTC-1-6|chr3_485_tRNAGlu_CTC+	chr3	97157934	97158306	tRNA-Glu-CTC-1-6	chr3_485_tRNAGlu_CTC+	tRNA	Glu	0.416298	2.57563	0.0188095	0.0612579	-4.02968	Yes	No	Null	3.88413	4.30043	3.92052	Yes	3.84774	Yes	4.25445	Yes	4.54146	Yes	4.10538	Yes
115	chr3:97681308-97681680|tRNA-Gln-CTG-4-1|chr3_491_tRNAGln_CTG+	chr3	97681308	97681680	tRNA-Gln-CTG-4-1	chr3_491_tRNAGln_CTG+	tRNA	Gln	0.292983	1.79303	0.0893865	0.185892	-5.43954	Yes	No	Null	0.827502	1.12048	0.982481	No	0.672523	No	1.29613	Yes	1.13097	No	0.934353	No
116	chr3:122289322-122289721|B2_Mm1t_B2_SINE-	chr3	122289322	122289721	B2_Mm1t_B2_SINE-		SINE		-0.131462	-0.781197	0.444601	0.586973	-6.67373	No	No	Null	0.515289	0.383827	0.408342	No	0.622235	No	0.335974	No	0.655912	No	0.159595	No
117	chr3:122292797-122293182|tRNA-Arg-TCT-1-1|chr3_1019_tRNAArg_TCT-	chr3	122292797	122293182	tRNA-Arg-TCT-1-1	chr3_1019_tRNAArg_TCT-	tRNA	Arg	0.235114	1.39237	0.180375	0.292351	-6.02437	Yes	No	Null	4.96613	5.20124	4.9776	Yes	4.95465	Yes	5.00001	Yes	5.08648	Yes	5.51723	Yes
118	chr3:146521363-146521762|B1_Mus2_alu_SINE+	chr3	146521363	146521762	B1_Mus2_alu_SINE+		SINE		-0.592054	-3.6268	0.00186753	0.0125391	-1.81165	No	No	Null	1.05999	0.467935	0.834315	No	1.28566	No	0.543705	No	0.462012	No	0.398087	No
119	chr4:10873913-10874295|tRNA-Ser-AGA-2-1|chr4_23_tRNASer_AGA+	chr4	10873913	10874295	tRNA-Ser-AGA-2-1	chr4_23_tRNASer_AGA+	tRNA	Ser	0.539959	3.39294	0.00315526	0.0179074	-2.32314	Yes	Yes	Up	4.40382	4.94378	4.20038	Yes	4.60725	Yes	4.95433	Yes	4.95093	Yes	4.92607	Yes
120	chr4:11254368-11254767|BC1_pseudo+	chr4	11254368	11254767	BC1_pseudo+		Other		0.396224	2.06382	0.0533972	0.124241	-4.9863	Yes	No	Null	2.07089	2.46711	2.21553	Yes	1.92625	Yes	2.70384	Yes	2.67474	Yes	2.02275	Yes
121	chr4:27904628-27905002|tRNA-Ile-AAT-2-1|chr4_87_tRNAIle_AAT+	chr4	27904628	27905002	tRNA-Ile-AAT-2-1	chr4_87_tRNAIle_AAT+	tRNA	Ile	-0.369785	-2.27125	0.0353246	0.0939767	-4.61263	No	No	Null	0.51277	0.142984	0.413399	No	0.61214	No	0.156137	No	0.347811	No	-0.0749954	No
122	chr4:32230099-32230470|tRNA-Gly-CCC-4-1|chr4_96_tRNAGly_CCC+	chr4	32230099	32230470	tRNA-Gly-CCC-4-1	chr4_96_tRNAGly_CCC+	tRNA	Gly	-0.0937425	-0.63434	0.53365	0.660041	-6.77946	No	No	Null	0.0562455	-0.037497	0.0532732	No	0.0592178	No	-0.0631908	No	0.0256952	No	-0.0749954	No
123	chr4:40213986-40214385|B2_Mm1t_B2_SINE+	chr4	40213986	40214385	B2_Mm1t_B2_SINE+		SINE		0.0119097	0.0728351	0.942722	0.96037	-6.98474	No	No	Null	0.529992	0.541902	0.422421	No	0.637563	No	0.32093	No	0.747503	No	0.557272	No
124	chr4:43492638-43493208|Rmrp|RNase_MRP-	chr4	43492638	43493208	Rmrp	RNase_MRP-	Other		0.462029	3.13434	0.00560774	0.0278412	-2.87955	Yes	No	Null	4.91966	5.38169	4.93846	Yes	4.90087	Yes	5.37685	Yes	5.42228	Yes	5.34594	Yes
125	chr4:82619472-82619844|tRNA-His-GTG-2-8|chr4_2594_tRNAHis_GTG-	chr4	82619472	82619844	tRNA-His-GTG-2-8	chr4_2594_tRNAHis_GTG-	tRNA	His	-0.184648	-1.19485	0.247288	0.373315	-6.26897	No	No	Null	0.548225	0.363577	0.433933	No	0.662518	No	0.363256	No	0.251576	No	0.475899	No
126	chr4:97772122-97772521|NA_5	chr4	97772122	97772521	NA_5		Other		0.352926	1.95994	0.0652926	0.145813	-5.16512	No	No	Null	0.535772	0.888697	0.361817	No	0.709727	No	0.813035	No	1.21913	No	0.633925	No
127	chr4:118276490-118276889|NA_6	chr4	118276490	118276889	NA_6		Other		-0.327904	-2.139	0.0460498	0.111949	-4.85333	No	No	Null	0.933532	0.605628	0.964406	No	0.902657	No	0.451701	No	0.734543	No	0.630639	No
128	chr4:129102686-129103085|B2_Mm1t_B2_SINE+	chr4	129102686	129103085	B2_Mm1t_B2_SINE+		SINE		-0.0253246	-0.154831	0.878637	0.920422	-6.97499	Yes	No	Null	1.41721	1.39189	1.49426	Yes	1.34017	Yes	1.36868	Yes	1.62948	Yes	1.17751	Yes
129	chr4:132125108-132125480|tRNA-Ala-CGC-5-1|chr4_948_tRNAAla_CGC+	chr4	132125108	132125480	tRNA-Ala-CGC-5-1	chr4_948_tRNAAla_CGC+	tRNA	Ala	-0.145655	-0.953154	0.35284	0.491605	-6.52405	No	No	Null	0.168606	0.0229512	0.277994	No	0.0592178	No	-0.0631908	No	0.113453	No	0.0185915	No
130	chr4:132416293-132416692|B2_Mm1t_B2_SINE+	chr4	132416293	132416692	B2_Mm1t_B2_SINE+		SINE		0.0860962	0.568928	0.576269	0.695668	-6.8198	Yes	No	Null	1.18667	1.27276	1.06804	No	1.30529	Yes	1.27429	Yes	1.24519	No	1.2988	Yes
131	chr4:132515857-132516229|tRNA-Ala-AGC-8-1|chr4_979_tRNAAla_AGC+	chr4	132515857	132516229	tRNA-Ala-AGC-8-1	chr4_979_tRNAAla_AGC+	tRNA	Ala	-0.165471	-1.0644	0.300885	0.440092	-6.41293	No	No	Null	0.190558	0.0250872	0.0532732	No	0.327843	No	0.124562	No	0.0256952	No	-0.0749954	No
132	chr4:133114345-133114716|tRNA-Gly-GCC-5-1|chr4_2015_tRNAGly_GCC-	chr4	133114345	133114716	tRNA-Gly-GCC-5-1	chr4_2015_tRNAGly_GCC-	tRNA	Gly	-0.281842	-1.78483	0.0907498	0.187072	-5.45259	No	No	Null	0.244345	-0.037497	0.429472	No	0.0592178	No	-0.0631908	No	0.0256952	No	-0.0749954	No
133	chr4:135922261-135922660|B2_Mm2_B2_SINE+	chr4	135922261	135922660	B2_Mm2_B2_SINE+		SINE		-0.0606268	-0.36749	0.717438	0.81049	-6.91718	No	No	Null	1.14093	1.0803	1.22772	No	1.05413	No	0.91621	No	1.34894	No	0.975749	No
134	chr4:135994141-135994540|B1_Mus1_Alu_SINE+	chr4	135994141	135994540	B1_Mus1_Alu_SINE+		SINE		-0.125803	-0.581074	0.568225	0.690579	-6.81263	Yes	No	Null	1.00644	0.880639	1.113	No	0.89988	No	0.530936	No	0.634844	No	1.47614	Yes
135	chr4:139430355-139430727|tRNA-Val-AAC-6-1|chr4_1820_tRNAVal_AAC-	chr4	139430355	139430727	tRNA-Val-AAC-6-1	chr4_1820_tRNAVal_AAC-	tRNA	Val	-0.036248	-0.228408	0.821843	0.894135	-6.96028	No	No	Null	0.222596	0.186348	0.0805724	No	0.36462	No	0.188683	No	0.326213	No	0.0441478	No
136	chr4:141954471-141954870|B4_B4_SINE-	chr4	141954471	141954870	B4_B4_SINE-		SINE		0.11557	0.614213	0.546578	0.673715	-6.79232	No	No	Null	0.296218	0.411788	0.0532732	No	0.539163	No	0.195639	No	0.762897	No	0.276827	No
137	chr4:149426577-149426976|NA_7	chr4	149426577	149426976	NA_7		Other		0.0118797	0.077467	0.939086	0.96037	-6.98438	No	No	Null	1.06595	1.07783	1.07711	No	1.05478	No	1.02474	No	1.24353	No	0.965206	No
138	chr5:5627530-5627901|tRNA-Sup-TCA-1-1|chr5_18_tRNASup_TCA+	chr5	5627530	5627901	tRNA-Sup-TCA-1-1	chr5_18_tRNASup_TCA+	tRNA	Sup	-0.0105622	-0.0694416	0.945386	0.96037	-6.98499	No	No	Null	0.0803839	0.0698217	0.0610553	No	0.0997125	No	0.177993	No	0.106467	No	-0.0749954	No
139	chr5:30112453-30112852|B2_Mm2_B2_SINE-	chr5	30112453	30112852	B2_Mm2_B2_SINE-		SINE		0.132671	0.724057	0.478117	0.621904	-6.71733	Yes	No	Null	2.05286	2.18553	2.35927	Yes	1.74645	Yes	2.08148	Yes	2.06184	Yes	2.41327	Yes
140	chr5:30887932-30888321|tRNA-Tyr-GTA-2-1|chr5_170_tRNATyr_GTA+	chr5	30887932	30888321	tRNA-Tyr-GTA-2-1	chr5_170_tRNATyr_GTA+	tRNA	Tyr	0.469124	2.9918	0.00767428	0.0346819	-3.18075	Yes	No	Null	5.4169	5.88602	5.36438	Yes	5.46941	Yes	5.96551	Yes	6.00737	Yes	5.68518	Yes
141	chr5:30888364-30888737|tRNA-Ala-AGC-4-2|chr5_171_tRNAAla_AGC+	chr5	30888364	30888737	tRNA-Ala-AGC-4-2	chr5_171_tRNAAla_AGC+	tRNA	Ala	0.583314	3.66595	0.00171014	0.0115927	-1.72546	Yes	Yes	Up	5.4907	6.07402	5.54555	Yes	5.43585	Yes	5.98436	Yes	5.93857	Yes	6.29912	Yes
142	chr5:32862646-32863045|B1_Mus2_Alu_SINE-	chr5	32862646	32863045	B1_Mus2_Alu_SINE-		SINE		-0.202983	-1.24942	0.227137	0.349035	-6.20451	No	No	Null	0.817806	0.614823	0.775989	No	0.859623	No	0.352308	No	0.747506	No	0.744655	No
143	chr5:53992387-53992786|B2_Mm2_B2_SINE-	chr5	53992387	53992786	B2_Mm2_B2_SINE-		SINE		0.275844	1.65026	0.115818	0.216	-5.66058	Yes	No	Null	0.69482	0.970663	0.719688	No	0.669951	No	0.692741	No	1.21913	No	1.00012	Yes
144	chr5:65535481-65535936|B2_Mm2_SINE_B2+	chr5	65535481	65535936	B2_Mm2_SINE_B2+		SINE		0.266117	1.66946	0.111915	0.21122	-5.63163	Yes	No	Null	1.64915	1.91527	1.812	Yes	1.48631	Yes	1.77606	Yes	2.02351	Yes	1.94624	Yes
145	chr5:67486916-67487289|tRNA-Ala-GGC-1-1|chr5_2662_tRNAAla_GGC-	chr5	67486916	67487289	tRNA-Ala-GGC-1-1	chr5_2662_tRNAAla_GGC-	tRNA	Ala	0.0364052	0.210713	0.835422	0.901949	-6.96433	No	No	Null	0.173283	0.209688	0.0532732	No	0.293293	No	0.480448	No	0.223612	No	-0.0749954	No
146	chr5:90532365-90532738|tRNA-Lys-CTT-19-1|chr5_2562_tRNALys_CTT-	chr5	90532365	90532738	tRNA-Lys-CTT-19-1	chr5_2562_tRNALys_CTT-	tRNA	Lys	-0.11645	-0.771041	0.45045	0.591372	-6.68171	No	No	Null	0.139242	0.0227919	0.219266	No	0.0592178	No	-0.0631908	No	0.108626	No	0.0229401	No
147	chr5:92352570-92352969|B2_Mm1a_B2_SINE-_and_RLTR13D2_ERVK_LTR-	chr5	92352570	92352969	B2_Mm1a_B2_SINE-_and_RLTR13D2_ERVK_LTR-		SINE		-0.0143874	-0.0830845	0.93468	0.957775	-6.98391	No	No	Null	0.493532	0.479145	0.612425	No	0.374639	No	0.384516	No	0.795412	No	0.257506	No
148	chr5:92710467-92710866|B2_Mm2_B2_SINE-	chr5	92710467	92710866	B2_Mm2_B2_SINE-		SINE		0.1135	0.650485	0.523402	0.654436	-6.76886	Yes	No	Null	1.70129	1.81479	1.54929	Yes	1.85328	Yes	1.51271	Yes	2.0478	Yes	1.88385	Yes
149	chr5:98040939-98041312|tRNA-Lys-CTT-5-1|chr5_2493_tRNALys_CTT-	chr5	98040939	98041312	tRNA-Lys-CTT-5-1	chr5_2493_tRNALys_CTT-	tRNA	Lys	0.0682811	0.445185	0.661368	0.771961	-6.88448	No	No	Null	0.152967	0.221249	0.0532732	No	0.252662	No	0.143262	No	0.345033	No	0.175451	No
150	chr5:100992723-100993095|tRNA-Asp-GTC-4-1|chr5_2466_tRNAAsp_GTC-	chr5	100992723	100993095	tRNA-Asp-GTC-4-1	chr5_2466_tRNAAsp_GTC-	tRNA	Asp	-0.0857811	-0.581033	0.568253	0.690579	-6.81266	No	No	Null	0.0742135	-0.0115676	0.0532732	No	0.0951538	No	-0.0631908	No	0.0256952	No	0.00279281	No
151	chr5:109723328-109723701|tRNA-Met-CAT-6-1|chr5_2381_tRNAMet_CAT-	chr5	109723328	109723701	tRNA-Met-CAT-6-1	chr5_2381_tRNAMet_CAT-	tRNA	Met	-0.0596285	-0.397101	0.695851	0.796388	-6.90544	No	No	Null	0.0672624	0.00763393	0.075307	No	0.0592178	No	-0.0351024	No	0.126212	No	-0.0682078	No
152	chr5:109886775-109887147|tRNA-Met-CAT-7-1|chr5_707_tRNAMet_CAT+	chr5	109886775	109887147	tRNA-Met-CAT-7-1	chr5_707_tRNAMet_CAT+	tRNA	Met	-0.022358	-0.143313	0.887597	0.92197	-6.97678	No	No	Null	0.0562455	0.0338875	0.0532732	No	0.0592178	No	-0.0631908	No	0.236114	No	-0.0712604	No
153	chr5:114551999-114552564|B2_Mm2_SINE_B2-	chr5	114551999	114552564	B2_Mm2_SINE_B2-		SINE		0.245676	1.63875	0.118215	0.217734	-5.67782	Yes	No	Null	3.3107	3.55638	3.35156	Yes	3.26985	Yes	3.64422	Yes	3.56367	Yes	3.46124	Yes
154	chr5:125404099-125404471|tRNA-Ala-TGC-2-1|chr5_2029_tRNAAla_TGC-	chr5	125404099	125404471	tRNA-Ala-TGC-2-1	chr5_2029_tRNAAla_TGC-	tRNA	Ala	0.245107	1.49883	0.150843	0.261544	-5.88001	Yes	No	Null	5.31643	5.56153	5.534	Yes	5.09885	Yes	5.47433	Yes	5.5399	Yes	5.67038	Yes
155	chr5:125405456-125405828|tRNA-Asp-GTC-1-6|chr5_2028_tRNAAsp_GTC-	chr5	125405456	125405828	tRNA-Asp-GTC-1-6	chr5_2028_tRNAAsp_GTC-	tRNA	Asp	0.478872	3.16087	0.00528813	0.0266216	-2.82302	Yes	No	Null	4.87265	5.35152	4.75856	Yes	4.98673	Yes	5.29775	Yes	5.39161	Yes	5.3652	Yes
156	chr5:125405904-125406277|tRNA-Phe-GAA-1-1|chr5_2027_tRNAPhe_GAA-	chr5	125405904	125406277	tRNA-Phe-GAA-1-1	chr5_2027_tRNAPhe_GAA-	tRNA	Phe	0.24705	1.65874	0.11408	0.213899	-5.64782	Yes	No	Null	5.50325	5.7503	5.42317	Yes	5.58332	Yes	5.75441	Yes	5.72781	Yes	5.76867	Yes
157	chr5:125408865-125409237|tRNA-Asp-GTC-1-7|chr5_2026_tRNAAsp_GTC-	chr5	125408865	125409237	tRNA-Asp-GTC-1-7	chr5_2026_tRNAAsp_GTC-	tRNA	Asp	0.515506	3.39014	0.00317507	0.0179074	-2.32922	Yes	Yes	Up	5.3867	5.90221	5.46428	Yes	5.30912	Yes	5.78354	Yes	5.93583	Yes	5.98725	Yes
158	chr5:125409321-125409693|tRNA-Ala-TGC-4-1|chr5_1075_tRNAAla_TGC+	chr5	125409321	125409693	tRNA-Ala-TGC-4-1	chr5_1075_tRNAAla_TGC+	tRNA	Ala	0.317516	2.0621	0.0535774	0.12425	-4.98931	Yes	No	Null	5.46141	5.77892	5.60849	Yes	5.31432	Yes	5.77503	Yes	5.7352	Yes	5.82654	Yes
159	chr5:134175350-134175749|PB1D7_alu_SINE-	chr5	134175350	134175749	PB1D7_alu_SINE-		SINE		-0.184688	-1.21549	0.239513	0.364701	-6.24488	No	No	Null	0.184693	4.48275e-06	0.30258	No	0.0668061	No	-0.0285827	No	0.0627297	No	-0.0341335	No
160	chr5:134896285-134896856|B3_SINE_B2-	chr5	134896285	134896856	B3_SINE_B2-		SINE		0.549997	3.68406	0.00164185	0.0113481	-1.68553	Yes	Yes	Up	1.43667	1.98667	1.45208	Yes	1.42126	Yes	2.0109	Yes	2.06016	Yes	1.88895	Yes
161	chr5:137333965-137334364|B1_Mus1_Alu_SINE+	chr5	137333965	137334364	B1_Mus1_Alu_SINE+		SINE		0.0456506	0.293979	0.772057	0.850469	-6.94245	No	No	Null	0.797652	0.843302	0.677317	No	0.917987	No	0.978588	No	0.775057	No	0.776263	No
162	chr5:139775958-139776357|B2_Mus1_Alu_SINE+	chr5	139775958	139776357	B2_Mus1_Alu_SINE+		SINE		0.0827001	0.512995	0.614046	0.728792	-6.85094	No	No	Null	0.672868	0.755569	0.629736	No	0.716001	No	0.683534	No	0.583729	No	0.999442	No
163	chr5:142397277-142397651|tRNA-Ala-AGC-13-1|chr5_1372_tRNAAla_AGC+	chr5	142397277	142397651	tRNA-Ala-AGC-13-1	chr5_1372_tRNAAla_AGC+	tRNA	Ala	-0.0784835	-0.407821	0.688101	0.793714	-6.90097	No	No	Null	0.227568	0.149085	0.395918	No	0.0592178	No	-0.0631908	No	0.58544	No	-0.0749954	No
164	chr5:142502806-142503178|tRNA-Ala-GGC-2-1|chr5_1760_tRNAAla_GGC-	chr5	142502806	142503178	tRNA-Ala-GGC-2-1	chr5_1760_tRNAAla_GGC-	tRNA	Ala	-0.119712	-0.808504	0.429109	0.573861	-6.6518	No	No	Null	0.0903585	-0.0293534	0.0532732	No	0.127444	No	-0.03876	No	0.0256952	No	-0.0749954	No
165	chr5:149228850-149229224|tRNA-Asn-GTT-3-7|chr5_1608_tRNAAsn_GTT-	chr5	149228850	149229224	tRNA-Asn-GTT-3-7	chr5_1608_tRNAAsn_GTT-	tRNA	Asn	0.22626	1.43568	0.167839	0.282402	-5.96665	Yes	No	Null	5.24109	5.46735	5.31273	Yes	5.16945	Yes	5.26686	Yes	5.53709	Yes	5.5981	Yes
166	chr6:5496444-5496843|NA_8	chr6	5496444	5496843	NA_8		Other		-0.00715222	-0.0312534	0.975403	0.980969	-6.987	No	No	Null	0.69035	0.683198	0.892813	No	0.487886	No	0.355285	No	1.31536	No	0.378948	No
167	chr6:10100220-10100593|tRNA-Val-CAC-4-1|chr6_18_tRNAVal_CAC+	chr6	10100220	10100593	tRNA-Val-CAC-4-1	chr6_18_tRNAVal_CAC+	tRNA	Val	-0.247773	-1.53616	0.14148	0.247612	-5.82742	No	No	Null	0.363728	0.115956	0.342044	No	0.385413	No	-0.0631908	No	0.362731	No	0.0483271	No
168	chr6:29388673-29389045|tRNA-Pro-AGG-1-3|chr6_74_tRNAPro_AGG+	chr6	29388673	29389045	tRNA-Pro-AGG-1-3	chr6_74_tRNAPro_AGG+	tRNA	Pro	0.512586	2.46771	0.0235872	0.0699396	-4.2406	Yes	No	Null	2.92287	3.43546	3.01991	Yes	2.82583	Yes	3.39483	Yes	3.93341	Yes	2.97813	Yes
169	chr6:30347302-30347701|Rn5S|5S_rRNA-	chr6	30347302	30347701	Rn5S	5S_rRNA-	Rn5S		-0.0462919	-0.309352	0.760522	0.843031	-6.93762	No	No	Null	0.133725	0.0874332	0.208233	No	0.0592178	No	0.109388	No	0.133495	No	0.0194167	No
170	chr6:35177070-35177469|B1_Mm_Alu_SINE-	chr6	35177070	35177469	B1_Mm_Alu_SINE-		SINE		0.106528	0.705134	0.489539	0.627019	-6.73109	Yes	No	Null	0.635099	0.741627	0.741027	No	0.52917	No	0.799049	Yes	0.728481	No	0.697351	No
171	chr6:38337766-38338276|B2_Mm2_SINE_B2-	chr6	38337766	38338276	B2_Mm2_SINE_B2-		SINE		0.3475	1.98928	0.0617126	0.139001	-5.11521	Yes	No	Null	2.68205	3.02955	2.87679	Yes	2.48731	Yes	2.80647	Yes	3.29534	Yes	2.98683	Yes
172	chr6:38533780-38534153|tRNA-Arg-CCT-4-1|chr6_174_tRNAArg_CCT+	chr6	38533780	38534153	tRNA-Arg-CCT-4-1	chr6_174_tRNAArg_CCT+	tRNA	Arg	0.36207	2.24806	0.0370207	0.0966652	-4.65543	Yes	No	Null	5.17317	5.53524	5.04821	Yes	5.29814	Yes	5.73472	Yes	5.48986	Yes	5.38115	Yes
173	chr6:47650611-47651005|Rn4.5s|4.5SRNA_scRNA	chr6	47650611	47651005	Rn4.5s	4.5SRNA_scRNA	Rn4.5S		0.453068	2.37194	0.0287603	0.081104	-4.424	Yes	No	Null	4.67353	5.12659	4.55023	Yes	4.79682	Yes	4.91976	Yes	4.88677	Yes	5.57325	Yes
174	chr6:47654850-47655244|Rn4.5s|4.5SRNA_scRNA	chr6	47654850	47655244	Rn4.5s	4.5SRNA_scRNA	Rn4.5S		0.274916	1.70075	0.105793	0.204379	-5.58393	Yes	No	Null	5.86344	6.13835	5.81599	Yes	5.91089	Yes	5.90311	Yes	6.17381	Yes	6.33814	Yes
175	chr6:47659171-47659565|Rn4.5s|4.5SRNA_scRNA	chr6	47659171	47659565	Rn4.5s	4.5SRNA_scRNA	Rn4.5S		0.283032	1.7539	0.0960531	0.19459	-5.50144	Yes	No	Null	5.8906	6.17364	5.82691	Yes	5.9543	Yes	5.95784	Yes	6.17881	Yes	6.38427	Yes
176	chr6:47663511-47663905|Rn4.5s|4.5SRNA_scRNA	chr6	47663511	47663905	Rn4.5s	4.5SRNA_scRNA	Rn4.5S		0.274932	1.70086	0.105772	0.204379	-5.58376	Yes	No	Null	5.86343	6.13836	5.81599	Yes	5.91087	Yes	5.90313	Yes	6.17381	Yes	6.33814	Yes
177	chr6:47667847-47668241|Rn4.5s|4.5SRNA_scRNA	chr6	47667847	47668241	Rn4.5s	4.5SRNA_scRNA	Rn4.5S		0.274916	1.70075	0.105793	0.204379	-5.58393	Yes	No	Null	5.86344	6.13835	5.81599	Yes	5.91089	Yes	5.90311	Yes	6.17381	Yes	6.33814	Yes
178	chr6:47672155-47672549|Rn4.5s|4.5SRNA_scRNA	chr6	47672155	47672549	Rn4.5s	4.5SRNA_scRNA	Rn4.5S		0.274932	1.70086	0.105772	0.204379	-5.58376	Yes	No	Null	5.86343	6.13836	5.81599	Yes	5.91087	Yes	5.90313	Yes	6.17381	Yes	6.33814	Yes
179	chr6:47676493-47676887|Rn4.5s|4.5SRNA_scRNA	chr6	47676493	47676887	Rn4.5s	4.5SRNA_scRNA	Rn4.5S		0.274932	1.70086	0.105772	0.204379	-5.58376	Yes	No	Null	5.86343	6.13836	5.81599	Yes	5.91087	Yes	5.90313	Yes	6.17381	Yes	6.33814	Yes
180	chr6:47680814-47681208|Rn4.5s|4.5SRNA_scRNA	chr6	47680814	47681208	Rn4.5s	4.5SRNA_scRNA	Rn4.5S		0.274543	1.69833	0.106255	0.204379	-5.58763	Yes	No	Null	5.86381	6.13835	5.81599	Yes	5.91163	Yes	5.90311	Yes	6.17381	Yes	6.33814	Yes
181	chr6:47685132-47685526|Rn4.5s|4.5SRNA_scRNA	chr6	47685132	47685526	Rn4.5s	4.5SRNA_scRNA	Rn4.5S		0.274558	1.69839	0.106245	0.204379	-5.58755	Yes	No	Null	5.86376	6.13831	5.81593	Yes	5.91158	Yes	5.90303	Yes	6.17379	Yes	6.33812	Yes
182	chr6:47739728-47740121|Rn4.5s|4.5SRNA_scRNA	chr6	47739728	47740121	Rn4.5s	4.5SRNA_scRNA	Rn4.5S		0.269736	1.7336	0.0996764	0.200205	-5.53315	Yes	No	Null	5.55095	5.82069	5.45516	Yes	5.64674	Yes	5.67563	Yes	5.82759	Yes	5.95885	Yes
183	chr6:47743987-47744381|Rn4.5s|4.5SRNA_scRNA	chr6	47743987	47744381	Rn4.5s	4.5SRNA_scRNA	Rn4.5S		0.323352	2.10151	0.0495904	0.118513	-4.92	Yes	No	Null	5.73507	6.05843	5.70383	Yes	5.76632	Yes	5.89713	Yes	6.08554	Yes	6.19261	Yes
184	chr6:47748347-47748741|Rn4.5s|4.5SRNA_scRNA	chr6	47748347	47748741	Rn4.5s	4.5SRNA_scRNA	Rn4.5S		0.272781	1.7857	0.0906035	0.187072	-5.4512	Yes	No	Null	5.90732	6.18011	5.83419	Yes	5.98046	Yes	6.05952	Yes	6.18262	Yes	6.29818	Yes
185	chr6:47752681-47753075|Rn4.5s|4.5SRNA_scRNA	chr6	47752681	47753075	Rn4.5s	4.5SRNA_scRNA	Rn4.5S		0.232299	1.48801	0.153649	0.262283	-5.89506	Yes	No	Null	5.80239	6.03469	5.76549	Yes	5.83929	Yes	5.85178	Yes	6.05825	Yes	6.19404	Yes
186	chr6:47763113-47763507|Rn4.5s|4.5SRNA_scRNA	chr6	47763113	47763507	Rn4.5s	4.5SRNA_scRNA	Rn4.5S		0.232363	1.48847	0.15353	0.262283	-5.89443	Yes	No	Null	5.80233	6.03469	5.76541	Yes	5.83925	Yes	5.85185	Yes	6.05822	Yes	6.19401	Yes
187	chr6:47781474-47781875|Rny3|Y3_RNA+	chr6	47781474	47781875	Rny3	Y3_RNA+	Other		0.446228	2.90297	0.00931762	0.0386407	-3.36607	Yes	No	Null	4.62396	5.07019	4.615	Yes	4.63292	Yes	5.17287	Yes	5.1407	Yes	4.89699	Yes
188	chr6:47787919-47788330|Rny1|Y1_RNA-	chr6	47787919	47788330	Rny1	Y1_RNA-	Other		0.521586	3.12866	0.0056786	0.0278893	-2.89164	Yes	Yes	Up	3.86647	4.38806	4.1145	Yes	3.61844	Yes	4.35024	Yes	4.4865	Yes	4.32743	Yes
189	chr6:47978846-47979218|tRNA-Cys-GCA-3-1|chr6_244_tRNACys_GCA+	chr6	47978846	47979218	tRNA-Cys-GCA-3-1	chr6_244_tRNACys_GCA+	tRNA	Cys	0.713905	3.79999	0.00126467	0.00950976	-1.4294	Yes	Yes	Up	4.80769	5.5216	4.9589	Yes	4.65649	Yes	5.26389	Yes	5.93197	Yes	5.36893	Yes
190	chr6:48133786-48134158|tRNA-Cys-GCA-4-1|chr6_249_tRNACys_GCA+	chr6	48133786	48134158	tRNA-Cys-GCA-4-1	chr6_249_tRNACys_GCA+	tRNA	Cys	-0.201562	-1.19066	0.248889	0.374929	-6.27382	No	No	Null	0.403142	0.20158	0.397076	No	0.409207	No	0.485052	No	0.194682	No	-0.0749954	No
191	chr6:48139359-48139731|tRNA-Cys-GCA-16-1|chr6_1603_tRNACys_GCA-	chr6	48139359	48139731	tRNA-Cys-GCA-16-1	chr6_1603_tRNACys_GCA-	tRNA	Cys	-0.252429	-1.46429	0.159954	0.269779	-5.92776	No	No	Null	0.358048	0.10562	0.549815	No	0.166282	No	0.366159	No	0.0256952	No	-0.0749954	No
192	chr6:48140331-48140705|tRNA-Cys-GCA-20-1|chr6_1602_tRNACys_GCA-	chr6	48140331	48140705	tRNA-Cys-GCA-20-1	chr6_1602_tRNACys_GCA-	tRNA	Cys	0.10772	0.714362	0.483949	0.626025	-6.72442	No	No	Null	0.101631	0.209351	0.108677	No	0.0945843	No	0.331977	No	0.107281	No	0.188794	No
193	chr6:48143205-48143577|tRNA-Cys-GCA-14-1|chr6_250_tRNACys_GCA+	chr6	48143205	48143577	tRNA-Cys-GCA-14-1	chr6_250_tRNACys_GCA+	tRNA	Cys	0.0379016	0.252522	0.803431	0.876809	-6.95424	No	No	Null	0.0562455	0.094147	0.0532732	No	0.0592178	No	-0.0242556	No	0.16509	No	0.141607	No
194	chr6:48144777-48145149|tRNA-Cys-GCA-4-2|chr6_1601_tRNACys_GCA-	chr6	48144777	48145149	tRNA-Cys-GCA-4-2	chr6_1601_tRNACys_GCA-	tRNA	Cys	-0.107413	-0.681398	0.504088	0.641484	-6.74785	No	No	Null	0.228037	0.120624	0.396856	No	0.0592178	No	0.201056	No	0.0256952	No	0.135121	No
195	chr6:48154563-48154935|tRNA-Cys-GCA-4-3|chr6_251_tRNACys_GCA+	chr6	48154563	48154935	tRNA-Cys-GCA-4-3	chr6_251_tRNACys_GCA+	tRNA	Cys	-0.212417	-1.39203	0.180476	0.292351	-6.02481	No	No	Null	0.314329	0.101911	0.367178	No	0.261479	No	0.0433649	No	0.248144	No	0.0142251	No
196	chr6:48156124-48156496|tRNA-Cys-GCA-4-4|chr6_1600_tRNACys_GCA-	chr6	48156124	48156496	tRNA-Cys-GCA-4-4	chr6_1600_tRNACys_GCA-	tRNA	Cys	0.0157268	0.0950674	0.925287	0.94953	-6.98279	No	No	Null	0.135668	0.151395	0.212119	No	0.0592178	No	-0.0099083	No	0.429122	No	0.0349722	No
197	chr6:48160028-48160400|tRNA-Cys-GCA-4-5|chr6_252_tRNACys_GCA+	chr6	48160028	48160400	tRNA-Cys-GCA-4-5	chr6_252_tRNACys_GCA+	tRNA	Cys	-0.0302439	-0.187082	0.853639	0.907716	-6.96924	No	No	Null	0.273061	0.242818	0.0532732	No	0.49285	No	0.231579	No	0.294962	No	0.201913	No
198	chr6:48161022-48161394|tRNA-Cys-GCA-27-1|chr6_253_tRNACys_GCA+	chr6	48161022	48161394	tRNA-Cys-GCA-27-1	chr6_253_tRNACys_GCA+	tRNA	Cys	-0.272128	-1.70312	0.105341	0.204379	-5.58029	No	No	Null	0.304771	0.0326425	0.4179	No	0.191641	No	-0.0631908	No	0.236114	No	-0.0749954	No
199	chr6:48163950-48164322|tRNA-Cys-GCA-4-6|chr6_254_tRNACys_GCA+	chr6	48163950	48164322	tRNA-Cys-GCA-4-6	chr6_254_tRNACys_GCA+	tRNA	Cys	-0.19504	-1.27991	0.216443	0.335368	-6.16744	No	No	Null	0.192779	-0.00226109	0.262777	No	0.12278	No	-0.0631908	No	0.131403	No	-0.0749954	No
200	chr6:48186167-48186539|tRNA-Cys-GCA-19-1|chr6_255_tRNACys_GCA+	chr6	48186167	48186539	tRNA-Cys-GCA-19-1	chr6_255_tRNACys_GCA+	tRNA	Cys	-0.315222	-2.059	0.0539026	0.124413	-4.99472	No	No	Null	0.379544	0.0643215	0.301403	No	0.457684	No	0.142349	No	0.125611	No	-0.0749954	No
201	chr6:48196875-48197247|tRNA-Cys-GCA-4-7|chr6_256_tRNACys_GCA+	chr6	48196875	48197247	tRNA-Cys-GCA-4-7	chr6_256_tRNACys_GCA+	tRNA	Cys	-0.0293646	-0.183936	0.856071	0.908931	-6.96985	No	No	Null	0.158251	0.128886	0.257283	No	0.0592178	No	0.28001	No	0.181643	No	-0.0749954	No
202	chr6:48204917-48205289|tRNA-Cys-GCA-25-1|chr6_258_tRNACys_GCA+	chr6	48204917	48205289	tRNA-Cys-GCA-25-1	chr6_258_tRNACys_GCA+	tRNA	Cys	-0.16579	-1.04499	0.309535	0.448095	-6.43311	No	No	Null	0.222793	0.0570023	0.386368	No	0.0592178	No	0.132032	No	0.11397	No	-0.0749954	No
203	chr6:48207300-48207672|tRNA-Cys-GCA-4-8|chr6_1599_tRNACys_GCA-	chr6	48207300	48207672	tRNA-Cys-GCA-4-8	chr6_1599_tRNACys_GCA-	tRNA	Cys	-0.201451	-1.31137	0.205826	0.325408	-6.12842	No	No	Null	0.179267	-0.022184	0.0532732	No	0.305262	No	-0.0631908	No	0.0716341	No	-0.0749954	No
204	chr6:48209687-48210059|tRNA-Cys-GCA-7-1|chr6_1598_tRNACys_GCA-	chr6	48209687	48210059	tRNA-Cys-GCA-7-1	chr6_1598_tRNACys_GCA-	tRNA	Cys	-0.187871	-1.18124	0.252517	0.379583	-6.28465	No	No	Null	0.224738	0.0368665	0.390258	No	0.0592178	No	0.1599	No	0.0256952	No	-0.0749954	No
205	chr6:48214440-48214814|tRNA-Cys-ACA-1-1|chr6_1597_tRNACys_ACA-	chr6	48214440	48214814	tRNA-Cys-ACA-1-1	chr6_1597_tRNACys_ACA-	tRNA	Cys	-0.0506409	-0.336514	0.740283	0.827099	-6.9285	No	No	Null	0.225343	0.174702	0.256753	No	0.193933	No	0.145137	No	0.0878413	No	0.291127	No
206	chr6:48222943-48223315|tRNA-Cys-GCA-4-9|chr6_1596_tRNACys_GCA-	chr6	48222943	48223315	tRNA-Cys-GCA-4-9	chr6_1596_tRNACys_GCA-	tRNA	Cys	-0.14133	-0.947442	0.355665	0.494563	-6.52946	No	No	Null	0.156995	0.0156644	0.115126	No	0.198863	No	-0.0631908	No	0.0896134	No	0.0205704	No
207	chr6:48224178-48224550|tRNA-Cys-GCA-8-1|chr6_1595_tRNACys_GCA-	chr6	48224178	48224550	tRNA-Cys-GCA-8-1	chr6_1595_tRNACys_GCA-	tRNA	Cys	-0.0440015	-0.221669	0.827008	0.896985	-6.96186	No	No	Null	0.215077	0.171076	0.370937	No	0.0592178	No	-0.0631908	No	0.651414	No	-0.0749954	No
208	chr6:48244165-48244537|tRNA-Cys-GCA-4-10|chr6_1594_tRNACys_GCA-	chr6	48244165	48244537	tRNA-Cys-GCA-4-10	chr6_1594_tRNACys_GCA-	tRNA	Cys	0.102654	0.650252	0.523549	0.654436	-6.76902	No	No	Null	0.173007	0.275661	0.286797	No	0.0592178	No	0.284365	No	0.426716	No	0.115903	No
209	chr6:48251952-48252324|tRNA-Cys-GCA-4-11|chr6_1593_tRNACys_GCA-	chr6	48251952	48252324	tRNA-Cys-GCA-4-11	chr6_1593_tRNACys_GCA-	tRNA	Cys	0.125731	0.818283	0.423644	0.569979	-6.64377	No	No	Null	0.0905629	0.216294	0.0532732	No	0.127853	No	0.323973	No	0.274429	No	0.0504793	No
210	chr6:48252929-48253301|tRNA-Cys-GCA-12-1|chr6_1592_tRNACys_GCA-	chr6	48252929	48253301	tRNA-Cys-GCA-12-1	chr6_1592_tRNACys_GCA-	tRNA	Cys	0.185516	1.20367	0.243941	0.369882	-6.25871	No	No	Null	0.0756388	0.261155	0.0920598	No	0.0592178	No	0.290026	No	0.399497	No	0.0939418	No
211	chr6:48261571-48261943|tRNA-Cys-GCA-4-12|chr6_1591_tRNACys_GCA-	chr6	48261571	48261943	tRNA-Cys-GCA-4-12	chr6_1591_tRNACys_GCA-	tRNA	Cys	-0.142378	-0.884249	0.387945	0.529947	-6.58731	No	No	Null	0.258768	0.11639	0.0532732	No	0.464263	No	0.0795908	No	0.0639542	No	0.205625	No
212	chr6:48268307-48268679|tRNA-Cys-GCA-4-13|chr6_1590_tRNACys_GCA-	chr6	48268307	48268679	tRNA-Cys-GCA-4-13	chr6_1590_tRNACys_GCA-	tRNA	Cys	-0.132725	-0.841568	0.410811	0.554831	-6.6243	No	No	Null	0.198141	0.065416	0.10119	No	0.295092	No	0.0241594	No	0.247084	No	-0.0749954	No
213	chr6:48271775-48272147|tRNA-Cys-GCA-4-14|chr6_259_tRNACys_GCA+	chr6	48271775	48272147	tRNA-Cys-GCA-4-14	chr6_259_tRNACys_GCA+	tRNA	Cys	-0.115166	-0.715682	0.483152	0.626025	-6.72346	No	No	Null	0.223774	0.108609	0.215238	No	0.23231	No	-0.0226056	No	0.361099	No	-0.0126675	No
214	chr6:48273529-48273901|tRNA-Cys-GCA-4-15|chr6_260_tRNACys_GCA+	chr6	48273529	48273901	tRNA-Cys-GCA-4-15	chr6_260_tRNACys_GCA+	tRNA	Cys	-0.0990383	-0.609935	0.549348	0.674608	-6.79501	No	No	Null	0.249031	0.149992	0.370339	No	0.127722	No	-0.0631908	No	0.190818	No	0.32235	No
215	chr6:48278641-48279013|tRNA-Cys-GCA-22-1|chr6_1589_tRNACys_GCA-	chr6	48278641	48279013	tRNA-Cys-GCA-22-1	chr6_1589_tRNACys_GCA-	tRNA	Cys	-0.224112	-1.42312	0.171399	0.285575	-5.98353	No	No	Null	0.21604	-0.008072	0.372862	No	0.0592178	No	-0.0631908	No	0.11397	No	-0.0749954	No
216	chr6:48279620-48279992|tRNA-Cys-GCA-4-16|chr6_1588_tRNACys_GCA-	chr6	48279620	48279992	tRNA-Cys-GCA-4-16	chr6_1588_tRNACys_GCA-	tRNA	Cys	-0.0815592	-0.497654	0.62461	0.737605	-6.85893	No	No	Null	0.193144	0.111585	0.310782	No	0.0755068	No	-0.0631908	No	0.346743	No	0.0512034	No
217	chr6:48288725-48289097|tRNA-Cys-GCA-11-1|chr6_1587_tRNACys_GCA-	chr6	48288725	48289097	tRNA-Cys-GCA-11-1	chr6_1587_tRNACys_GCA-	tRNA	Cys	-0.362204	-2.20708	0.0402035	0.101955	-4.73046	No	No	Null	0.324707	-0.037497	0.56212	No	0.0872952	No	-0.0631908	No	0.0256952	No	-0.0749954	No
218	chr6:48292856-48293228|tRNA-Cys-GCA-6-1|chr6_1586_tRNACys_GCA-	chr6	48292856	48293228	tRNA-Cys-GCA-6-1	chr6_1586_tRNACys_GCA-	tRNA	Cys	-0.265272	-1.64692	0.116509	0.216	-5.66559	No	No	Null	0.30648	0.0412084	0.415683	No	0.197277	No	-0.0631908	No	0.261811	No	-0.0749954	No
219	chr6:48297282-48297654|tRNA-Cys-GCA-4-17|chr6_261_tRNACys_GCA+	chr6	48297282	48297654	tRNA-Cys-GCA-4-17	chr6_261_tRNACys_GCA+	tRNA	Cys	0.000207394	0.0011861	0.999066	0.999066	-6.98751	No	No	Null	0.116822	0.11703	0.0532732	No	0.180371	No	-0.0631908	No	0.474136	No	-0.0598569	No
220	chr6:48298799-48299171|tRNA-Cys-GCA-4-18|chr6_1585_tRNACys_GCA-	chr6	48298799	48299171	tRNA-Cys-GCA-4-18	chr6_1585_tRNACys_GCA-	tRNA	Cys	0.000646369	0.00419715	0.996696	0.998112	-6.98751	No	No	Null	0.0969063	0.0975527	0.134595	No	0.0592178	No	0.191928	No	0.175725	No	-0.0749954	No
221	chr6:48302308-48302680|tRNA-Cys-GCA-21-1|chr6_262_tRNACys_GCA+	chr6	48302308	48302680	tRNA-Cys-GCA-21-1	chr6_262_tRNACys_GCA+	tRNA	Cys	-0.030455	-0.191057	0.850569	0.907716	-6.96845	No	No	Null	0.191711	0.161256	0.255264	No	0.128157	No	-0.0631908	No	0.24662	No	0.300338	No
222	chr6:48303314-48303686|tRNA-Cys-GCA-9-1|chr6_263_tRNACys_GCA+	chr6	48303314	48303686	tRNA-Cys-GCA-9-1	chr6_263_tRNACys_GCA+	tRNA	Cys	-0.0642845	-0.40656	0.689011	0.793714	-6.9015	No	No	Null	0.209394	0.145109	0.21948	No	0.199308	No	0.0825994	No	0.363442	No	-0.010714	No
223	chr6:48305313-48305685|tRNA-Cys-GCA-18-1|chr6_1584_tRNACys_GCA-	chr6	48305313	48305685	tRNA-Cys-GCA-18-1	chr6_1584_tRNACys_GCA-	tRNA	Cys	-0.195235	-1.31888	0.203355	0.323624	-6.11899	No	No	Null	0.160648	-0.0345865	0.194318	No	0.126978	No	-0.0631908	No	0.0256952	No	-0.066264	No
224	chr6:48308578-48308950|tRNA-Cys-GCA-15-1|chr6_1583_tRNACys_GCA-	chr6	48308578	48308950	tRNA-Cys-GCA-15-1	chr6_1583_tRNACys_GCA-	tRNA	Cys	-0.350539	-1.97427	0.063522	0.142621	-5.14081	No	No	Null	0.389018	0.0384795	0.718819	No	0.0592178	No	0.0806986	No	0.0278844	No	0.00685545	No
225	chr6:48309556-48309928|tRNA-Cys-GCA-4-19|chr6_1582_tRNACys_GCA-	chr6	48309556	48309928	tRNA-Cys-GCA-4-19	chr6_1582_tRNACys_GCA-	tRNA	Cys	-0.327834	-2.17277	0.043059	0.107267	-4.79266	No	No	Null	0.369107	0.0412737	0.284973	No	0.453241	No	0.126739	No	0.0256952	No	-0.0286135	No
226	chr6:48311348-48311720|tRNA-Cys-GCA-17-1|chr6_264_tRNACys_GCA+	chr6	48311348	48311720	tRNA-Cys-GCA-17-1	chr6_264_tRNACys_GCA+	tRNA	Cys	-0.0878699	-0.59014	0.562259	0.686989	-6.80718	No	No	Null	0.0950589	0.00718897	0.1309	No	0.0592178	No	0.0294256	No	0.0671367	No	-0.0749954	No
227	chr6:48312867-48313239|tRNA-Cys-GCA-4-20|chr6_1581_tRNACys_GCA-	chr6	48312867	48313239	tRNA-Cys-GCA-4-20	chr6_1581_tRNACys_GCA-	tRNA	Cys	0.0449152	0.300245	0.767349	0.847932	-6.94051	No	No	Null	0.0562455	0.101161	0.0532732	No	0.0592178	No	0.070103	No	0.0256952	No	0.207684	No
228	chr6:48316383-48316758|tRNA-Cys-GCA-23-1|chr6_265_tRNACys_GCA+	chr6	48316383	48316758	tRNA-Cys-GCA-23-1	chr6_265_tRNACys_GCA+	tRNA	Cys	-0.216734	-1.28804	0.21366	0.331785	-6.15744	No	No	Null	0.427612	0.210878	0.313871	No	0.541354	No	0.332639	No	0.374991	No	-0.0749954	No
229	chr6:48317364-48317736|tRNA-Cys-GCA-4-21|chr6_266_tRNACys_GCA+	chr6	48317364	48317736	tRNA-Cys-GCA-4-21	chr6_266_tRNACys_GCA+	tRNA	Cys	-0.217832	-1.41484	0.173781	0.286251	-5.9946	No	No	Null	0.207321	-0.0105112	0.0606809	No	0.353961	No	-0.0631908	No	0.0256952	No	0.00596191	No
230	chr6:48332689-48333061|tRNA-Cys-GCA-4-22|chr6_1580_tRNACys_GCA-	chr6	48332689	48333061	tRNA-Cys-GCA-4-22	chr6_1580_tRNACys_GCA-	tRNA	Cys	-0.147669	-0.775921	0.447634	0.589872	-6.67789	No	No	Null	0.274884	0.127214	0.49055	No	0.0592178	No	-0.0631908	No	0.519829	No	-0.0749954	No
231	chr6:48335957-48336329|tRNA-Cys-GCA-4-23|chr6_1579_tRNACys_GCA-	chr6	48335957	48336329	tRNA-Cys-GCA-4-23	chr6_1579_tRNACys_GCA-	tRNA	Cys	-0.334211	-2.24166	0.0375019	0.0968457	-4.66719	No	No	Null	0.36376	0.0295489	0.448889	No	0.278632	No	0.0220933	No	0.0256952	No	0.0408582	No
232	chr6:48336940-48337312|tRNA-Cys-GCA-4-24|chr6_1578_tRNACys_GCA-	chr6	48336940	48337312	tRNA-Cys-GCA-4-24	chr6_1578_tRNACys_GCA-	tRNA	Cys	-0.320508	-2.08402	0.0513252	0.120614	-4.95086	No	No	Null	0.303127	-0.0173816	0.427497	No	0.178757	No	-0.0631908	No	0.0833884	No	-0.0723424	No
233	chr6:48340462-48340834|tRNA-Cys-GCA-10-1|chr6_267_tRNACys_GCA+	chr6	48340462	48340834	tRNA-Cys-GCA-10-1	chr6_267_tRNACys_GCA+	tRNA	Cys	0.108622	0.675893	0.507497	0.644441	-6.75166	No	No	Null	0.0779577	0.18658	0.0966976	No	0.0592178	No	-0.0631908	No	0.316913	No	0.306017	No
234	chr6:48341437-48341809|tRNA-Cys-GCA-24-1|chr6_268_tRNACys_GCA+	chr6	48341437	48341809	tRNA-Cys-GCA-24-1	chr6_268_tRNACys_GCA+	tRNA	Cys	-0.0576391	-0.387815	0.702593	0.800786	-6.90922	No	No	Null	0.0562455	-0.00139359	0.0532732	No	0.0592178	No	-0.0631908	No	0.0837139	No	-0.0247039	No
235	chr6:48349611-48349983|tRNA-Cys-GCA-4-25|chr6_1577_tRNACys_GCA-	chr6	48349611	48349983	tRNA-Cys-GCA-4-25	chr6_1577_tRNACys_GCA-	tRNA	Cys	0.0693816	0.40075	0.693209	0.795153	-6.90393	No	No	Null	0.0562455	0.125627	0.0532732	No	0.0592178	No	-0.0247631	No	0.47664	No	-0.0749954	No
236	chr6:48352871-48353242|tRNA-Cys-GCA-26-1|chr6_1576_tRNACys_GCA-	chr6	48352871	48353242	tRNA-Cys-GCA-26-1	chr6_1576_tRNACys_GCA-	tRNA	Cys	-0.176705	-1.12424	0.275334	0.40609	-6.34869	No	No	Null	0.244367	0.0676614	0.362186	No	0.126547	No	0.213864	No	0.0641154	No	-0.0749954	No
237	chr6:48353868-48354240|tRNA-Cys-GCA-4-26|chr6_1575_tRNACys_GCA-	chr6	48353868	48354240	tRNA-Cys-GCA-4-26	chr6_1575_tRNACys_GCA-	tRNA	Cys	0.0239885	0.145889	0.885592	0.92197	-6.9764	No	No	Null	0.12257	0.146558	0.185921	No	0.0592178	No	0.39779	No	0.116879	No	-0.0749954	No
238	chr6:48355704-48356076|tRNA-Cys-GCA-4-27|chr6_269_tRNACys_GCA+	chr6	48355704	48356076	tRNA-Cys-GCA-4-27	chr6_269_tRNACys_GCA+	tRNA	Cys	-0.168865	-1.14106	0.268447	0.397595	-6.33008	No	No	Null	0.158388	-0.0104776	0.119061	No	0.197714	No	-0.0631908	No	0.0256952	No	0.0060628	No
239	chr6:48356700-48357072|tRNA-Cys-GCA-13-1|chr6_270_tRNACys_GCA+	chr6	48356700	48357072	tRNA-Cys-GCA-13-1	chr6_270_tRNACys_GCA+	tRNA	Cys	-0.0510239	-0.34198	0.736232	0.825189	-6.92658	No	No	Null	0.142099	0.0910753	0.190423	No	0.093775	No	0.0241594	No	0.0796199	No	0.169447	No
240	chr6:48363381-48363753|tRNA-Cys-GCA-4-28|chr6_1574_tRNACys_GCA-	chr6	48363381	48363753	tRNA-Cys-GCA-4-28	chr6_1574_tRNACys_GCA-	tRNA	Cys	-0.268107	-1.70824	0.104371	0.204379	-5.57241	No	No	Null	0.233463	-0.0346443	0.407708	No	0.0592178	No	-0.0631908	No	0.0342532	No	-0.0749954	No
241	chr6:48364294-48364666|tRNA-Cys-GCA-28-1|chr6_1573_tRNACys_GCA-	chr6	48364294	48364666	tRNA-Cys-GCA-28-1	chr6_1573_tRNACys_GCA-	tRNA	Cys	-0.240911	-1.5977	0.127103	0.228515	-5.73855	No	No	Null	0.273377	0.0324655	0.217455	No	0.329298	No	-0.0631908	No	0.0256952	No	0.134892	No
242	chr6:86403742-86404113|tRNA-Gly-CCC-1-1|chr6_477_tRNAGly_CCC+	chr6	86403742	86404113	tRNA-Gly-CCC-1-1	chr6_477_tRNAGly_CCC+	tRNA	Gly	0.405184	2.29508	0.0336564	0.0909109	-4.56839	Yes	No	Null	5.10389	5.50908	5.31049	Yes	4.8973	Yes	5.56484	Yes	5.23371	Yes	5.72868	Yes
243	chr6:89763701-89764072|tRNA-Gln-CTG-7-1|chr6_527_tRNAGln_CTG+	chr6	89763701	89764072	tRNA-Gln-CTG-7-1	chr6_527_tRNAGln_CTG+	tRNA	Gln	-0.0741512	-0.462989	0.648789	0.759795	-6.87612	No	No	Null	0.121316	0.0471645	0.0532732	No	0.189358	No	-0.0631908	No	0.27968	No	-0.0749954	No
244	chr6:100471373-100471752|tRNA-Lys-TTT-7-1|chr6_1279_tRNALys_TTT-	chr6	100471373	100471752	tRNA-Lys-TTT-7-1	chr6_1279_tRNALys_TTT-	tRNA	Lys	-0.201872	-1.33245	0.198944	0.317321	-6.10183	No	No	Null	0.164375	-0.037497	0.0532732	No	0.275477	No	-0.0631908	No	0.0256952	No	-0.0749954	No
245	chr6:120926403-120926802|B2_Mm1a_B2_SINE-_and_B1_Mus1_Alu_SINE-	chr6	120926403	120926802	B2_Mm1a_B2_SINE-_and_B1_Mus1_Alu_SINE-		SINE		0.234845	1.35298	0.192418	0.307607	-6.0756	Yes	No	Null	1.21679	1.45163	1.14204	No	1.29154	Yes	1.12295	Yes	1.70624	Yes	1.52571	Yes
246	chr6:128759843-128760494|B4A_SINE_B4-	chr6	128759843	128760494	B4A_SINE_B4-		SINE		0.151335	1.01889	0.321438	0.462477	-6.45972	Yes	No	Null	4.94655	5.09789	4.97682	Yes	4.91628	Yes	5.05272	Yes	5.06523	Yes	5.17571	Yes
247	chr6:128760557-128760951|Rn4.5s|4.5SRNA_scRNA	chr6	128760557	128760951	Rn4.5s	4.5SRNA_scRNA	Rn4.5S		0.0873932	0.51491	0.612733	0.728792	-6.84992	Yes	No	Null	5.17894	5.26633	4.93549	Yes	5.42238	Yes	5.10116	Yes	5.32876	Yes	5.36908	Yes
248	chr6:128763979-128764373|Rn4.5s|4.5SRNA_scRNA	chr6	128763979	128764373	Rn4.5s	4.5SRNA_scRNA	Rn4.5S		0.0305014	0.203456	0.841007	0.905206	-6.9659	Yes	No	Null	5.74566	5.77616	5.83109	Yes	5.66023	Yes	5.80182	Yes	5.71554	Yes	5.81113	Yes
249	chr6:128798684-128799181|B4A_SINE_B4-	chr6	128798684	128799181	B4A_SINE_B4-		SINE		0.404423	2.61984	0.0171298	0.0591054	-3.94205	Yes	No	Null	5.02125	5.42567	5.01225	Yes	5.03024	Yes	5.35235	Yes	5.60709	Yes	5.31757	Yes
250	chr6:128799252-128799691|Rn4.5s|4.5SRNA_scRNA	chr6	128799252	128799691	Rn4.5s	4.5SRNA_scRNA	Rn4.5S		0.172329	1.16307	0.259632	0.386161	-6.30537	Yes	No	Null	5.2656	5.43793	5.25016	Yes	5.28105	Yes	5.48043	Yes	5.36455	Yes	5.46882	Yes
251	chr6:128802864-128803258|Rn4.5s|4.5SRNA_scRNA	chr6	128802864	128803258	Rn4.5s	4.5SRNA_scRNA	Rn4.5S		0.224469	1.4672	0.15917	0.2691	-5.92377	Yes	No	Null	5.41362	5.63809	5.48967	Yes	5.33757	Yes	5.5173	Yes	5.63803	Yes	5.75895	Yes
252	chr6:128838309-128838695|Rn4.5s|4.5SRNA_scRNA+	chr6	128838309	128838695	Rn4.5s	4.5SRNA_scRNA+	Rn4.5S		0.0167217	0.113636	0.910754	0.941469	-6.98077	Yes	No	Null	5.52644	5.54316	5.52638	Yes	5.5265	Yes	5.54349	Yes	5.57444	Yes	5.51155	Yes
253	chr6:128838756-128839328|B4A_SINE_B4+	chr6	128838756	128839328	B4A_SINE_B4+		SINE		0.156301	0.983788	0.337952	0.478856	-6.49455	Yes	No	Null	5.13884	5.29514	5.2544	Yes	5.02328	Yes	5.13068	Yes	5.29338	Yes	5.46135	Yes
254	chr6:128843137-128843532|Rn4.5s|4.5SRNA_scRNA+	chr6	128843137	128843532	Rn4.5s	4.5SRNA_scRNA+	Rn4.5S		0.244247	1.59499	0.127709	0.228515	-5.74252	Yes	No	Null	5.5168	5.76105	5.56091	Yes	5.47269	Yes	5.60705	Yes	5.80438	Yes	5.87171	Yes
255	chr6:128845945-128846344|B2_Mm1a_B2_SINE-	chr6	128845945	128846344	B2_Mm1a_B2_SINE-		SINE		-0.126338	-0.807298	0.429786	0.573861	-6.65278	No	No	Null	0.477356	0.351018	0.537435	No	0.417277	No	0.327511	No	0.531163	No	0.194381	No
256	chr6:149148317-149148716|B2_Mm1t_B2_SINE-	chr6	149148317	149148716	B2_Mm1t_B2_SINE-		SINE		0.275365	1.63261	0.11951	0.219413	-5.68698	Yes	No	Null	1.17987	1.45524	1.36186	Yes	0.997889	No	1.30142	Yes	1.69122	Yes	1.37307	Yes
257	chr7:4476006-4476430|tRNA-Ser-AGA-5-1|chr7_37_tRNASer_AGA+	chr7	4476006	4476430	tRNA-Ser-AGA-5-1	chr7_37_tRNASer_AGA+	tRNA	Ser	0.284661	1.70281	0.1054	0.204379	-5.58077	No	No	Null	0.0562455	0.340906	0.0532732	No	0.0592178	No	0.167348	No	0.646805	No	0.208566	No
258	chr7:12125815-12126190|tRNA-Val-CAC-8-1|chr7_78_tRNAVal_CAC+	chr7	12125815	12126190	tRNA-Val-CAC-8-1	chr7_78_tRNAVal_CAC+	tRNA	Val	-0.138535	-0.933065	0.362844	0.500596	-6.54294	No	No	Null	0.101038	-0.037497	0.0532732	No	0.148802	No	-0.0631908	No	0.0256952	No	-0.0749954	No
259	chr7:19301093-19301480|tRNA-SeC-TCA-1-1|chr7_147_tRNASeC_TCA+	chr7	19301093	19301480	tRNA-SeC-TCA-1-1	chr7_147_tRNASeC_TCA+	tRNA	SeC	0.492134	3.07849	0.00634333	0.0304221	-2.9981	Yes	No	Null	5.02013	5.51226	4.84254	Yes	5.19772	Yes	5.61697	Yes	5.39355	Yes	5.52627	Yes
260	chr7:25267360-25267759|NA_13	chr7	25267360	25267759	NA_13		Other		-0.112967	-0.711859	0.485461	0.626832	-6.72624	No	No	Null	0.68542	0.572453	0.835568	No	0.535271	No	0.517113	No	0.723421	No	0.476824	No
261	chr7:26460666-26461038|tRNA-Gly-GCC-6-1|chr7_2134_tRNAGly_GCC-	chr7	26460666	26461038	tRNA-Gly-GCC-6-1	chr7_2134_tRNAGly_GCC-	tRNA	Gly	-0.0717049	-0.383576	0.705679	0.802425	-6.91092	No	No	Null	0.207564	0.13586	0.355911	No	0.0592178	No	-0.0631908	No	0.545765	No	-0.0749954	No
262	chr7:27474462-27474861|NA_14	chr7	27474462	27474861	NA_14		Other		-0.262076	-1.62265	0.121636	0.221014	-5.70178	No	No	Null	0.905348	0.643272	0.850234	No	0.960463	No	0.880173	No	0.59483	No	0.454814	No
263	chr7:28372848-28373243|tRNA-Ile-TAT-1-1|chr7_259_tRNAIle_TAT+	chr7	28372848	28373243	tRNA-Ile-TAT-1-1	chr7_259_tRNAIle_TAT+	tRNA	Ile	0.351148	2.01748	0.0584389	0.133331	-5.06679	Yes	No	Null	5.0459	5.39705	5.01225	Yes	5.07956	Yes	5.06005	Yes	5.66696	Yes	5.46416	Yes
264	chr7:28793837-28794210|tRNA-Lys-TTT-2-1|chr7_2081_tRNALys_TTT-	chr7	28793837	28794210	tRNA-Lys-TTT-2-1	chr7_2081_tRNALys_TTT-	tRNA	Lys	0.381076	2.23412	0.0380765	0.0976144	-4.68104	Yes	No	Null	0.681294	1.06237	0.495044	No	0.867544	No	0.822329	No	1.10881	No	1.25597	Yes
265	chr7:35234619-35234993|tRNA-Thr-AGT-1-1|chr7_1982_tRNAThr_AGT-	chr7	35234619	35234993	tRNA-Thr-AGT-1-1	chr7_1982_tRNAThr_AGT-	tRNA	Thr	0.344796	2.20218	0.0406006	0.102593	-4.73939	Yes	No	Null	5.46814	5.81294	5.37749	Yes	5.5588	Yes	5.99289	Yes	5.71124	Yes	5.73469	Yes
266	chr7:45485071-45485546|B2_Mm2_SINE_B2+	chr7	45485071	45485546	B2_Mm2_SINE_B2+		SINE		-0.128225	-0.800263	0.433748	0.578057	-6.65849	Yes	No	Null	1.60515	1.47692	1.67795	Yes	1.53234	Yes	1.26933	Yes	1.49214	Yes	1.66929	Yes
267	chr7:46985613-46986012|B2_Mm2_B2_SINE-	chr7	46985613	46986012	B2_Mm2_B2_SINE-		SINE		0.113973	0.666312	0.513462	0.647568	-6.75822	Yes	No	Null	1.66114	1.77512	1.83613	Yes	1.48615	Yes	1.54314	Yes	2.01006	Yes	1.77215	Yes
268	chr7:52508079-52508478|B3_B2_SINE+	chr7	52508079	52508478	B3_B2_SINE+		SINE		0.22675	1.35916	0.190489	0.305215	-6.06765	Yes	No	Null	1.33998	1.56673	1.52852	Yes	1.15145	No	1.58682	Yes	1.73975	Yes	1.37363	Yes
269	chr7:58399164-58399536|tRNA-Glu-TTC-1-1|chr7_545_tRNAGlu_TTC+	chr7	58399164	58399536	tRNA-Glu-TTC-1-1	chr7_545_tRNAGlu_TTC+	tRNA	Glu	0.543323	3.40246	0.00308879	0.0179074	-2.30244	Yes	Yes	Up	5.05567	5.59899	5.00732	Yes	5.10402	Yes	5.56773	Yes	5.41345	Yes	5.8158	Yes
270	chr7:63993762-63994135|tRNA-Ala-AGC-12-1|chr7_1806_tRNAAla_AGC-	chr7	63993762	63994135	tRNA-Ala-AGC-12-1	chr7_1806_tRNAAla_AGC-	tRNA	Ala	-0.0615287	-0.416644	0.681748	0.789216	-6.8972	No	No	Null	0.0581054	-0.0034233	0.0532732	No	0.0629377	No	-0.0631908	No	0.0256952	No	0.0272257	No
271	chr7:79466268-79466641|tRNA-Arg-TCG-1-1|chr7_629_tRNAArg_TCG+	chr7	79466268	79466641	tRNA-Arg-TCG-1-1	chr7_629_tRNAArg_TCG+	tRNA	Arg	0.292757	1.88409	0.0754182	0.164175	-5.29187	Yes	No	Null	5.33688	5.62963	5.48027	Yes	5.19348	Yes	5.60634	Yes	5.72832	Yes	5.55424	Yes
272	chr7:98815264-98815580|tRNA-Pro-TGG-1-1|chr7_725_tRNAPro_TGG+	chr7	98815264	98815580	tRNA-Pro-TGG-1-1	chr7_725_tRNAPro_TGG+	tRNA	Pro	0.478532	3.17149	0.00516525	0.0263877	-2.80035	Yes	No	Null	5.46461	5.94314	5.48164	Yes	5.44757	Yes	5.8649	Yes	6.07403	Yes	5.89049	Yes
273	chr7:98815581-98815897|tRNA-Pro-AGG-1-4|chr7_1613_tRNAPro_AGG-	chr7	98815581	98815897	tRNA-Pro-AGG-1-4	chr7_1613_tRNAPro_AGG-	tRNA	Pro	0.325666	1.85121	0.0802235	0.170869	-5.34577	Yes	No	Null	5.24438	5.57005	5.43247	Yes	5.05629	Yes	5.50861	Yes	5.85693	Yes	5.3446	Yes
274	chr7:99543749-99544121|tRNA-Glu-CTC-5-1|chr7_1598_tRNAGlu_CTC-	chr7	99543749	99544121	tRNA-Glu-CTC-5-1	chr7_1598_tRNAGlu_CTC-	tRNA	Glu	-0.0937425	-0.63434	0.53365	0.660041	-6.77946	No	No	Null	0.0562455	-0.037497	0.0532732	No	0.0592178	No	-0.0631908	No	0.0256952	No	-0.0749954	No
275	chr7:110193029-110193492|B1_Mus1_SINE_Alu-	chr7	110193029	110193492	B1_Mus1_SINE_Alu-		SINE		0.291914	1.65359	0.115134	0.215304	-5.65558	Yes	No	Null	3.0499	3.34182	3.18688	Yes	2.91293	Yes	3.082	Yes	3.66363	Yes	3.27981	Yes
276	chr7:120835328-120835710|tRNA-Leu-TAG-3-1|chr7_1422_tRNALeu_TAG-	chr7	120835328	120835710	tRNA-Leu-TAG-3-1	chr7_1422_tRNALeu_TAG-	tRNA	Leu	0.343029	2.1428	0.0457037	0.111492	-4.84652	Yes	No	Null	5.15004	5.49306	4.95124	Yes	5.34883	Yes	5.43692	Yes	5.46571	Yes	5.57656	Yes
277	chr7:120842433-120842929|B1_Mus1_SINE_Alu-	chr7	120842433	120842929	B1_Mus1_SINE_Alu-		SINE		0.408016	2.43228	0.0253899	0.0729867	-4.30888	Yes	No	Null	2.51673	2.92474	2.49748	Yes	2.53598	Yes	2.61661	Yes	3.11313	Yes	3.0445	Yes
278	chr7:120917366-120917748|tRNA-Leu-AAG-2-1|chr7_917_tRNALeu_AAG+	chr7	120917366	120917748	tRNA-Leu-AAG-2-1	chr7_917_tRNALeu_AAG+	tRNA	Leu	0.542193	3.39489	0.00314154	0.0179074	-2.3189	Yes	Yes	Up	4.81501	5.3572	4.77906	Yes	4.85096	Yes	5.22699	Yes	5.25022	Yes	5.5944	Yes
279	chr7:120918542-120918969|MIR_SINE_MIR-	chr7	120918542	120918969	MIR_SINE_MIR-		SINE		0.613132	4.05461	0.0007126	0.00644081	-0.864204	Yes	Yes	Up	4.28477	4.8979	4.36726	Yes	4.20227	Yes	4.99219	Yes	4.82006	Yes	4.88144	Yes
280	chr7:121004085-121004484|B2_Mm1t_B2_SINE+	chr7	121004085	121004484	B2_Mm1t_B2_SINE+		SINE		0.0129017	0.0752481	0.940828	0.96037	-6.98456	Yes	No	Null	1.06367	1.07657	1.31186	Yes	0.815482	No	1.24976	Yes	1.04068	No	0.93928	Yes
281	chr7:126643147-126643546|B2_Mm1a_B2_SINE-	chr7	126643147	126643546	B2_Mm1a_B2_SINE-		SINE		0.396311	2.45543	0.024198	0.0710816	-4.26433	Yes	No	Null	2.57888	2.97519	2.59493	Yes	2.56283	Yes	2.73368	Yes	3.17101	Yes	3.02088	Yes
282	chr7:126680852-126681442|B1_Mus1_SINE_Alu-	chr7	126680852	126681442	B1_Mus1_SINE_Alu-		SINE		-0.123301	-0.686414	0.500993	0.638698	-6.74435	Yes	No	Null	2.09374	1.97044	2.41532	Yes	1.77217	Yes	1.84178	Yes	1.98382	Yes	2.08573	Yes
283	chr7:126776665-126777064|NA_15	chr7	126776665	126777064	NA_15		Other		0.214566	1.40494	0.17666	0.290316	-6.00776	No	No	Null	0.594927	0.809493	0.508314	No	0.681541	No	0.701825	No	0.920567	No	0.806088	No
284	chr7:127182182-127182555|tRNA-Lys-CTT-17-1|chr7_1356_tRNALys_CTT-	chr7	127182182	127182555	tRNA-Lys-CTT-17-1	chr7_1356_tRNALys_CTT-	tRNA	Lys	-0.075264	-0.503727	0.620418	0.734178	-6.85579	No	No	Null	0.0981124	0.0228484	0.0698538	No	0.126371	No	0.092657	No	0.0508836	No	-0.0749954	No
285	chr7:144914170-144914923|BC1	chr7	144914170	144914923	BC1		Other		0.10599	0.588579	0.563284	0.687051	-6.80813	No	No	Null	0.330129	0.436119	0.56272	No	0.0975387	No	0.258659	No	0.730965	No	0.318734	No
286	chr8:14842499-14843248|B2_Mm2_SINE_B2+	chr8	14842499	14843248	B2_Mm2_SINE_B2+		SINE		0.191658	1.16459	0.259031	0.386081	-6.30365	Yes	No	Null	2.93863	3.13028	3.05564	Yes	2.82161	Yes	2.9276	Yes	3.10291	Yes	3.36034	Yes
287	chr8:36525875-36526247|tRNA-Glu-CTC-6-1|chr8_1888_tRNAGlu_CTC-	chr8	36525875	36526247	tRNA-Glu-CTC-6-1	chr8_1888_tRNAGlu_CTC-	tRNA	Glu	-0.287517	-1.9346	0.0685318	0.151457	-5.20783	No	No	Null	0.25002	-0.037497	0.197479	No	0.302562	No	-0.0631908	No	0.0256952	No	-0.0749954	No
288	chr8:38213050-38213433|tRNA-Leu-CAG-3-1|chr8_261_tRNALeu_CAG+	chr8	38213050	38213433	tRNA-Leu-CAG-3-1	chr8_261_tRNALeu_CAG+	tRNA	Leu	-0.0857089	-0.579725	0.569116	0.690579	-6.81344	No	No	Null	0.0720507	-0.0136582	0.0532732	No	0.0908283	No	0.0083257	No	0.0256952	No	-0.0749954	No
289	chr8:47123903-47124276|tRNA-Ile-AAT-5-1|chr8_1842_tRNAIle_AAT-	chr8	47123903	47124276	tRNA-Ile-AAT-5-1	chr8_1842_tRNAIle_AAT-	tRNA	Ile	0.0767433	0.457971	0.652324	0.762667	-6.87851	No	No	Null	0.0723378	0.149081	0.0698538	No	0.0748219	No	-0.0631908	No	0.450919	No	0.059515	No
290	chr8:70698562-70698961|NA_16	chr8	70698562	70698961	NA_16		Other		-0.059663	-0.311474	0.758934	0.842805	-6.93694	Yes	No	Null	2.45248	2.39281	2.65654	Yes	2.24841	Yes	1.98856	Yes	2.53865	Yes	2.65123	Yes
291	chr8:79909127-79909500|tRNA-Lys-TTT-6-1|chr8_506_tRNALys_TTT+	chr8	79909127	79909500	tRNA-Lys-TTT-6-1	chr8_506_tRNALys_TTT+	tRNA	Lys	-0.275615	-1.69221	0.107435	0.205261	-5.59701	No	No	Null	0.279885	0.00426995	0.0532732	No	0.506496	No	-0.0631908	No	0.0256952	No	0.0503054	No
292	chr8:84285734-84286133|B3_B2_SINE+_and_B1_Mm_Alu_SINE+	chr8	84285734	84286133	B3_B2_SINE+_and_B1_Mm_Alu_SINE+		SINE		-0.0287939	-0.171269	0.865877	0.915208	-6.97219	No	No	Null	0.221892	0.193098	0.246958	No	0.196826	No	-0.0631908	No	0.476948	No	0.165537	No
293	chr8:84880801-84881200|B2_Mm2_B2_SINE-	chr8	84880801	84881200	B2_Mm2_B2_SINE-		SINE		-0.111891	-0.721607	0.479587	0.622668	-6.71913	Yes	No	Null	2.30469	2.1928	2.15927	Yes	2.45011	Yes	2.16582	Yes	2.28203	Yes	2.13054	Yes
294	chr8:94703480-94703858|tRNA-Leu-CAG-2-2|chr8_653_tRNALeu_CAG+	chr8	94703480	94703858	tRNA-Leu-CAG-2-2	chr8_653_tRNALeu_CAG+	tRNA	Leu	0.195032	1.30429	0.20818	0.326874	-6.13727	Yes	No	Null	5.1623	5.35733	5.19117	Yes	5.13342	Yes	5.32741	Yes	5.28688	Yes	5.45771	Yes
295	chr8:94703859-94704236|tRNA-Leu-CAG-2-3|chr8_1522_tRNALeu_CAG-	chr8	94703859	94704236	tRNA-Leu-CAG-2-3	chr8_1522_tRNALeu_CAG-	tRNA	Leu	0.378858	2.35707	0.0296523	0.0826279	-4.45213	Yes	No	Null	5.43249	5.81135	5.47495	Yes	5.39004	Yes	5.96809	Yes	5.56858	Yes	5.89738	Yes
296	chr8:110630402-110630773|tRNA-Gly-GCC-2-4|chr8_1337_tRNAGly_GCC-	chr8	110630402	110630773	tRNA-Gly-GCC-2-4	chr8_1337_tRNAGly_GCC-	tRNA	Gly	0.681619	4.39211	0.000333812	0.00331461	-0.113023	No	No	Null	0.249969	0.931588	0.285721	No	0.214217	No	0.751326	No	1.06902	No	0.97442	No
297	chr8:110631095-110631466|tRNA-Gly-GCC-2-5|chr8_1336_tRNAGly_GCC-	chr8	110631095	110631466	tRNA-Gly-GCC-2-5	chr8_1336_tRNAGly_GCC-	tRNA	Gly	0.484213	2.92195	0.00894021	0.0381991	-3.32665	No	No	Null	0.267074	0.751287	0.47493	No	0.0592178	No	0.720235	No	0.912843	No	0.620782	No
298	chr8:110998057-110998516|B2_Mm1t_SINE_B2+	chr8	110998057	110998516	B2_Mm1t_SINE_B2+		SINE		0.281331	1.81682	0.0855352	0.179471	-5.40145	Yes	No	Null	2.0764	2.35773	2.00537	Yes	2.14743	Yes	2.25403	Yes	2.52619	Yes	2.29297	Yes
299	chr8:111062410-111062781|tRNA-Gly-GCC-4-1|chr8_854_tRNAGly_GCC+	chr8	111062410	111062781	tRNA-Gly-GCC-4-1	chr8_854_tRNAGly_GCC+	tRNA	Gly	0.96691	5.77285	1.63861e-05	0.00027848	2.89996	Yes	Yes	Up	3.54692	4.51383	3.75348	Yes	3.34036	Yes	4.33699	Yes	4.52686	Yes	4.67764	Yes
300	chr8:121579078-121579451|tRNA-Met-CAT-1-1|chr8_1196_tRNAMet_CAT-	chr8	121579078	121579451	tRNA-Met-CAT-1-1	chr8_1196_tRNAMet_CAT-	tRNA	Met	0.357381	2.08469	0.051258	0.120614	-4.94968	Yes	No	Null	5.31581	5.67319	5.48243	Yes	5.14919	Yes	5.408	Yes	5.72789	Yes	5.88367	Yes
301	chr8:123538636-123539054|Rn5S|5S_rRNA	chr8	123538636	123539054	Rn5S	5S_rRNA	Rn5S		0.330813	2.11238	0.0485385	0.116408	-4.90073	Yes	No	Null	2.67034	3.00115	2.6493	Yes	2.69137	Yes	2.8456	Yes	3.19799	Yes	2.95987	Yes
302	chr8:123540343-123540761|Rn5S|5S_rRNA	chr8	123540343	123540761	Rn5S	5S_rRNA	Rn5S		0.243361	1.5359	0.141543	0.247612	-5.82778	Yes	No	Null	1.71857	1.96193	1.64873	Yes	1.78842	Yes	1.90062	Yes	2.17004	Yes	1.81513	Yes
303	chr8:123542028-123542446|Rn5S|5S_rRNA	chr8	123542028	123542446	Rn5S	5S_rRNA	Rn5S		0.352042	2.23836	0.0377522	0.097136	-4.67325	Yes	No	Null	2.28108	2.63312	2.16884	Yes	2.39332	Yes	2.51758	Yes	2.80262	Yes	2.57917	Yes
304	chr8:123543723-123544141|Rn5S|5S_rRNA	chr8	123543723	123544141	Rn5S	5S_rRNA	Rn5S		0.380503	2.50728	0.0217164	0.0657085	-4.16378	Yes	No	Null	2.82513	3.20563	2.7315	Yes	2.91876	Yes	3.13107	Yes	3.30029	Yes	3.18554	Yes
305	chr8:123545428-123545846|Rn5S|5S_rRNA	chr8	123545428	123545846	Rn5S	5S_rRNA	Rn5S		0.404899	2.65072	0.0160419	0.0562664	-3.88044	Yes	No	Null	2.80531	3.21021	2.69734	Yes	2.91327	Yes	3.18552	Yes	3.30889	Yes	3.13621	Yes
306	chr8:123547115-123547533|Rn5S|5S_rRNA	chr8	123547115	123547533	Rn5S	5S_rRNA	Rn5S		0.375272	2.45737	0.0241007	0.0710816	-4.26059	Yes	No	Null	2.74647	3.12174	2.65433	Yes	2.83861	Yes	3.06066	Yes	3.24257	Yes	3.06199	Yes
307	chr8:123548806-123549224|Rn5S|5S_rRNA	chr8	123548806	123549224	Rn5S	5S_rRNA	Rn5S		0.433232	2.82494	0.0110372	0.0432291	-3.52718	Yes	No	Null	2.84628	3.27951	2.73621	Yes	2.95636	Yes	3.2439	Yes	3.38986	Yes	3.20477	Yes
308	chr8:123550517-123550935|Rn5S|5S_rRNA	chr8	123550517	123550935	Rn5S	5S_rRNA	Rn5S		0.392282	2.56155	0.0193766	0.0612579	-4.05745	Yes	No	Null	2.78123	3.17351	2.67131	Yes	2.89114	Yes	3.12912	Yes	3.28135	Yes	3.11006	Yes
309	chr8:123552214-123552632|Rn5S|5S_rRNA	chr8	123552214	123552632	Rn5S	5S_rRNA	Rn5S		0.392282	2.56155	0.0193766	0.0612579	-4.05745	Yes	No	Null	2.78123	3.17351	2.67131	Yes	2.89114	Yes	3.12912	Yes	3.28135	Yes	3.11006	Yes
310	chr8:123555613-123556031|Rn5S|5S_rRNA	chr8	123555613	123556031	Rn5S	5S_rRNA	Rn5S		0.395503	2.59888	0.0179077	0.0604064	-3.98369	Yes	No	Null	2.85053	3.24604	2.74061	Yes	2.96045	Yes	3.18802	Yes	3.33021	Yes	3.21987	Yes
311	chr8:123557340-123557758|Rn5S|5S_rRNA	chr8	123557340	123557758	Rn5S	5S_rRNA	Rn5S		0.360283	2.35811	0.0295893	0.0826279	-4.45017	Yes	No	Null	2.78403	3.14431	2.67221	Yes	2.89586	Yes	3.06993	Yes	3.23655	Yes	3.12647	Yes
312	chr8:123559051-123559469|Rn5S|5S_rRNA	chr8	123559051	123559469	Rn5S	5S_rRNA	Rn5S		0.441911	2.82011	0.0111531	0.0434416	-3.53709	Yes	No	Null	2.73027	3.17218	2.60607	Yes	2.85447	Yes	3.08495	Yes	3.32514	Yes	3.10644	Yes
313	chr8:123560738-123561156|Rn5S|5S_rRNA	chr8	123560738	123561156	Rn5S	5S_rRNA	Rn5S		0.392282	2.56155	0.0193766	0.0612579	-4.05745	Yes	No	Null	2.78123	3.17351	2.67131	Yes	2.89114	Yes	3.12912	Yes	3.28135	Yes	3.11006	Yes
314	chr8:123562445-123562863|Rn5S|5S_rRNA	chr8	123562445	123562863	Rn5S	5S_rRNA	Rn5S		0.264456	1.68255	0.109317	0.207733	-5.61175	Yes	No	Null	1.44049	1.70494	1.32717	Yes	1.5538	Yes	1.6173	Yes	1.87581	Yes	1.62172	Yes
315	chr8:123564136-123564554|Rn5S|5S_rRNA	chr8	123564136	123564554	Rn5S	5S_rRNA	Rn5S		0.32939	2.09639	0.0500926	0.119308	-4.92905	Yes	No	Null	1.74501	2.0744	1.64049	Yes	1.84953	Yes	2.09966	Yes	2.21395	Yes	1.9096	Yes
316	chr8:123565816-123566237|Rn5S_like|5S_from_RepeatMasker	chr8	123565816	123566237	Rn5S_like	5S_from_RepeatMasker	Rn5S		0.373182	2.48343	0.0228264	0.0684792	-4.21015	Yes	No	Null	2.14045	2.51363	2.08657	Yes	2.19432	Yes	2.40817	Yes	2.56494	Yes	2.56778	Yes
317	chr8:123567487-123567905|Rn5S|5S_rRNA	chr8	123567487	123567905	Rn5S	5S_rRNA	Rn5S		0.380503	2.50728	0.0217164	0.0657085	-4.16378	Yes	No	Null	2.82513	3.20563	2.7315	Yes	2.91876	Yes	3.13107	Yes	3.30029	Yes	3.18554	Yes
318	chr8:123569178-123569596|Rn5S|5S_rRNA	chr8	123569178	123569596	Rn5S	5S_rRNA	Rn5S		0.436224	2.85883	0.0102559	0.0415542	-3.45742	Yes	No	Null	2.84008	3.2763	2.73672	Yes	2.94343	Yes	3.25405	Yes	3.37669	Yes	3.19817	Yes
319	chr8:123570851-123571269|Rn5S|5S_rRNA	chr8	123570851	123571269	Rn5S	5S_rRNA	Rn5S		0.264456	1.68255	0.109317	0.207733	-5.61175	Yes	No	Null	1.44049	1.70494	1.32717	Yes	1.5538	Yes	1.6173	Yes	1.87581	Yes	1.62172	Yes
320	chr8:123572560-123572978|Rn5S|5S_rRNA	chr8	123572560	123572978	Rn5S	5S_rRNA	Rn5S		0.412582	2.69857	0.0144853	0.0515766	-3.78437	Yes	No	Null	3.08627	3.49885	3.0304	Yes	3.14214	Yes	3.36949	Yes	3.6296	Yes	3.49747	Yes
321	chr8:123574247-123574665|Rn5S|5S_rRNA	chr8	123574247	123574665	Rn5S	5S_rRNA	Rn5S		0.395503	2.59888	0.0179077	0.0604064	-3.98369	Yes	No	Null	2.85053	3.24604	2.74061	Yes	2.96045	Yes	3.18802	Yes	3.33021	Yes	3.21987	Yes
322	chr8:123575926-123576344|Rn5S|5S_rRNA	chr8	123575926	123576344	Rn5S	5S_rRNA	Rn5S		0.355635	2.31206	0.0325123	0.0887141	-4.53671	Yes	No	Null	2.80749	3.16312	2.68136	Yes	2.93362	Yes	3.16667	Yes	3.2466	Yes	3.07609	Yes
323	chr8:123577605-123578023|Rn5S|5S_rRNA	chr8	123577605	123578023	Rn5S	5S_rRNA	Rn5S		0.360283	2.35811	0.0295893	0.0826279	-4.45017	Yes	No	Null	2.78403	3.14431	2.67221	Yes	2.89586	Yes	3.06993	Yes	3.23655	Yes	3.12647	Yes
324	chr8:123579300-123579718|Rn5S|5S_rRNA	chr8	123579300	123579718	Rn5S	5S_rRNA	Rn5S		0.399904	2.66077	0.0157025	0.0556294	-3.86034	Yes	No	Null	2.42337	2.82327	2.3482	Yes	2.49854	Yes	2.7369	Yes	2.87616	Yes	2.85676	Yes
325	chr8:123581005-123581423|Rn5S|5S_rRNA	chr8	123581005	123581423	Rn5S	5S_rRNA	Rn5S		0.42443	2.78687	0.0119832	0.0454202	-3.60516	Yes	No	Null	3.08865	3.51308	3.01616	Yes	3.16113	Yes	3.40362	Yes	3.62942	Yes	3.50619	Yes
326	chr8:123582697-123583118|Rn5S_like|5S_from_RepeatMasker	chr8	123582697	123583118	Rn5S_like	5S_from_RepeatMasker	Rn5S		0.524119	3.49997	0.0024829	0.0153548	-2.08985	Yes	Yes	Up	3.01967	3.54379	2.94081	Yes	3.09853	Yes	3.59982	Yes	3.48494	Yes	3.5466	Yes
327	chr8:123584385-123584803|Rn5S|5S_rRNA	chr8	123584385	123584803	Rn5S	5S_rRNA	Rn5S		0.289184	1.85824	0.0791737	0.169658	-5.3343	Yes	No	Null	1.52124	1.81042	1.41157	Yes	1.63091	Yes	1.747	Yes	1.96181	Yes	1.72245	Yes
328	chr8:123586092-123586510|Rn5S|5S_rRNA	chr8	123586092	123586510	Rn5S	5S_rRNA	Rn5S		0.396009	2.6186	0.017175	0.0591054	-3.94453	Yes	No	Null	2.88258	3.27859	2.78622	Yes	2.97894	Yes	3.21809	Yes	3.35805	Yes	3.25962	Yes
329	chr8:123587809-123588227|Rn5S|5S_rRNA	chr8	123587809	123588227	Rn5S	5S_rRNA	Rn5S		0.293207	1.88386	0.0754507	0.164175	-5.29225	Yes	No	Null	1.79126	2.08447	1.66725	Yes	1.91527	Yes	2.0234	Yes	2.22111	Yes	2.00889	Yes
330	chr8:123589504-123589922|Rn5S|5S_rRNA	chr8	123589504	123589922	Rn5S	5S_rRNA	Rn5S		0.472582	3.15779	0.00532432	0.0266216	-2.82959	Yes	No	Null	2.90842	3.381	2.82838	Yes	2.98846	Yes	3.40631	Yes	3.41659	Yes	3.3201	Yes
331	chr8:123591221-123591639|Rn5S|5S_rRNA	chr8	123591221	123591639	Rn5S	5S_rRNA	Rn5S		0.294015	1.85473	0.0796962	0.17026	-5.34003	Yes	No	Null	1.75002	2.04404	1.60425	Yes	1.8958	Yes	1.96524	Yes	2.19979	Yes	1.96709	Yes
332	chr8:123592918-123593339|Rn5S_like|5S_from_RepeatMasker	chr8	123592918	123593339	Rn5S_like	5S_from_RepeatMasker	Rn5S		0.392666	2.57879	0.0186845	0.0612579	-4.02344	Yes	No	Null	2.84771	3.24038	2.7376	Yes	2.95782	Yes	3.18184	Yes	3.32659	Yes	3.2127	Yes
333	chr8:123594604-123595022|Rn5S|5S_rRNA	chr8	123594604	123595022	Rn5S	5S_rRNA	Rn5S		0.395503	2.59888	0.0179077	0.0604064	-3.98369	Yes	No	Null	2.85053	3.24604	2.74061	Yes	2.96045	Yes	3.18802	Yes	3.33021	Yes	3.21987	Yes
334	chr8:123596307-123596725|Rn5S|5S_rRNA	chr8	123596307	123596725	Rn5S	5S_rRNA	Rn5S		0.392282	2.56155	0.0193766	0.0612579	-4.05745	Yes	No	Null	2.78123	3.17351	2.67131	Yes	2.89114	Yes	3.12912	Yes	3.28135	Yes	3.11006	Yes
335	chr8:123598005-123598426|Rn5S_like|5S_from_RepeatMasker	chr8	123598005	123598426	Rn5S_like	5S_from_RepeatMasker	Rn5S		0.352381	2.32729	0.0315169	0.0867945	-4.50818	Yes	No	Null	2.7391	3.09148	2.68571	Yes	2.79249	Yes	2.99342	Yes	3.21124	Yes	3.06979	Yes
336	chr8:123599711-123600129|Rn5S|5S_rRNA	chr8	123599711	123600129	Rn5S	5S_rRNA	Rn5S		0.375722	2.45254	0.0243441	0.071214	-4.26991	Yes	No	Null	2.81365	3.18937	2.67226	Yes	2.95504	Yes	3.15731	Yes	3.22325	Yes	3.18756	Yes
337	chr8:123601419-123601830|Rn5S_like|5S_from_RepeatMasker	chr8	123601419	123601830	Rn5S_like	5S_from_RepeatMasker	Rn5S		0.25952	1.72637	0.100997	0.20228	-5.54439	Yes	No	Null	2.45311	2.71263	2.41804	Yes	2.48819	Yes	2.59812	Yes	2.75048	Yes	2.7893	Yes
338	chr8:123603097-123603515|Rn5S|5S_rRNA	chr8	123603097	123603515	Rn5S	5S_rRNA	Rn5S		0.355674	2.31087	0.0325914	0.0887141	-4.53894	Yes	No	Null	2.7796	3.13527	2.65253	Yes	2.90666	Yes	3.11712	Yes	3.22874	Yes	3.05995	Yes
339	chr8:123604798-123605216|Rn5S|5S_rRNA	chr8	123604798	123605216	Rn5S	5S_rRNA	Rn5S		0.392282	2.56155	0.0193766	0.0612579	-4.05745	Yes	No	Null	2.78123	3.17351	2.67131	Yes	2.89114	Yes	3.12912	Yes	3.28135	Yes	3.11006	Yes
340	chr8:123606460-123606881|Rn5S_like|5S_from_RepeatMasker	chr8	123606460	123606881	Rn5S_like	5S_from_RepeatMasker	Rn5S		0.376723	2.46723	0.0236108	0.0699396	-4.24153	Yes	No	Null	2.73866	3.11538	2.64714	Yes	2.83018	Yes	3.05434	Yes	3.23642	Yes	3.05538	Yes
341	chr8:123608170-123608588|Rn5S|5S_rRNA	chr8	123608170	123608588	Rn5S	5S_rRNA	Rn5S		0.392282	2.56155	0.0193766	0.0612579	-4.05745	Yes	No	Null	2.78123	3.17351	2.67131	Yes	2.89114	Yes	3.12912	Yes	3.28135	Yes	3.11006	Yes
342	chr8:123609867-123610285|Rn5S|5S_rRNA	chr8	123609867	123610285	Rn5S	5S_rRNA	Rn5S		0.358336	2.35292	0.0299056	0.0830056	-4.45996	Yes	No	Null	2.82761	3.18594	2.72866	Yes	2.92656	Yes	3.17479	Yes	3.28176	Yes	3.10128	Yes
343	chr8:123611565-123611983|Rn5S|5S_rRNA	chr8	123611565	123611983	Rn5S	5S_rRNA	Rn5S		0.380503	2.50728	0.0217164	0.0657085	-4.16378	Yes	No	Null	2.82513	3.20563	2.7315	Yes	2.91876	Yes	3.13107	Yes	3.30029	Yes	3.18554	Yes
344	chr8:123613264-123613682|Rn5S|5S_rRNA	chr8	123613264	123613682	Rn5S	5S_rRNA	Rn5S		0.392935	2.58374	0.0184901	0.0612579	-4.01365	Yes	No	Null	2.80836	3.20129	2.71308	Yes	2.90363	Yes	3.15606	Yes	3.30572	Yes	3.1421	Yes
345	chr8:123614946-123615367|Rn5S_like|5S_from_RepeatMasker	chr8	123614946	123615367	Rn5S_like	5S_from_RepeatMasker	Rn5S		0.392666	2.57879	0.0186845	0.0612579	-4.02344	Yes	No	Null	2.84771	3.24038	2.7376	Yes	2.95782	Yes	3.18184	Yes	3.32659	Yes	3.2127	Yes
346	chr8:123616660-123617078|Rn5S|5S_rRNA	chr8	123616660	123617078	Rn5S	5S_rRNA	Rn5S		0.413426	2.70188	0.014383	0.0515766	-3.77769	Yes	No	Null	2.71742	3.13085	2.62461	Yes	2.81024	Yes	3.03256	Yes	3.24782	Yes	3.11218	Yes
347	chr8:123618383-123618804|Rn5S_like|5S_from_RepeatMasker	chr8	123618383	123618804	Rn5S_like	5S_from_RepeatMasker	Rn5S		0.392666	2.57879	0.0186845	0.0612579	-4.02344	Yes	No	Null	2.84771	3.24038	2.7376	Yes	2.95782	Yes	3.18184	Yes	3.32659	Yes	3.2127	Yes
348	chr8:123620088-123620509|Rn5S_like|5S_from_RepeatMasker	chr8	123620088	123620509	Rn5S_like	5S_from_RepeatMasker	Rn5S		0.327755	2.09059	0.0506671	0.12027	-4.93928	Yes	No	Null	2.66854	2.99629	2.64691	Yes	2.69017	Yes	2.83961	Yes	3.19495	Yes	2.95432	Yes
349	chr8:123621778-123622196|Rn5S|5S_rRNA	chr8	123621778	123622196	Rn5S	5S_rRNA	Rn5S		0.373284	2.43081	0.0254677	0.0729867	-4.31171	Yes	No	Null	2.7902	3.16348	2.68645	Yes	2.89394	Yes	3.08624	Yes	3.28629	Yes	3.11792	Yes
350	chr8:123623487-123623895|Rn5S|5S_rRNA	chr8	123623487	123623895	Rn5S	5S_rRNA	Rn5S		0.261833	1.74144	0.0982636	0.197931	-5.52093	Yes	No	Null	2.45422	2.71606	2.4198	Yes	2.48865	Yes	2.60127	Yes	2.75189	Yes	2.795	Yes
351	chr8:123625658-123626057|B2_Mm2_B2_SINE-	chr8	123625658	123626057	B2_Mm2_B2_SINE-		SINE		-0.312501	-1.89563	0.0737937	0.161567	-5.27281	Yes	No	Null	1.76803	1.45553	2.01697	Yes	1.5191	Yes	1.46748	Yes	1.45462	Yes	1.44449	Yes
352	chr9:14958282-14958655|tRNA-Lys-CTT-6-1|chr9_2365_tRNALys_CTT-	chr9	14958282	14958655	tRNA-Lys-CTT-6-1	chr9_2365_tRNALys_CTT-	tRNA	Lys	-0.111376	-0.702826	0.490943	0.627019	-6.73274	No	No	Null	0.190927	0.0795507	0.0532732	No	0.328581	No	0.10784	No	0.205807	No	-0.0749954	No
353	chr9:46272527-46273178|B2_Mm1a_SINE_B2-	chr9	46272527	46273178	B2_Mm1a_SINE_B2-		SINE		-0.054046	-0.345249	0.733814	0.823788	-6.92541	Yes	No	Null	1.07516	1.02112	1.15496	Yes	0.995367	No	0.840607	No	1.06967	No	1.15306	Yes
354	chr9:63133133-63133539|Rnu6|U6+	chr9	63133133	63133539	Rnu6	U6+	Other		0.824358	4.57883	0.000219929	0.00238539	0.301883	Yes	Yes	Up	2.94534	3.76969	2.77437	Yes	3.11631	Yes	4.11471	Yes	3.55801	Yes	3.63636	Yes
355	chr9:64737895-64738267|tRNA-Gln-CTG-2-1|chr9_550_tRNAGln_CTG+	chr9	64737895	64738267	tRNA-Gln-CTG-2-1	chr9_550_tRNAGln_CTG+	tRNA	Gln	0.157379	1.04751	0.308401	0.448095	-6.43051	Yes	No	Null	5.31707	5.47445	5.39243	Yes	5.24172	Yes	5.49354	Yes	5.53705	Yes	5.39277	Yes
356	chr9:65201287-65201744|B2_Mm1a_SINE_B2+	chr9	65201287	65201744	B2_Mm1a_SINE_B2+		SINE		0.342941	2.31505	0.0323145	0.0886448	-4.53111	Yes	No	Null	2.52749	2.87043	2.55193	Yes	2.50304	Yes	2.84383	Yes	2.93919	Yes	2.82827	Yes
357	chr9:66155130-66155529|B2_Mm2_B2_SINE-	chr9	66155130	66155529	B2_Mm2_B2_SINE-		SINE		0.151397	1.00972	0.325697	0.465753	-6.46893	Yes	No	Null	1.46601	1.61741	1.55	Yes	1.38202	Yes	1.62493	Yes	1.66895	Yes	1.55834	Yes
358	chr9:67071958-67072357|B2_Mm2_B2_SINE-	chr9	67071958	67072357	B2_Mm2_B2_SINE-		SINE		0.292479	1.72474	0.101295	0.202303	-5.54691	Yes	No	Null	2.2594	2.55187	2.01243	Yes	2.50636	Yes	2.65713	Yes	2.60064	Yes	2.39785	Yes
359	chr9:78175153-78175783|Rn7sk|7SK-	chr9	78175153	78175783	Rn7sk	7SK-	Other		0.449343	2.92341	0.00891185	0.0381991	-3.32362	Yes	No	Null	5.03024	5.47958	4.92715	Yes	5.13333	Yes	5.42914	Yes	5.40347	Yes	5.60614	Yes
360	chr9:83031140-83031526|tRNA-Arg-TCT-6-1|chr9_1620_tRNAArg_TCT-	chr9	83031140	83031526	tRNA-Arg-TCT-6-1	chr9_1620_tRNAArg_TCT-	tRNA	Arg	-0.23951	-1.53768	0.141108	0.247612	-5.82525	No	No	Null	0.225668	-0.0138421	0.392119	No	0.0592178	No	-0.0631908	No	0.0284405	No	-0.00677604	No
361	chr9:90126358-90126731|tRNA-Lys-CTT-2-1|chr9_1583_tRNALys_CTT-	chr9	90126358	90126731	tRNA-Lys-CTT-2-1	chr9_1583_tRNALys_CTT-	tRNA	Lys	0.407397	2.52703	0.0208357	0.0644261	-4.12521	Yes	No	Null	4.46614	4.87354	4.39456	Yes	4.53772	Yes	5.09772	Yes	4.83992	Yes	4.68297	Yes
362	chr9:104399969-104400341|tRNA-Cys-GCA-4-29|chr9_926_tRNACys_GCA+	chr9	104399969	104400341	tRNA-Cys-GCA-4-29	chr9_926_tRNACys_GCA+	tRNA	Cys	-0.0990202	-0.643109	0.52807	0.657084	-6.77374	No	No	Null	0.277025	0.178005	0.172417	No	0.381633	No	0.0581199	No	0.282537	No	0.193358	No
363	chr9:104403905-104404277|tRNA-Cys-GCA-1-1|chr9_927_tRNACys_GCA+	chr9	104403905	104404277	tRNA-Cys-GCA-1-1	chr9_927_tRNACys_GCA+	tRNA	Cys	-0.292763	-1.93603	0.0683457	0.151457	-5.20543	No	No	Null	0.484665	0.191901	0.58405	No	0.38528	No	0.122025	No	0.256451	No	0.197229	No
364	chr9:104408516-104408888|tRNA-Glu-TTC-1-2|chr9_1462_tRNAGlu_TTC-	chr9	104408516	104408888	tRNA-Glu-TTC-1-2	chr9_1462_tRNAGlu_TTC-	tRNA	Glu	0.165416	0.957239	0.350829	0.489771	-6.52017	Yes	No	Null	0.741362	0.906779	0.97913	No	0.503594	No	0.809897	No	0.787185	No	1.12325	Yes
365	chr9:107648887-107649642|B2_Mm2_SINE_B2-	chr9	107648887	107649642	B2_Mm2_SINE_B2-		SINE		0.277067	1.6384	0.118287	0.217734	-5.67833	Yes	No	Null	0.530176	0.807242	0.333255	No	0.727096	No	0.676842	No	0.710308	No	1.03458	Yes
366	chr9:109931111-109931510|B1_Mm_Alu_SINE-	chr9	109931111	109931510	B1_Mm_Alu_SINE-		SINE		-0.196583	-1.23504	0.232322	0.354563	-6.22174	No	No	Null	0.791901	0.595318	0.792041	No	0.791761	No	0.37568	No	0.630642	No	0.779632	No
367	chr9:123529274-123529647|tRNA-Arg-ACG-3-1|chr9_1202_tRNAArg_ACG-	chr9	123529274	123529647	tRNA-Arg-ACG-3-1	chr9_1202_tRNAArg_ACG-	tRNA	Arg	0.246748	1.50231	0.149948	0.261021	-5.87515	Yes	No	Null	5.31206	5.55881	5.51257	Yes	5.11155	Yes	5.43446	Yes	5.71089	Yes	5.53108	Yes
368	chr10:8982901-8983300|B2_Mm2_B2_SINE+	chr10	8982901	8983300	B2_Mm2_B2_SINE+		SINE		0.280249	1.39311	0.180154	0.292351	-6.02339	Yes	No	Null	1.03221	1.31245	1.34897	No	0.715441	No	1.02953	No	1.6748	Yes	1.23303	Yes
369	chr10:12922420-12922803|tRNA-Leu-TAA-2-1|chr10_2054_tRNALeu_TAA-	chr10	12922420	12922803	tRNA-Leu-TAA-2-1	chr10_2054_tRNALeu_TAA-	tRNA	Leu	0.569743	3.8397	0.00115645	0.00895935	-1.34147	Yes	Yes	Up	4.43239	5.00213	4.37088	Yes	4.4939	Yes	5.04076	Yes	4.99335	Yes	4.97228	Yes
370	chr10:20078471-20078870|B2_Mm1t_B2_SINE+	chr10	20078471	20078870	B2_Mm1t_B2_SINE+		SINE		0.286938	1.30987	0.206322	0.325408	-6.1303	Yes	No	Null	1.63857	1.92551	2.08369	Yes	1.19345	Yes	1.58166	Yes	2.17186	Yes	2.023	Yes
371	chr10:23776932-23777304|tRNA-Trp-CCA-6-1|chr10_2003_tRNATrp_CCA-	chr10	23776932	23777304	tRNA-Trp-CCA-6-1	chr10_2003_tRNATrp_CCA-	tRNA	Trp	-0.162815	-1.08234	0.293053	0.43132	-6.394	No	No	Null	0.13718	-0.0256342	0.215143	No	0.0592178	No	-0.0631908	No	0.0612834	No	-0.0749954	No
372	chr10:30810989-30811361|tRNA-Glu-CTC-1-7|chr10_136_tRNAGlu_CTC+	chr10	30810989	30811361	tRNA-Glu-CTC-1-7	chr10_136_tRNAGlu_CTC+	tRNA	Glu	0.628646	3.16076	0.00528943	0.0266216	-2.82325	Yes	Yes	Up	4.62288	5.25152	5.05424	Yes	4.19151	Yes	5.27281	Yes	5.1283	Yes	5.35346	Yes
373	chr10:62390973-62391346|tRNA-Ala-AGC-9-1|chr10_1747_tRNAAla_AGC-	chr10	62390973	62391346	tRNA-Ala-AGC-9-1	chr10_1747_tRNAAla_AGC-	tRNA	Ala	-0.202158	-1.29684	0.210678	0.328602	-6.14654	No	No	Null	0.192901	-0.009257	0.0532732	No	0.332529	No	-0.0631908	No	0.110415	No	-0.0749954	No
374	chr10:62792436-62792835|B1_Mus1_Alu_SINE+	chr10	62792436	62792835	B1_Mus1_Alu_SINE+		SINE		0.320934	2.15915	0.0442433	0.108341	-4.8172	Yes	No	Null	1.09447	1.4154	1.07224	No	1.1167	No	1.3636	Yes	1.4992	No	1.38342	Yes
375	chr10:63403202-63403683|B3_SINE_B2+	chr10	63403202	63403683	B3_SINE_B2+		SINE		0.0288827	0.189228	0.851982	0.907716	-6.96882	Yes	No	Null	4.14381	4.17269	4.26543	Yes	4.02218	Yes	4.09778	Yes	4.22342	Yes	4.19687	Yes
376	chr10:63429325-63429707|tRNA-Ser-TGA-1-1|chr10_1702_tRNASer_TGA-	chr10	63429325	63429707	tRNA-Ser-TGA-1-1	chr10_1702_tRNASer_TGA-	tRNA	Ser	0.197443	1.29251	0.212141	0.330154	-6.15191	Yes	No	Null	5.41682	5.61426	5.36205	Yes	5.47158	Yes	5.75348	Yes	5.49925	Yes	5.59005	Yes
377	chr10:71323404-71323906|B2_Mm1a_SINE_B2-	chr10	71323404	71323906	B2_Mm1a_SINE_B2-		SINE		0.118022	0.781237	0.444578	0.586973	-6.6737	Yes	No	Null	1.26428	1.3823	1.21518	Yes	1.31337	Yes	1.29711	Yes	1.347	Yes	1.50279	Yes
378	chr10:75504404-75504856|B3_SINE_B2+	chr10	75504404	75504856	B3_SINE_B2+		SINE		-0.0841895	-0.463726	0.648271	0.759795	-6.87577	Yes	No	Null	2.80032	2.71613	3.08093	Yes	2.51971	Yes	2.47869	Yes	2.90604	Yes	2.76366	Yes
379	chr10:78383494-78383868|tRNA-Ala-AGC-11-1|chr10_1512_tRNAAla_AGC-	chr10	78383494	78383868	tRNA-Ala-AGC-11-1	chr10_1512_tRNAAla_AGC-	tRNA	Ala	-0.243909	-1.61112	0.124137	0.224978	-5.71882	No	No	Null	0.206412	-0.037497	0.0970384	No	0.315786	No	-0.0631908	No	0.0256952	No	-0.0749954	No
380	chr10:79892608-79893007|B2_Mm1a_B2_SINE-	chr10	79892608	79893007	B2_Mm1a_B2_SINE-		SINE		0.248588	1.49682	0.151362	0.261544	-5.88282	No	No	Null	0.734122	0.98271	0.629803	No	0.838441	No	0.841644	No	1.25517	No	0.851315	No
381	chr10:79909045-79909451|Rnu6|U6+	chr10	79909045	79909451	Rnu6	U6+	Other		0.444771	2.49997	0.0220511	0.066436	-4.17802	Yes	No	Null	4.59573	5.0405	4.29733	Yes	4.89414	Yes	5.21156	Yes	4.98	Yes	4.92995	Yes
382	chr10:79985356-79985762|Rnu6|U6+	chr10	79985356	79985762	Rnu6	U6+	Other		0.551593	2.61828	0.0171867	0.0591054	-3.94516	Yes	No	Null	2.64874	3.20033	2.4816	Yes	2.81588	Yes	3.71028	Yes	2.77361	Yes	3.11711	Yes
383	chr10:80248813-80249097|tRNA-Phe-GAA-1-2|chr10_1481_tRNAPhe_GAA-	chr10	80248813	80249097	tRNA-Phe-GAA-1-2	chr10_1481_tRNAPhe_GAA-	tRNA	Phe	0.439875	2.69886	0.0144763	0.0515766	-3.78379	Yes	No	Null	5.42613	5.86601	5.46734	Yes	5.38493	Yes	5.97021	Yes	5.60064	Yes	6.02718	Yes
384	chr10:80249098-80249382|tRNA-Asn-GTT-3-8|chr10_593_tRNAAsn_GTT+	chr10	80249098	80249382	tRNA-Asn-GTT-3-8	chr10_593_tRNAAsn_GTT+	tRNA	Asn	0.523935	3.32799	0.00364764	0.0202671	-2.46392	Yes	Yes	Up	5.57967	6.10361	5.74814	Yes	5.41121	Yes	6.03925	Yes	6.07136	Yes	6.20021	Yes
385	chr10:80324036-80324435|B1F2_Alu_SINE+_and_B2_Mm1a_B2_SINE+	chr10	80324036	80324435	B1F2_Alu_SINE+_and_B2_Mm1a_B2_SINE+		SINE		0.0410793	0.272854	0.787998	0.862757	-6.94868	Yes	No	Null	1.68769	1.72877	1.62802	Yes	1.74736	Yes	1.63269	Yes	1.8182	Yes	1.73542	Yes
386	chr10:87829735-87830108|tRNA-Lys-TTT-5-1|chr10_1378_tRNALys_TTT-	chr10	87829735	87830108	tRNA-Lys-TTT-5-1	chr10_1378_tRNALys_TTT-	tRNA	Lys	-0.0959799	-0.608602	0.550212	0.674608	-6.79584	No	No	Null	0.163915	0.0679352	0.0532732	No	0.274557	No	0.2344	No	0.0444011	No	-0.0749954	No
387	chr10:91181261-91181633|tRNA-Trp-CCA-2-1|chr10_1338_tRNATrp_CCA-	chr10	91181261	91181633	tRNA-Trp-CCA-2-1	chr10_1338_tRNATrp_CCA-	tRNA	Trp	0.247268	1.62634	0.120843	0.220711	-5.69629	Yes	No	Null	4.5612	4.80847	4.57523	Yes	4.54718	Yes	4.90423	Yes	4.66012	Yes	4.86106	Yes
388	chr10:91181946-91182318|tRNA-Asp-GTC-2-1|chr10_1337_tRNAAsp_GTC-	chr10	91181946	91182318	tRNA-Asp-GTC-2-1	chr10_1337_tRNAAsp_GTC-	tRNA	Asp	0.547145	3.50868	0.00243486	0.0152468	-2.0708	Yes	Yes	Up	5.12555	5.6727	4.95103	Yes	5.30008	Yes	5.67067	Yes	5.67366	Yes	5.67377	Yes
389	chr10:93452827-93453199|tRNA-Asp-GTC-1-8|chr10_1329_tRNAAsp_GTC-	chr10	93452827	93453199	tRNA-Asp-GTC-1-8	chr10_1329_tRNAAsp_GTC-	tRNA	Asp	0.375639	2.34341	0.0304947	0.0843088	-4.4779	Yes	No	Null	5.05051	5.42615	5.21117	Yes	4.88984	Yes	5.34039	Yes	5.58892	Yes	5.34913	Yes
390	chr10:120219213-120219612|B2_Mm1a_B2_SINE+	chr10	120219213	120219612	B2_Mm1a_B2_SINE+		SINE		-0.215976	-1.4203	0.172208	0.285575	-5.98731	No	No	Null	0.178479	-0.037497	0.297741	No	0.0592178	No	-0.0631908	No	0.0256952	No	-0.0749954	No
391	chr10:127071008-127071527|B3_SINE_B2-	chr10	127071008	127071527	B3_SINE_B2-		SINE		0.226836	1.2648	0.221693	0.342748	-6.18591	Yes	No	Null	1.91065	2.13748	2.2083	Yes	1.61299	Yes	2.18404	Yes	1.9497	Yes	2.27871	Yes
392	chr10:127159820-127160219|B1_Mus1_Alu_SINE-	chr10	127159820	127160219	B1_Mus1_Alu_SINE-		SINE		-0.177977	-1.05011	0.307233	0.44752	-6.42782	Yes	No	Null	2.14034	1.96236	1.91995	Yes	2.36072	Yes	1.79383	Yes	2.14336	Yes	1.94989	Yes
393	chr10:127634022-127634421|B1_Mus2_Alu_SINE-	chr10	127634022	127634421	B1_Mus2_Alu_SINE-		SINE		0.1231	0.673226	0.509154	0.644441	-6.75349	Yes	No	Null	1.18135	1.30445	1.52054	Yes	0.84216	No	1.44318	Yes	1.19201	No	1.27816	Yes
394	chr10:128458313-128458695|tRNA-Ser-CGA-2-1|chr10_1048_tRNASer_CGA-	chr10	128458313	128458695	tRNA-Ser-CGA-2-1	chr10_1048_tRNASer_CGA-	tRNA	Ser	0.288519	1.91575	0.0710341	0.156497	-5.23937	Yes	No	Null	4.67634	4.96486	4.75611	Yes	4.59656	Yes	4.94245	Yes	5.05105	Yes	4.90107	Yes
395	chr11:7869626-7869998|tRNA-Asp-GTC-1-9|chr11_94_tRNAAsp_GTC+	chr11	7869626	7869998	tRNA-Asp-GTC-1-9	chr11_94_tRNAAsp_GTC+	tRNA	Asp	0.059731	0.369925	0.715652	0.809847	-6.91625	No	No	Null	0.0562455	0.115976	0.0532732	No	0.0592178	No	0.370289	No	0.0256952	No	-0.0480545	No
396	chr11:22491215-22491588|tRNA-Lys-CTT-18-1|chr11_170_tRNALys_CTT+	chr11	22491215	22491588	tRNA-Lys-CTT-18-1	chr11_170_tRNALys_CTT+	tRNA	Lys	-0.00978387	-0.0599136	0.952869	0.965191	-6.98564	No	No	Null	0.0851701	0.0753862	0.111122	No	0.0592178	No	-0.0464581	No	0.347612	No	-0.0749954	No
397	chr11:48818391-48818764|tRNA-Val-CAC-2-3|chr11_323_tRNAVal_CAC+	chr11	48818391	48818764	tRNA-Val-CAC-2-3	chr11_323_tRNAVal_CAC+	tRNA	Val	0.282864	1.87123	0.0772657	0.167607	-5.31302	Yes	No	Null	5.32706	5.60993	5.25106	Yes	5.40307	Yes	5.64319	Yes	5.68064	Yes	5.50596	Yes
398	chr11:48823577-48823951|tRNA-Gly-ACC-1-1|chr11_324_tRNAGly_ACC+	chr11	48823577	48823951	tRNA-Gly-ACC-1-1	chr11_324_tRNAGly_ACC+	tRNA	Gly	0.154345	0.907346	0.375929	0.515622	-6.56659	Yes	No	Null	4.86037	5.01472	4.73303	Yes	4.98772	Yes	4.73344	Yes	5.23289	Yes	5.07782	Yes
399	chr11:48833732-48834105|tRNA-Lys-CTT-3-3|chr11_3143_tRNALys_CTT-	chr11	48833732	48834105	tRNA-Lys-CTT-3-3	chr11_3143_tRNALys_CTT-	tRNA	Lys	0.565734	3.19739	0.00487712	0.0250976	-2.74497	Yes	Yes	Up	5.53069	6.09643	5.56188	Yes	5.4995	Yes	6.15142	Yes	6.39228	Yes	5.74559	Yes
400	chr11:48834278-48834650|tRNA-Ala-TGC-3-1|chr11_3142_tRNAAla_TGC-	chr11	48834278	48834650	tRNA-Ala-TGC-3-1	chr11_3142_tRNAAla_TGC-	tRNA	Ala	0.244093	1.60178	0.126195	0.227538	-5.73256	Yes	No	Null	5.1737	5.41779	5.19892	Yes	5.14847	Yes	5.32544	Yes	5.57032	Yes	5.35761	Yes
401	chr11:48853468-48853841|tRNA-Thr-TGT-3-1|chr11_326_tRNAThr_TGT+	chr11	48853468	48853841	tRNA-Thr-TGT-3-1	chr11_326_tRNAThr_TGT+	tRNA	Thr	0.46826	2.97351	0.00798793	0.0354388	-3.21907	Yes	No	Null	5.47521	5.94347	5.56495	Yes	5.38547	Yes	5.91889	Yes	6.12095	Yes	5.79058	Yes
402	chr11:48856129-48856509|tRNA-Pro-TGG-2-2|chr11_327_tRNAPro_TGG+	chr11	48856129	48856509	tRNA-Pro-TGG-2-2	chr11_327_tRNAPro_TGG+	tRNA	Pro	0.580685	3.70459	0.00156774	0.0111642	-1.64026	Yes	Yes	Up	5.17877	5.75945	5.2768	Yes	5.08074	Yes	5.65442	Yes	5.93595	Yes	5.68799	Yes
403	chr11:48856510-48856841|tRNA-Val-AAC-1-2|chr11_328_tRNAVal_AAC+	chr11	48856510	48856841	tRNA-Val-AAC-1-2	chr11_328_tRNAVal_AAC+	tRNA	Val	0.485614	2.97325	0.00799257	0.0354388	-3.21963	Yes	No	Null	5.68437	6.16999	5.91984	Yes	5.44891	Yes	6.16867	Yes	6.20401	Yes	6.13729	Yes
404	chr11:48856842-48857205|tRNA-Leu-AAG-1-1|chr11_3141_tRNALeu_AAG-	chr11	48856842	48857205	tRNA-Leu-AAG-1-1	chr11_3141_tRNALeu_AAG-	tRNA	Leu	0.154943	0.989597	0.335179	0.476414	-6.48886	Yes	No	Null	4.33492	4.48986	4.38751	Yes	4.28233	Yes	4.29102	Yes	4.57425	Yes	4.60432	Yes
405	chr11:48862956-48863355|B2_Mm2_B2_SINE+	chr11	48862956	48863355	B2_Mm2_B2_SINE+		SINE		0.146631	0.92413	0.367354	0.505829	-6.55122	Yes	No	Null	1.21064	1.35727	1.32044	Yes	1.10085	No	1.5073	Yes	1.17726	No	1.38727	Yes
406	chr11:48872805-48873204|B1_Mur1_Alu_SINE-	chr11	48872805	48873204	B1_Mur1_Alu_SINE-		SINE		-0.0929849	-0.614153	0.546617	0.673715	-6.79236	No	No	Null	0.458908	0.365923	0.492079	No	0.425737	No	0.315912	No	0.500743	No	0.281116	No
407	chr11:48875390-48875789|B2_Mm2_B2_SINE-_and_Lx7_L1_LINE-	chr11	48875390	48875789	B2_Mm2_B2_SINE-_and_Lx7_L1_LINE-		SINE		-0.0297553	-0.195305	0.84729	0.907716	-6.9676	No	No	Null	0.318705	0.288949	0.326384	No	0.311025	No	0.250746	No	0.438708	No	0.177394	No
408	chr11:50185020-50185419|B2_Mm2_B2_SINE+	chr11	50185020	50185419	B2_Mm2_B2_SINE+		SINE		0.0388769	0.191691	0.850079	0.907716	-6.96833	Yes	No	Null	1.14914	1.18801	1.09031	No	1.20797	No	1.15046	Yes	1.66721	Yes	0.74637	No
409	chr11:58302026-58302360|tRNA-Glu-CTC-1-8|chr11_2969_tRNAGlu_CTC-	chr11	58302026	58302360	tRNA-Glu-CTC-1-8	chr11_2969_tRNAGlu_CTC-	tRNA	Glu	0.33297	2.08552	0.0511746	0.120614	-4.94822	Yes	No	Null	5.77438	6.10735	5.80817	Yes	5.7406	Yes	5.96958	Yes	6.34377	Yes	6.0087	Yes
410	chr11:58302361-58302730|tRNA-Leu-CAA-3-1|chr11_2968_tRNALeu_CAA-	chr11	58302361	58302730	tRNA-Leu-CAA-3-1	chr11_2968_tRNALeu_CAA-	tRNA	Leu	0.338397	2.30107	0.0332484	0.0901544	-4.55723	Yes	No	Null	5.77649	6.11489	5.76126	Yes	5.79172	Yes	6.10986	Yes	6.13844	Yes	6.09637	Yes
411	chr11:61407765-61408137|tRNA-Trp-CCA-5-1|chr11_2922_tRNATrp_CCA-	chr11	61407765	61408137	tRNA-Trp-CCA-5-1	chr11_2922_tRNATrp_CCA-	tRNA	Trp	0.556965	3.76482	0.00136893	0.0100361	-1.50722	Yes	Yes	Up	5.01608	5.57305	5.03457	Yes	4.9976	Yes	5.50877	Yes	5.61622	Yes	5.59415	Yes
412	chr11:62745864-62746236|tRNA-Trp-CCA-1-1|chr11_2879_tRNATrp_CCA-	chr11	62745864	62746236	tRNA-Trp-CCA-1-1	chr11_2879_tRNATrp_CCA-	tRNA	Trp	0.713633	4.47753	0.000275728	0.00281722	0.0769332	Yes	Yes	Up	0.578518	1.29215	0.646469	No	0.510568	No	1.13549	Yes	1.50992	No	1.23105	Yes
413	chr11:67290988-67291360|tRNA-Pro-TGG-3-1|chr11_585_tRNAPro_TGG+	chr11	67290988	67291360	tRNA-Pro-TGG-3-1	chr11_585_tRNAPro_TGG+	tRNA	Pro	0.0152236	0.0962786	0.924338	0.94953	-6.98267	No	No	Null	0.128705	0.143929	0.0532732	No	0.204138	No	-0.0456073	No	0.312219	No	0.165176	No
414	chr11:69036852-69037226|tRNA-Ile-AAT-1-1|chr11_615_tRNAIle_AAT+	chr11	69036852	69037226	tRNA-Ile-AAT-1-1	chr11_615_tRNAIle_AAT+	tRNA	Ile	0.0669209	0.425477	0.675413	0.783168	-6.89335	Yes	No	Null	5.54787	5.61479	5.57622	Yes	5.51951	Yes	5.72136	Yes	5.72212	Yes	5.40088	Yes
415	chr11:69037326-69037705|tRNA-Ser-AGA-2-2|chr11_616_tRNASer_AGA+	chr11	69037326	69037705	tRNA-Ser-AGA-2-2	chr11_616_tRNASer_AGA+	tRNA	Ser	0.386129	2.44084	0.0249431	0.0723659	-4.29244	Yes	No	Null	5.4881	5.87422	5.65262	Yes	5.32357	Yes	5.99641	Yes	5.81916	Yes	5.8071	Yes
416	chr11:69037706-69038076|tRNA-Thr-AGT-1-2|chr11_617_tRNAThr_AGT+	chr11	69037706	69038076	tRNA-Thr-AGT-1-2	chr11_617_tRNAThr_AGT+	tRNA	Thr	0.39265	2.65835	0.0157835	0.0556369	-3.86518	Yes	No	Null	5.32032	5.71297	5.33667	Yes	5.30398	Yes	5.69298	Yes	5.77014	Yes	5.6758	Yes
417	chr11:69040234-69040606|tRNA-Pro-CGG-1-2|chr11_618_tRNAPro_CGG+	chr11	69040234	69040606	tRNA-Pro-CGG-1-2	chr11_618_tRNAPro_CGG+	tRNA	Pro	-0.143938	-0.940279	0.359229	0.498537	-6.5362	Yes	No	Null	5.2513	5.10736	5.26872	Yes	5.23387	Yes	4.94693	Yes	5.15479	Yes	5.22036	Yes
418	chr11:69040833-69041166|tRNA-Asp-GTC-1-10|chr11_619_tRNAAsp_GTC+	chr11	69040833	69041166	tRNA-Asp-GTC-1-10	chr11_619_tRNAAsp_GTC+	tRNA	Asp	0.379475	2.42579	0.0257339	0.0731547	-4.32133	Yes	No	Null	5.82163	6.2011	5.85969	Yes	5.78356	Yes	6.31233	Yes	5.99907	Yes	6.29192	Yes
419	chr11:69041167-69041499|tRNA-Gly-TCC-1-7|chr11_2836_tRNAGly_TCC-	chr11	69041167	69041499	tRNA-Gly-TCC-1-7	chr11_2836_tRNAGly_TCC-	tRNA	Gly	0.534916	3.48864	0.00254679	0.0156129	-2.11461	Yes	Yes	Up	5.88223	6.41715	5.94263	Yes	5.82184	Yes	6.56694	Yes	6.30973	Yes	6.37477	Yes
420	chr11:69041675-69042047|tRNA-Trp-CCA-3-1|chr11_620_tRNATrp_CCA+	chr11	69041675	69042047	tRNA-Trp-CCA-3-1	chr11_620_tRNATrp_CCA+	tRNA	Trp	0.32913	1.95638	0.0657388	0.146201	-5.17114	Yes	No	Null	5.04799	5.37712	4.83412	Yes	5.26186	Yes	5.18442	Yes	5.50456	Yes	5.44239	Yes
421	chr11:69062169-69062543|tRNA-Ile-AAT-1-2|chr11_2835_tRNAIle_AAT-	chr11	69062169	69062543	tRNA-Ile-AAT-1-2	chr11_2835_tRNAIle_AAT-	tRNA	Ile	0.12263	0.738483	0.469516	0.61298	-6.70662	Yes	No	Null	5.61229	5.73492	5.70162	Yes	5.52296	Yes	5.81495	Yes	5.46313	Yes	5.9267	Yes
422	chr11:69062593-69062929|tRNA-Thr-AGT-1-3|chr11_2834_tRNAThr_AGT-	chr11	69062593	69062929	tRNA-Thr-AGT-1-3	chr11_2834_tRNAThr_AGT-	tRNA	Thr	0.235007	1.39345	0.180053	0.292351	-6.02294	Yes	No	Null	5.22231	5.45731	4.95518	Yes	5.48943	Yes	5.53675	Yes	5.42245	Yes	5.41274	Yes
423	chr11:69062930-69063273|tRNA-Ser-GCT-4-1|chr11_2833_tRNASer_GCT-	chr11	69062930	69063273	tRNA-Ser-GCT-4-1	chr11_2833_tRNASer_GCT-	tRNA	Ser	0.339056	2.15898	0.0442583	0.108341	-4.81751	Yes	No	Null	5.87583	6.21489	5.96842	Yes	5.78325	Yes	6.24517	Yes	6.04155	Yes	6.35795	Yes
424	chr11:69063344-69063716|tRNA-Trp-CCA-3-2|chr11_2832_tRNATrp_CCA-	chr11	69063344	69063716	tRNA-Trp-CCA-3-2	chr11_2832_tRNATrp_CCA-	tRNA	Trp	0.395105	2.62017	0.017118	0.0591054	-3.94141	Yes	No	Null	4.67951	5.07461	4.76885	Yes	4.59017	Yes	5.03636	Yes	5.15633	Yes	5.03114	Yes
425	chr11:69075715-69076114|B2_Mm1t_B2_SINE-_and_B1_Mur3_alu_SINE-	chr11	69075715	69076114	B2_Mm1t_B2_SINE-_and_B1_Mur3_alu_SINE-		SINE		0.264781	1.70663	0.104675	0.204379	-5.57489	Yes	No	Null	1.04991	1.31469	0.989456	No	1.11036	No	1.18794	Yes	1.48776	Yes	1.26837	Yes
426	chr11:69110314-69110688|tRNA-Thr-AGT-3-1|chr11_621_tRNAThr_AGT+	chr11	69110314	69110688	tRNA-Thr-AGT-3-1	chr11_621_tRNAThr_AGT+	tRNA	Thr	-0.0374432	-0.218315	0.829581	0.898394	-6.96263	Yes	No	Null	4.13652	4.09908	4.13216	Yes	4.14089	Yes	4.29744	Yes	3.76044	Yes	4.23937	Yes
427	chr11:69110768-69111150|tRNA-Ser-CGA-1-1|chr11_622_tRNASer_CGA+	chr11	69110768	69111150	tRNA-Ser-CGA-1-1	chr11_622_tRNASer_CGA+	tRNA	Ser	0.195133	1.3067	0.207378	0.326343	-6.13427	Yes	No	Null	4.59922	4.79435	4.63971	Yes	4.55872	Yes	4.71071	Yes	4.80068	Yes	4.87167	Yes
428	chr11:69118643-69119014|tRNA-Gly-GCC-2-6|chr11_2831_tRNAGly_GCC-	chr11	69118643	69119014	tRNA-Gly-GCC-2-6	chr11_2831_tRNAGly_GCC-	tRNA	Gly	0.254102	1.49232	0.152526	0.262271	-5.88907	Yes	No	Null	5.3332	5.58731	5.60184	Yes	5.06457	Yes	5.55559	Yes	5.69947	Yes	5.50685	Yes
429	chr11:69123331-69123718|tRNA-Arg-TCT-2-1|chr11_2830_tRNAArg_TCT-	chr11	69123331	69123718	tRNA-Arg-TCT-2-1	chr11_2830_tRNAArg_TCT-	tRNA	Arg	0.315538	2.08215	0.0515141	0.120656	-4.95415	Yes	No	Null	4.11463	4.43017	4.07341	Yes	4.15585	Yes	4.45925	Yes	4.30085	Yes	4.5304	Yes
430	chr11:69124090-69124464|tRNA-Leu-TAG-1-1|chr11_623_tRNALeu_TAG+	chr11	69124090	69124464	tRNA-Leu-TAG-1-1	chr11_623_tRNALeu_TAG+	tRNA	Leu	0.216531	1.41766	0.172965	0.285575	-5.99083	Yes	No	Null	5.64546	5.86199	5.58103	Yes	5.70989	Yes	5.81797	Yes	6.00198	Yes	5.76601	Yes
431	chr11:69124465-69124828|tRNA-Gln-CTG-2-2|chr11_2829_tRNAGln_CTG-	chr11	69124465	69124828	tRNA-Gln-CTG-2-2	chr11_2829_tRNAGln_CTG-	tRNA	Gln	0.624354	3.99756	0.000810312	0.00705271	-0.991062	Yes	Yes	Up	4.59015	5.2145	4.7295	Yes	4.4508	Yes	5.17129	Yes	5.33851	Yes	5.13371	Yes
432	chr11:69125025-69125398|tRNA-Lys-TTT-1-3|chr11_2828_tRNALys_TTT-	chr11	69125025	69125398	tRNA-Lys-TTT-1-3	chr11_2828_tRNALys_TTT-	tRNA	Lys	0.0817051	0.543705	0.593157	0.711184	-6.83423	Yes	No	Null	5.30383	5.38554	5.23479	Yes	5.37287	Yes	5.4441	Yes	5.41894	Yes	5.29358	Yes
433	chr11:69541577-69541976|B2_Mm2_B2_SINE+_and_B2_Mm1a_B2_SINE+	chr11	69541577	69541976	B2_Mm2_B2_SINE+_and_B2_Mm1a_B2_SINE+		SINE		-0.0588798	-0.332545	0.743228	0.829076	-6.92988	No	No	Null	0.27461	0.21573	0.0532732	No	0.495947	No	-0.0631908	No	0.385734	No	0.324647	No
434	chr11:74137164-74137538|tRNA-Lys-CTT-9-1|chr11_2738_tRNALys_CTT-	chr11	74137164	74137538	tRNA-Lys-CTT-9-1	chr11_2738_tRNALys_CTT-	tRNA	Lys	0.0471815	0.274518	0.786738	0.862757	-6.9482	No	No	Null	0.176952	0.224134	0.0532732	No	0.300632	No	0.29731	No	0.450087	No	-0.0749954	No
435	chr11:75346818-75347217|B2_Mm1a_B2_SINE+	chr11	75346818	75347217	B2_Mm1a_B2_SINE+		SINE		-0.103718	-0.674499	0.508363	0.644441	-6.75262	Yes	No	Null	0.846445	0.742727	0.766361	No	0.926529	No	0.855117	Yes	0.771039	No	0.602025	No
436	chr11:75424121-75424520|B1_Mur4_Alu_SINE+	chr11	75424121	75424520	B1_Mur4_Alu_SINE+		SINE		-0.170888	-1.13595	0.270525	0.399832	-6.33576	No	No	Null	1.23345	1.06256	1.15783	No	1.30906	No	1.12704	No	0.975826	No	1.08481	No
437	chr11:75443739-75444138|NA_17	chr11	75443739	75444138	NA_17		Other		0.167301	1.08084	0.293701	0.431373	-6.39559	No	No	Null	0.871317	1.03862	0.989523	No	0.753112	No	0.964468	No	1.16736	No	0.984027	No
438	chr11:77925123-77925497|tRNA-Ala-AGC-16-1|chr11_2639_tRNAAla_AGC-	chr11	77925123	77925497	tRNA-Ala-AGC-16-1	chr11_2639_tRNAAla_AGC-	tRNA	Ala	-0.14596	-0.968312	0.345418	0.485099	-6.50956	No	No	Null	0.193858	0.0478982	0.134866	No	0.25285	No	-0.0631908	No	0.111819	No	0.0950664	No
439	chr11:79704499-79704871|tRNA-Thr-CGT-2-1|chr11_860_tRNAThr_CGT+	chr11	79704499	79704871	tRNA-Thr-CGT-2-1	chr11_860_tRNAThr_CGT+	tRNA	Thr	0.268118	1.58348	0.13031	0.232579	-5.75932	Yes	No	Null	5.00208	5.2702	5.10237	Yes	4.90179	Yes	5.09258	Yes	5.14711	Yes	5.57091	Yes
440	chr11:86262017-86262389|tRNA-Gln-TTG-5-1|chr11_983_tRNAGln_TTG+	chr11	86262017	86262389	tRNA-Gln-TTG-5-1	chr11_983_tRNAGln_TTG+	tRNA	Gln	0.101334	0.549925	0.58897	0.707366	-6.83073	No	No	Null	0.121382	0.222716	0.183546	No	0.0592178	No	-0.0631908	No	0.633862	No	0.0974771	No
441	chr11:87422869-87423268|NA_18	chr11	87422869	87423268	NA_18		Other		0.0859513	0.533624	0.599975	0.71692	-6.83982	Yes	No	Null	1.50076	1.58671	1.71185	Yes	1.28967	Yes	1.57772	Yes	1.52925	Yes	1.65316	Yes
442	chr11:94162164-94162563|NA_19	chr11	94162164	94162563	NA_19		Other		-0.027107	-0.165029	0.870716	0.918945	-6.97329	No	No	Null	0.691148	0.664041	0.773468	No	0.608827	No	0.40396	No	0.843221	No	0.74494	No
443	chr11:95859021-95859393|tRNA-Gln-TTG-1-1|chr11_2317_tRNAGln_TTG-	chr11	95859021	95859393	tRNA-Gln-TTG-1-1	chr11_2317_tRNAGln_TTG-	tRNA	Gln	0.382272	2.51981	0.0211535	0.0648401	-4.13932	Yes	No	Null	5.05909	5.44137	5.03825	Yes	5.07994	Yes	5.39268	Yes	5.34807	Yes	5.58335	Yes
444	chr11:97702298-97702672|tRNA-Asn-GTT-3-9|chr11_2238_tRNAAsn_GTT-	chr11	97702298	97702672	tRNA-Asn-GTT-3-9	chr11_2238_tRNAAsn_GTT-	tRNA	Asn	0.236325	1.57834	0.131488	0.234089	-5.7668	Yes	No	Null	5.07642	5.31275	5.08392	Yes	5.06892	Yes	5.31282	Yes	5.21574	Yes	5.40968	Yes
445	chr11:97769678-97770050|tRNA-Cys-GCA-5-1|chr11_2236_tRNACys_GCA-	chr11	97769678	97770050	tRNA-Cys-GCA-5-1	chr11_2236_tRNACys_GCA-	tRNA	Cys	0.461936	2.84761	0.0105085	0.0420402	-3.48055	Yes	No	Null	1.44019	1.90212	1.36252	Yes	1.51786	Yes	2.07255	Yes	1.97422	Yes	1.65959	Yes
446	chr11:97790829-97791228|B2_Mm1a_B2_SINE+	chr11	97790829	97791228	B2_Mm1a_B2_SINE+		SINE		-0.0652917	-0.407851	0.688079	0.793714	-6.90096	No	No	Null	0.685153	0.619861	0.871161	No	0.499145	No	0.55939	No	0.737393	No	0.5628	No
447	chr11:97796921-97797293|tRNA-Cys-GCA-3-2|chr11_1235_tRNACys_GCA+	chr11	97796921	97797293	tRNA-Cys-GCA-3-2	chr11_1235_tRNACys_GCA+	tRNA	Cys	0.18596	1.17482	0.255016	0.382233	-6.29201	Yes	No	Null	5.09606	5.28202	5.10583	Yes	5.08629	Yes	5.12388	Yes	5.22047	Yes	5.50172	Yes
448	chr11:97798755-97799127|tRNA-Cys-GCA-2-1|chr11_2234_tRNACys_GCA-	chr11	97798755	97799127	tRNA-Cys-GCA-2-1	chr11_2234_tRNACys_GCA-	tRNA	Cys	0.789417	5.06538	7.50381e-05	0.000998148	1.37501	Yes	Yes	Up	4.016	4.80541	4.04094	Yes	3.99105	Yes	4.82951	Yes	4.62284	Yes	4.96389	Yes
449	chr11:97988095-97988467|tRNA-Cys-GCA-3-3|chr11_2223_tRNACys_GCA-	chr11	97988095	97988467	tRNA-Cys-GCA-3-3	chr11_2223_tRNACys_GCA-	tRNA	Cys	0.138905	0.879449	0.390474	0.530253	-6.59155	Yes	No	Null	5.40328	5.54219	5.54234	Yes	5.26422	Yes	5.41908	Yes	5.68574	Yes	5.52174	Yes
450	chr11:97988772-97989144|tRNA-Cys-GCA-3-4|chr11_2222_tRNACys_GCA-	chr11	97988772	97989144	tRNA-Cys-GCA-3-4	chr11_2222_tRNACys_GCA-	tRNA	Cys	0.366702	2.18727	0.0418303	0.104948	-4.76645	Yes	No	Null	5.39164	5.75834	5.24909	Yes	5.5342	Yes	5.51626	Yes	5.96951	Yes	5.78925	Yes
451	chr11:97993843-97994242|B2_Mm2_B2_SINE+	chr11	97993843	97994242	B2_Mm2_B2_SINE+		SINE		0.33598	2.11232	0.0485445	0.116408	-4.90084	Yes	No	Null	2.61878	2.95476	2.6456	Yes	2.59196	Yes	2.94474	Yes	2.75845	Yes	3.1611	Yes
452	chr11:100538007-100538380|tRNA-Ser-GGA-1-1|chr11_1301_tRNASer_GGA+	chr11	100538007	100538380	tRNA-Ser-GGA-1-1	chr11_1301_tRNASer_GGA+	tRNA	Ser	-0.0554243	-0.373926	0.712724	0.809131	-6.91471	No	No	Null	0.0562455	0.000821182	0.0532732	No	0.0592178	No	0.0517637	No	0.0256952	No	-0.0749954	No
453	chr11:101605092-101605491|B2_Mm1t_B2_SINE-_and_B2_Mm2_B2_SINE-	chr11	101605092	101605491	B2_Mm1t_B2_SINE-_and_B2_Mm2_B2_SINE-		SINE		0.297657	1.59591	0.127503	0.228515	-5.74117	Yes	No	Null	0.620842	0.918499	0.344669	No	0.897015	No	0.732708	No	1.22149	No	0.801301	Yes
454	chr11:101627503-101627902|NA_20	chr11	101627503	101627902	NA_20		Other		-0.0763022	-0.471878	0.642549	0.756256	-6.87183	Yes	No	Null	1.18091	1.1046	1.14644	No	1.21537	Yes	0.895112	No	1.33819	Yes	1.08051	Yes
455	chr11:101658170-101658569|NA_21	chr11	101658170	101658569	NA_21		Other		0.314252	1.95942	0.0653572	0.145813	-5.16599	Yes	No	Null	0.857299	1.17155	0.943743	No	0.770856	No	0.993969	No	1.38231	No	1.13837	Yes
456	chr11:101998420-101998819|B2_Mm2_B2_SINE+	chr11	101998420	101998819	B2_Mm2_B2_SINE+		SINE		-0.0297259	-0.155568	0.878064	0.920422	-6.97487	No	No	Null	0.262391	0.232666	0.192475	No	0.332307	No	0.0128206	No	0.695073	No	-0.00989745	No
457	chr11:103133899-103134298|NA_22	chr11	103133899	103134298	NA_22		Other		-0.16069	-1.04579	0.309176	0.448095	-6.43229	No	No	Null	0.155327	-0.00536335	0.0532732	No	0.25738	No	-0.0631908	No	0.122096	No	-0.0749954	No
458	chr11:105317406-105317780|tRNA-Thr-AGT-9-1|chr11_2031_tRNAThr_AGT-	chr11	105317406	105317780	tRNA-Thr-AGT-9-1	chr11_2031_tRNAThr_AGT-	tRNA	Thr	-0.147207	-0.995773	0.332248	0.473202	-6.48278	No	No	Null	0.10971	-0.037497	0.123135	No	0.0962852	No	-0.0631908	No	0.0256952	No	-0.0749954	No
459	chr11:107012715-107013088|tRNA-Arg-CCG-3-1|chr11_1496_tRNAArg_CCG+	chr11	107012715	107013088	tRNA-Arg-CCG-3-1	chr11_1496_tRNAArg_CCG+	tRNA	Arg	0.332497	2.16323	0.0438854	0.108341	-4.80986	Yes	No	Null	5.23898	5.57148	5.1709	Yes	5.30706	Yes	5.47707	Yes	5.51153	Yes	5.72584	Yes
460	chr11:115412830-115413178|tRNA-Arg-CCT-1-1|chr11_1594_tRNAArg_CCT+	chr11	115412830	115413178	tRNA-Arg-CCT-1-1	chr11_1594_tRNAArg_CCT+	tRNA	Arg	0.340092	2.0564	0.0541769	0.124413	-4.99926	Yes	No	Null	5.53826	5.87835	5.70598	Yes	5.37053	Yes	5.94417	Yes	6.02613	Yes	5.66475	Yes
461	chr11:115413179-115413526|tRNA-Arg-CCT-2-1|chr11_1917_tRNAArg_CCT-	chr11	115413179	115413526	tRNA-Arg-CCT-2-1	chr11_1917_tRNAArg_CCT-	tRNA	Arg	0.390671	2.28552	0.0343164	0.0923399	-4.58616	Yes	No	Null	5.10054	5.49121	5.04717	Yes	5.1539	Yes	5.64108	Yes	5.6712	Yes	5.16134	Yes
462	chr11:115413628-115414001|tRNA-Arg-TCG-2-1|chr11_1595_tRNAArg_TCG+	chr11	115413628	115414001	tRNA-Arg-TCG-2-1	chr11_1595_tRNAArg_TCG+	tRNA	Arg	0.137229	0.878249	0.391109	0.530253	-6.59261	Yes	No	Null	5.12888	5.26611	5.14755	Yes	5.11021	Yes	5.07241	Yes	5.3077	Yes	5.41822	Yes
463	chr12:12810081-12810480|NA_23	chr12	12810081	12810480	NA_23		Other		0.184313	0.882952	0.388628	0.529947	-6.58846	No	No	Null	0.539721	0.724034	0.739169	No	0.340274	No	0.470625	No	1.24519	No	0.456284	No
464	chr12:24467067-24467441|tRNA-Glu-CTC-3-1|chr12_172_tRNAGlu_CTC+	chr12	24467067	24467441	tRNA-Glu-CTC-3-1	chr12_172_tRNAGlu_CTC+	tRNA	Glu	-0.0761274	-0.46888	0.644651	0.757465	-6.87328	No	No	Null	0.132991	0.0568633	0.206764	No	0.0592178	No	-0.0631908	No	0.308776	No	-0.0749954	No
465	chr12:31950388-31950787|NA_24	chr12	31950388	31950787	NA_24		Other		-0.18516	-0.970251	0.344476	0.484742	-6.50769	No	No	Null	0.603008	0.417848	0.800482	No	0.405534	No	0.187947	No	0.825583	No	0.240013	No
466	chr12:42414924-42415296|tRNA-Glu-CTC-4-1|chr12_1471_tRNAGlu_CTC-	chr12	42414924	42415296	tRNA-Glu-CTC-4-1	chr12_1471_tRNAGlu_CTC-	tRNA	Glu	-0.0479793	-0.311223	0.759122	0.842805	-6.93702	No	No	Null	0.109335	0.0613555	0.0532732	No	0.165397	No	-0.0631908	No	0.0256952	No	0.221562	No
467	chr12:52603638-52604044|Rnu6|U6-	chr12	52603638	52604044	Rnu6	U6-	Other		0.317328	1.86934	0.0775413	0.167689	-5.31613	Yes	No	Null	4.86261	5.17994	4.79263	Yes	4.9326	Yes	5.46604	Yes	4.91876	Yes	5.15502	Yes
468	chr12:52604340-52604741|Rnu6|U6-	chr12	52604340	52604741	Rnu6	U6-	Other		0.634159	4.13938	0.000588811	0.005462	-0.675582	Yes	Yes	Up	4.30102	4.93518	4.20131	Yes	4.40072	Yes	4.95838	Yes	5.02726	Yes	4.8199	Yes
469	chr12:69159161-69159714|Rn7sl|7SLRNA_srpRNA+	chr12	69159161	69159714	Rn7sl	7SLRNA_srpRNA+	Other		0.437437	2.90756	0.00922511	0.0385646	-3.35656	Yes	No	Null	4.82414	5.26158	4.74402	Yes	4.90427	Yes	5.19054	Yes	5.2566	Yes	5.33761	Yes
470	chr12:69361030-69361641|Rn7sl|7SLRNA_srpRNA-	chr12	69361030	69361641	Rn7sl	7SLRNA_srpRNA-	Other		0.209948	1.42521	0.170804	0.285348	-5.98074	Yes	No	Null	5.23876	5.44871	5.24307	Yes	5.23445	Yes	5.42125	Yes	5.43204	Yes	5.49283	Yes
471	chr12:70968969-70969342|tRNA-Lys-CTT-2-2|chr12_1324_tRNALys_CTT-	chr12	70968969	70969342	tRNA-Lys-CTT-2-2	chr12_1324_tRNALys_CTT-	tRNA	Lys	0.524816	3.043	0.0068587	0.0318117	-3.07309	Yes	Yes	Up	5.12296	5.64778	4.88599	Yes	5.35994	Yes	5.46742	Yes	5.83777	Yes	5.63816	Yes
472	chr12:81530620-81531019|B2_Mm1t_B2_SINE+_and_MTD_MaLR_LTR-	chr12	81530620	81531019	B2_Mm1t_B2_SINE+_and_MTD_MaLR_LTR-		SINE		-0.115717	-0.740505	0.468318	0.612549	-6.7051	No	No	Null	0.259277	0.14356	0.204662	No	0.313892	No	0.00982464	No	0.333711	No	0.0871429	No
473	chr12:85152888-85153379|B3A_SINE_B2-	chr12	85152888	85153379	B3A_SINE_B2-		SINE		0.0175676	0.099386	0.921904	0.948821	-6.98235	Yes	No	Null	2.5196	2.53717	2.74934	Yes	2.28986	Yes	2.38546	Yes	2.80555	Yes	2.42049	Yes
474	chr12:110845187-110845561|tRNA-Ile-AAT-1-3|chr12_795_tRNAIle_AAT+	chr12	110845187	110845561	tRNA-Ile-AAT-1-3	chr12_795_tRNAIle_AAT+	tRNA	Ile	0.428311	2.77077	0.0124063	0.0464724	-3.63802	Yes	No	Null	4.72056	5.14887	4.59296	Yes	4.84816	Yes	5.2185	Yes	5.19072	Yes	5.03739	Yes
475	chr12:118539766-118540138|tRNA-Ala-GGC-3-1|chr12_863_tRNAAla_GGC-	chr12	118539766	118540138	tRNA-Ala-GGC-3-1	chr12_863_tRNAAla_GGC-	tRNA	Ala	-0.0236658	-0.153663	0.879544	0.920422	-6.97518	No	No	Null	0.157241	0.133575	0.255264	No	0.0592178	No	0.113296	No	0.0256952	No	0.261735	No
476	chr13:21160634-21161006|tRNA-Glu-CTC-1-9|chr13_1539_tRNAGlu_CTC-	chr13	21160634	21161006	tRNA-Glu-CTC-1-9	chr13_1539_tRNAGlu_CTC-	tRNA	Glu	0.133251	0.880275	0.390038	0.530253	-6.59082	Yes	No	Null	5.61876	5.75201	5.70204	Yes	5.53547	Yes	5.75371	Yes	5.66172	Yes	5.8406	Yes
477	chr13:21161254-21161627|tRNA-Phe-GAA-1-3|chr13_82_tRNAPhe_GAA+	chr13	21161254	21161627	tRNA-Phe-GAA-1-3	chr13_82_tRNAPhe_GAA+	tRNA	Phe	0.0262565	0.173896	0.863842	0.914427	-6.97172	Yes	No	Null	5.27985	5.30611	5.35395	Yes	5.20575	Yes	5.28001	Yes	5.40661	Yes	5.2317	Yes
478	chr13:21167453-21167826|tRNA-Met-CAT-2-1|chr13_83_tRNAMet_CAT+	chr13	21167453	21167826	tRNA-Met-CAT-2-1	chr13_83_tRNAMet_CAT+	tRNA	Met	0.452346	2.80449	0.0115361	0.0446867	-3.56913	Yes	No	Null	4.37533	4.82768	4.2371	Yes	4.51357	Yes	4.68368	Yes	5.02047	Yes	4.77888	Yes
479	chr13:21167924-21168297|tRNA-Lys-TTT-1-4|chr13_1538_tRNALys_TTT-	chr13	21167924	21168297	tRNA-Lys-TTT-1-4	chr13_1538_tRNALys_TTT-	tRNA	Lys	0.624867	3.97261	0.000857172	0.00728079	-1.04652	Yes	Yes	Up	5.13579	5.76066	5.15326	Yes	5.11832	Yes	5.74142	Yes	5.58434	Yes	5.95621	Yes
480	chr13:21169536-21169897|tRNA-Met-CAT-2-2|chr13_1537_tRNAMet_CAT-	chr13	21169536	21169897	tRNA-Met-CAT-2-2	chr13_1537_tRNAMet_CAT-	tRNA	Met	0.130796	0.790945	0.439031	0.581799	-6.66598	Yes	No	Null	5.38229	5.51308	5.20377	Yes	5.5608	Yes	5.6755	Yes	5.32086	Yes	5.54288	Yes
481	chr13:21169898-21170161|tRNA-Leu-AAG-1-2|chr13_84_tRNALeu_AAG+	chr13	21169898	21170161	tRNA-Leu-AAG-1-2	chr13_84_tRNALeu_AAG+	tRNA	Leu	0.0644835	0.393597	0.698392	0.798001	-6.90688	Yes	No	Null	5.35485	5.41933	5.40802	Yes	5.30168	Yes	5.51304	Yes	5.59376	Yes	5.15119	Yes
482	chr13:21170162-21170437|tRNA-Leu-AAG-3-1|chr13_85_tRNALeu_AAG+	chr13	21170162	21170437	tRNA-Leu-AAG-3-1	chr13_85_tRNALeu_AAG+	tRNA	Leu	0.443283	2.91385	0.00909952	0.0384141	-3.34349	Yes	No	Null	4.89355	5.33684	4.81724	Yes	4.96986	Yes	5.21338	Yes	5.38374	Yes	5.41339	Yes
483	chr13:21172200-21172572|tRNA-Gln-CTG-2-3|chr13_86_tRNAGln_CTG+	chr13	21172200	21172572	tRNA-Gln-CTG-2-3	chr13_86_tRNAGln_CTG+	tRNA	Gln	0.442748	2.96326	0.00816903	0.0356842	-3.24051	Yes	No	Null	4.87104	5.31379	4.94349	Yes	4.7986	Yes	5.2795	Yes	5.28321	Yes	5.37866	Yes
484	chr13:21172686-21173092|tRNA-Leu-CAA-1-1|chr13_1536_tRNALeu_CAA-	chr13	21172686	21173092	tRNA-Leu-CAA-1-1	chr13_1536_tRNALeu_CAA-	tRNA	Leu	0.439685	2.96155	0.00819978	0.0356842	-3.2441	Yes	No	Null	4.35759	4.79728	4.41661	Yes	4.29857	Yes	4.74832	Yes	4.81977	Yes	4.82374	Yes
485	chr13:21200053-21200458|tRNA-Leu-CAA-2-1|chr13_87_tRNALeu_CAA+	chr13	21200053	21200458	tRNA-Leu-CAA-2-1	chr13_87_tRNALeu_CAA+	tRNA	Leu	-0.00622391	-0.0380778	0.970035	0.976964	-6.98676	Yes	No	Null	5.59289	5.58667	5.42324	Yes	5.76254	Yes	5.52245	Yes	5.46024	Yes	5.77731	Yes
486	chr13:21215307-21215680|tRNA-Arg-CCG-1-1|chr13_1534_tRNAArg_CCG-	chr13	21215307	21215680	tRNA-Arg-CCG-1-1	chr13_1534_tRNAArg_CCG-	tRNA	Arg	0.295906	1.79639	0.0888338	0.185839	-5.43418	Yes	No	Null	4.84587	5.14177	4.74854	Yes	4.94319	Yes	5.40293	Yes	4.97962	Yes	5.04276	Yes
487	chr13:21222435-21222807|tRNA-Ala-AGC-2-1|chr13_88_tRNAAla_AGC+	chr13	21222435	21222807	tRNA-Ala-AGC-2-1	chr13_88_tRNAAla_AGC+	tRNA	Ala	0.293922	1.77218	0.0928867	0.190825	-5.47264	Yes	No	Null	5.04839	5.34231	4.95737	Yes	5.1394	Yes	5.35763	Yes	5.09528	Yes	5.57402	Yes
488	chr13:21233894-21234266|tRNA-Ala-AGC-2-2|chr13_89_tRNAAla_AGC+	chr13	21233894	21234266	tRNA-Ala-AGC-2-2	chr13_89_tRNAAla_AGC+	tRNA	Ala	0.269607	1.66878	0.112051	0.21122	-5.63267	Yes	No	Null	5.41681	5.68642	5.4519	Yes	5.38172	Yes	5.43536	Yes	5.77075	Yes	5.85315	Yes
489	chr13:21240794-21241166|tRNA-Ala-TGC-1-1|chr13_90_tRNAAla_TGC+	chr13	21240794	21241166	tRNA-Ala-TGC-1-1	chr13_90_tRNAAla_TGC+	tRNA	Ala	1.55783	9.05658	3.26806e-08	2.00721e-06	9.13591	Yes	Yes	Up	2.26946	3.82729	2.46818	Yes	2.07073	Yes	3.70109	Yes	4.08362	Yes	3.69715	Yes
490	chr13:21242419-21242791|tRNA-Ala-AGC-1-1|chr13_91_tRNAAla_AGC+	chr13	21242419	21242791	tRNA-Ala-AGC-1-1	chr13_91_tRNAAla_AGC+	tRNA	Ala	1.31536	8.78163	5.21134e-08	2.44933e-06	8.67023	Yes	Yes	Up	0.907724	2.22308	0.810118	No	1.00533	No	2.21811	Yes	2.2354	Yes	2.21574	Yes
491	chr13:21249043-21249417|tRNA-Thr-AGT-6-1|chr13_1532_tRNAThr_AGT-	chr13	21249043	21249417	tRNA-Thr-AGT-6-1	chr13_1532_tRNAThr_AGT-	tRNA	Thr	1.30489	5.95828	1.11044e-05	0.000206016	3.29066	Yes	Yes	Up	1.30613	2.61102	1.11905	No	1.49321	Yes	2.44008	Yes	3.18144	Yes	2.21154	Yes
492	chr13:21254069-21254441|tRNA-Ala-CGC-1-1|chr13_92_tRNAAla_CGC+	chr13	21254069	21254441	tRNA-Ala-CGC-1-1	chr13_92_tRNAAla_CGC+	tRNA	Ala	1.60163	8.82978	4.79922e-08	2.41675e-06	8.75249	Yes	Yes	Up	2.27286	3.87449	2.56428	Yes	1.98144	Yes	3.91876	Yes	4.04998	Yes	3.65473	Yes
493	chr13:21259617-21259989|tRNA-Ala-AGC-3-1|chr13_93_tRNAAla_AGC+	chr13	21259617	21259989	tRNA-Ala-AGC-3-1	chr13_93_tRNAAla_AGC+	tRNA	Ala	1.15858	7.35556	6.84442e-07	1.85589e-05	6.09048	Yes	Yes	Up	3.44196	4.60054	3.61145	Yes	3.27247	Yes	4.52744	Yes	4.69343	Yes	4.58076	Yes
494	chr13:21264429-21264803|tRNA-Thr-CGT-4-1|chr13_94_tRNAThr_CGT+	chr13	21264429	21264803	tRNA-Thr-CGT-4-1	chr13_94_tRNAThr_CGT+	tRNA	Thr	0.704086	4.61343	0.000203611	0.00231525	0.378647	Yes	Yes	Up	1.51365	2.21774	1.60508	Yes	1.42223	Yes	2.14651	Yes	2.16997	Yes	2.33674	Yes
495	chr13:21268318-21268690|tRNA-Gln-TTG-2-1|chr13_1531_tRNAGln_TTG-	chr13	21268318	21268690	tRNA-Gln-TTG-2-1	chr13_1531_tRNAGln_TTG-	tRNA	Gln	0.0647784	0.400149	0.693644	0.795153	-6.90418	No	No	Null	0.768927	0.833706	0.799378	No	0.738476	No	0.574613	No	0.973059	No	0.953444	No
496	chr13:21275805-21276179|tRNA-Thr-TGT-1-1|chr13_95_tRNAThr_TGT+	chr13	21275805	21276179	tRNA-Thr-TGT-1-1	chr13_95_tRNAThr_TGT+	tRNA	Thr	0.692191	3.39335	0.00315238	0.0179074	-2.32225	No	No	Null	0.389483	1.08167	0.592366	No	0.186601	No	0.802974	No	1.57085	No	0.871202	No
497	chr13:21279545-21279918|tRNA-Arg-TCG-3-1|chr13_96_tRNAArg_TCG+	chr13	21279545	21279918	tRNA-Arg-TCG-3-1	chr13_96_tRNAArg_TCG+	tRNA	Arg	1.2807	8.41576	9.83925e-08	3.65088e-06	8.03496	Yes	Yes	Up	1.31879	2.59949	1.41578	Yes	1.22179	No	2.59513	Yes	2.51101	Yes	2.69233	Yes
498	chr13:21322662-21323036|tRNA-Thr-CGT-3-1|chr13_97_tRNAThr_CGT+	chr13	21322662	21323036	tRNA-Thr-CGT-3-1	chr13_97_tRNAThr_CGT+	tRNA	Thr	1.08059	5.64957	2.12733e-05	0.000348783	2.63799	Yes	Yes	Up	1.80526	2.88585	1.77472	Yes	1.83581	Yes	2.41737	Yes	3.09474	Yes	3.14545	Yes
499	chr13:21326566-21326939|tRNA-Met-CAT-3-1|chr13_1530_tRNAMet_CAT-	chr13	21326566	21326939	tRNA-Met-CAT-3-1	chr13_1530_tRNAMet_CAT-	tRNA	Met	0.539002	3.55604	0.00218939	0.0140383	-1.96708	Yes	Yes	Up	4.35132	4.89032	4.37299	Yes	4.32965	Yes	4.75299	Yes	4.99048	Yes	4.92749	Yes
500	chr13:21492694-21493076|tRNA-Ser-GCT-5-1|chr13_1527_tRNASer_GCT-	chr13	21492694	21493076	tRNA-Ser-GCT-5-1	chr13_1527_tRNASer_GCT-	tRNA	Ser	-0.153591	-0.980817	0.339377	0.47948	-6.49745	No	No	Null	0.224272	0.0706815	0.278367	No	0.170177	No	0.261345	No	0.0256952	No	-0.0749954	No
501	chr13:21710429-21710800|tRNA-Gly-GCC-2-7|chr13_100_tRNAGly_GCC+	chr13	21710429	21710800	tRNA-Gly-GCC-2-7	chr13_100_tRNAGly_GCC+	tRNA	Gly	0.39706	2.58552	0.0184209	0.0612579	-4.01015	Yes	No	Null	5.21921	5.61627	5.20966	Yes	5.22876	Yes	5.46258	Yes	5.62573	Yes	5.76051	Yes
502	chr13:21710843-21711215|tRNA-iMet-CAT-1-2|chr13_101_tRNAiMet_CAT+	chr13	21710843	21711215	tRNA-iMet-CAT-1-2	chr13_101_tRNAiMet_CAT+	tRNA	iMet	0.329579	2.0068	0.0596596	0.135241	-5.08518	Yes	No	Null	5.70154	6.03112	5.93131	Yes	5.47177	Yes	5.93696	Yes	6.09795	Yes	6.05844	Yes
503	chr13:21795648-21796031|tRNA-Sup-TTA-1-1|chr13_102_tRNASup_TTA+	chr13	21795648	21796031	tRNA-Sup-TTA-1-1	chr13_102_tRNASup_TTA+	tRNA	Sup	0.0486223	0.261209	0.796827	0.87095	-6.95192	No	No	Null	0.239874	0.288496	0.268778	No	0.210969	No	-0.0106338	No	0.715256	No	0.160866	No
504	chr13:21847871-21848254|tRNA-Leu-TAA-3-1|chr13_1525_tRNALeu_TAA-	chr13	21847871	21848254	tRNA-Leu-TAA-3-1	chr13_1525_tRNALeu_TAA-	tRNA	Leu	1.06753	5.07772	7.30383e-05	0.000990231	1.40203	Yes	Yes	Up	1.95162	3.01915	1.90656	Yes	1.99669	Yes	3.38191	Yes	3.22471	Yes	2.45083	Yes
505	chr13:21855169-21855543|tRNA-Ile-AAT-1-4|chr13_1524_tRNAIle_AAT-	chr13	21855169	21855543	tRNA-Ile-AAT-1-4	chr13_1524_tRNAIle_AAT-	tRNA	Ile	0.979527	6.0958	8.34448e-06	0.000168082	3.57769	Yes	Yes	Up	4.15074	5.13026	4.24244	Yes	4.05903	Yes	4.99829	Yes	5.35633	Yes	5.03617	Yes
506	chr13:21855870-21856244|tRNA-Thr-AGT-4-1|chr13_104_tRNAThr_AGT+	chr13	21855870	21856244	tRNA-Thr-AGT-4-1	chr13_104_tRNAThr_AGT+	tRNA	Thr	0.622129	3.28304	0.00403192	0.0215341	-2.56098	Yes	Yes	Up	4.25879	4.88092	4.57677	Yes	3.94081	Yes	4.74024	Yes	5.15806	Yes	4.74446	Yes
507	chr13:21881882-21882256|tRNA-Ile-AAT-1-5|chr13_1523_tRNAIle_AAT-	chr13	21881882	21882256	tRNA-Ile-AAT-1-5	chr13_1523_tRNAIle_AAT-	tRNA	Ile	0.918964	5.36702	3.89565e-05	0.000584347	2.03132	Yes	Yes	Up	4.16129	5.08025	4.17985	Yes	4.14272	Yes	5.06022	Yes	5.38206	Yes	4.79847	Yes
508	chr13:21882734-21883107|tRNA-Phe-GAA-3-1|chr13_1522_tRNAPhe_GAA-	chr13	21882734	21883107	tRNA-Phe-GAA-3-1	chr13_1522_tRNAPhe_GAA-	tRNA	Phe	0.691043	3.8718	0.00107575	0.00852138	-1.2703	Yes	Yes	Up	4.17138	4.86242	4.36397	Yes	3.97878	Yes	4.61543	Yes	5.16204	Yes	4.80979	Yes
509	chr13:21896787-21897181|tRNA-Ile-TAT-2-1|chr13_1521_tRNAIle_TAT-	chr13	21896787	21897181	tRNA-Ile-TAT-2-1	chr13_1521_tRNAIle_TAT-	tRNA	Ile	0.439437	2.85523	0.0103364	0.0416408	-3.46485	Yes	No	Null	1.05168	1.49112	0.898716	No	1.20465	No	1.49692	Yes	1.48015	No	1.49629	Yes
510	chr13:21906960-21907332|tRNA-iMet-CAT-3-1|chr13_105_tRNAiMet_CAT+	chr13	21906960	21907332	tRNA-iMet-CAT-3-1	chr13_105_tRNAiMet_CAT+	tRNA	iMet	1.79808	8.58402	7.33021e-08	3.03988e-06	8.32935	Yes	Yes	Up	0.506241	2.30432	0.496953	No	0.515529	Yes	2.16275	Yes	2.85652	Yes	1.89369	Yes
511	chr13:21907789-21908162|tRNA-Lys-TTT-2-2|chr13_106_tRNALys_TTT+	chr13	21907789	21908162	tRNA-Lys-TTT-2-2	chr13_106_tRNALys_TTT+	tRNA	Lys	1.61339	10.2555	4.74097e-09	5.27178e-07	11.054	Yes	Yes	Up	1.36251	2.9759	1.26448	No	1.46055	Yes	3.09079	Yes	3.04388	Yes	2.79302	Yes
512	chr13:21911162-21911534|tRNA-Asp-GTC-1-11|chr13_107_tRNAAsp_GTC+	chr13	21911162	21911534	tRNA-Asp-GTC-1-11	chr13_107_tRNAAsp_GTC+	tRNA	Asp	1.407	8.65468	6.48468e-08	2.85731e-06	8.45185	Yes	Yes	Up	1.36099	2.76799	1.55179	Yes	1.1702	No	2.78132	Yes	2.89284	Yes	2.62982	Yes
513	chr13:21914687-21915093|tRNA-Leu-CAA-4-1|chr13_108_tRNALeu_CAA+	chr13	21914687	21915093	tRNA-Leu-CAA-4-1	chr13_108_tRNALeu_CAA+	tRNA	Leu	1.75409	9.76953	1.01649e-08	7.16628e-07	10.298	Yes	Yes	Up	1.65599	3.41009	1.61976	Yes	1.69222	Yes	3.33434	Yes	3.78333	Yes	3.11258	Yes
514	chr13:21917011-21917397|tRNA-Arg-TCT-5-1|chr13_1519_tRNAArg_TCT-	chr13	21917011	21917397	tRNA-Arg-TCT-5-1	chr13_1519_tRNAArg_TCT-	tRNA	Arg	0.833779	5.04348	7.87231e-05	0.00102777	1.32707	Yes	Yes	Up	2.0132	2.84698	2.11373	Yes	1.91267	Yes	3.05079	Yes	2.8952	Yes	2.59495	Yes
515	chr13:21919064-21919446|tRNA-Ser-AGA-2-3|chr13_109_tRNASer_AGA+	chr13	21919064	21919446	tRNA-Ser-AGA-2-3	chr13_109_tRNASer_AGA+	tRNA	Ser	0.736356	4.50088	0.000261715	0.00271337	0.128799	Yes	Yes	Up	4.11769	4.85405	4.14421	Yes	4.09118	Yes	4.72737	Yes	5.12909	Yes	4.70569	Yes
516	chr13:21920049-21920421|tRNA-Gln-CTG-1-1|chr13_110_tRNAGln_CTG+	chr13	21920049	21920421	tRNA-Gln-CTG-1-1	chr13_110_tRNAGln_CTG+	tRNA	Gln	0.687585	4.57987	0.000219418	0.00238539	0.3042	Yes	Yes	Up	3.20775	3.89533	3.17816	Yes	3.23734	Yes	3.87074	Yes	4.00491	Yes	3.81034	Yes
517	chr13:21924784-21925166|tRNA-Ser-TGA-2-1|chr13_1518_tRNASer_TGA-	chr13	21924784	21925166	tRNA-Ser-TGA-2-1	chr13_1518_tRNASer_TGA-	tRNA	Ser	1.1949	7.15046	1.01348e-06	2.55181e-05	5.69623	Yes	Yes	Up	1.68255	2.87745	1.9	Yes	1.46509	Yes	2.96763	Yes	2.96273	Yes	2.70199	Yes
518	chr13:21927706-21928088|tRNA-Ser-AGA-2-4|chr13_111_tRNASer_AGA+	chr13	21927706	21928088	tRNA-Ser-AGA-2-4	chr13_111_tRNASer_AGA+	tRNA	Ser	0.794324	3.55584	0.00219037	0.0140383	-1.96752	Yes	Yes	Up	0.923827	1.71815	0.821265	No	1.02639	No	1.41508	Yes	2.35355	Yes	1.38582	Yes
519	chr13:21931018-21931390|tRNA-iMet-CAT-1-3|chr13_1517_tRNAiMet_CAT-	chr13	21931018	21931390	tRNA-iMet-CAT-1-3	chr13_1517_tRNAiMet_CAT-	tRNA	iMet	0.860983	4.12149	0.00061299	0.00561244	-0.715386	Yes	Yes	Up	0.586114	1.4471	0.213878	No	0.95835	No	1.4175	Yes	1.78599	Yes	1.13781	No
520	chr13:21933810-21934182|tRNA-Gln-CTG-2-4|chr13_1516_tRNAGln_CTG-	chr13	21933810	21934182	tRNA-Gln-CTG-2-4	chr13_1516_tRNAGln_CTG-	tRNA	Gln	0.892388	5.19841	5.6132e-05	0.000807613	1.66548	Yes	Yes	Up	1.67002	2.56241	1.78203	Yes	1.55801	No	2.86717	Yes	2.48251	Yes	2.33753	Yes
521	chr13:21935346-21935718|tRNA-Asp-GTC-1-12|chr13_1515_tRNAAsp_GTC-	chr13	21935346	21935718	tRNA-Asp-GTC-1-12	chr13_1515_tRNAAsp_GTC-	tRNA	Asp	0.866081	4.53198	0.000244155	0.00256909	0.197888	Yes	Yes	Up	2.79705	3.66314	2.61212	Yes	2.98199	Yes	3.71996	Yes	3.9937	Yes	3.27574	Yes
522	chr13:21936943-21937325|tRNA-Ser-AGA-1-1|chr13_1514_tRNASer_AGA-	chr13	21936943	21937325	tRNA-Ser-AGA-1-1	chr13_1514_tRNASer_AGA-	tRNA	Ser	1.09742	6.03852	9.39648e-06	0.000184014	3.45841	Yes	Yes	Up	2.9328	4.03022	3.04101	Yes	2.82459	Yes	4.23071	Yes	4.22149	Yes	3.63846	Yes
523	chr13:21940168-21940540|tRNA-Asp-GTC-1-13|chr13_1513_tRNAAsp_GTC-	chr13	21940168	21940540	tRNA-Asp-GTC-1-13	chr13_1513_tRNAAsp_GTC-	tRNA	Asp	0.544599	3.30811	0.00381298	0.0208725	-2.50689	Yes	Yes	Up	4.47183	5.01643	4.23303	Yes	4.71062	Yes	5.07489	Yes	4.94619	Yes	5.02821	Yes
524	chr13:21940763-21941145|tRNA-Ser-AGA-2-5|chr13_1512_tRNASer_AGA-	chr13	21940763	21941145	tRNA-Ser-AGA-2-5	chr13_1512_tRNASer_AGA-	tRNA	Ser	0.551452	3.28921	0.00397687	0.0214683	-2.54766	Yes	Yes	Up	4.5512	5.10265	4.5762	Yes	4.5262	Yes	5.40719	Yes	4.99754	Yes	4.90323	Yes
525	chr13:21971637-21972010|tRNA-Lys-TTT-3-1|chr13_112_tRNALys_TTT+	chr13	21971637	21972010	tRNA-Lys-TTT-3-1	chr13_112_tRNALys_TTT+	tRNA	Lys	0.337783	1.84737	0.0808016	0.171066	-5.35202	Yes	No	Null	0.942268	1.28005	0.652411	No	1.23213	Yes	1.40493	Yes	1.4063	Yes	1.02893	Yes
526	chr13:21974881-21975253|tRNA-iMet-CAT-1-4|chr13_113_tRNAiMet_CAT+	chr13	21974881	21975253	tRNA-iMet-CAT-1-4	chr13_113_tRNAiMet_CAT+	tRNA	iMet	0.175849	1.07377	0.296778	0.434986	-6.40309	Yes	No	Null	5.44235	5.6182	5.30529	Yes	5.57941	Yes	5.77895	Yes	5.6792	Yes	5.39644	Yes
527	chr13:21994039-21994421|tRNA-Ser-GCT-1-1|chr13_1510_tRNASer_GCT-	chr13	21994039	21994421	tRNA-Ser-GCT-1-1	chr13_1510_tRNASer_GCT-	tRNA	Ser	0.768829	4.53611	0.000241912	0.00256909	0.207068	Yes	Yes	Up	3.24743	4.01626	3.25635	Yes	3.23851	Yes	4.07408	Yes	4.26424	Yes	3.71046	Yes
528	chr13:21996430-21996802|tRNA-Gln-CTG-5-1|chr13_1509_tRNAGln_CTG-	chr13	21996430	21996802	tRNA-Gln-CTG-5-1	chr13_1509_tRNAGln_CTG-	tRNA	Gln	0.1941	1.20308	0.244164	0.369882	-6.2594	Yes	No	Null	2.16004	2.35414	2.29641	Yes	2.02367	Yes	2.46462	Yes	2.44605	Yes	2.15176	Yes
529	chr13:22015640-22016013|tRNA-Val-AAC-5-1|chr13_1508_tRNAVal_AAC-	chr13	22015640	22016013	tRNA-Val-AAC-5-1	chr13_1508_tRNAVal_AAC-	tRNA	Val	0.468775	2.91866	0.00900468	0.0382428	-3.3335	Yes	No	Null	4.91887	5.38765	4.85106	Yes	4.98669	Yes	5.18006	Yes	5.591	Yes	5.39188	Yes
530	chr13:22020993-22021366|tRNA-Arg-ACG-3-2|chr13_1507_tRNAArg_ACG-	chr13	22020993	22021366	tRNA-Arg-ACG-3-2	chr13_1507_tRNAArg_ACG-	tRNA	Arg	0.442184	2.76881	0.0124586	0.0464724	-3.642	Yes	No	Null	5.08842	5.5306	5.17811	Yes	4.99873	Yes	5.33252	Yes	5.70792	Yes	5.55137	Yes
531	chr13:22022268-22022650|tRNA-Ser-CGA-3-1|chr13_1506_tRNASer_CGA-	chr13	22022268	22022650	tRNA-Ser-CGA-3-1	chr13_1506_tRNASer_CGA-	tRNA	Ser	0.276238	1.7908	0.0897555	0.186111	-5.44309	Yes	No	Null	4.86229	5.13853	4.728	Yes	4.99658	Yes	5.07959	Yes	5.23152	Yes	5.10446	Yes
532	chr13:22026397-22026770|tRNA-Val-CAC-2-4|chr13_114_tRNAVal_CAC+	chr13	22026397	22026770	tRNA-Val-CAC-2-4	chr13_114_tRNAVal_CAC+	tRNA	Val	0.419727	2.76062	0.0126801	0.0465999	-3.65868	Yes	No	Null	4.74739	5.16712	4.85901	Yes	4.63577	Yes	5.08822	Yes	5.19977	Yes	5.21336	Yes
533	chr13:22029072-22029446|tRNA-Ile-AAT-1-6|chr13_115_tRNAIle_AAT+	chr13	22029072	22029446	tRNA-Ile-AAT-1-6	chr13_115_tRNAIle_AAT+	tRNA	Ile	0.344172	2.26573	0.0357213	0.09436	-4.62283	Yes	No	Null	4.86205	5.20622	4.8865	Yes	4.8376	Yes	5.06041	Yes	5.2921	Yes	5.26616	Yes
534	chr13:22029949-22030323|tRNA-Thr-AGT-5-1|chr13_1505_tRNAThr_AGT-	chr13	22029949	22030323	tRNA-Thr-AGT-5-1	chr13_1505_tRNAThr_AGT-	tRNA	Thr	0.250687	1.6088	0.124645	0.22532	-5.72224	Yes	No	Null	1.133	1.38368	1.17389	Yes	1.0921	Yes	1.44741	Yes	1.51099	Yes	1.19265	Yes
535	chr13:22050535-22050917|tRNA-Ser-GCT-4-2|chr13_1504_tRNASer_GCT-	chr13	22050535	22050917	tRNA-Ser-GCT-4-2	chr13_1504_tRNASer_GCT-	tRNA	Ser	0.687029	4.14842	0.000576953	0.00542335	-0.655454	Yes	Yes	Up	4.31177	4.9988	4.06131	Yes	4.56223	Yes	4.99331	Yes	4.95548	Yes	5.04761	Yes
536	chr13:23270270-23270666|tRNA-Ile-TAT-2-2|chr13_1502_tRNAIle_TAT-	chr13	23270270	23270666	tRNA-Ile-TAT-2-2	chr13_1502_tRNAIle_TAT-	tRNA	Ile	-0.0701078	-0.432287	0.670546	0.779674	-6.89033	No	No	Null	0.61814	0.548032	0.595812	No	0.640469	No	0.543803	No	0.777984	No	0.322311	No
537	chr13:23285250-23285560|tRNA-Val-AAC-2-1|chr13_116_tRNAVal_AAC+	chr13	23285250	23285560	tRNA-Val-AAC-2-1	chr13_116_tRNAVal_AAC+	tRNA	Val	1.60748	10.1594	5.50102e-09	5.27178e-07	10.9068	Yes	Yes	Up	0.672367	2.27985	0.5965	No	0.748235	Yes	2.2246	Yes	2.48171	Yes	2.13322	Yes
538	chr13:23285561-23285871|tRNA-Ala-AGC-5-1|chr13_117_tRNAAla_AGC+	chr13	23285561	23285871	tRNA-Ala-AGC-5-1	chr13_117_tRNAAla_AGC+	tRNA	Ala	1.7067	8.17453	1.51005e-07	5.06944e-06	7.6062	Yes	Yes	Up	1.3111	3.0178	1.0616	No	1.5606	Yes	2.68024	Yes	3.49642	Yes	2.87675	Yes
539	chr13:23298630-23298956|tRNA-Val-AAC-4-1|chr13_118_tRNAVal_AAC+	chr13	23298630	23298956	tRNA-Val-AAC-4-1	chr13_118_tRNAVal_AAC+	tRNA	Val	1.80595	10.8115	2.04381e-09	4.28167e-07	11.8849	Yes	Yes	Up	1.81452	3.62047	1.96753	Yes	1.66151	Yes	3.79844	Yes	3.68301	Yes	3.37996	Yes
540	chr13:23298957-23299283|tRNA-Ala-AGC-5-2|chr13_119_tRNAAla_AGC+	chr13	23298957	23299283	tRNA-Ala-AGC-5-2	chr13_119_tRNAAla_AGC+	tRNA	Ala	1.83349	12.2457	2.68594e-10	1.89359e-07	13.8726	Yes	Yes	Up	1.35569	3.18918	1.29719	Yes	1.41418	Yes	3.24823	Yes	3.21801	Yes	3.10129	Yes
541	chr13:23299971-23300344|tRNA-Val-CAC-3-1|chr13_120_tRNAVal_CAC+	chr13	23299971	23300344	tRNA-Val-CAC-3-1	chr13_120_tRNAVal_CAC+	tRNA	Val	1.61841	10.5062	3.23096e-09	4.55565e-07	11.4331	Yes	Yes	Up	2.16439	3.7828	2.20486	Yes	2.12391	Yes	3.74515	Yes	3.94742	Yes	3.65583	Yes
542	chr13:23307478-23307851|tRNA-Val-CAC-1-1|chr13_121_tRNAVal_CAC+	chr13	23307478	23307851	tRNA-Val-CAC-1-1	chr13_121_tRNAVal_CAC+	tRNA	Val	1.4099	7.81712	2.88853e-07	8.85396e-06	6.95619	Yes	Yes	Up	1.66442	3.07431	1.34091	No	1.98793	Yes	3.01289	Yes	3.22267	Yes	2.98738	Yes
543	chr13:23308901-23309275|tRNA-Ile-AAT-1-7|chr13_1501_tRNAIle_AAT-	chr13	23308901	23309275	tRNA-Ile-AAT-1-7	chr13_1501_tRNAIle_AAT-	tRNA	Ile	1.74921	9.03017	3.41652e-08	2.00721e-06	9.0916	Yes	Yes	Up	1.54306	3.29226	1.59782	Yes	1.48829	Yes	3.29801	Yes	3.70598	Yes	2.87281	Yes
544	chr13:23317315-23317688|tRNA-Met-CAT-4-1|chr13_122_tRNAMet_CAT+	chr13	23317315	23317688	tRNA-Met-CAT-4-1	chr13_122_tRNAMet_CAT+	tRNA	Met	1.67208	10.8447	1.94557e-09	4.28167e-07	11.9334	Yes	Yes	Up	1.01042	2.6825	0.951767	No	1.06908	No	2.55403	Yes	2.83956	Yes	2.6539	Yes
545	chr13:23396909-23397283|tRNA-Ile-AAT-3-1|chr13_123_tRNAIle_AAT+	chr13	23396909	23397283	tRNA-Ile-AAT-3-1	chr13_123_tRNAIle_AAT+	tRNA	Ile	0.91396	5.45793	3.20334e-05	0.000501856	2.22744	Yes	Yes	Up	0.977235	1.8912	0.890432	No	1.06404	No	2.08654	Yes	1.98197	Yes	1.60508	Yes
546	chr13:23400644-23400969|tRNA-Ala-AGC-5-3|chr13_1499_tRNAAla_AGC-	chr13	23400644	23400969	tRNA-Ala-AGC-5-3	chr13_1499_tRNAAla_AGC-	tRNA	Ala	1.11947	6.25132	6.05818e-06	0.000129425	3.89941	Yes	Yes	Up	2.21227	3.33174	2.30285	Yes	2.12169	Yes	3.31847	Yes	3.66684	Yes	3.00991	Yes
547	chr13:23400970-23401295|tRNA-Val-AAC-3-1|chr13_1498_tRNAVal_AAC-	chr13	23400970	23401295	tRNA-Val-AAC-3-1	chr13_1498_tRNAVal_AAC-	tRNA	Val	1.1355	5.89039	1.27983e-05	0.000231353	3.14808	Yes	Yes	Up	2.54161	3.67711	2.46876	Yes	2.61446	Yes	3.75788	Yes	4.03967	Yes	3.23377	Yes
548	chr13:23411926-23412299|tRNA-Val-CAC-5-1|chr13_1497_tRNAVal_CAC-	chr13	23411926	23412299	tRNA-Val-CAC-5-1	chr13_1497_tRNAVal_CAC-	tRNA	Val	0.36172	2.26184	0.036004	0.09436	-4.63003	No	No	Null	0.754211	1.11593	0.621738	No	0.886684	No	1.21547	No	1.20545	No	0.926873	No
549	chr13:23412790-23413130|tRNA-Ala-AGC-10-1|chr13_1496_tRNAAla_AGC-	chr13	23412790	23413130	tRNA-Ala-AGC-10-1	chr13_1496_tRNAAla_AGC-	tRNA	Ala	0.831033	4.40178	0.000326658	0.00328991	-0.0915054	Yes	Yes	Up	2.0359	2.86694	2.19437	Yes	1.87744	Yes	2.89789	Yes	3.21194	Yes	2.49098	Yes
550	chr13:23413131-23413470|tRNA-Val-AAC-2-2|chr13_1495_tRNAVal_AAC-	chr13	23413131	23413470	tRNA-Val-AAC-2-2	chr13_1495_tRNAVal_AAC-	tRNA	Val	0.922471	5.99229	1.03446e-05	0.000197106	3.36185	Yes	Yes	Up	1.62187	2.54434	1.62761	Yes	1.61613	Yes	2.39899	Yes	2.70498	Yes	2.52906	Yes
551	chr13:23425495-23425884|tRNA-Tyr-GTA-1-1|chr13_1494_tRNATyr_GTA-	chr13	23425495	23425884	tRNA-Tyr-GTA-1-1	chr13_1494_tRNATyr_GTA-	tRNA	Tyr	0.519929	3.41529	0.00300144	0.0177816	-2.27455	Yes	Yes	Up	3.67667	4.1966	3.73264	Yes	3.6207	Yes	4.33592	Yes	4.13881	Yes	4.11506	Yes
552	chr13:23426354-23426742|tRNA-Tyr-GTA-1-2|chr13_125_tRNATyr_GTA+	chr13	23426354	23426742	tRNA-Tyr-GTA-1-2	chr13_125_tRNATyr_GTA+	tRNA	Tyr	0.536105	2.79645	0.0117381	0.0452085	-3.58558	Yes	Yes	Up	2.97436	3.51047	2.73514	Yes	3.21359	Yes	3.5662	Yes	3.81198	Yes	3.15322	Yes
553	chr13:23426944-23427330|tRNA-Tyr-GTA-1-3|chr13_1493_tRNATyr_GTA-	chr13	23426944	23427330	tRNA-Tyr-GTA-1-3	chr13_1493_tRNATyr_GTA-	tRNA	Tyr	0.717409	3.50705	0.00244381	0.0152468	-2.07437	Yes	Yes	Up	1.74145	2.45886	1.6898	Yes	1.7931	Yes	2.22713	Yes	3.00071	Yes	2.14874	Yes
554	chr13:23428587-23428976|tRNA-Tyr-GTA-5-1|chr13_1492_tRNATyr_GTA-	chr13	23428587	23428976	tRNA-Tyr-GTA-5-1	chr13_1492_tRNATyr_GTA-	tRNA	Tyr	0.0278387	0.188715	0.852377	0.907716	-6.96892	No	No	Null	0.253587	0.281426	0.222979	No	0.284195	No	0.27471	No	0.250002	No	0.319565	No
555	chr13:23431261-23431634|tRNA-Ala-AGC-6-1|chr13_126_tRNAAla_AGC+	chr13	23431261	23431634	tRNA-Ala-AGC-6-1	chr13_126_tRNAAla_AGC+	tRNA	Ala	0.161924	0.830705	0.416766	0.561798	-6.63345	Yes	No	Null	5.32415	5.48607	5.74454	Yes	4.90375	Yes	5.42583	Yes	5.4678	Yes	5.56458	Yes
556	chr13:23432839-23433227|tRNA-Tyr-GTA-1-4|chr13_1491_tRNATyr_GTA-	chr13	23432839	23433227	tRNA-Tyr-GTA-1-4	chr13_1491_tRNATyr_GTA-	tRNA	Tyr	0.281612	1.70453	0.105072	0.204379	-5.57811	Yes	No	Null	5.05008	5.33169	5.00481	Yes	5.09534	Yes	5.58933	Yes	5.31049	Yes	5.09525	Yes
557	chr13:23436189-23436562|tRNA-Lys-CTT-3-4|chr13_127_tRNALys_CTT+	chr13	23436189	23436562	tRNA-Lys-CTT-3-4	chr13_127_tRNALys_CTT+	tRNA	Lys	0.630454	3.89251	0.0010267	0.00831979	-1.22435	Yes	Yes	Up	4.66058	5.29103	4.65498	Yes	4.66617	Yes	5.07788	Yes	5.53008	Yes	5.26513	Yes
558	chr13:23436843-23437215|tRNA-Pro-AGG-1-5|chr13_1490_tRNAPro_AGG-	chr13	23436843	23437215	tRNA-Pro-AGG-1-5	chr13_1490_tRNAPro_AGG-	tRNA	Pro	0.364045	2.27236	0.0352451	0.0939767	-4.61057	Yes	No	Null	4.56567	4.92971	4.58528	Yes	4.54606	Yes	4.73786	Yes	5.15752	Yes	4.89376	Yes
559	chr13:23437958-23438332|tRNA-Ile-AAT-1-8|chr13_1489_tRNAIle_AAT-	chr13	23437958	23438332	tRNA-Ile-AAT-1-8	chr13_1489_tRNAIle_AAT-	tRNA	Ile	0.23044	1.4187	0.172666	0.285575	-5.98945	Yes	No	Null	5.65566	5.8861	5.78382	Yes	5.52749	Yes	6.03839	Yes	5.94961	Yes	5.6703	Yes
560	chr13:23438546-23438918|tRNA-Ala-CGC-1-2|chr13_1488_tRNAAla_CGC-	chr13	23438546	23438918	tRNA-Ala-CGC-1-2	chr13_1488_tRNAAla_CGC-	tRNA	Ala	0.160861	0.937684	0.360526	0.499354	-6.53863	Yes	No	Null	5.23049	5.39135	5.26158	Yes	5.19941	Yes	5.31131	Yes	5.71644	Yes	5.14632	Yes
561	chr13:23445991-23446364|tRNA-Val-CAC-2-5|chr13_1487_tRNAVal_CAC-	chr13	23445991	23446364	tRNA-Val-CAC-2-5	chr13_1487_tRNAVal_CAC-	tRNA	Val	0.4661	2.84558	0.0105548	0.0420402	-3.48473	Yes	No	Null	5.14395	5.61005	5.00457	Yes	5.28333	Yes	5.68129	Yes	5.38727	Yes	5.76159	Yes
562	chr13:23446641-23447014|tRNA-Arg-ACG-1-1|chr13_1486_tRNAArg_ACG-	chr13	23446641	23447014	tRNA-Arg-ACG-1-1	chr13_1486_tRNAArg_ACG-	tRNA	Arg	0.537369	3.48174	0.00258645	0.0157194	-2.12968	Yes	Yes	Up	4.20549	4.74286	4.06746	Yes	4.34352	Yes	4.65655	Yes	4.76795	Yes	4.80407	Yes
563	chr13:23450471-23450845|tRNA-Thr-AGT-2-1|chr13_128_tRNAThr_AGT+	chr13	23450471	23450845	tRNA-Thr-AGT-2-1	chr13_128_tRNAThr_AGT+	tRNA	Thr	0.533695	3.4469	0.00279643	0.0167491	-2.20571	Yes	Yes	Up	5.21855	5.75225	5.10044	Yes	5.33667	Yes	5.87881	Yes	5.71525	Yes	5.66268	Yes
564	chr13:23453281-23453664|tRNA-Leu-CAG-1-5|chr13_1485_tRNALeu_CAG-	chr13	23453281	23453664	tRNA-Leu-CAG-1-5	chr13_1485_tRNALeu_CAG-	tRNA	Leu	0.463062	2.94234	0.00855126	0.0369855	-3.28419	Yes	No	Null	5.22077	5.68383	5.3413	Yes	5.10024	Yes	5.5251	Yes	5.71819	Yes	5.8082	Yes
565	chr13:23463384-23463756|tRNA-Glu-TTC-1-3|chr13_129_tRNAGlu_TTC+	chr13	23463384	23463756	tRNA-Glu-TTC-1-3	chr13_129_tRNAGlu_TTC+	tRNA	Glu	0.557328	3.57798	0.0020841	0.0136045	-1.91894	Yes	Yes	Up	4.1795	4.73683	4.23191	Yes	4.12709	Yes	4.79167	Yes	4.86708	Yes	4.55174	Yes
566	chr13:23466925-23467315|tRNA-Tyr-GTA-1-5|chr13_130_tRNATyr_GTA+	chr13	23466925	23467315	tRNA-Tyr-GTA-1-5	chr13_130_tRNATyr_GTA+	tRNA	Tyr	0.549312	3.6132	0.00192554	0.012687	-1.84157	Yes	Yes	Up	4.50337	5.05268	4.46562	Yes	4.54111	Yes	5.19358	Yes	5.01087	Yes	4.95358	Yes
567	chr13:23497955-23498327|tRNA-Trp-CCA-4-1|chr13_131_tRNATrp_CCA+	chr13	23497955	23498327	tRNA-Trp-CCA-4-1	chr13_131_tRNATrp_CCA+	tRNA	Trp	0.993136	6.25336	6.03288e-06	0.000129425	3.90362	Yes	Yes	Up	2.99482	3.98796	3.0229	Yes	2.96675	Yes	3.95064	Yes	4.20321	Yes	3.81004	Yes
568	chr13:23499929-23500301|tRNA-iMet-CAT-1-5|chr13_132_tRNAiMet_CAT+	chr13	23499929	23500301	tRNA-iMet-CAT-1-5	chr13_132_tRNAiMet_CAT+	tRNA	iMet	0.795404	4.75599	0.000148342	0.00177256	0.694283	Yes	Yes	Up	2.89997	3.69537	3.01574	Yes	2.7842	Yes	3.54414	Yes	3.97179	Yes	3.57018	Yes
569	chr13:23500371-23500744|tRNA-Arg-ACG-1-2|chr13_1484_tRNAArg_ACG-	chr13	23500371	23500744	tRNA-Arg-ACG-1-2	chr13_1484_tRNAArg_ACG-	tRNA	Arg	0.596065	3.78937	0.0012953	0.00961247	-1.45292	Yes	Yes	Up	1.54192	2.13799	1.52237	Yes	1.56147	Yes	2.15173	Yes	2.31726	Yes	1.94497	Yes
570	chr13:23500806-23501188|tRNA-Ser-AGA-2-6|chr13_1483_tRNASer_AGA-	chr13	23500806	23501188	tRNA-Ser-AGA-2-6	chr13_1483_tRNASer_AGA-	tRNA	Ser	0.583719	3.79883	0.00126797	0.00950976	-1.43196	Yes	Yes	Up	3.49745	4.08117	3.6121	Yes	3.3828	Yes	4.00595	Yes	4.04628	Yes	4.19127	Yes
571	chr13:23503829-23504202|tRNA-Arg-TCG-3-2|chr13_1482_tRNAArg_TCG-	chr13	23503829	23504202	tRNA-Arg-TCG-3-2	chr13_1482_tRNAArg_TCG-	tRNA	Arg	0.883003	5.1301	6.51404e-05	0.000900471	1.51651	Yes	Yes	Up	3.93916	4.82216	4.15349	Yes	3.72482	Yes	4.85331	Yes	5.01282	Yes	4.60036	Yes
572	chr13:23506368-23506740|tRNA-Trp-CCA-4-2|chr13_133_tRNATrp_CCA+	chr13	23506368	23506740	tRNA-Trp-CCA-4-2	chr13_133_tRNATrp_CCA+	tRNA	Trp	0.457068	2.71329	0.0140361	0.0507458	-3.75466	Yes	No	Null	4.7432	5.20027	4.79729	Yes	4.6891	Yes	5.47354	Yes	5.19188	Yes	4.93538	Yes
573	chr13:23517052-23517423|tRNA-Gly-GCC-2-8|chr13_134_tRNAGly_GCC+	chr13	23517052	23517423	tRNA-Gly-GCC-2-8	chr13_134_tRNAGly_GCC+	tRNA	Gly	0.336779	2.27757	0.0348745	0.0934849	-4.60091	Yes	No	Null	5.22006	5.55684	5.2305	Yes	5.20963	Yes	5.56336	Yes	5.49714	Yes	5.61003	Yes
574	chr13:23517541-23517913|tRNA-iMet-CAT-1-6|chr13_135_tRNAiMet_CAT+	chr13	23517541	23517913	tRNA-iMet-CAT-1-6	chr13_135_tRNAiMet_CAT+	tRNA	iMet	0.227	1.39094	0.180802	0.292351	-6.02625	Yes	No	Null	5.37901	5.60601	5.44749	Yes	5.31052	Yes	5.69425	Yes	5.77535	Yes	5.34843	Yes
575	chr13:23517995-23518377|tRNA-Ser-TGA-2-2|chr13_136_tRNASer_TGA+	chr13	23517995	23518377	tRNA-Ser-TGA-2-2	chr13_136_tRNASer_TGA+	tRNA	Ser	0.126972	0.813678	0.426211	0.571253	-6.64756	Yes	No	Null	4.93203	5.059	4.79028	Yes	5.07378	Yes	5.13392	Yes	4.94075	Yes	5.10233	Yes
576	chr13:23518899-23519271|tRNA-Gln-TTG-3-1|chr13_137_tRNAGln_TTG+	chr13	23518899	23519271	tRNA-Gln-TTG-3-1	chr13_137_tRNAGln_TTG+	tRNA	Gln	0.0407015	0.27271	0.788107	0.862757	-6.94872	Yes	No	Null	5.31702	5.35772	5.35079	Yes	5.28324	Yes	5.44596	Yes	5.28384	Yes	5.34335	Yes
577	chr13:23519462-23519834|tRNA-Gln-TTG-3-2|chr13_138_tRNAGln_TTG+	chr13	23519462	23519834	tRNA-Gln-TTG-3-2	chr13_138_tRNAGln_TTG+	tRNA	Gln	0.601399	3.92517	0.000953863	0.00781946	-1.15188	Yes	Yes	Up	4.71908	5.32048	4.76671	Yes	4.67146	Yes	5.38071	Yes	5.41747	Yes	5.16327	Yes
578	chr13:23521719-23522101|tRNA-Ser-GCT-4-3|chr13_139_tRNASer_GCT+	chr13	23521719	23522101	tRNA-Ser-GCT-4-3	chr13_139_tRNASer_GCT+	tRNA	Ser	0.459751	2.55816	0.0195156	0.061422	-4.06413	Yes	No	Null	5.06203	5.52178	4.91272	Yes	5.21134	Yes	5.84407	Yes	5.49695	Yes	5.22433	Yes
579	chr13:23526305-23526678|tRNA-Arg-TCG-4-1|chr13_1481_tRNAArg_TCG-	chr13	23526305	23526678	tRNA-Arg-TCG-4-1	chr13_1481_tRNAArg_TCG-	tRNA	Arg	0.152508	0.960221	0.349366	0.488697	-6.51732	Yes	No	Null	5.11388	5.26639	5.19277	Yes	5.035	Yes	5.37832	Yes	5.3682	Yes	5.05265	Yes
580	chr13:23530197-23530569|tRNA-iMet-CAT-1-7|chr13_1480_tRNAiMet_CAT-	chr13	23530197	23530569	tRNA-iMet-CAT-1-7	chr13_1480_tRNAiMet_CAT-	tRNA	iMet	0.500658	3.23856	0.00445117	0.0235945	-2.65669	Yes	Yes	Up	5.39303	5.89369	5.26496	Yes	5.5211	Yes	5.81377	Yes	6.00176	Yes	5.86552	Yes
581	chr13:24930610-24931092|B2_Mm1t_SINE_B2+	chr13	24930610	24931092	B2_Mm1t_SINE_B2+		SINE		0.589828	3.23311	0.00450542	0.0237039	-2.6684	Yes	Yes	Up	1.40671	1.99654	1.67467	Yes	1.13875	Yes	1.74341	Yes	2.22206	Yes	2.02414	Yes
582	chr13:58458771-58459170|B2_Mm1aB2_SINE-	chr13	58458771	58459170	B2_Mm1aB2_SINE-		SINE		0.33447	2.21433	0.039623	0.100846	-4.71725	No	No	Null	0.14415	0.47862	0.180252	No	0.108049	No	0.445615	No	0.603407	No	0.386839	No
583	chr13:72868285-72868661|tRNA-Lys-CTT-16-1|chr13_548_tRNALys_CTT+	chr13	72868285	72868661	tRNA-Lys-CTT-16-1	chr13_548_tRNALys_CTT+	tRNA	Lys	-0.123069	-0.81371	0.426194	0.571253	-6.64754	No	No	Null	0.141833	0.0187631	0.0532732	No	0.230392	No	0.0573799	No	0.0739047	No	-0.0749954	No
584	chr13:93615070-93615469|B2_Mm2_B2_SINE-	chr13	93615070	93615469	B2_Mm2_B2_SINE-		SINE		-0.326882	-1.865	0.0781759	0.168031	-5.32324	Yes	No	Null	1.66812	1.34124	1.81621	Yes	1.52003	Yes	1.02391	No	1.56198	Yes	1.43782	Yes
585	chr13:104176472-104176842|tRNA-Ala-AGC-17-1|chr13_741_tRNAAla_AGC+	chr13	104176472	104176842	tRNA-Ala-AGC-17-1	chr13_741_tRNAAla_AGC+	tRNA	Ala	0.0591339	0.355815	0.726017	0.817612	-6.92157	No	No	Null	0.149149	0.208283	0.239081	No	0.0592178	No	-0.0088571	No	0.470329	No	0.163378	No
586	chr14:48475727-48476126|NA_26	chr14	48475727	48476126	NA_26		Other		0.103112	0.56389	0.579623	0.697328	-6.82274	Yes	No	Null	2.22849	2.3316	2.21811	Yes	2.23886	Yes	2.06676	Yes	2.74448	Yes	2.18356	Yes
587	chr14:50802916-50803315|B2_Mm2_B2_SINE+	chr14	50802916	50803315	B2_Mm2_B2_SINE+		SINE		0.113519	0.610141	0.549214	0.674608	-6.79488	No	No	Null	0.459337	0.572855	0.820598	No	0.0980748	No	0.659962	No	0.438708	No	0.619895	No
588	chr14:50807298-50807922|Rpph1|RnasePRNA-	chr14	50807298	50807922	Rpph1	RnasePRNA-	Other		0.39717	2.60188	0.0177942	0.0604064	-3.97773	Yes	No	Null	2.94249	3.33966	3.02101	Yes	2.86397	Yes	3.3673	Yes	3.43755	Yes	3.21412	Yes
589	chr14:51063732-51064114|tRNA-Leu-AAG-1-3|chr14_290_tRNALeu_AAG+	chr14	51063732	51064114	tRNA-Leu-AAG-1-3	chr14_290_tRNALeu_AAG+	tRNA	Leu	0.227285	1.47203	0.157874	0.267551	-5.91714	Yes	No	Null	5.68417	5.91145	5.79711	Yes	5.57122	Yes	5.78386	Yes	5.98996	Yes	5.96053	Yes
590	chr14:51064663-51065026|tRNA-Pro-AGG-1-6|chr14_1081_tRNAPro_AGG-	chr14	51064663	51065026	tRNA-Pro-AGG-1-6	chr14_1081_tRNAPro_AGG-	tRNA	Pro	0.318913	2.12439	0.0474005	0.114836	-4.87938	Yes	No	Null	5.41916	5.73807	5.41668	Yes	5.42164	Yes	5.78938	Yes	5.80606	Yes	5.61876	Yes
591	chr14:51065027-51065390|tRNA-Thr-TGT-3-2|chr14_1080_tRNAThr_TGT-	chr14	51065027	51065390	tRNA-Thr-TGT-3-2	chr14_1080_tRNAThr_TGT-	tRNA	Thr	0.441133	2.88425	0.00970509	0.0397796	-3.40489	Yes	No	Null	5.29685	5.73798	5.41021	Yes	5.18349	Yes	5.64229	Yes	5.76321	Yes	5.80844	Yes
592	chr14:51082679-51083061|tRNA-Leu-TAG-2-1|chr14_1079_tRNALeu_TAG-	chr14	51082679	51083061	tRNA-Leu-TAG-2-1	chr14_1079_tRNALeu_TAG-	tRNA	Leu	0.642249	3.68495	0.00163858	0.0113481	-1.68358	Yes	Yes	Up	3.85507	4.49732	3.8057	Yes	3.90444	Yes	4.46291	Yes	4.20763	Yes	4.82141	Yes
593	chr14:51088499-51088872|tRNA-Thr-TGT-2-1|chr14_292_tRNAThr_TGT+	chr14	51088499	51088872	tRNA-Thr-TGT-2-1	chr14_292_tRNAThr_TGT+	tRNA	Thr	0.612174	3.82185	0.00120389	0.00922547	-1.381	Yes	Yes	Up	5.09583	5.70801	4.9489	Yes	5.24277	Yes	5.84185	Yes	5.53981	Yes	5.74237	Yes
594	chr14:51089338-51089728|tRNA-Tyr-GTA-3-2|chr14_293_tRNATyr_GTA+	chr14	51089338	51089728	tRNA-Tyr-GTA-3-2	chr14_293_tRNATyr_GTA+	tRNA	Tyr	0.381837	2.52262	0.0210293	0.0647407	-4.13383	Yes	No	Null	5.18529	5.56713	5.18664	Yes	5.18395	Yes	5.48472	Yes	5.70739	Yes	5.50929	Yes
595	chr14:51090496-51090868|tRNA-Pro-TGG-2-3|chr14_294_tRNAPro_TGG+	chr14	51090496	51090868	tRNA-Pro-TGG-2-3	chr14_294_tRNAPro_TGG+	tRNA	Pro	0.261884	1.74388	0.0978271	0.197616	-5.51712	Yes	No	Null	4.73036	4.99224	4.64386	Yes	4.81686	Yes	5.00246	Yes	5.04518	Yes	4.92909	Yes
596	chr14:54517545-54517918|tRNA-Arg-ACG-1-3|chr14_331_tRNAArg_ACG+	chr14	54517545	54517918	tRNA-Arg-ACG-1-3	chr14_331_tRNAArg_ACG+	tRNA	Arg	0.332157	2.1591	0.0442478	0.108341	-4.81729	Yes	No	Null	5.42469	5.75684	5.4934	Yes	5.35597	Yes	5.84124	Yes	5.59974	Yes	5.82955	Yes
597	chr14:54893413-54893897|B1_Mur3_SINE_Alu+	chr14	54893413	54893897	B1_Mur3_SINE_Alu+		SINE		0.243445	1.4885	0.153521	0.262283	-5.89438	Yes	No	Null	1.43799	1.68144	1.59879	Yes	1.2772	No	1.47672	Yes	1.79254	Yes	1.77506	Yes
598	chr14:58818002-58818376|tRNA-Thr-AGT-7-1|chr14_970_tRNAThr_AGT-	chr14	58818002	58818376	tRNA-Thr-AGT-7-1	chr14_970_tRNAThr_AGT-	tRNA	Thr	-0.143066	-0.962687	0.348159	0.487977	-6.51496	No	No	Null	0.105569	-0.037497	0.0532732	No	0.157864	No	-0.0631908	No	0.0256952	No	-0.0749954	No
599	chr14:70713754-70714153|B1_Mus1_Alu_SINE+	chr14	70713754	70714153	B1_Mus1_Alu_SINE+		SINE		-0.264083	-1.69815	0.106291	0.204379	-5.58792	Yes	No	Null	1.1655	0.901415	1.18037	Yes	1.15062	No	0.707084	No	1.01967	No	0.977494	No
600	chr14:73293744-73294143|B2_Mm1t_B2_SINE+	chr14	73293744	73294143	B2_Mm1t_B2_SINE+		SINE		0.216196	1.31709	0.203941	0.323824	-6.12124	Yes	No	Null	1.97875	2.19494	1.82029	Yes	2.13721	Yes	1.98413	Yes	2.26741	Yes	2.33329	Yes
601	chr14:73622553-73622952|B1_Mus2_Alu_SINE-	chr14	73622553	73622952	B1_Mus2_Alu_SINE-		SINE		0.168802	0.935618	0.361562	0.499806	-6.54056	Yes	No	Null	1.00547	1.17427	1.23301	No	0.777935	No	0.869447	No	1.3169	Yes	1.33648	Yes
602	chr14:76152623-76152995|tRNA-Glu-TTC-1-4|chr14_542_tRNAGlu_TTC+	chr14	76152623	76152995	tRNA-Glu-TTC-1-4	chr14_542_tRNAGlu_TTC+	tRNA	Glu	0.27923	1.64599	0.116703	0.216	-5.66699	Yes	No	Null	5.25618	5.53541	5.16139	Yes	5.35097	Yes	5.78632	Yes	5.56364	Yes	5.25626	Yes
603	chr14:79481517-79481889|tRNA-Glu-TTC-2-2|chr14_557_tRNAGlu_TTC+	chr14	79481517	79481889	tRNA-Glu-TTC-2-2	chr14_557_tRNAGlu_TTC+	tRNA	Glu	0.105724	0.655425	0.520288	0.653838	-6.76557	Yes	No	Null	4.47154	4.57727	4.63265	Yes	4.31044	Yes	4.40086	Yes	4.66325	Yes	4.66769	Yes
604	chr14:118089374-118089747|tRNA-Phe-GAA-1-4|chr14_719_tRNAPhe_GAA-	chr14	118089374	118089747	tRNA-Phe-GAA-1-4	chr14_719_tRNAPhe_GAA-	tRNA	Phe	0.767469	4.95015	9.66226e-05	0.00121641	1.12228	Yes	Yes	Up	3.81024	4.5777	3.95672	Yes	3.66375	Yes	4.66639	Yes	4.53049	Yes	4.53623	Yes
605	chr15:16275799-16276173|tRNA-Asn-GTT-4-1|chr15_1526_tRNAAsn_GTT-	chr15	16275799	16276173	tRNA-Asn-GTT-4-1	chr15_1526_tRNAAsn_GTT-	tRNA	Asn	0.0610723	0.354274	0.727152	0.817612	-6.92213	No	No	Null	0.0903382	0.15141	0.0532732	No	0.127403	No	-0.0631908	No	0.0256952	No	0.491727	No
606	chr15:31226501-31227046|B2_Mm2_SINE_B2+	chr15	31226501	31227046	B2_Mm2_SINE_B2+		SINE		-0.191465	-1.24391	0.229114	0.351142	-6.21114	No	No	Null	0.849512	0.658047	0.83848	No	0.860545	No	0.483561	No	0.769557	No	0.721023	No
607	chr15:41789694-41790093|B1_Mus1_Alu_SINE+	chr15	41789694	41790093	B1_Mus1_Alu_SINE+		SINE		-0.0449582	-0.297771	0.769207	0.848656	-6.94128	Yes	No	Null	1.23178	1.18683	1.22345	Yes	1.24011	No	1.16777	Yes	1.31161	Yes	1.08109	Yes
608	chr15:57975832-57976205|tRNA-Met-CAT-1-2|chr15_1375_tRNAMet_CAT-	chr15	57975832	57976205	tRNA-Met-CAT-1-2	chr15_1375_tRNAMet_CAT-	tRNA	Met	0.321089	2.04028	0.0559066	0.127968	-5.02733	Yes	No	Null	5.15852	5.47961	5.27053	Yes	5.04651	Yes	5.6534	Yes	5.40811	Yes	5.37731	Yes
609	chr15:58986516-58986915|NA_28	chr15	58986516	58986915	NA_28		Other		-0.234122	-1.55967	0.135835	0.24001	-5.79378	No	No	Null	0.545233	0.311111	0.601359	No	0.489107	No	0.404177	No	0.297358	No	0.231797	No
610	chr15:59047789-59048188|NA_29	chr15	59047789	59048188	NA_29		Other		0.418082	2.42708	0.0256655	0.0731547	-4.31887	No	No	Null	0.550783	0.968865	0.764115	No	0.337451	No	0.91853	No	1.19971	No	0.788353	No
611	chr15:69396472-69396844|tRNA-iMet-CAT-2-1|chr15_1319_tRNAiMet_CAT-	chr15	69396472	69396844	tRNA-iMet-CAT-2-1	chr15_1319_tRNAiMet_CAT-	tRNA	iMet	-0.197399	-1.30126	0.209194	0.327738	-6.14105	No	No	Null	0.169263	-0.0281357	0.0532732	No	0.285254	No	-0.0351068	No	0.0256952	No	-0.0749954	No
612	chr15:81465048-81465447|B1_Mus1_Alu_SINE+	chr15	81465048	81465447	B1_Mus1_Alu_SINE+		SINE		-0.167693	-1.04182	0.310963	0.44924	-6.43638	No	No	Null	0.221593	0.0539006	0.0532732	No	0.389913	No	0.0330428	No	0.203654	No	-0.0749954	No
613	chr15:88641381-88641754|tRNA-Met-CAT-5-1|chr15_550_tRNAMet_CAT+	chr15	88641381	88641754	tRNA-Met-CAT-5-1	chr15_550_tRNAMet_CAT+	tRNA	Met	-0.0325682	-0.191669	0.850096	0.907716	-6.96833	No	No	Null	0.204835	0.172267	0.350453	No	0.0592178	No	0.118719	No	0.438851	No	-0.0407684	No
614	chr15:99866945-99867344|B3A_B2_SINE+	chr15	99866945	99867344	B3A_B2_SINE+		SINE		0.230204	1.47456	0.157198	0.267047	-5.91365	No	No	Null	0.0895753	0.319779	0.0532732	No	0.125877	No	0.360387	No	0.468346	No	0.130605	No
615	chr15:100383043-100383442|ID_B1_B4_SINE-_and_B1_Mur3_Alu_SINE+	chr15	100383043	100383442	ID_B1_B4_SINE-_and_B1_Mur3_Alu_SINE+		SINE		0.196821	1.17254	0.255907	0.382233	-6.29461	Yes	No	Null	1.44322	1.64004	1.70468	Yes	1.18175	No	1.71598	Yes	1.62384	Yes	1.58029	Yes
616	chr16:3011858-3012230|tRNA-Leu-TAA-5-1|chr16_1335_tRNALeu_TAA-	chr16	3011858	3012230	tRNA-Leu-TAA-5-1	chr16_1335_tRNALeu_TAA-	tRNA	Leu	-0.0990991	-0.65034	0.523493	0.654436	-6.76896	No	No	Null	0.102678	0.00357873	0.0532732	No	0.152082	No	-0.0631908	No	0.148922	No	-0.0749954	No
617	chr16:3012284-3012657|tRNA-Lys-TTT-4-1|chr16_1334_tRNALys_TTT-	chr16	3012284	3012657	tRNA-Lys-TTT-4-1	chr16_1334_tRNALys_TTT-	tRNA	Lys	-0.0232693	-0.151178	0.881477	0.920422	-6.97558	No	No	Null	0.182463	0.159194	0.0988608	No	0.266065	No	0.194984	No	0.266141	No	0.0164561	No
618	chr16:3449260-3449633|tRNA-Lys-TTT-4-2|chr16_3_tRNALys_TTT+	chr16	3449260	3449633	tRNA-Lys-TTT-4-2	chr16_3_tRNALys_TTT+	tRNA	Lys	-0.0827018	-0.523026	0.607184	0.724306	-6.84558	No	No	Null	0.176182	0.0934804	0.182062	No	0.170303	No	0.0484126	No	0.307024	No	-0.0749954	No
619	chr16:3449687-3450059|tRNA-Leu-TAA-5-2|chr16_4_tRNALeu_TAA+	chr16	3449687	3450059	tRNA-Leu-TAA-5-2	chr16_4_tRNALeu_TAA+	tRNA	Leu	-0.126862	-0.846477	0.408138	0.552279	-6.62013	No	No	Null	0.128291	0.00142827	0.0532732	No	0.203308	No	-0.0212923	No	0.075332	No	-0.0497549	No
620	chr16:10347576-10347975|NA_31	chr16	10347576	10347975	NA_31		Other		-0.27196	-1.6247	0.121195	0.220782	-5.69873	No	No	Null	0.662836	0.390876	0.767265	No	0.558406	No	0.212716	No	0.671566	No	0.288346	No
621	chr16:13437172-13437544|tRNA-Thr-CGT-1-1|chr16_90_tRNAThr_CGT+	chr16	13437172	13437544	tRNA-Thr-CGT-1-1	chr16_90_tRNAThr_CGT+	tRNA	Thr	0.456739	2.96861	0.00807411	0.0355766	-3.22933	Yes	No	Null	4.94405	5.40078	5.03722	Yes	4.85087	Yes	5.52909	Yes	5.28876	Yes	5.38451	Yes
622	chr16:14131628-14132132|B2_Mm1t_SINE_B2-	chr16	14131628	14132132	B2_Mm1t_SINE_B2-		SINE		-0.170911	-1.02044	0.320722	0.462391	-6.45816	Yes	No	Null	1.58213	1.41122	1.62455	Yes	1.5397	Yes	1.13305	Yes	1.65962	Yes	1.44098	Yes
623	chr16:16854113-16854486|tRNA-Lys-CTT-8-1|chr16_122_tRNALys_CTT+	chr16	16854113	16854486	tRNA-Lys-CTT-8-1	chr16_122_tRNALys_CTT+	tRNA	Lys	-0.00590905	-0.0389314	0.969363	0.976964	-6.98672	No	No	Null	0.0562455	0.0503364	0.0532732	No	0.0592178	No	-0.0631908	No	0.0256952	No	0.188505	No
624	chr16:18058168-18058567|B1_Mm_Alu_SINE-	chr16	18058168	18058567	B1_Mm_Alu_SINE-		SINE		0.0899638	0.571069	0.574847	0.695141	-6.81855	No	No	Null	0.0642304	0.154194	0.0532732	No	0.0751877	No	-0.0631908	No	0.242053	No	0.28372	No
625	chr16:30393784-30394183|B2_Mm2_B2_SINE-	chr16	30393784	30394183	B2_Mm2_B2_SINE-		SINE		0.275462	1.36767	0.187853	0.302367	-6.05663	Yes	No	Null	0.554109	0.829571	0.531204	No	0.577015	No	0.462924	No	1.34289	Yes	0.682904	No
626	chr16:31205742-31206141|B2_Mm1t_B2_SINE+	chr16	31205742	31206141	B2_Mm1t_B2_SINE+		SINE		-0.00810865	-0.053227	0.958123	0.969121	-6.98603	No	No	Null	0.143865	0.135757	0.228513	No	0.0592178	No	0.247254	No	0.0388153	No	0.121201	No
627	chr16:31399385-31399784|B2_Mm2_B2_SINE+	chr16	31399385	31399784	B2_Mm2_B2_SINE+		SINE		0.0206512	0.108542	0.914738	0.942822	-6.98136	Yes	No	Null	1.71647	1.73712	1.6873	Yes	1.74564	Yes	1.42962	Yes	2.19114	Yes	1.5906	Yes
628	chr16:38274770-38275169|B2_Mm2_B2_SINE+	chr16	38274770	38275169	B2_Mm2_B2_SINE+		SINE		-0.328808	-2.22277	0.0389566	0.0995088	-4.70183	No	No	Null	0.624837	0.296029	0.629372	No	0.620302	No	0.326363	No	0.333894	No	0.227829	No
629	chr16:43806402-43806801|NA_32	chr16	43806402	43806801	NA_32		Other		-0.254945	-1.68052	0.109716	0.20793	-5.61484	No	No	Null	0.258693	0.00374832	0.268518	No	0.248869	No	-0.0631908	No	0.149431	No	-0.0749954	No
630	chr16:47250395-47250768|tRNA-Lys-CTT-14-1|chr16_440_tRNALys_CTT+	chr16	47250395	47250768	tRNA-Lys-CTT-14-1	chr16_440_tRNALys_CTT+	tRNA	Lys	-0.0937425	-0.63434	0.53365	0.660041	-6.77946	No	No	Null	0.0562455	-0.037497	0.0532732	No	0.0592178	No	-0.0631908	No	0.0256952	No	-0.0749954	No
631	chr16:75434028-75434402|tRNA-Ile-AAT-4-1|chr16_532_tRNAIle_AAT+	chr16	75434028	75434402	tRNA-Ile-AAT-4-1	chr16_532_tRNAIle_AAT+	tRNA	Ile	-0.362416	-2.45039	0.0244529	0.0712367	-4.27404	No	No	Null	0.324919	-0.037497	0.345082	No	0.304756	No	-0.0631908	No	0.0256952	No	-0.0749954	No
632	chr16:84746069-84746604|B1_Mus1_SINE_Alu+	chr16	84746069	84746604	B1_Mus1_SINE_Alu+		SINE		-0.0992692	-0.606767	0.551404	0.674895	-6.79698	Yes	No	Null	2.46443	2.36516	2.6484	Yes	2.28046	Yes	2.18868	Yes	2.4722	Yes	2.4346	Yes
633	chr16:91769841-91770240|B2_Mm1t_B2_SINE-	chr16	91769841	91770240	B2_Mm1t_B2_SINE-		SINE		0.012716	0.0696993	0.945183	0.96037	-6.98498	No	No	Null	0.733673	0.746389	0.438478	No	1.02887	No	0.624199	No	0.630448	No	0.984519	No
634	chr17:23533811-23534184|tRNA-Lys-CTT-3-5|chr17_129_tRNALys_CTT+	chr17	23533811	23534184	tRNA-Lys-CTT-3-5	chr17_129_tRNALys_CTT+	tRNA	Lys	1.42767	7.90902	2.44087e-07	7.82187e-06	7.12503	Yes	Yes	Up	1.86157	3.28924	1.93019	Yes	1.79295	Yes	3.21752	Yes	3.6618	Yes	2.9884	Yes
635	chr17:23535181-23535554|tRNA-Lys-CTT-3-6|chr17_1627_tRNALys_CTT-	chr17	23535181	23535554	tRNA-Lys-CTT-3-6	chr17_1627_tRNALys_CTT-	tRNA	Lys	1.43823	8.47271	8.90256e-08	3.48684e-06	8.13503	Yes	Yes	Up	1.92767	3.3659	2.01286	Yes	1.84248	Yes	3.10646	Yes	3.64556	Yes	3.34568	Yes
636	chr17:23537524-23537897|tRNA-Pro-GGG-1-1|chr17_1626_tRNAPro_GGG-	chr17	23537524	23537897	tRNA-Pro-GGG-1-1	chr17_1626_tRNAPro_GGG-	tRNA	Pro	-0.0272963	-0.151328	0.88136	0.920422	-6.97555	No	No	Null	0.158538	0.131242	0.189582	No	0.127494	No	-0.0631908	No	0.531911	No	-0.0749954	No
637	chr17:23538614-23538987|tRNA-Pro-TGG-5-1|chr17_1625_tRNAPro_TGG-	chr17	23538614	23538987	tRNA-Pro-TGG-5-1	chr17_1625_tRNAPro_TGG-	tRNA	Pro	0.427489	2.76441	0.0125773	0.0465999	-3.65097	No	No	Null	0.448564	0.876053	0.558671	No	0.338456	No	0.822724	No	1.01107	No	0.794368	No
638	chr17:23540764-23541040|tRNA-Pro-CGG-1-3|chr17_130_tRNAPro_CGG+	chr17	23540764	23541040	tRNA-Pro-CGG-1-3	chr17_130_tRNAPro_CGG+	tRNA	Pro	1.72849	10.1055	5.98216e-09	5.27178e-07	10.8238	Yes	Yes	Up	1.67434	3.40283	1.72763	Yes	1.62106	Yes	3.28617	Yes	3.72959	Yes	3.19272	Yes
639	chr17:23541041-23541318|tRX-Lys-NNN-11-1|chr17_1624_tRXLys_NNN-	chr17	23541041	23541318	tRX-Lys-NNN-11-1	chr17_1624_tRXLys_NNN-	Other		1.73882	10.6955	2.42932e-09	4.28167e-07	11.7145	Yes	Yes	Up	0.99932	2.73814	0.972379	Yes	1.02626	Yes	2.47496	Yes	2.83553	Yes	2.90393	Yes
640	chr17:23546325-23546697|tRNA-Pro-TGG-2-4|chr17_1623_tRNAPro_TGG-	chr17	23546325	23546697	tRNA-Pro-TGG-2-4	chr17_1623_tRNAPro_TGG-	tRNA	Pro	0.585789	3.76097	0.00138085	0.0100361	-1.51573	Yes	Yes	Up	4.44027	5.02606	4.3837	Yes	4.49684	Yes	4.86036	Yes	5.18657	Yes	5.03124	Yes
641	chr17:23547209-23547582|tRNA-Lys-CTT-3-7|chr17_131_tRNALys_CTT+	chr17	23547209	23547582	tRNA-Lys-CTT-3-7	chr17_131_tRNALys_CTT+	tRNA	Lys	0.562895	3.61944	0.00189872	0.0126283	-1.82785	Yes	Yes	Up	4.32117	4.88406	4.4095	Yes	4.23284	Yes	5.04705	Yes	4.76667	Yes	4.83847	Yes
642	chr17:23548617-23548990|tRNA-Arg-CCT-3-1|chr17_1622_tRNAArg_CCT-	chr17	23548617	23548990	tRNA-Arg-CCT-3-1	chr17_1622_tRNAArg_CCT-	tRNA	Arg	0.952145	6.18876	6.88834e-06	0.000142832	3.77037	Yes	Yes	Up	3.50986	4.46201	3.57785	Yes	3.44187	Yes	4.56803	Yes	4.51022	Yes	4.30777	Yes
643	chr17:23550112-23550485|tRNA-Arg-CCG-2-1|chr17_1621_tRNAArg_CCG-	chr17	23550112	23550485	tRNA-Arg-CCG-2-1	chr17_1621_tRNAArg_CCG-	tRNA	Arg	0.740032	4.84525	0.000121759	0.00150596	0.891339	Yes	Yes	Up	4.12209	4.86213	4.21333	Yes	4.03086	Yes	4.74	Yes	4.92235	Yes	4.92403	Yes
644	chr17:24694984-24695383|B1_Mus1_Alu_SINE-	chr17	24694984	24695383	B1_Mus1_Alu_SINE-		SINE		-0.16485	-1.00197	0.329328	0.469992	-6.47665	No	No	Null	0.302777	0.137927	0.180178	No	0.425376	No	0.384907	No	0.0256952	No	0.003179	No
645	chr17:24725935-24726334|B2_Mm2_B2_SINE-_and_B1_Mur4_Alu_SINE+	chr17	24725935	24726334	B2_Mm2_B2_SINE-_and_B1_Mur4_Alu_SINE+		SINE		-0.0669261	-0.431239	0.671294	0.779674	-6.8908	No	No	Null	0.488418	0.421492	0.611299	No	0.365537	No	0.295667	No	0.514786	No	0.454022	No
646	chr17:25874937-25875308|tRNA-Gly-CCC-1-2|chr17_174_tRNAGly_CCC+	chr17	25874937	25875308	tRNA-Gly-CCC-1-2	chr17_174_tRNAGly_CCC+	tRNA	Gly	0.446314	2.76022	0.012691	0.0465999	-3.65949	Yes	No	Null	4.8982	5.34451	5.07008	Yes	4.72632	Yes	5.35942	Yes	5.19222	Yes	5.48189	Yes
647	chr17:30657370-30657877|B3_SINE_B2-	chr17	30657370	30657877	B3_SINE_B2-		SINE		0.201001	1.29692	0.210653	0.328602	-6.14645	Yes	No	Null	2.54941	2.75041	2.66792	Yes	2.43091	Yes	2.6357	Yes	2.86484	Yes	2.75071	Yes
648	chr17:56091850-56092222|tRNA-Glu-CTC-2-1|chr17_1162_tRNAGlu_CTC-	chr17	56091850	56092222	tRNA-Glu-CTC-2-1	chr17_1162_tRNAGlu_CTC-	tRNA	Glu	-0.0313918	-0.211838	0.834557	0.901949	-6.96409	No	No	Null	0.0562455	0.0248537	0.0532732	No	0.0592178	No	-0.0416412	No	0.0256952	No	0.090507	No
649	chr17:56405689-56406088|B4_B4_SINE+	chr17	56405689	56406088	B4_B4_SINE+		SINE		0.0248719	0.15605	0.877689	0.920422	-6.97479	No	No	Null	0.915237	0.940108	0.926192	No	0.904281	No	0.886041	No	1.16756	No	0.766726	No
650	chr17:59068557-59068930|tRNA-Val-CAC-6-1|chr17_602_tRNAVal_CAC+	chr17	59068557	59068930	tRNA-Val-CAC-6-1	chr17_602_tRNAVal_CAC+	tRNA	Val	-0.010103	-0.0657084	0.948317	0.961962	-6.98526	No	No	Null	0.250629	0.240526	0.339124	No	0.162134	No	0.169143	No	0.169815	No	0.382619	No
651	chr17:70797214-70797613|B2_Mm2_B2_SINE-	chr17	70797214	70797613	B2_Mm2_B2_SINE-		SINE		0.232852	1.31088	0.205989	0.325408	-6.12904	No	No	Null	0.203132	0.435985	0.347047	No	0.0592178	No	0.140391	No	0.739579	No	0.427984	No
652	chr17:71599120-71599492|tRNA-Cys-GCA-1-2|chr17_703_tRNACys_GCA+	chr17	71599120	71599492	tRNA-Cys-GCA-1-2	chr17_703_tRNACys_GCA+	tRNA	Cys	0.710482	4.71951	0.00016084	0.00188988	0.613613	Yes	Yes	Up	3.29355	4.00403	3.38461	Yes	3.20248	Yes	3.9998	Yes	3.9441	Yes	4.06819	Yes
653	chr17:83861793-83862186|tRNA-Ile-TAT-2-3|chr17_803_tRNAIle_TAT+	chr17	83861793	83862186	tRNA-Ile-TAT-2-3	chr17_803_tRNAIle_TAT+	tRNA	Ile	0.297479	1.84289	0.0814807	0.171474	-5.3593	Yes	No	Null	4.97827	5.27575	5.08534	Yes	4.87121	Yes	5.47132	Yes	5.08022	Yes	5.27572	Yes
654	chr17:85572873-85573245|tRNA-Gly-ACC-2-1|chr17_827_tRNAGly_ACC+	chr17	85572873	85573245	tRNA-Gly-ACC-2-1	chr17_827_tRNAGly_ACC+	tRNA	Gly	0.0835468	0.513514	0.61369	0.728792	-6.85066	No	No	Null	0.0572197	0.140766	0.0552215	No	0.0592178	No	0.100986	No	0.391071	No	-0.0697578	No
655	chr18:20092562-20092961|B3A_B2_SINE+	chr18	20092562	20092961	B3A_B2_SINE+		SINE		-0.029495	-0.187133	0.8536	0.907716	-6.96923	No	No	Null	0.322886	0.293391	0.433798	No	0.211975	No	0.148133	No	0.456287	No	0.275754	No
656	chr18:36801716-36802158|Vaultrc5|Vault+	chr18	36801716	36802158	Vaultrc5	Vault+	Other		0.104274	0.703782	0.490361	0.627019	-6.73206	Yes	No	Null	5.16779	5.27207	5.209	Yes	5.12659	Yes	5.21408	Yes	5.29257	Yes	5.30955	Yes
657	chr18:60801929-60802328|RLTR30_ERV1_LTR+_and_B2_Mm1a_B2_SINE+	chr18	60801929	60802328	RLTR30_ERV1_LTR+_and_B2_Mm1a_B2_SINE+		SINE		0.204985	1.25676	0.224526	0.34637	-6.19566	Yes	No	Null	2.34936	2.55434	2.55364	Yes	2.14507	Yes	2.47263	Yes	2.50025	Yes	2.69015	Yes
658	chr19:3065978-3066351|tRNA-Lys-TTT-4-3|chr19_1_tRNALys_TTT+	chr19	3065978	3066351	tRNA-Lys-TTT-4-3	chr19_1_tRNALys_TTT+	tRNA	Lys	-0.0382792	-0.226732	0.823127	0.894151	-6.96068	No	No	Null	0.209943	0.171664	0.0532732	No	0.366613	No	0.376265	No	0.213722	No	-0.0749954	No
659	chr19:3066405-3066777|tRNA-Leu-TAA-5-3|chr19_2_tRNALeu_TAA+	chr19	3066405	3066777	tRNA-Leu-TAA-5-3	chr19_2_tRNALeu_TAA+	tRNA	Leu	-0.047483	-0.306928	0.762337	0.843717	-6.9384	No	No	Null	0.0737267	0.0262437	0.0532732	No	0.0941803	No	-0.057706	No	0.211432	No	-0.0749954	No
660	chr19:3576112-3576485|tRNA-Ala-AGC-7-1|chr19_10_tRNAAla_AGC+	chr19	3576112	3576485	tRNA-Ala-AGC-7-1	chr19_10_tRNAAla_AGC+	tRNA	Ala	0.399177	2.54148	0.0202125	0.0630524	-4.09689	Yes	No	Null	4.06662	4.4658	4.06146	Yes	4.07179	Yes	4.53143	Yes	4.60933	Yes	4.25663	Yes
661	chr19:3831563-3831962|B2_Mm1a_B2_SINE-	chr19	3831563	3831962	B2_Mm1a_B2_SINE-		SINE		-0.151233	-1.01069	0.325241	0.465753	-6.46795	Yes	No	Null	3.0865	2.93526	3.062	Yes	3.11099	Yes	2.95702	Yes	2.83392	Yes	3.01485	Yes
662	chr19:4820750-4821211|B2_Mm1a_SINE_B2+	chr19	4820750	4821211	B2_Mm1a_SINE_B2+		SINE		0.238336	1.42838	0.169902	0.284515	-5.97648	Yes	No	Null	3.41117	3.6495	3.15531	Yes	3.66702	Yes	3.71883	Yes	3.59513	Yes	3.63454	Yes
663	chr19:5038153-5038535|tRNA-Ser-GCT-3-1|chr19_1108_tRNASer_GCT-	chr19	5038153	5038535	tRNA-Ser-GCT-3-1	chr19_1108_tRNASer_GCT-	tRNA	Ser	0.705708	4.77202	0.000143167	0.00174023	0.729699	Yes	Yes	Up	3.30023	4.00593	3.24684	Yes	3.35361	Yes	3.98652	Yes	3.99985	Yes	4.03144	Yes
664	chr19:5786621-5787020|B2_Mm2_B2_SINE-	chr19	5786621	5787020	B2_Mm2_B2_SINE-		SINE		-0.0810054	-0.494876	0.626532	0.738638	-6.86035	No	No	Null	0.202309	0.121303	0.0532732	No	0.351344	No	0.305188	No	0.130809	No	-0.0720868	No
665	chr19:7496265-7496664|B2_Mm1a_B2_SINE-	chr19	7496265	7496664	B2_Mm1a_B2_SINE-		SINE		-0.0323652	-0.204161	0.840464	0.905206	-6.96575	No	No	Null	0.0770908	0.0447256	0.0532732	No	0.100908	No	-0.0631908	No	0.272363	No	-0.0749954	No
666	chr19:7498430-7498829|NA_34	chr19	7498430	7498829	NA_34		Other		0.0366421	0.237934	0.814556	0.887577	-6.95797	No	No	Null	0.0562455	0.0928876	0.0532732	No	0.0592178	No	0.125199	No	0.22846	No	-0.0749954	No
667	chr19:12002085-12002458|tRNA-Phe-GAA-1-5|chr19_172_tRNAPhe_GAA+	chr19	12002085	12002458	tRNA-Phe-GAA-1-5	chr19_172_tRNAPhe_GAA+	tRNA	Phe	0.457477	2.79018	0.0118979	0.0453407	-3.59839	Yes	No	Null	4.54047	4.99794	4.55381	Yes	4.52713	Yes	5.14245	Yes	5.13307	Yes	4.71831	Yes
668	chr19:12005888-12006261|tRNA-Lys-TTT-1-5|chr19_173_tRNALys_TTT+	chr19	12005888	12006261	tRNA-Lys-TTT-1-5	chr19_173_tRNALys_TTT+	tRNA	Lys	0.519613	3.01807	0.00724476	0.032952	-3.12559	Yes	Yes	Up	4.95948	5.47909	5.20128	Yes	4.71767	Yes	5.64799	Yes	5.49215	Yes	5.29713	Yes
669	chr19:12008394-12008767|tRNA-Phe-GAA-2-1|chr19_174_tRNAPhe_GAA+	chr19	12008394	12008767	tRNA-Phe-GAA-2-1	chr19_174_tRNAPhe_GAA+	tRNA	Phe	0.664401	3.69666	0.00159598	0.0112517	-1.65776	Yes	Yes	Up	1.13318	1.79758	1.13656	Yes	1.1298	Yes	1.91839	Yes	2.0656	Yes	1.40876	Yes
670	chr19:12009545-12009918|tRNA-Lys-TTT-1-6|chr19_987_tRNALys_TTT-	chr19	12009545	12009918	tRNA-Lys-TTT-1-6	chr19_987_tRNALys_TTT-	tRNA	Lys	0.637955	3.44579	0.0028034	0.0167491	-2.20813	Yes	Yes	Up	4.67831	5.31627	4.3086	Yes	5.04802	Yes	5.3756	Yes	5.25005	Yes	5.32316	Yes
671	chr19:12010935-12011318|tRNA-Leu-TAA-1-1|chr19_986_tRNALeu_TAA-	chr19	12010935	12011318	tRNA-Leu-TAA-1-1	chr19_986_tRNALeu_TAA-	tRNA	Leu	0.374333	2.47174	0.0233901	0.0698731	-4.23281	Yes	No	Null	4.47665	4.85098	4.44174	Yes	4.51155	Yes	4.75471	Yes	4.98282	Yes	4.81542	Yes
672	chr19:12011437-12011802|tRNA-Arg-TCT-3-1|chr19_985_tRNAArg_TCT-	chr19	12011437	12011802	tRNA-Arg-TCT-3-1	chr19_985_tRNAArg_TCT-	tRNA	Arg	0.294721	1.6961	0.106683	0.204379	-5.59105	Yes	No	Null	4.85205	5.14677	4.92108	Yes	4.78302	Yes	5.4938	Yes	4.95337	Yes	4.99314	Yes
673	chr19:12011803-12012134|tRNA-Val-TAC-1-1|chr19_175_tRNAVal_TAC+	chr19	12011803	12012134	tRNA-Val-TAC-1-1	chr19_175_tRNAVal_TAC+	tRNA	Val	0.358503	2.18977	0.0416213	0.104796	-4.76191	Yes	No	Null	5.39908	5.75758	5.27316	Yes	5.525	Yes	5.7698	Yes	5.95641	Yes	5.54653	Yes
674	chr19:12012135-12012488|tRNA-Val-TAC-1-2|chr19_176_tRNAVal_TAC+	chr19	12012135	12012488	tRNA-Val-TAC-1-2	chr19_176_tRNAVal_TAC+	tRNA	Val	0.599362	3.66954	0.00169639	0.0115927	-1.71755	Yes	Yes	Up	4.33637	4.93573	4.26136	Yes	4.41138	Yes	4.87083	Yes	5.18681	Yes	4.74955	Yes
675	chr19:23120396-23120871|B1_Mus1_SINE_Alu+	chr19	23120396	23120871	B1_Mus1_SINE_Alu+		SINE		0.289166	1.77086	0.0931119	0.190825	-5.47472	Yes	No	Null	2.46773	2.7569	2.48788	Yes	2.44758	Yes	2.48425	Yes	2.90961	Yes	2.87683	Yes
676	chr19:29945012-29945411|B2_Mm1a_B2_SINE+	chr19	29945012	29945411	B2_Mm1a_B2_SINE+		SINE		-0.00108883	-0.00703131	0.994465	0.997295	-6.98749	No	No	Null	0.726672	0.725583	0.841412	No	0.611933	No	0.594331	No	0.765888	No	0.816532	No
677	chr19:32628703-32629102|B2_Mm2_B2_SINE+	chr19	32628703	32629102	B2_Mm2_B2_SINE+		SINE		0.361399	2.24493	0.0372553	0.0967441	-4.66118	Yes	No	Null	1.27	1.6314	1.37814	Yes	1.16186	Yes	1.52718	Yes	1.85176	Yes	1.51526	Yes
678	chr19:38152534-38152933|B2_Mm2_B2_SINE+	chr19	38152534	38152933	B2_Mm2_B2_SINE+		SINE		0.251163	1.64585	0.116732	0.216	-5.6672	No	No	Null	0.470413	0.721576	0.5421	No	0.398726	No	0.592693	No	0.824434	No	0.747601	No
679	chr19:57404025-57404489|B2_Mm1a_SINE_B2-	chr19	57404025	57404489	B2_Mm1a_SINE_B2-		SINE		-0.348813	-2.11511	0.0482779	0.116408	-4.89589	Yes	No	Null	2.24708	1.89827	2.30002	Yes	2.19413	Yes	1.64518	Yes	2.13195	Yes	1.91766	Yes
680	chrX:13859015-13859387|tRNA-Gln-TTG-4-1|chrX_1530_tRNAGln_TTG-	chrX	13859015	13859387	tRNA-Gln-TTG-4-1	chrX_1530_tRNAGln_TTG-	tRNA	Gln	-0.00846559	-0.0514528	0.959518	0.969141	-6.98613	No	No	Null	0.0809406	0.072475	0.0532732	No	0.108608	No	-0.0631908	No	0.355611	No	-0.0749954	No
681	chrX:14702465-14702837|tRNA-Pro-TGG-4-1|chrX_1525_tRNAPro_TGG-	chrX	14702465	14702837	tRNA-Pro-TGG-4-1	chrX_1525_tRNAPro_TGG-	tRNA	Pro	-0.118029	-0.793269	0.437709	0.58114	-6.66412	No	No	Null	0.0897016	-0.0283272	0.0532732	No	0.12613	No	-0.0631908	No	0.0532045	No	-0.0749954	No
682	chrX:20986778-20987153|tRNA-Ala-AGC-19-1|chrX_1487_tRNAAla_AGC-	chrX	20986778	20987153	tRNA-Ala-AGC-19-1	chrX_1487_tRNAAla_AGC-	tRNA	Ala	-0.272509	-1.48432	0.154616	0.263296	-5.90017	No	No	Null	0.438792	0.166283	0.588591	No	0.288994	No	0.54815	No	0.0256952	No	-0.0749954	No
683	chrX:41225729-41226101|tRNA-Gly-TCC-2-1|chrX_193_tRNAGly_TCC+	chrX	41225729	41226101	tRNA-Gly-TCC-2-1	chrX_193_tRNAGly_TCC+	tRNA	Gly	-0.0307376	-0.181482	0.857969	0.909576	-6.97031	No	No	Null	0.120875	0.0901372	0.0688878	No	0.172862	No	-0.0631908	No	0.408598	No	-0.0749954	No
684	chrX:56587388-56587761|tRNA-Ala-AGC-18-1|chrX_263_tRNAAla_AGC+	chrX	56587388	56587761	tRNA-Ala-AGC-18-1	chrX_263_tRNAAla_AGC+	tRNA	Ala	-0.259412	-1.63097	0.119856	0.219477	-5.68941	No	No	Null	0.253458	-0.00595421	0.447698	No	0.0592178	No	0.0314376	No	0.0256952	No	-0.0749954	No
685	chrX:97672317-97672691|tRNA-Lys-CTT-11-1|chrX_1198_tRNALys_CTT-	chrX	97672317	97672691	tRNA-Lys-CTT-11-1	chrX_1198_tRNALys_CTT-	tRNA	Lys	-0.234056	-1.43268	0.168685	0.283149	-5.9707	No	No	Null	0.289969	0.0559128	0.0532732	No	0.526665	No	0.0717747	No	0.0256952	No	0.0702686	No
686	chrX:103628918-103629317|B2_Mm2_B_SINE2+_and_PB1D10_Alu_SINE+	chrX	103628918	103629317	B2_Mm2_B_SINE2+_and_PB1D10_Alu_SINE+		SINE		0.152547	0.908715	0.375225	0.515622	-6.56534	Yes	No	Null	0.659414	0.811961	0.716033	No	0.602795	No	0.509262	No	0.999115	No	0.927507	Yes
687	chrX:111377066-111377439|tRNA-Arg-CCT-2-2|chrX_550_tRNAArg_CCT+	chrX	111377066	111377439	tRNA-Arg-CCT-2-2	chrX_550_tRNAArg_CCT+	tRNA	Arg	0.101493	0.664147	0.514816	0.648116	-6.75969	No	No	Null	0.0802718	0.181765	0.101326	No	0.0592178	No	0.312296	No	0.0354258	No	0.197574	No
688	chrX:127028901-127029273|tRNA-Met-CAT-4-1|chrX_1071_tRNAMet_CAT-	chrX	127028901	127029273	tRNA-Met-CAT-4-1	chrX_1071_tRNAMet_CAT-	tRNA	Met	-0.0967986	-0.642489	0.528463	0.657084	-6.77414	No	No	Null	0.134319	0.0375206	0.101419	No	0.167219	No	-0.0631908	No	0.0256952	No	0.150057	No
689	chrX:136195581-136195954|tRNA-Lys-CTT-1-1|chrX_1043_tRNALys_CTT-	chrX	136195581	136195954	tRNA-Lys-CTT-1-1	chrX_1043_tRNALys_CTT-	tRNA	Lys	-0.208535	-1.36526	0.188597	0.302872	-6.05976	No	No	Null	0.189309	-0.0192264	0.3194	No	0.0592178	No	-0.0083791	No	0.0256952	No	-0.0749954	No
690	chrX:136357451-136357823|tRNA-Ala-TGC-8-1|chrX_601_tRNAAla_TGC+	chrX	136357451	136357823	tRNA-Ala-TGC-8-1	chrX_601_tRNAAla_TGC+	tRNA	Ala	-0.154891	-0.900916	0.379249	0.519166	-6.5724	No	No	Null	0.31134	0.156448	0.0532732	No	0.569406	No	0.0389523	No	0.107947	No	0.322445	No
691	chrX:136367570-136367942|tRNA-Ala-CGC-4-1|chrX_602_tRNAAla_CGC+	chrX	136367570	136367942	tRNA-Ala-CGC-4-1	chrX_602_tRNAAla_CGC+	tRNA	Ala	-0.224303	-1.52006	0.145456	0.253828	-5.85022	No	No	Null	0.221044	-0.00325859	0.187282	No	0.254806	No	-0.0413555	No	0.0256952	No	0.00588447	No
692	chrX:136379215-136379587|tRNA-Ala-CGC-3-1|chrX_1039_tRNAAla_CGC-	chrX	136379215	136379587	tRNA-Ala-CGC-3-1	chrX_1039_tRNAAla_CGC-	tRNA	Ala	-0.101772	-0.671151	0.510444	0.644916	-6.75492	No	No	Null	0.207627	0.105855	0.117079	No	0.298175	No	0.0407672	No	0.205084	No	0.0717125	No
693	chrX:136380596-136380968|tRNA-Ala-TGC-5-1|chrX_604_tRNAAla_TGC+	chrX	136380596	136380968	tRNA-Ala-TGC-5-1	chrX_604_tRNAAla_TGC+	tRNA	Ala	-0.0975159	-0.64593	0.526282	0.656688	-6.77188	No	No	Null	0.340262	0.242746	0.313878	No	0.366647	No	0.33636	No	0.275406	No	0.116472	No
694	chrX:136395371-136395743|tRNA-Ala-CGC-3-2|chrX_1038_tRNAAla_CGC-	chrX	136395371	136395743	tRNA-Ala-CGC-3-2	chrX_1038_tRNAAla_CGC-	tRNA	Ala	-0.107579	-0.706956	0.488432	0.627019	-6.72978	No	No	Null	0.180526	0.0729476	0.0653061	No	0.295746	No	0.0625604	No	0.143394	No	0.0128879	No
695	chrX:136396753-136397125|tRNA-Ala-TGC-5-2|chrX_606_tRNAAla_TGC+	chrX	136396753	136397125	tRNA-Ala-TGC-5-2	chrX_606_tRNAAla_TGC+	tRNA	Ala	0.017969	0.116712	0.90835	0.940363	-6.9804	No	No	Null	0.125124	0.143093	0.124662	No	0.125586	No	0.13135	No	0.302494	No	-0.00456377	No
696	chrX:136401717-136402089|tRNA-Ala-CGC-3-3|chrX_607_tRNAAla_CGC+	chrX	136401717	136402089	tRNA-Ala-CGC-3-3	chrX_607_tRNAAla_CGC+	tRNA	Ala	0.0842676	0.563987	0.579558	0.697328	-6.82268	No	No	Null	0.073037	0.157305	0.0532732	No	0.0928009	No	0.204803	No	0.213125	No	0.0539861	No
697	chrX:136430214-136430586|tRNA-Ala-TGC-7-1|chrX_1036_tRNAAla_TGC-	chrX	136430214	136430586	tRNA-Ala-TGC-7-1	chrX_1036_tRNAAla_TGC-	tRNA	Ala	-0.14831	-0.983154	0.338256	0.478856	-6.49517	No	No	Null	0.203027	0.0547164	0.0973853	No	0.308668	No	0.106602	No	0.0256952	No	0.0318517	No
698	chrX:136553574-136553946|tRNA-Ala-TGC-7-2|chrX_609_tRNAAla_TGC+	chrX	136553574	136553946	tRNA-Ala-TGC-7-2	chrX_609_tRNAAla_TGC+	tRNA	Ala	0.016829	0.110332	0.913338	0.942758	-6.98115	No	No	Null	0.151439	0.168268	0.0532732	No	0.249605	No	0.106602	No	0.278703	No	0.119499	No
699	chrX:136567714-136568086|tRNA-Ala-CGC-6-1|chrX_1035_tRNAAla_CGC-	chrX	136567714	136568086	tRNA-Ala-CGC-6-1	chrX_1035_tRNAAla_CGC-	tRNA	Ala	-0.0867137	-0.503366	0.620667	0.734178	-6.85598	No	No	Null	0.249866	0.163153	0.203654	No	0.296079	No	0.0698986	No	0.494555	No	-0.0749954	No
700	chrX:136569095-136569467|tRNA-Ala-TGC-5-3|chrX_610_tRNAAla_TGC+	chrX	136569095	136569467	tRNA-Ala-TGC-5-3	chrX_610_tRNAAla_TGC+	tRNA	Ala	-0.275896	-1.79433	0.089173	0.185892	-5.43747	No	No	Null	0.432746	0.15685	0.346248	No	0.519245	No	0.0699205	No	0.299527	No	0.101102	No
701	chrX:136569612-136569985|tRNA-Ala-CGC-7-1|chrX_611_tRNAAla_CGC+	chrX	136569612	136569985	tRNA-Ala-CGC-7-1	chrX_611_tRNAAla_CGC+	tRNA	Ala	-0.293911	-1.76246	0.0945582	0.192669	-5.48797	No	No	Null	0.352677	0.0587656	0.0973011	No	0.608052	No	0.130651	No	0.0256952	No	0.0199503	No
702	chrX:136590214-136590586|tRNA-Ala-TGC-6-1|chrX_613_tRNAAla_TGC+	chrX	136590214	136590586	tRNA-Ala-TGC-6-1	chrX_613_tRNAAla_TGC+	tRNA	Ala	-0.176294	-1.17305	0.255705	0.382233	-6.29402	No	No	Null	0.21787	0.0415756	0.190906	No	0.244833	No	0.0801687	No	0.119553	No	-0.0749954	No
703	chrX:160765959-160766332|tRNA-Val-TAC-1-3|chrX_765_tRNAVal_TAC+	chrX	160765959	160766332	tRNA-Val-TAC-1-3	chrX_765_tRNAVal_TAC+	tRNA	Val	0.339314	2.244	0.0373254	0.0967441	-4.6629	Yes	No	Null	4.83327	5.17259	4.8614	Yes	4.80515	Yes	5.11269	Yes	5.30696	Yes	5.09811	Yes
704	chrX:161134983-161135366|tRNA-Leu-TAA-4-1|chrX_769_tRNALeu_TAA+	chrX	161134983	161135366	tRNA-Leu-TAA-4-1	chrX_769_tRNALeu_TAA+	tRNA	Leu	-0.0558861	-0.370248	0.715416	0.809847	-6.91613	No	No	Null	0.161265	0.105379	0.0532732	No	0.269256	No	0.0609172	No	0.146275	No	0.108944	No
705	chrX:166909582-166909964|tRNA-Ser-AGA-3-1|chrX_820_tRNASer_AGA-	chrX	166909582	166909964	tRNA-Ser-AGA-3-1	chrX_820_tRNASer_AGA-	tRNA	Ser	-0.119124	-0.796373	0.435948	0.579893	-6.66163	No	No	Null	0.200402	0.081278	0.125758	No	0.275046	No	0.0324631	No	0.065507	No	0.145864	No

## Sheet: Chow Maf1hepKO cohort
	Locus information - Chow Maf1hep-/- cohort								Limma								Mean scores		Individual scores
									Mean Ctrl samples' scores versus mean Chow Maf1hep-/- samples' scores. Cutoff on logFC: 0.5. Cutoff on adjusted P value: 0.05.
	ID - Locus position (link - GRCm38/mm10)	Chromosome	Start	End	Name_1	Name_2	Locus type	tRNA type	logFC	T value	P value	Adj. P value	B value	Score above cutoff in at least one sample	Differentially occupied (in genes considered occupied - column O)	Change direction	Ctrl	Maf1hep-/-	CF-hCT-A	Above cutoff	CF-hCT-B	Above cutoff	CF-hKO-A	Above cutoff	CF-hKO-B	Above cutoff	CF-hKO-C	Above cutoff
1	chr1:34434661-34435033|tRNA-Glu-TTC-2-1|chr1_2318_tRNAGlu_TTC-	chr1	34434661	34435033	tRNA-Glu-TTC-2-1	chr1_2318_tRNAGlu_TTC-	tRNA	Glu	0.117297	0.595188	0.5656	0.998238	-6.79857	Yes	No	Null	4.93884	5.05613	4.88169	Yes	4.99598	Yes	4.75758	Yes	5.35213	Yes	5.05869	Yes
2	chr1:51319037-51319436|NA_1	chr1	51319037	51319436	NA_1		Other		0.0717302	0.356038	0.729577	0.998238	-6.92013	Yes	No	Null	0.668212	0.739942	0.59234	No	0.744083	No	1.0373	Yes	0.419316	No	0.76321	No
3	chr1:74816596-74816967|tRNA-Gly-GCC-3-1|chr1_2073_tRNAGly_GCC-	chr1	74816596	74816967	tRNA-Gly-GCC-3-1	chr1_2073_tRNAGly_GCC-	tRNA	Gly	0.142393	0.883283	0.398845	0.935844	-6.57839	Yes	No	Null	2.7197	2.86209	2.71039	Yes	2.729	Yes	2.81299	Yes	3.01457	Yes	2.75871	Yes
4	chr1:75052411-75052783|tRNA-His-ATG-1-1|chr1_396_tRNAHis_ATG+	chr1	75052411	75052783	tRNA-His-ATG-1-1	chr1_396_tRNAHis_ATG+	tRNA	His	0.0163363	0.100571	0.921978	0.998238	-6.98358	No	No	Null	0.039343	0.0556793	0.124262	No	-0.0455758	No	0.178595	No	0.0387656	No	-0.0503229	No
5	chr1:78297644-78298016|tRNA-Pro-AGG-2-1|chr1_413_tRNAPro_AGG+	chr1	78297644	78298016	tRNA-Pro-AGG-2-1	chr1_413_tRNAPro_AGG+	tRNA	Pro	0.00670365	0.0436976	0.966049	0.998238	-6.98807	No	No	Null	0.0118725	0.0185762	-0.0101528	No	0.0338979	No	0.0672859	No	0.0387656	No	-0.0503229	No
6	chr1:105504486-105504860|tRNA-Val-GAC-1-1|chr1_1890_tRNAVal_GAC-	chr1	105504486	105504860	tRNA-Val-GAC-1-1	chr1_1890_tRNAVal_GAC-	tRNA	Val	-0.115498	-0.73675	0.479041	0.989013	-6.69994	No	No	Null	0.199968	0.0844703	0.1645	No	0.235437	No	0.117052	No	0.158402	No	-0.0220428	No
7	chr1:110904596-110904969|tRNA-Lys-CTT-7-1|chr1_1880_tRNALys_CTT-	chr1	110904596	110904969	tRNA-Lys-CTT-7-1	chr1_1880_tRNALys_CTT-	tRNA	Lys	0.179466	1.10446	0.296532	0.83629	-6.36055	No	No	Null	0.0464258	0.225891	0.00442753	No	0.088424	No	0.0672859	No	0.306042	No	0.304346	No
8	chr1:118350140-118350625|B2_Mm2_SINE_B2+	chr1	118350140	118350625	B2_Mm2_SINE_B2+		SINE		0.730572	4.39193	0.00152195	0.0175897	-1.25324	Yes	Yes	Up	1.74237	2.47295	1.58515	Yes	1.8996	Yes	2.50274	Yes	2.50785	Yes	2.40824	Yes
9	chr1:128112233-128112632|B2_Mm2_B2_SINE+	chr1	128112233	128112632	B2_Mm2_B2_SINE+		SINE		-0.00880362	-0.0504534	0.960804	0.998238	-6.98773	Yes	No	Null	1.18674	1.17794	1.01307	No	1.36041	Yes	1.28348	Yes	1.19732	No	1.05301	No
10	chr1:133033811-133034180|tRNA-Lys-TTT-1-1|chr1_702_tRNALys_TTT+	chr1	133033811	133034180	tRNA-Lys-TTT-1-1	chr1_702_tRNALys_TTT+	tRNA	Lys	0.586719	3.13761	0.0111919	0.0938915	-3.29955	Yes	No	Null	3.965	4.55172	4.00086	Yes	3.92914	Yes	4.34087	Yes	4.84397	Yes	4.47031	Yes
11	chr1:133034181-133034549|tRNA-Lys-TTT-1-2|chr1_1742_tRNALys_TTT-	chr1	133034181	133034549	tRNA-Lys-TTT-1-2	chr1_1742_tRNALys_TTT-	tRNA	Lys	0.312512	1.5534	0.152917	0.609469	-5.81189	Yes	No	Null	2.92645	3.23896	2.61081	Yes	3.24209	Yes	3.23052	Yes	3.27915	Yes	3.20721	Yes
12	chr1:153458513-153458886|tRNA-Ile-TAT-3-1|chr1_838_tRNAIle_TAT+	chr1	153458513	153458886	tRNA-Ile-TAT-3-1	chr1_838_tRNAIle_TAT+	tRNA	Ile	-0.352389	-2.27051	0.0478008	0.288031	-4.73651	No	No	Null	0.370965	0.0185762	0.431332	No	0.310598	No	0.0672859	No	0.0387656	No	-0.0503229	No
13	chr1:165641483-165641855|tRNA-Pro-AGG-1-1|chr1_958_tRNAPro_AGG+	chr1	165641483	165641855	tRNA-Pro-AGG-1-1	chr1_958_tRNAPro_AGG+	tRNA	Pro	0.0937945	0.395901	0.700907	0.998238	-6.90394	Yes	No	Null	4.88646	4.98025	4.73874	Yes	5.03417	Yes	4.94239	Yes	5.40842	Yes	4.58994	Yes
14	chr1:165642120-165642492|tRNA-Pro-CGG-1-1|chr1_1491_tRNAPro_CGG-	chr1	165642120	165642492	tRNA-Pro-CGG-1-1	chr1_1491_tRNAPro_CGG-	tRNA	Pro	0.0236503	0.149172	0.884531	0.998238	-6.97694	Yes	No	Null	5.14325	5.1669	5.08406	Yes	5.20245	Yes	5.08634	Yes	5.27805	Yes	5.13631	Yes
15	chr1:170999806-171000205|B2_Mm2_SINE-	chr1	170999806	171000205	B2_Mm2_SINE-		SINE		0.330997	2.05634	0.0682072	0.367069	-5.07533	No	No	Null	0.572184	0.903181	0.475289	No	0.66908	No	0.802534	No	0.924815	No	0.982193	No
16	chr1:171033791-171034165|tRNA-Asn-GTT-3-1|chr1_1458_tRNAAsn_GTT-	chr1	171033791	171034165	tRNA-Asn-GTT-3-1	chr1_1458_tRNAAsn_GTT-	tRNA	Asn	0.107783	0.497182	0.630344	0.998238	-6.85542	Yes	No	Null	5.38166	5.48944	5.09596	Yes	5.66736	Yes	5.26279	Yes	5.73722	Yes	5.46832	Yes
17	chr1:171036878-171037250|tRNA-Asp-GTC-1-1|chr1_1457_tRNAAsp_GTC-	chr1	171036878	171037250	tRNA-Asp-GTC-1-1	chr1_1457_tRNAAsp_GTC-	tRNA	Asp	0.132241	0.667332	0.520411	0.99005	-6.75069	Yes	No	Null	5.26851	5.40075	5.04636	Yes	5.49066	Yes	5.26179	Yes	5.64419	Yes	5.29626	Yes
18	chr1:171037846-171038218|tRNA-Gly-TCC-1-1|chr1_1456_tRNAGly_TCC-	chr1	171037846	171038218	tRNA-Gly-TCC-1-1	chr1_1456_tRNAGly_TCC-	tRNA	Gly	-0.0671961	-0.305528	0.766541	0.998238	-6.93822	Yes	No	Null	5.39585	5.32866	5.12514	Yes	5.66656	Yes	5.22685	Yes	5.63455	Yes	5.12457	Yes
19	chr1:171038463-171038846|tRNA-Leu-CAG-2-1|chr1_995_tRNALeu_CAG+	chr1	171038463	171038846	tRNA-Leu-CAG-2-1	chr1_995_tRNALeu_CAG+	tRNA	Leu	-0.143638	-0.586264	0.571339	0.998238	-6.80414	Yes	No	Null	5.64344	5.4998	5.3822	Yes	5.90469	Yes	5.12744	Yes	5.88699	Yes	5.48498	Yes
20	chr1:171044834-171045205|tRNA-Gly-GCC-2-1|chr1_996_tRNAGly_GCC+	chr1	171044834	171045205	tRNA-Gly-GCC-2-1	chr1_996_tRNAGly_GCC+	tRNA	Gly	0.0557248	0.23014	0.822854	0.998238	-6.96018	Yes	No	Null	5.44313	5.49886	5.35942	Yes	5.52685	Yes	5.25002	Yes	6.01213	Yes	5.23443	Yes
21	chr1:171064013-171064385|tRNA-Glu-CTC-1-1|chr1_1454_tRNAGlu_CTC-	chr1	171064013	171064385	tRNA-Glu-CTC-1-1	chr1_1454_tRNAGlu_CTC-	tRNA	Glu	0.4389	2.66459	0.0246805	0.185306	-4.09085	Yes	No	Null	2.90802	3.34692	2.76677	Yes	3.04926	Yes	3.33475	Yes	3.28426	Yes	3.42175	Yes
22	chr1:171064548-171064920|tRNA-Gly-TCC-1-2|chr1_1453_tRNAGly_TCC-	chr1	171064548	171064920	tRNA-Gly-TCC-1-2	chr1_1453_tRNAGly_TCC-	tRNA	Gly	0.802772	4.63121	0.00106488	0.0136499	-0.882935	Yes	Yes	Up	2.31577	3.11854	2.20827	Yes	2.42327	Yes	2.92686	Yes	3.26257	Yes	3.16619	Yes
23	chr1:171065207-171065579|tRNA-Asp-GTC-1-2|chr1_1452_tRNAAsp_GTC-	chr1	171065207	171065579	tRNA-Asp-GTC-1-2	chr1_1452_tRNAAsp_GTC-	tRNA	Asp	0.848091	5.095	0.000545603	0.00818405	-0.188116	Yes	Yes	Up	1.82937	2.67746	1.66973	Yes	1.98901	Yes	2.73371	Yes	2.66413	Yes	2.63454	Yes
24	chr1:171065833-171066216|tRNA-Leu-CAG-1-1|chr1_998_tRNALeu_CAG+	chr1	171065833	171066216	tRNA-Leu-CAG-1-1	chr1_998_tRNALeu_CAG+	tRNA	Leu	0.85707	4.45021	0.00139412	0.0166586	-1.16234	Yes	Yes	Up	0.120437	0.977506	0.286449	Yes	-0.0455758	Yes	1.04144	Yes	1.17146	Yes	0.719625	Yes
25	chr1:171066480-171066851|tRNA-Gly-GCC-1-1|chr1_999_tRNAGly_GCC+	chr1	171066480	171066851	tRNA-Gly-GCC-1-1	chr1_999_tRNAGly_GCC+	tRNA	Gly	0.771709	3.79983	0.00381135	0.0373194	-2.20083	Yes	Yes	Up	2.23269	3.0044	1.96164	Yes	2.50375	Yes	2.8021	Yes	3.14051	Yes	3.07059	Yes
26	chr1:171071641-171072013|tRNA-Glu-CTC-1-2|chr1_1451_tRNAGlu_CTC-	chr1	171071641	171072013	tRNA-Glu-CTC-1-2	chr1_1451_tRNAGlu_CTC-	tRNA	Glu	0.494873	2.53707	0.0305783	0.213443	-4.30203	Yes	No	Null	2.88383	3.3787	2.60352	Yes	3.16414	Yes	3.4563	Yes	3.27639	Yes	3.40341	Yes
27	chr1:171072183-171072555|tRNA-Gly-TCC-1-3|chr1_1450_tRNAGly_TCC-	chr1	171072183	171072555	tRNA-Gly-TCC-1-3	chr1_1450_tRNAGly_TCC-	tRNA	Gly	0.765529	4.56019	0.00118294	0.0143788	-0.992021	Yes	Yes	Up	2.13683	2.90236	2.04913	Yes	2.22454	Yes	2.74721	Yes	3.0509	Yes	2.90899	Yes
28	chr1:171072842-171073214|tRNA-Asp-GTC-1-3|chr1_1449_tRNAAsp_GTC-	chr1	171072842	171073214	tRNA-Asp-GTC-1-3	chr1_1449_tRNAAsp_GTC-	tRNA	Asp	0.874568	5.25029	0.000439179	0.0067309	0.0375619	Yes	Yes	Up	1.40479	2.27936	1.23759	Yes	1.57199	Yes	2.30079	Yes	2.27076	Yes	2.26653	Yes
29	chr1:171073468-171073851|tRNA-Leu-CAG-1-2|chr1_1000_tRNALeu_CAG+	chr1	171073468	171073851	tRNA-Leu-CAG-1-2	chr1_1000_tRNALeu_CAG+	tRNA	Leu	0.655903	3.48455	0.00632862	0.0564769	-2.72036	No	No	Null	0.119187	0.775089	0.283949	No	-0.0455758	No	0.913379	No	0.881143	No	0.530746	No
30	chr1:171074151-171074522|tRNA-Gly-GCC-1-2|chr1_1001_tRNAGly_GCC+	chr1	171074151	171074522	tRNA-Gly-GCC-1-2	chr1_1001_tRNAGly_GCC+	tRNA	Gly	0.648078	3.58978	0.00533633	0.0501615	-2.54603	Yes	No	Null	2.13512	2.78319	1.94975	Yes	2.32049	Yes	2.61473	Yes	2.88552	Yes	2.84933	Yes
31	chr1:171079255-171079627|tRNA-Glu-CTC-1-3|chr1_1448_tRNAGlu_CTC-	chr1	171079255	171079627	tRNA-Glu-CTC-1-3	chr1_1448_tRNAGlu_CTC-	tRNA	Glu	0.458326	2.45003	0.035391	0.235384	-4.44511	Yes	No	Null	2.93525	3.39358	2.68022	Yes	3.19028	Yes	3.33817	Yes	3.37278	Yes	3.46978	Yes
32	chr1:171079797-171080169|tRNA-Gly-TCC-1-4|chr1_1447_tRNAGly_TCC-	chr1	171079797	171080169	tRNA-Gly-TCC-1-4	chr1_1447_tRNAGly_TCC-	tRNA	Gly	0.765529	4.56019	0.00118294	0.0143788	-0.992021	Yes	Yes	Up	2.13683	2.90236	2.04913	Yes	2.22454	Yes	2.74721	Yes	3.0509	Yes	2.90899	Yes
33	chr1:171080456-171080828|tRNA-Asp-GTC-1-4|chr1_1446_tRNAAsp_GTC-	chr1	171080456	171080828	tRNA-Asp-GTC-1-4	chr1_1446_tRNAAsp_GTC-	tRNA	Asp	0.874568	5.25029	0.000439179	0.0067309	0.0375619	Yes	Yes	Up	1.40479	2.27936	1.23759	Yes	1.57199	Yes	2.30079	Yes	2.27076	Yes	2.26653	Yes
34	chr1:171081082-171081465|tRNA-Leu-CAG-1-3|chr1_1002_tRNALeu_CAG+	chr1	171081082	171081465	tRNA-Leu-CAG-1-3	chr1_1002_tRNALeu_CAG+	tRNA	Leu	0.746151	4.36307	0.00158982	0.0180778	-1.29843	No	No	Null	0.125142	0.871294	0.29586	No	-0.0455758	No	0.882868	No	0.952795	No	0.778218	No
35	chr1:171081725-171082096|tRNA-Gly-GCC-1-3|chr1_1003_tRNAGly_GCC+	chr1	171081725	171082096	tRNA-Gly-GCC-1-3	chr1_1003_tRNAGly_GCC+	tRNA	Gly	0.725383	3.47577	0.00641966	0.0565733	-2.73494	Yes	No	Null	1.98633	2.71171	1.68073	Yes	2.29192	Yes	2.53176	Yes	2.83165	Yes	2.77171	Yes
36	chr1:171101687-171102070|tRNA-Leu-CAG-1-4|chr1_1445_tRNALeu_CAG-	chr1	171101687	171102070	tRNA-Leu-CAG-1-4	chr1_1445_tRNALeu_CAG-	tRNA	Leu	0.286732	1.60622	0.140852	0.600411	-5.73961	Yes	No	Null	4.90812	5.19485	4.73269	Yes	5.08354	Yes	5.03176	Yes	5.24308	Yes	5.3097	Yes
37	chr1:171102220-171102592|tRNA-Asp-GTC-1-5|chr1_1004_tRNAAsp_GTC+	chr1	171102220	171102592	tRNA-Asp-GTC-1-5	chr1_1004_tRNAAsp_GTC+	tRNA	Asp	0.121295	0.528643	0.609158	0.998238	-6.83822	Yes	No	Null	4.60151	4.72281	4.24165	Yes	4.96138	Yes	4.67625	Yes	4.94446	Yes	4.5477	Yes
38	chr1:171102605-171102934|tRNA-Gly-TCC-1-5|chr1_1005_tRNAGly_TCC+	chr1	171102605	171102934	tRNA-Gly-TCC-1-5	chr1_1005_tRNAGly_TCC+	tRNA	Gly	0.345032	1.5816	0.146365	0.600411	-5.77347	Yes	No	Null	5.24042	5.58545	4.8989	Yes	5.58194	Yes	5.41053	Yes	5.71805	Yes	5.62777	Yes
39	chr1:171102935-171103264|tRNA-Glu-CTC-1-4|chr1_1006_tRNAGlu_CTC+	chr1	171102935	171103264	tRNA-Glu-CTC-1-4	chr1_1006_tRNAGlu_CTC+	tRNA	Glu	0.0811423	0.323637	0.753212	0.998238	-6.93205	Yes	No	Null	5.50949	5.59063	5.20992	Yes	5.80907	Yes	5.16779	Yes	5.87261	Yes	5.7315	Yes
40	chr1:171111292-171111665|tRNA-Val-CAC-2-1|chr1_1007_tRNAVal_CAC+	chr1	171111292	171111665	tRNA-Val-CAC-2-1	chr1_1007_tRNAVal_CAC+	tRNA	Val	-0.0226416	-0.111354	0.913649	0.998238	-6.98233	Yes	No	Null	4.92285	4.9002	4.73293	Yes	5.11276	Yes	4.73636	Yes	5.20515	Yes	4.75911	Yes
41	chr1:171143341-171143808|NA_2	chr1	171143341	171143808	NA_2		Other		0.0572172	0.180932	0.860216	0.998238	-6.97121	Yes	No	Null	2.74272	2.79993	2.14774	Yes	3.33769	Yes	2.94825	Yes	2.46037	Yes	2.99118	Yes
42	chr1:173390178-173390552|tRNA-Arg-TCT-4-1|chr1_1040_tRNAArg_TCT+	chr1	173390178	173390552	tRNA-Arg-TCT-4-1	chr1_1040_tRNAArg_TCT+	tRNA	Arg	-0.315106	-1.95359	0.0807413	0.412483	-5.23348	No	No	Null	0.333682	0.0185762	0.454748	No	0.212617	No	0.0672859	No	0.0387656	No	-0.0503229	No
43	chr1:178311561-178311960|B2_Mm2_B2_SINE-	chr1	178311561	178311960	B2_Mm2_B2_SINE-		SINE		0.08963	0.402738	0.696038	0.998238	-6.901	Yes	No	Null	1.01297	1.1026	1.39198	No	0.633966	No	0.994867	Yes	1.17485	Yes	1.13809	No
44	chr1:182055857-182056239|tRNA-Ser-GCT-6-1|chr1_1132_tRNASer_GCT+	chr1	182055857	182056239	tRNA-Ser-GCT-6-1	chr1_1132_tRNASer_GCT+	tRNA	Ser	0.236271	1.39385	0.195049	0.698018	-6.0212	No	No	Null	-0.0278643	0.208407	-0.0101528	No	-0.0455758	No	0.0672859	No	0.415665	No	0.142269	No
45	chr2:18087210-18087579|tRNA-Lys-CTT-15-1|chr2_97_tRNALys_CTT+	chr2	18087210	18087579	tRNA-Lys-CTT-15-1	chr2_97_tRNALys_CTT+	tRNA	Lys	-0.0386158	-0.20774	0.83981	0.998238	-6.96553	No	No	Null	0.192139	0.153523	0.429854	No	-0.0455758	No	0.253821	No	0.159215	No	0.0475341	No
46	chr2:18586893-18587267|tRNA-Asn-GTT-3-2|chr2_3015_tRNAAsn_GTT-	chr2	18586893	18587267	tRNA-Asn-GTT-3-2	chr2_3015_tRNAAsn_GTT-	tRNA	Asn	0.0793508	0.339007	0.741965	0.998238	-6.92653	Yes	No	Null	5.12244	5.20179	4.81298	Yes	5.43191	Yes	4.9606	Yes	5.53052	Yes	5.11426	Yes
47	chr2:27539655-27540080|Rnu6atac|U6atac-	chr2	27539655	27540080	Rnu6atac	U6atac-	Other		0.110277	0.480589	0.641664	0.998238	-6.86409	Yes	No	Null	5.18674	5.29701	4.87282	Yes	5.50066	Yes	5.14309	Yes	5.60681	Yes	5.14114	Yes
48	chr2:57181927-57182270|tRNA-Ala-CGC-2-1|chr2_412_tRNAAla_CGC+	chr2	57181927	57182270	tRNA-Ala-CGC-2-1	chr2_412_tRNAAla_CGC+	tRNA	Ala	0.409149	2.64294	0.0255947	0.187961	-4.12681	Yes	No	Null	4.74197	5.15112	4.71899	Yes	4.76496	Yes	5.2126	Yes	5.17823	Yes	5.06254	Yes
49	chr2:57182271-57182614|tRNA-Gly-GCC-2-2|chr2_2690_tRNAGly_GCC-	chr2	57182271	57182614	tRNA-Gly-GCC-2-2	chr2_2690_tRNAGly_GCC-	tRNA	Gly	0.515709	3.24872	0.00931298	0.0800689	-3.1135	Yes	No	Null	4.88037	5.39608	4.8018	Yes	4.95894	Yes	5.39448	Yes	5.48394	Yes	5.30983	Yes
50	chr2:79124307-79124706|B2_Mm1t_B2_SINE+	chr2	79124307	79124706	B2_Mm1t_B2_SINE+		SINE		0.138962	0.811925	0.43667	0.958186	-6.63997	No	No	Null	0.0859769	0.224939	0.21753	No	-0.0455758	No	0.351249	No	0.0731396	No	0.250428	No
51	chr2:80639439-80639838|B1_Mus1_Alu_SINE+	chr2	80639439	80639838	B1_Mus1_Alu_SINE+		SINE		0.221148	1.20948	0.255664	0.792629	-6.24398	No	No	Null	-0.00406823	0.21708	0.0374394	No	-0.0455758	No	0.277166	No	0.424395	No	-0.0503229	No
52	chr2:86140833-86141210|tRNA-Lys-CTT-13-1|chr2_2489_tRNALys_CTT-	chr2	86140833	86141210	tRNA-Lys-CTT-13-1	chr2_2489_tRNALys_CTT-	tRNA	Lys	0.042993	0.218185	0.831892	0.998238	-6.9631	No	No	Null	0.16187	0.204863	-0.0101528	No	0.333893	No	0.180979	No	0.464922	No	-0.031311	No
53	chr2:91237716-91238115|B2_Mm1a_B2_SINE+	chr2	91237716	91238115	B2_Mm1a_B2_SINE+		SINE		0.00979686	0.0572313	0.955545	0.998238	-6.98733	Yes	No	Null	1.22603	1.23582	1.09725	No	1.3548	Yes	1.30799	Yes	1.32896	Yes	1.07052	Yes
54	chr2:112209463-112209835|tRNA-Gln-CTG-6-1|chr2_783_tRNAGln_CTG+	chr2	112209463	112209835	tRNA-Gln-CTG-6-1	chr2_783_tRNAGln_CTG+	tRNA	Gln	0.0982113	0.606318	0.558487	0.998238	-6.79151	No	No	Null	-0.0278643	0.070347	-0.0101528	No	-0.0455758	No	0.222598	No	0.0387656	No	-0.0503229	No
55	chr2:114103216-114103588|tRNA-Asp-GTC-3-1|chr2_794_tRNAAsp_GTC+	chr2	114103216	114103588	tRNA-Asp-GTC-3-1	chr2_794_tRNAAsp_GTC+	tRNA	Asp	0.234494	1.205	0.257308	0.792629	-6.24911	No	No	Null	-0.0278643	0.20663	-0.0101528	No	-0.0455758	No	0.525565	No	0.144649	No	-0.0503229	No
56	chr2:118994043-118994442|B3A_B2_SINE-	chr2	118994043	118994442	B3A_B2_SINE-		SINE		-0.018769	-0.11298	0.912394	0.998238	-6.98213	No	No	Null	0.0998284	0.0810594	0.0464707	No	0.153186	No	0.254735	No	0.0387656	No	-0.0503229	No
57	chr2:119046599-119046981|tRNA-Ser-GCT-2-1|chr2_2328_tRNASer_GCT-	chr2	119046599	119046981	tRNA-Ser-GCT-2-1	chr2_2328_tRNASer_GCT-	tRNA	Ser	-0.0242096	-0.123671	0.904148	0.998238	-6.98075	Yes	No	Null	5.47697	5.45276	5.27783	Yes	5.67611	Yes	5.46704	Yes	5.6667	Yes	5.22454	Yes
58	chr2:119056002-119056376|tRNA-Ile-GAT-1-1|chr2_2325_tRNAIle_GAT-	chr2	119056002	119056376	tRNA-Ile-GAT-1-1	chr2_2325_tRNAIle_GAT-	tRNA	Ile	0.130343	0.779869	0.454425	0.967883	-6.66617	No	No	Null	0.00914771	0.13949	-0.0101528	No	0.0284482	No	0.18995	No	0.278843	No	-0.0503229	No
59	chr2:122233672-122234071|B1_Mus2_Alu_SINE-	chr2	122233672	122234071	B1_Mus2_Alu_SINE-		SINE		0.223863	1.21346	0.25421	0.792629	-6.23942	Yes	No	Null	0.870381	1.09424	0.676515	No	1.06425	No	1.0733	No	1.26687	Yes	0.942559	No
60	chr2:122375343-122375715|tRNA-His-GTG-2-1|chr2_2206_tRNAHis_GTG-	chr2	122375343	122375715	tRNA-His-GTG-2-1	chr2_2206_tRNAHis_GTG-	tRNA	His	-0.103376	-0.496329	0.630924	0.998238	-6.85587	Yes	No	Null	5.40816	5.30478	5.21012	Yes	5.6062	Yes	5.20437	Yes	5.62107	Yes	5.08891	Yes
61	chr2:122377212-122377584|tRNA-His-GTG-2-2|chr2_2205_tRNAHis_GTG-	chr2	122377212	122377584	tRNA-His-GTG-2-2	chr2_2205_tRNAHis_GTG-	tRNA	His	-0.208723	-0.979885	0.351393	0.89434	-6.48809	Yes	No	Null	5.36477	5.15604	5.12143	Yes	5.60811	Yes	4.90689	Yes	5.43287	Yes	5.12837	Yes
62	chr2:122377817-122378189|tRNA-His-GTG-2-3|chr2_915_tRNAHis_GTG+	chr2	122377817	122378189	tRNA-His-GTG-2-3	chr2_915_tRNAHis_GTG+	tRNA	His	0.0978298	0.42778	0.678328	0.998238	-6.88981	Yes	No	Null	5.3989	5.49673	5.02065	Yes	5.77714	Yes	5.37021	Yes	5.67589	Yes	5.44408	Yes
63	chr2:155052763-155053162|B1F2_Alu_SINE-	chr2	155052763	155053162	B1F2_Alu_SINE-		SINE		-0.458968	-2.13067	0.0603216	0.33808	-4.95903	Yes	No	Null	1.12432	0.665349	0.77158	No	1.47705	Yes	0.552379	No	0.692932	No	0.750738	No
64	chr2:164855679-164856078|B2_Mm2_B2_SINE+	chr2	164855679	164856078	B2_Mm2_B2_SINE+		SINE		0.378047	2.27599	0.0473656	0.287869	-4.7277	Yes	No	Null	2.10152	2.47957	1.95976	Yes	2.24328	Yes	2.47677	Yes	2.56643	Yes	2.3955	Yes
65	chr2:173217952-173218351|B1_Mus2_Alu_SINE+	chr2	173217952	173218351	B1_Mus2_Alu_SINE+		SINE		-0.256662	-1.12981	0.286227	0.831337	-6.33315	Yes	No	Null	1.18256	0.925899	1.00399	No	1.36113	Yes	1.34356	Yes	0.674097	No	0.760046	No
66	chr2:181191324-181191723|B2_Mm1t_B2_SINE-	chr2	181191324	181191723	B2_Mm1t_B2_SINE-		SINE		0.0201079	0.0983286	0.923711	0.998238	-6.98383	No	No	Null	0.934431	0.954539	0.787746	No	1.08111	No	1.14126	No	1.10815	No	0.614201	No
67	chr3:3123589-3123962|tRNA-Lys-CTT-12-1|chr3_1_tRNALys_CTT+	chr3	3123589	3123962	tRNA-Lys-CTT-12-1	chr3_1_tRNALys_CTT+	tRNA	Lys	0.129512	0.803692	0.441185	0.961953	-6.64679	No	No	Null	0.063999	0.193511	-0.000530673	No	0.128529	No	0.147607	No	0.327825	No	0.105102	No
68	chr3:3149342-3149715|tRNA-Lys-CTT-4-1|chr3_2_tRNALys_CTT+	chr3	3149342	3149715	tRNA-Lys-CTT-4-1	chr3_2_tRNALys_CTT+	tRNA	Lys	-0.271818	-1.36379	0.204016	0.711549	-6.05899	No	No	Null	0.426532	0.154714	0.562098	No	0.290966	No	0.473919	No	0.0387656	No	-0.0485425	No
69	chr3:3198832-3199203|tRNA-Lys-CTT-10-1|chr3_4_tRNALys_CTT+	chr3	3198832	3199203	tRNA-Lys-CTT-10-1	chr3_4_tRNALys_CTT+	tRNA	Lys	0.102019	0.636169	0.539663	0.998238	-6.77199	No	No	Null	-0.0278643	0.0741549	-0.0101528	No	-0.0455758	No	0.0672859	No	0.205502	No	-0.0503229	No
70	chr3:19627808-19628181|tRNA-Arg-ACG-2-1|chr3_1648_tRNAArg_ACG-	chr3	19627808	19628181	tRNA-Arg-ACG-2-1	chr3_1648_tRNAArg_ACG-	tRNA	Arg	0.496043	2.12488	0.0609023	0.33808	-4.96813	Yes	No	Null	4.1272	4.62324	3.7222	Yes	4.53219	Yes	4.77181	Yes	4.57084	Yes	4.52706	Yes
71	chr3:19628204-19628597|tRNA-Tyr-GTA-4-1|chr3_36_tRNATyr_GTA+	chr3	19628204	19628597	tRNA-Tyr-GTA-4-1	chr3_36_tRNATyr_GTA+	tRNA	Tyr	0.204353	1.12901	0.286546	0.831337	-6.33402	Yes	No	Null	4.84856	5.05292	4.61471	Yes	5.08242	Yes	5.03033	Yes	5.02099	Yes	5.10742	Yes
72	chr3:19628631-19628931|tRNA-Tyr-GTA-3-1|chr3_37_tRNATyr_GTA+	chr3	19628631	19628931	tRNA-Tyr-GTA-3-1	chr3_37_tRNATyr_GTA+	tRNA	Tyr	0.133857	0.610503	0.555825	0.998238	-6.78883	Yes	No	Null	5.36838	5.50223	5.10944	Yes	5.62731	Yes	5.38604	Yes	5.81957	Yes	5.3011	Yes
73	chr3:19628932-19629217|tRNA-Ala-AGC-4-1|chr3_38_tRNAAla_AGC+	chr3	19628932	19629217	tRNA-Ala-AGC-4-1	chr3_38_tRNAAla_AGC+	tRNA	Ala	0.133006	0.691428	0.505811	0.989013	-6.73359	Yes	No	Null	5.77484	5.90785	5.55621	Yes	5.99347	Yes	5.83492	Yes	6.11571	Yes	5.77291	Yes
74	chr3:24162874-24163257|tRNA-Leu-CAG-4-1|chr3_1632_tRNALeu_CAG-	chr3	24162874	24163257	tRNA-Leu-CAG-4-1	chr3_1632_tRNALeu_CAG-	tRNA	Leu	0.0291362	0.179421	0.861369	0.998238	-6.97151	No	No	Null	0.130791	0.159927	-0.0101528	No	0.271735	No	0.145154	No	0.146992	No	0.187636	No
75	chr3:27153897-27154296|NA_4	chr3	27153897	27154296	NA_4		Other		-0.336353	-1.98504	0.0766903	0.394647	-5.18542	Yes	No	Null	1.74213	1.40577	1.66734	Yes	1.81692	Yes	1.48336	Yes	1.52093	Yes	1.21303	Yes
76	chr3:30601119-30601492|tRNA-Val-AAC-1-1|chr3_72_tRNAVal_AAC+	chr3	30601119	30601492	tRNA-Val-AAC-1-1	chr3_72_tRNAVal_AAC+	tRNA	Val	0.192239	0.834679	0.424354	0.95348	-6.62082	Yes	No	Null	5.2078	5.40004	4.8166	Yes	5.599	Yes	5.32576	Yes	5.56205	Yes	5.31232	Yes
77	chr3:51358203-51358575|tRNA-Pro-TGG-2-1|chr3_148_tRNAPro_TGG+	chr3	51358203	51358575	tRNA-Pro-TGG-2-1	chr3_148_tRNAPro_TGG+	tRNA	Pro	1.12887	7.20665	3.77091e-05	0.0012077	2.58546	Yes	Yes	Up	2.09015	3.21902	2.02231	Yes	2.158	Yes	3.15949	Yes	3.19671	Yes	3.30086	Yes
78	chr3:51359256-51359628|tRNA-Pro-AGG-1-2|chr3_149_tRNAPro_AGG+	chr3	51359256	51359628	tRNA-Pro-AGG-1-2	chr3_149_tRNAPro_AGG+	tRNA	Pro	1.48853	9.05248	5.55003e-06	0.000298745	4.54626	Yes	Yes	Up	1.83519	3.32372	1.80007	Yes	1.8703	Yes	3.2093	Yes	3.26601	Yes	3.49584	Yes
79	chr3:58702268-58702667|B2_Mm2-B2_SINE-	chr3	58702268	58702667	B2_Mm2-B2_SINE-		SINE		-0.130834	-0.839519	0.421765	0.95348	-6.61669	No	No	Null	0.310972	0.180137	0.329519	No	0.292424	No	0.284108	No	0.118364	No	0.137941	No
80	chr3:59474775-59475147|tRNA-Val-CAC-7-1|chr3_1488_tRNAVal_CAC-	chr3	59474775	59475147	tRNA-Val-CAC-7-1	chr3_1488_tRNAVal_CAC-	tRNA	Val	0.159509	0.940491	0.370222	0.919037	-6.52585	No	No	Null	0.00870275	0.168212	-0.0101528	No	0.0275583	No	0.310906	No	0.232839	No	-0.0391094	No
81	chr3:71903006-71903377|tRNA-Pro-AGG-3-1|chr3_1440_tRNAPro_AGG-	chr3	71903006	71903377	tRNA-Pro-AGG-3-1	chr3_1440_tRNAPro_AGG-	tRNA	Pro	0.00221035	0.0112617	0.991247	0.998238	-6.98905	No	No	Null	0.212019	0.214229	0.469613	No	-0.0455758	No	0.0672859	No	0.37307	No	0.202331	No
82	chr3:84228860-84229231|tRNA-Gly-GCC-2-3|chr3_1404_tRNAGly_GCC-	chr3	84228860	84229231	tRNA-Gly-GCC-2-3	chr3_1404_tRNAGly_GCC-	tRNA	Gly	-0.0800689	-0.437592	0.671445	0.998238	-6.88525	No	No	Null	0.45963	0.379562	0.700597	No	0.218664	No	0.424409	No	0.318801	No	0.395475	No
83	chr3:90475709-90476081|tRNA-iMet-CAT-1-1|chr3_1272_tRNAiMet_CAT-	chr3	90475709	90476081	tRNA-iMet-CAT-1-1	chr3_1272_tRNAiMet_CAT-	tRNA	iMet	0.0439491	0.252839	0.805769	0.998238	-6.95421	Yes	No	Null	5.47349	5.51744	5.51703	Yes	5.42995	Yes	5.60648	Yes	5.65879	Yes	5.28704	Yes
84	chr3:94695439-94695838|B1_Mus2_Alu_SINE-	chr3	94695439	94695838	B1_Mus2_Alu_SINE-		SINE		-0.0243352	-0.115215	0.910669	0.998238	-6.98185	Yes	No	Null	1.3402	1.31587	1.21988	No	1.46052	Yes	1.55077	Yes	1.46062	Yes	0.93621	No
85	chr3:94935162-94935561|B2_Mm2_B2_SINE-_and_ID_ID_SINE-	chr3	94935162	94935561	B2_Mm2_B2_SINE-_and_ID_ID_SINE-		SINE		-0.00548007	-0.0301324	0.976584	0.998238	-6.98862	No	No	Null	0.864724	0.859244	0.697199	No	1.03225	No	1.01507	No	0.892931	No	0.66973	No
86	chr3:96311103-96311474|tRNA-Gly-CCC-5-1|chr3_459_tRNAGly_CCC+	chr3	96311103	96311474	tRNA-Gly-CCC-5-1	chr3_459_tRNAGly_CCC+	tRNA	Gly	0.172629	0.828325	0.427769	0.95348	-6.62621	No	No	Null	0.109104	0.281733	0.263784	No	-0.0455758	No	0.55387	No	0.341651	No	-0.0503229	No
87	chr3:96321923-96322297|tRNA-Asn-GTT-2-1|chr3_460_tRNAAsn_GTT+	chr3	96321923	96322297	tRNA-Asn-GTT-2-1	chr3_460_tRNAAsn_GTT+	tRNA	Asn	0.308152	1.73654	0.114652	0.536534	-5.55557	No	No	Null	0.671426	0.979578	0.521835	No	0.821017	No	0.789511	No	1.08878	No	1.06044	No
88	chr3:96332589-96332962|tRNA-Val-CAC-2-2|chr3_461_tRNAVal_CAC+	chr3	96332589	96332962	tRNA-Val-CAC-2-2	chr3_461_tRNAVal_CAC+	tRNA	Val	0.870171	4.818	0.000810425	0.0112029	-0.599392	Yes	Yes	Up	0.880715	1.75089	1.03581	No	0.725621	No	1.54688	Yes	1.8822	Yes	1.82357	Yes
89	chr3:96334464-96334828|tRNA-Asn-GTT-1-1|chr3_1206_tRNAAsn_GTT-	chr3	96334464	96334828	tRNA-Asn-GTT-1-1	chr3_1206_tRNAAsn_GTT-	tRNA	Asn	0.122422	0.654511	0.528281	0.998238	-6.75957	No	No	Null	0.0753886	0.19781	0.156293	No	-0.0055159	No	0.0672859	No	0.0387656	No	0.48738	No
90	chr3:96334829-96335194|tRNA-Asn-GTT-5-1|chr3_462_tRNAAsn_GTT+	chr3	96334829	96335194	tRNA-Asn-GTT-5-1	chr3_462_tRNAAsn_GTT+	tRNA	Asn	0.196706	1.09037	0.302383	0.83629	-6.37558	No	No	Null	-0.00767497	0.189031	-0.0101528	No	-0.00519715	No	0.0672859	No	0.0387656	No	0.461041	No
91	chr3:96341005-96341377|tRNA-Gln-CTG-3-1|chr3_1205_tRNAGln_CTG-	chr3	96341005	96341377	tRNA-Gln-CTG-3-1	chr3_1205_tRNAGln_CTG-	tRNA	Gln	0.992519	3.97573	0.0028874	0.0295017	-1.91507	Yes	Yes	Up	0.918066	1.91058	0.527594	No	1.30854	Yes	1.62054	Yes	2.15652	Yes	1.9547	Yes
92	chr3:96346524-96346896|tRNA-Glu-TTC-3-1|chr3_463_tRNAGlu_TTC+	chr3	96346524	96346896	tRNA-Glu-TTC-3-1	chr3_463_tRNAGlu_TTC+	tRNA	Glu	0.511835	2.66394	0.0247074	0.185306	-4.09193	No	No	Null	0.26043	0.772265	0.195916	No	0.324945	No	0.990804	No	0.461306	No	0.864686	No
93	chr3:96351016-96351387|tRNA-Gly-CCC-2-1|chr3_1203_tRNAGly_CCC-	chr3	96351016	96351387	tRNA-Gly-CCC-2-1	chr3_1203_tRNAGly_CCC-	tRNA	Gly	0.876967	5.76038	0.000220557	0.00407096	0.754013	Yes	Yes	Up	0.650765	1.52773	0.692401	No	0.609129	No	1.55286	Yes	1.51408	Yes	1.51625	Yes
94	chr3:96382760-96383131|tRNA-Gly-CCC-2-2|chr3_464_tRNAGly_CCC+	chr3	96382760	96383131	tRNA-Gly-CCC-2-2	chr3_464_tRNAGly_CCC+	tRNA	Gly	0.880148	5.78855	0.000212549	0.00407096	0.792475	Yes	Yes	Up	0.643979	1.52413	0.678829	No	0.609129	No	1.55286	Yes	1.50327	Yes	1.51625	Yes
95	chr3:96387254-96387626|tRNA-Glu-TTC-3-2|chr3_1202_tRNAGlu_TTC-	chr3	96387254	96387626	tRNA-Glu-TTC-3-2	chr3_1202_tRNAGlu_TTC-	tRNA	Glu	0.512505	2.6197	0.0266142	0.193433	-4.16537	No	No	Null	0.252738	0.765243	0.18053	No	0.324945	No	0.990804	No	0.440237	No	0.864686	No
96	chr3:96392134-96392506|tRNA-Gln-TTG-6-1|chr3_466_tRNAGln_TTG+	chr3	96392134	96392506	tRNA-Gln-TTG-6-1	chr3_466_tRNAGln_TTG+	tRNA	Gln	-0.111484	-0.709927	0.494775	0.989013	-6.72009	No	No	Null	0.139675	0.0281908	0.212005	No	0.0673458	No	0.0961296	No	0.0387656	No	-0.0503229	No
97	chr3:96398908-96399280|tRNA-Gln-CTG-3-2|chr3_1201_tRNAGln_CTG-	chr3	96398908	96399280	tRNA-Gln-CTG-3-2	chr3_1201_tRNAGln_CTG-	tRNA	Gln	1.14593	6.16868	0.000130396	0.00296546	1.30031	Yes	Yes	Up	2.11716	3.26309	1.88092	Yes	2.35339	Yes	3.21752	Yes	3.18813	Yes	3.38361	Yes
98	chr3:96402067-96402441|tRNA-Asn-GTT-3-3|chr3_467_tRNAAsn_GTT+	chr3	96402067	96402441	tRNA-Asn-GTT-3-3	chr3_467_tRNAAsn_GTT+	tRNA	Asn	1.39715	8.92511	6.26933e-06	0.000298745	4.42277	Yes	Yes	Up	1.38008	2.77723	1.31761	No	1.44255	Yes	2.79702	Yes	2.69253	Yes	2.84215	Yes
99	chr3:96409918-96410290|tRNA-His-GTG-2-4|chr3_469_tRNAHis_GTG+	chr3	96409918	96410290	tRNA-His-GTG-2-4	chr3_469_tRNAHis_GTG+	tRNA	His	0.397285	1.7943	0.10453	0.50823	-5.47162	Yes	No	Null	3.34837	3.74566	3.19471	Yes	3.50203	Yes	3.35367	Yes	3.83698	Yes	4.04632	Yes
100	chr3:96423882-96424253|tRNA-Gly-CCC-3-1|chr3_1200_tRNAGly_CCC-	chr3	96423882	96424253	tRNA-Gly-CCC-3-1	chr3_1200_tRNAGly_CCC-	tRNA	Gly	1.08899	5.92355	0.000178296	0.00392238	0.975188	Yes	Yes	Up	0.23556	1.32455	0.264553	No	0.206567	No	1.08458	No	1.30734	Yes	1.58174	Yes
101	chr3:96428084-96428457|tRNA-Lys-CTT-3-1|chr3_470_tRNALys_CTT+	chr3	96428084	96428457	tRNA-Lys-CTT-3-1	chr3_470_tRNALys_CTT+	tRNA	Lys	0.786998	3.88966	0.00330587	0.0328259	-2.05448	Yes	Yes	Up	0.940292	1.72729	0.828754	No	1.05183	No	1.44188	Yes	1.69652	Yes	2.04347	Yes
102	chr3:96435821-96436193|tRNA-His-GTG-3-1|chr3_471_tRNAHis_GTG+	chr3	96435821	96436193	tRNA-His-GTG-3-1	chr3_471_tRNAHis_GTG+	tRNA	His	0.27684	1.56861	0.149353	0.603415	-5.79123	No	No	Null	0.123678	0.400518	0.255762	No	-0.00840529	No	0.433365	No	0.212429	No	0.555759	No
103	chr3:96451274-96451648|tRNA-Asn-GTT-3-4|chr3_472_tRNAAsn_GTT+	chr3	96451274	96451648	tRNA-Asn-GTT-3-4	chr3_472_tRNAAsn_GTT+	tRNA	Asn	1.40487	5.72616	0.000230727	0.00407096	0.707135	Yes	Yes	Up	2.39272	3.79759	1.98287	Yes	2.80258	Yes	3.68249	Yes	3.66628	Yes	4.044	Yes
104	chr3:96452344-96452716|tRNA-His-GTG-2-5|chr3_473_tRNAHis_GTG+	chr3	96452344	96452716	tRNA-His-GTG-2-5	chr3_473_tRNAHis_GTG+	tRNA	His	1.41954	6.94744	5.07829e-05	0.00140099	2.27792	Yes	Yes	Up	1.32832	2.74786	1.09255	Yes	1.56409	Yes	2.48613	Yes	2.84269	Yes	2.91475	Yes
105	chr3:96457919-96458291|tRNA-His-GTG-2-6|chr3_1199_tRNAHis_GTG-	chr3	96457919	96458291	tRNA-His-GTG-2-6	chr3_1199_tRNAHis_GTG-	tRNA	His	1.44065	6.90027	5.36551e-05	0.00140099	2.22101	Yes	Yes	Up	1.30578	2.74643	1.04747	Yes	1.56409	Yes	2.4853	Yes	2.84683	Yes	2.90714	Yes
106	chr3:96458987-96459361|tRNA-Asn-GTT-3-5|chr3_1198_tRNAAsn_GTT-	chr3	96458987	96459361	tRNA-Asn-GTT-3-5	chr3_1198_tRNAAsn_GTT-	tRNA	Asn	1.41977	5.80563	0.000207848	0.00407096	0.815733	Yes	Yes	Up	2.38322	3.80299	1.97559	Yes	2.79085	Yes	3.69735	Yes	3.66388	Yes	4.04775	Yes
107	chr3:96463821-96464193|tRNA-His-GTG-1-1|chr3_1197_tRNAHis_GTG-	chr3	96463821	96464193	tRNA-His-GTG-1-1	chr3_1197_tRNAHis_GTG-	tRNA	His	-0.158305	-1.03226	0.327466	0.874484	-6.43595	No	No	Null	0.281422	0.123117	0.21699	No	0.345853	No	0.123899	No	0.120837	No	0.124617	No
108	chr3:96479240-96479612|tRNA-Gln-CTG-3-3|chr3_475_tRNAGln_CTG+	chr3	96479240	96479612	tRNA-Gln-CTG-3-3	chr3_475_tRNAGln_CTG+	tRNA	Gln	0.669677	3.7547	0.00409533	0.0395508	-2.27466	Yes	Yes	Up	0.793857	1.46353	0.723491	No	0.864222	No	1.65706	Yes	1.23086	No	1.50269	Yes
109	chr3:96497630-96498004|tRNA-Asn-GTT-3-6|chr3_476_tRNAAsn_GTT+	chr3	96497630	96498004	tRNA-Asn-GTT-3-6	chr3_476_tRNAAsn_GTT+	tRNA	Asn	0.314608	1.26107	0.237317	0.771007	-6.18387	Yes	No	Null	4.69896	5.01357	4.3264	Yes	5.07152	Yes	4.85503	Yes	5.35287	Yes	4.8328	Yes
110	chr3:96499361-96499734|tRNA-Lys-CTT-3-2|chr3_1196_tRNALys_CTT-	chr3	96499361	96499734	tRNA-Lys-CTT-3-2	chr3_1196_tRNALys_CTT-	tRNA	Lys	-0.148774	-0.668113	0.519934	0.99005	-6.75015	Yes	No	Null	5.00298	4.8542	4.70973	Yes	5.29622	Yes	4.66351	Yes	5.14892	Yes	4.75018	Yes
111	chr3:96500215-96500587|tRNA-His-GTG-2-7|chr3_1195_tRNAHis_GTG-	chr3	96500215	96500587	tRNA-His-GTG-2-7	chr3_1195_tRNAHis_GTG-	tRNA	His	-0.0373419	-0.230746	0.822396	0.998238	-6.96003	Yes	No	Null	4.6517	4.61436	4.53	Yes	4.77339	Yes	4.5508	Yes	4.68574	Yes	4.60653	Yes
112	chr3:96500858-96501230|tRNA-Gly-TCC-1-6|chr3_1194_tRNAGly_TCC-	chr3	96500858	96501230	tRNA-Gly-TCC-1-6	chr3_1194_tRNAGly_TCC-	tRNA	Gly	-0.0549234	-0.261288	0.799437	0.998238	-6.95185	Yes	No	Null	5.53227	5.47735	5.33727	Yes	5.72726	Yes	5.38641	Yes	5.80201	Yes	5.24363	Yes
113	chr3:96501296-96501668|tRNA-Glu-CTC-1-5|chr3_1193_tRNAGlu_CTC-	chr3	96501296	96501668	tRNA-Glu-CTC-1-5	chr3_1193_tRNAGlu_CTC-	tRNA	Glu	-0.0699747	-0.310049	0.763206	0.998238	-6.93671	Yes	No	Null	5.30775	5.23777	5.1974	Yes	5.41809	Yes	4.83394	Yes	5.60166	Yes	5.27771	Yes
114	chr3:97157934-97158306|tRNA-Glu-CTC-1-6|chr3_485_tRNAGlu_CTC+	chr3	97157934	97158306	tRNA-Glu-CTC-1-6	chr3_485_tRNAGlu_CTC+	tRNA	Glu	0.513962	2.55745	0.0295493	0.208754	-4.26841	Yes	No	Null	3.32702	3.84098	3.15361	Yes	3.50043	Yes	3.92146	Yes	4.05679	Yes	3.5447	Yes
115	chr3:97681308-97681680|tRNA-Gln-CTG-4-1|chr3_491_tRNAGln_CTG+	chr3	97681308	97681680	tRNA-Gln-CTG-4-1	chr3_491_tRNAGln_CTG+	tRNA	Gln	0.138709	0.705061	0.497663	0.989013	-6.72367	No	No	Null	0.504175	0.642884	0.590897	No	0.417453	No	0.875659	No	0.733173	No	0.319821	No
116	chr3:122289322-122289721|B2_Mm1t_B2_SINE-	chr3	122289322	122289721	B2_Mm1t_B2_SINE-		SINE		-0.135108	-0.694552	0.503937	0.989013	-6.73133	No	No	Null	0.550637	0.415529	0.481471	No	0.619803	No	0.524371	No	0.629941	No	0.0922739	No
117	chr3:122292797-122293182|tRNA-Arg-TCT-1-1|chr3_1019_tRNAArg_TCT-	chr3	122292797	122293182	tRNA-Arg-TCT-1-1	chr3_1019_tRNAArg_TCT-	tRNA	Arg	0.29403	1.61359	0.139238	0.598703	-5.72942	Yes	No	Null	4.94169	5.23572	5.00959	Yes	4.87379	Yes	5.07526	Yes	5.50449	Yes	5.1274	Yes
118	chr3:146521363-146521762|B1_Mus2_alu_SINE+	chr3	146521363	146521762	B1_Mus2_alu_SINE+		SINE		-0.143013	-0.729339	0.483357	0.989013	-6.70558	No	No	Null	0.805887	0.662874	1.03331	No	0.578463	No	0.876572	No	0.614752	No	0.497299	No
119	chr4:10873913-10874295|tRNA-Ser-AGA-2-1|chr4_23_tRNASer_AGA+	chr4	10873913	10874295	tRNA-Ser-AGA-2-1	chr4_23_tRNASer_AGA+	tRNA	Ser	0.50762	2.56878	0.028992	0.208565	-4.24968	Yes	No	Null	4.07503	4.58265	3.95841	Yes	4.19165	Yes	4.47915	Yes	4.90127	Yes	4.36753	Yes
120	chr4:11254368-11254767|BC1_pseudo+	chr4	11254368	11254767	BC1_pseudo+		Other		0.154308	0.599661	0.562735	0.998238	-6.79575	Yes	No	Null	1.87396	2.02827	1.47232	Yes	2.27561	Yes	2.03001	Yes	2.32178	Yes	1.73302	Yes
121	chr4:27904628-27905002|tRNA-Ile-AAT-2-1|chr4_87_tRNAIle_AAT+	chr4	27904628	27905002	tRNA-Ile-AAT-2-1	chr4_87_tRNAIle_AAT+	tRNA	Ile	-0.0612849	-0.330837	0.747936	0.998238	-6.92949	No	No	Null	0.232669	0.171384	0.215014	No	0.250325	No	0.113032	No	0.451444	No	-0.0503229	No
122	chr4:32230099-32230470|tRNA-Gly-CCC-4-1|chr4_96_tRNAGly_CCC+	chr4	32230099	32230470	tRNA-Gly-CCC-4-1	chr4_96_tRNAGly_CCC+	tRNA	Gly	0.11299	0.70098	0.500094	0.989013	-6.72666	No	No	Null	-0.0278643	0.085126	-0.0101528	No	-0.0455758	No	0.0884285	No	0.217272	No	-0.0503229	No
123	chr4:40213986-40214385|B2_Mm1t_B2_SINE+	chr4	40213986	40214385	B2_Mm1t_B2_SINE+		SINE		-0.00683411	-0.0357865	0.972192	0.998238	-6.98842	No	No	Null	0.365223	0.358389	0.336973	No	0.393474	No	0.516914	No	0.520924	No	0.0373301	No
124	chr4:43492638-43493208|Rmrp|RNase_MRP-	chr4	43492638	43493208	Rmrp	RNase_MRP-	Other		0.372177	2.20818	0.0530348	0.30419	-4.83625	Yes	No	Null	4.68534	5.05752	4.64127	Yes	4.72941	Yes	4.86296	Yes	5.19652	Yes	5.11309	Yes
125	chr4:82619472-82619844|tRNA-His-GTG-2-8|chr4_2594_tRNAHis_GTG-	chr4	82619472	82619844	tRNA-His-GTG-2-8	chr4_2594_tRNAHis_GTG-	tRNA	His	-0.159276	-1.0115	0.336799	0.882689	-6.45688	No	No	Null	0.311272	0.151996	0.361425	No	0.26112	No	0.0672859	No	0.134769	No	0.253933	No
126	chr4:97772122-97772521|NA_5	chr4	97772122	97772521	NA_5		Other		-0.301458	-1.2271	0.249271	0.792629	-6.22365	Yes	No	Null	0.937601	0.636142	0.747078	No	1.12812	Yes	0.44639	No	1.11985	No	0.342187	No
127	chr4:118276490-118276889|NA_6	chr4	118276490	118276889	NA_6		Other		-0.281747	-1.53856	0.156469	0.619722	-5.83195	No	No	Null	0.820856	0.539108	0.959671	No	0.68204	No	0.373631	No	0.768635	No	0.475059	No
128	chr4:129102686-129103085|B2_Mm1t_B2_SINE+	chr4	129102686	129103085	B2_Mm1t_B2_SINE+		SINE		0.329858	2.05658	0.0681808	0.367069	-5.07496	Yes	No	Null	1.00391	1.33377	0.951106	No	1.05672	Yes	1.19732	No	1.39946	Yes	1.40454	Yes
129	chr4:132125108-132125480|tRNA-Ala-CGC-5-1|chr4_948_tRNAAla_CGC+	chr4	132125108	132125480	tRNA-Ala-CGC-5-1	chr4_948_tRNAAla_CGC+	tRNA	Ala	0.00435545	0.0281773	0.978103	0.998238	-6.98869	No	No	Null	0.0276648	0.0320203	0.0325088	No	0.0228209	No	0.107618	No	0.0387656	No	-0.0503229	No
130	chr4:132416293-132416692|B2_Mm1t_B2_SINE+	chr4	132416293	132416692	B2_Mm1t_B2_SINE+		SINE		-0.188498	-0.627653	0.544995	0.998238	-6.77765	Yes	No	Null	0.994365	0.805867	1.09596	Yes	0.89277	No	1.51005	Yes	0.50548	No	0.402068	No
131	chr4:132515857-132516229|tRNA-Ala-AGC-8-1|chr4_979_tRNAAla_AGC+	chr4	132515857	132516229	tRNA-Ala-AGC-8-1	chr4_979_tRNAAla_AGC+	tRNA	Ala	0.250761	1.11976	0.290277	0.83629	-6.34407	No	No	Null	-0.017128	0.233634	0.0113199	No	-0.0455758	No	0.683754	No	0.0674697	No	-0.0503229	No
132	chr4:133114345-133114716|tRNA-Gly-GCC-5-1|chr4_2015_tRNAGly_GCC-	chr4	133114345	133114716	tRNA-Gly-GCC-5-1	chr4_2015_tRNAGly_GCC-	tRNA	Gly	0.100316	0.626962	0.545429	0.998238	-6.7781	No	No	Null	-0.0278643	0.0724514	-0.0101528	No	-0.0455758	No	0.0672859	No	0.200391	No	-0.0503229	No
133	chr4:135922261-135922660|B2_Mm2_B2_SINE+	chr4	135922261	135922660	B2_Mm2_B2_SINE+		SINE		0.357333	2.10148	0.0633083	0.345987	-5.00488	Yes	No	Null	0.932172	1.28951	0.753143	No	1.1112	Yes	1.23552	Yes	1.28956	Yes	1.34344	Yes
134	chr4:135994141-135994540|B1_Mus1_Alu_SINE+	chr4	135994141	135994540	B1_Mus1_Alu_SINE+		SINE		-0.234746	-1.41426	0.189154	0.687389	-5.99522	No	No	Null	1.05859	0.823848	1.12394	No	0.993252	No	0.987447	No	0.795345	No	0.688753	No
135	chr4:139430355-139430727|tRNA-Val-AAC-6-1|chr4_1820_tRNAVal_AAC-	chr4	139430355	139430727	tRNA-Val-AAC-6-1	chr4_1820_tRNAVal_AAC-	tRNA	Val	0.281365	1.48934	0.168768	0.653745	-5.89762	No	No	Null	-0.0278643	0.253501	-0.0101528	No	-0.0455758	No	0.469587	No	0.341238	No	-0.0503229	No
136	chr4:141954471-141954870|B4_B4_SINE-	chr4	141954471	141954870	B4_B4_SINE-		SINE		0.312861	1.65061	0.131375	0.58538	-5.67779	No	No	Null	0.419488	0.732348	0.186408	No	0.652568	No	0.791031	No	0.568466	No	0.837548	No
137	chr4:149426577-149426976|NA_7	chr4	149426577	149426976	NA_7		Other		-0.0525968	-0.289452	0.778443	0.998238	-6.94342	Yes	No	Null	1.31941	1.26681	1.29911	No	1.3397	Yes	1.00535	No	1.31552	Yes	1.47956	Yes
138	chr5:5627530-5627901|tRNA-Sup-TCA-1-1|chr5_18_tRNASup_TCA+	chr5	5627530	5627901	tRNA-Sup-TCA-1-1	chr5_18_tRNASup_TCA+	tRNA	Sup	0.0270716	0.154901	0.880135	0.998238	-6.97599	No	No	Null	0.106082	0.133153	-0.0101528	No	0.222316	No	0.0672859	No	0.331944	No	0.000229293	No
139	chr5:30112453-30112852|B2_Mm2_B2_SINE-	chr5	30112453	30112852	B2_Mm2_B2_SINE-		SINE		-0.0505877	-0.323735	0.75314	0.998238	-6.93201	Yes	No	Null	2.02391	1.97332	2.0873	Yes	1.96051	Yes	2.04325	Yes	1.89828	Yes	1.97843	Yes
140	chr5:30887932-30888321|tRNA-Tyr-GTA-2-1|chr5_170_tRNATyr_GTA+	chr5	30887932	30888321	tRNA-Tyr-GTA-2-1	chr5_170_tRNATyr_GTA+	tRNA	Tyr	0.0885639	0.511448	0.620692	0.998238	-6.84774	Yes	No	Null	5.4386	5.52717	5.42853	Yes	5.44868	Yes	5.37294	Yes	5.75642	Yes	5.45214	Yes
141	chr5:30888364-30888737|tRNA-Ala-AGC-4-2|chr5_171_tRNAAla_AGC+	chr5	30888364	30888737	tRNA-Ala-AGC-4-2	chr5_171_tRNAAla_AGC+	tRNA	Ala	0.222162	0.898036	0.391318	0.933283	-6.5651	Yes	No	Null	5.48348	5.70564	5.25945	Yes	5.70751	Yes	5.41238	Yes	6.17576	Yes	5.52877	Yes
142	chr5:32862646-32863045|B1_Mus2_Alu_SINE-	chr5	32862646	32863045	B1_Mus2_Alu_SINE-		SINE		0.291786	1.36817	0.202689	0.710926	-6.05352	No	No	Null	0.327765	0.619551	0.125907	No	0.529622	No	0.787542	No	0.795698	No	0.275413	No
143	chr5:53992387-53992786|B2_Mm2_B2_SINE-	chr5	53992387	53992786	B2_Mm2_B2_SINE-		SINE		0.0348471	0.182654	0.858901	0.998238	-6.97087	No	No	Null	0.884611	0.919458	1.07252	No	0.696697	No	1.0327	No	1.04388	No	0.681801	No
144	chr5:65535481-65535936|B2_Mm2_SINE_B2+	chr5	65535481	65535936	B2_Mm2_SINE_B2+		SINE		0.0212614	0.140563	0.891146	0.998238	-6.97831	Yes	No	Null	1.61049	1.63175	1.59903	Yes	1.62195	Yes	1.65072	Yes	1.63254	Yes	1.612	Yes
145	chr5:67486916-67487289|tRNA-Ala-GGC-1-1|chr5_2662_tRNAAla_GGC-	chr5	67486916	67487289	tRNA-Ala-GGC-1-1	chr5_2662_tRNAAla_GGC-	tRNA	Ala	0.137845	0.896995	0.391846	0.933283	-6.56605	No	No	Null	0.0743937	0.212239	0.0393029	No	0.109484	No	0.159223	No	0.201698	No	0.275795	No
146	chr5:90532365-90532738|tRNA-Lys-CTT-19-1|chr5_2562_tRNALys_CTT-	chr5	90532365	90532738	tRNA-Lys-CTT-19-1	chr5_2562_tRNALys_CTT-	tRNA	Lys	-0.0731171	-0.480095	0.642002	0.998238	-6.86434	No	No	Null	0.149548	0.0764305	0.1195	No	0.179595	No	0.0768454	No	0.0387656	No	0.113681	No
147	chr5:92352570-92352969|B2_Mm1a_B2_SINE-_and_RLTR13D2_ERVK_LTR-	chr5	92352570	92352969	B2_Mm1a_B2_SINE-_and_RLTR13D2_ERVK_LTR-		SINE		-0.0617444	-0.341692	0.740007	0.998238	-6.92554	Yes	No	Null	0.693982	0.632237	0.556412	No	0.831551	No	0.83858	Yes	0.60297	No	0.455161	No
148	chr5:92710467-92710866|B2_Mm2_B2_SINE-	chr5	92710467	92710866	B2_Mm2_B2_SINE-		SINE		0.354149	1.14204	0.281355	0.826479	-6.31976	Yes	No	Null	1.59066	1.9448	0.961003	No	2.22031	Yes	1.77247	Yes	2.04689	Yes	2.01505	Yes
149	chr5:98040939-98041312|tRNA-Lys-CTT-5-1|chr5_2493_tRNALys_CTT-	chr5	98040939	98041312	tRNA-Lys-CTT-5-1	chr5_2493_tRNALys_CTT-	tRNA	Lys	0.171015	0.874176	0.403541	0.935844	-6.58649	No	No	Null	0.100019	0.271033	0.245613	No	-0.0455758	No	0.473579	No	0.360636	No	-0.0211151	No
150	chr5:100992723-100993095|tRNA-Asp-GTC-4-1|chr5_2466_tRNAAsp_GTC-	chr5	100992723	100993095	tRNA-Asp-GTC-4-1	chr5_2466_tRNAAsp_GTC-	tRNA	Asp	0.219818	1.27455	0.232708	0.769943	-6.16788	No	No	Null	0.0178533	0.237672	0.0812823	No	-0.0455758	No	0.0672859	No	0.440836	No	0.204893	No
151	chr5:109723328-109723701|tRNA-Met-CAT-6-1|chr5_2381_tRNAMet_CAT-	chr5	109723328	109723701	tRNA-Met-CAT-6-1	chr5_2381_tRNAMet_CAT-	tRNA	Met	-0.0193279	-0.122969	0.904689	0.998238	-6.98084	No	No	Null	0.0514771	0.0321491	0.14853	No	-0.0455758	No	0.0672859	No	0.0387656	No	-0.00960408	No
152	chr5:109886775-109887147|tRNA-Met-CAT-7-1|chr5_707_tRNAMet_CAT+	chr5	109886775	109887147	tRNA-Met-CAT-7-1	chr5_707_tRNAMet_CAT+	tRNA	Met	0.019608	0.111738	0.913352	0.998238	-6.98228	No	No	Null	0.0827583	0.102366	-0.0101528	No	0.175669	No	0.318656	No	0.0387656	No	-0.0503229	No
153	chr5:114551999-114552564|B2_Mm2_SINE_B2-	chr5	114551999	114552564	B2_Mm2_SINE_B2-		SINE		-0.0694918	-0.33612	0.744073	0.998238	-6.92758	Yes	No	Null	3.57098	3.50149	3.40354	Yes	3.73842	Yes	3.25959	Yes	3.82743	Yes	3.41745	Yes
154	chr5:125404099-125404471|tRNA-Ala-TGC-2-1|chr5_2029_tRNAAla_TGC-	chr5	125404099	125404471	tRNA-Ala-TGC-2-1	chr5_2029_tRNAAla_TGC-	tRNA	Ala	-0.000905035	-0.00515285	0.995995	0.998238	-6.98911	Yes	No	Null	5.32481	5.32391	5.35686	Yes	5.29276	Yes	5.13044	Yes	5.5507	Yes	5.29058	Yes
155	chr5:125405456-125405828|tRNA-Asp-GTC-1-6|chr5_2028_tRNAAsp_GTC-	chr5	125405456	125405828	tRNA-Asp-GTC-1-6	chr5_2028_tRNAAsp_GTC-	tRNA	Asp	-0.140019	-0.690397	0.506431	0.989013	-6.73433	Yes	No	Null	4.92168	4.78166	4.72578	Yes	5.11758	Yes	4.56187	Yes	5.06514	Yes	4.71797	Yes
156	chr5:125405904-125406277|tRNA-Phe-GAA-1-1|chr5_2027_tRNAPhe_GAA-	chr5	125405904	125406277	tRNA-Phe-GAA-1-1	chr5_2027_tRNAPhe_GAA-	tRNA	Phe	-0.0394137	-0.185345	0.856848	0.998238	-6.97033	Yes	No	Null	5.37122	5.33181	5.25326	Yes	5.48918	Yes	5.06775	Yes	5.71258	Yes	5.21509	Yes
157	chr5:125408865-125409237|tRNA-Asp-GTC-1-7|chr5_2026_tRNAAsp_GTC-	chr5	125408865	125409237	tRNA-Asp-GTC-1-7	chr5_2026_tRNAAsp_GTC-	tRNA	Asp	-0.072988	-0.426533	0.679206	0.998238	-6.89038	Yes	No	Null	5.38476	5.31177	5.19869	Yes	5.57083	Yes	5.26366	Yes	5.36247	Yes	5.3092	Yes
158	chr5:125409321-125409693|tRNA-Ala-TGC-4-1|chr5_1075_tRNAAla_TGC+	chr5	125409321	125409693	tRNA-Ala-TGC-4-1	chr5_1075_tRNAAla_TGC+	tRNA	Ala	0.18838	1.14412	0.280532	0.826479	-6.31747	Yes	No	Null	5.22784	5.41622	5.17826	Yes	5.27742	Yes	5.25948	Yes	5.55607	Yes	5.43311	Yes
159	chr5:134175350-134175749|PB1D7_alu_SINE-	chr5	134175350	134175749	PB1D7_alu_SINE-		SINE		0.124051	0.763946	0.463417	0.982459	-6.67884	No	No	Null	-0.0278643	0.0961866	-0.0101528	No	-0.0455758	No	0.23328	No	0.105214	No	-0.0499347	No
160	chr5:134896285-134896856|B3_SINE_B2-	chr5	134896285	134896856	B3_SINE_B2-		SINE		0.412964	1.9276	0.0842407	0.427264	-5.27295	Yes	No	Null	1.21618	1.62914	0.896174	No	1.53618	Yes	1.72561	Yes	1.43067	Yes	1.73114	Yes
161	chr5:137333965-137334364|B1_Mus1_Alu_SINE+	chr5	137333965	137334364	B1_Mus1_Alu_SINE+		SINE		0.0760409	0.390451	0.704799	0.998238	-6.90625	No	No	Null	0.835713	0.911754	1.07568	No	0.595748	No	1.10483	No	0.845218	No	0.785215	No
162	chr5:139775958-139776357|B2_Mus1_Alu_SINE+	chr5	139775958	139776357	B2_Mus1_Alu_SINE+		SINE		-0.164729	-0.989889	0.346726	0.89434	-6.4783	No	No	Null	0.501776	0.337047	0.39336	No	0.610192	No	0.239059	No	0.481112	No	0.290971	No
163	chr5:142397277-142397651|tRNA-Ala-AGC-13-1|chr5_1372_tRNAAla_AGC+	chr5	142397277	142397651	tRNA-Ala-AGC-13-1	chr5_1372_tRNAAla_AGC+	tRNA	Ala	0.163177	0.881362	0.399832	0.935844	-6.5801	No	No	Null	-0.0120829	0.151094	0.0214101	No	-0.0455758	No	0.0672859	No	0.436318	No	-0.0503229	No
164	chr5:142502806-142503178|tRNA-Ala-GGC-2-1|chr5_1760_tRNAAla_GGC-	chr5	142502806	142503178	tRNA-Ala-GGC-2-1	chr5_1760_tRNAAla_GGC-	tRNA	Ala	-0.0516009	-0.326509	0.751106	0.998238	-6.93103	No	No	Null	0.100407	0.0488056	-0.0101528	No	0.210966	No	0.0672859	No	0.0387656	No	0.0403653	No
165	chr5:149228850-149229224|tRNA-Asn-GTT-3-7|chr5_1608_tRNAAsn_GTT-	chr5	149228850	149229224	tRNA-Asn-GTT-3-7	chr5_1608_tRNAAsn_GTT-	tRNA	Asn	0.269985	1.50803	0.164001	0.645926	-5.87283	Yes	No	Null	4.98719	5.25717	4.93384	Yes	5.04053	Yes	5.25396	Yes	5.48247	Yes	5.0351	Yes
166	chr6:5496444-5496843|NA_8	chr6	5496444	5496843	NA_8		Other		-0.359194	-2.2834	0.0467831	0.286801	-4.71578	No	No	Null	1.14549	0.786293	1.10133	No	1.18965	No	0.8781	No	0.794166	No	0.686612	No
167	chr6:10100220-10100593|tRNA-Val-CAC-4-1|chr6_18_tRNAVal_CAC+	chr6	10100220	10100593	tRNA-Val-CAC-4-1	chr6_18_tRNAVal_CAC+	tRNA	Val	0.0721486	0.406594	0.693298	0.998238	-6.89932	No	No	Null	0.0456988	0.117847	0.00295596	No	0.0884416	No	0.3651	No	0.0387656	No	-0.0503229	No
168	chr6:29388673-29389045|tRNA-Pro-AGG-1-3|chr6_74_tRNAPro_AGG+	chr6	29388673	29389045	tRNA-Pro-AGG-1-3	chr6_74_tRNAPro_AGG+	tRNA	Pro	0.883172	5.43347	0.000341509	0.00559916	0.299224	Yes	Yes	Up	2.4099	3.29307	2.42012	Yes	2.39969	Yes	3.23355	Yes	3.45687	Yes	3.1888	Yes
169	chr6:30347302-30347701|Rn5S|5S_rRNA-	chr6	30347302	30347701	Rn5S	5S_rRNA-	Rn5S		-0.0978281	-0.472112	0.647484	0.998238	-6.86841	No	No	Null	0.285318	0.18749	0.253603	No	0.317033	No	0.574026	No	0.0387656	No	-0.0503229	No
170	chr6:35177070-35177469|B1_Mm_Alu_SINE-	chr6	35177070	35177469	B1_Mm_Alu_SINE-		SINE		0.256978	1.36093	0.204886	0.711549	-6.06255	No	No	Null	0.528397	0.785375	0.490243	No	0.566551	No	0.951116	No	0.929226	No	0.475784	No
171	chr6:38337766-38338276|B2_Mm2_SINE_B2-	chr6	38337766	38338276	B2_Mm2_SINE_B2-		SINE		0.313158	1.57552	0.147756	0.602126	-5.78179	Yes	No	Null	2.57458	2.88774	2.3187	Yes	2.83047	Yes	2.89405	Yes	3.05766	Yes	2.71151	Yes
172	chr6:38533780-38534153|tRNA-Arg-CCT-4-1|chr6_174_tRNAArg_CCT+	chr6	38533780	38534153	tRNA-Arg-CCT-4-1	chr6_174_tRNAArg_CCT+	tRNA	Arg	-0.0948523	-0.432315	0.675143	0.998238	-6.88771	Yes	No	Null	5.2863	5.19145	5.13277	Yes	5.43984	Yes	4.82592	Yes	5.51902	Yes	5.22941	Yes
173	chr6:47650611-47651005|Rn4.5s|4.5SRNA_scRNA	chr6	47650611	47651005	Rn4.5s	4.5SRNA_scRNA	Rn4.5S		0.0418913	0.220989	0.829769	0.998238	-6.96243	Yes	No	Null	4.52054	4.56243	4.43322	Yes	4.60786	Yes	4.26272	Yes	4.70442	Yes	4.72015	Yes
174	chr6:47654850-47655244|Rn4.5s|4.5SRNA_scRNA	chr6	47654850	47655244	Rn4.5s	4.5SRNA_scRNA	Rn4.5S		-0.0164406	-0.0831054	0.93549	0.998238	-6.98534	Yes	No	Null	5.71551	5.69907	5.5192	Yes	5.91182	Yes	5.48661	Yes	5.95004	Yes	5.66057	Yes
175	chr6:47659171-47659565|Rn4.5s|4.5SRNA_scRNA	chr6	47659171	47659565	Rn4.5s	4.5SRNA_scRNA	Rn4.5S		-0.0341603	-0.170634	0.868084	0.998238	-6.97319	Yes	No	Null	5.75923	5.72506	5.55011	Yes	5.96834	Yes	5.51358	Yes	5.97726	Yes	5.68436	Yes
176	chr6:47663511-47663905|Rn4.5s|4.5SRNA_scRNA	chr6	47663511	47663905	Rn4.5s	4.5SRNA_scRNA	Rn4.5S		-0.0164339	-0.0830706	0.935517	0.998238	-6.98534	Yes	No	Null	5.71551	5.69908	5.5192	Yes	5.91182	Yes	5.48661	Yes	5.95006	Yes	5.66057	Yes
177	chr6:47667847-47668241|Rn4.5s|4.5SRNA_scRNA	chr6	47667847	47668241	Rn4.5s	4.5SRNA_scRNA	Rn4.5S		-0.0164406	-0.0831054	0.93549	0.998238	-6.98534	Yes	No	Null	5.71551	5.69907	5.5192	Yes	5.91182	Yes	5.48661	Yes	5.95004	Yes	5.66057	Yes
178	chr6:47672155-47672549|Rn4.5s|4.5SRNA_scRNA	chr6	47672155	47672549	Rn4.5s	4.5SRNA_scRNA	Rn4.5S		-0.0164339	-0.0830706	0.935517	0.998238	-6.98534	Yes	No	Null	5.71551	5.69908	5.5192	Yes	5.91182	Yes	5.48661	Yes	5.95006	Yes	5.66057	Yes
179	chr6:47676493-47676887|Rn4.5s|4.5SRNA_scRNA	chr6	47676493	47676887	Rn4.5s	4.5SRNA_scRNA	Rn4.5S		-0.0164339	-0.0830706	0.935517	0.998238	-6.98534	Yes	No	Null	5.71551	5.69908	5.5192	Yes	5.91182	Yes	5.48661	Yes	5.95006	Yes	5.66057	Yes
180	chr6:47680814-47681208|Rn4.5s|4.5SRNA_scRNA	chr6	47680814	47681208	Rn4.5s	4.5SRNA_scRNA	Rn4.5S		-0.016458	-0.0831933	0.935422	0.998238	-6.98533	Yes	No	Null	5.7155	5.69904	5.5192	Yes	5.9118	Yes	5.48657	Yes	5.95002	Yes	5.66053	Yes
181	chr6:47685132-47685526|Rn4.5s|4.5SRNA_scRNA	chr6	47685132	47685526	Rn4.5s	4.5SRNA_scRNA	Rn4.5S		-0.0164428	-0.0831189	0.935479	0.998238	-6.98534	Yes	No	Null	5.71545	5.69901	5.51918	Yes	5.91172	Yes	5.48654	Yes	5.94997	Yes	5.6605	Yes
182	chr6:47739728-47740121|Rn4.5s|4.5SRNA_scRNA	chr6	47739728	47740121	Rn4.5s	4.5SRNA_scRNA	Rn4.5S		-0.0750482	-0.425951	0.679615	0.998238	-6.89065	Yes	No	Null	5.50463	5.42958	5.40384	Yes	5.60542	Yes	5.23818	Yes	5.62269	Yes	5.42787	Yes
183	chr6:47743987-47744381|Rn4.5s|4.5SRNA_scRNA	chr6	47743987	47744381	Rn4.5s	4.5SRNA_scRNA	Rn4.5S		-0.113972	-0.581626	0.574335	0.998238	-6.80701	Yes	No	Null	5.72818	5.61421	5.53124	Yes	5.92512	Yes	5.41746	Yes	5.85856	Yes	5.56661	Yes
184	chr6:47748347-47748741|Rn4.5s|4.5SRNA_scRNA	chr6	47748347	47748741	Rn4.5s	4.5SRNA_scRNA	Rn4.5S		-0.102061	-0.560763	0.587916	0.998238	-6.81963	Yes	No	Null	5.86591	5.76385	5.72845	Yes	6.00338	Yes	5.59149	Yes	5.9836	Yes	5.71647	Yes
185	chr6:47752681-47753075|Rn4.5s|4.5SRNA_scRNA	chr6	47752681	47753075	Rn4.5s	4.5SRNA_scRNA	Rn4.5S		-0.0586305	-0.313594	0.760594	0.998238	-6.93551	Yes	No	Null	5.67782	5.61919	5.51421	Yes	5.84142	Yes	5.43106	Yes	5.84036	Yes	5.58613	Yes
186	chr6:47763113-47763507|Rn4.5s|4.5SRNA_scRNA	chr6	47763113	47763507	Rn4.5s	4.5SRNA_scRNA	Rn4.5S		-0.0585808	-0.31333	0.760788	0.998238	-6.9356	Yes	No	Null	5.67779	5.61921	5.51419	Yes	5.84139	Yes	5.43106	Yes	5.84036	Yes	5.58621	Yes
187	chr6:47781474-47781875|Rny3|Y3_RNA+	chr6	47781474	47781875	Rny3	Y3_RNA+	Other		0.343122	1.99728	0.0751665	0.38965	-5.16664	Yes	No	Null	4.68151	5.02463	4.55246	Yes	4.81056	Yes	4.92078	Yes	5.19338	Yes	4.95974	Yes
188	chr6:47787919-47788330|Rny1|Y1_RNA-	chr6	47787919	47788330	Rny1	Y1_RNA-	Other		0.356778	1.64351	0.132852	0.58538	-5.68775	Yes	No	Null	3.72554	4.08232	3.3777	Yes	4.07338	Yes	4.09675	Yes	4.20856	Yes	3.94165	Yes
189	chr6:47978846-47979218|tRNA-Cys-GCA-3-1|chr6_244_tRNACys_GCA+	chr6	47978846	47979218	tRNA-Cys-GCA-3-1	chr6_244_tRNACys_GCA+	tRNA	Cys	0.454725	2.89818	0.0166795	0.12922	-3.70087	Yes	No	Null	4.77055	5.22528	4.72234	Yes	4.81877	Yes	5.12437	Yes	5.25401	Yes	5.29745	Yes
190	chr6:48133786-48134158|tRNA-Cys-GCA-4-1|chr6_249_tRNACys_GCA+	chr6	48133786	48134158	tRNA-Cys-GCA-4-1	chr6_249_tRNACys_GCA+	tRNA	Cys	0.126688	0.678557	0.513578	0.99005	-6.74279	No	No	Null	0.133191	0.25988	0.311958	No	-0.0455758	No	0.353612	No	0.0387656	No	0.387261	No
191	chr6:48139359-48139731|tRNA-Cys-GCA-16-1|chr6_1603_tRNACys_GCA-	chr6	48139359	48139731	tRNA-Cys-GCA-16-1	chr6_1603_tRNACys_GCA-	tRNA	Cys	0.101776	0.605912	0.558745	0.998238	-6.79177	No	No	Null	0.113861	0.215637	0.273298	No	-0.0455758	No	0.301531	No	0.177032	No	0.168347	No
192	chr6:48140331-48140705|tRNA-Cys-GCA-20-1|chr6_1602_tRNACys_GCA-	chr6	48140331	48140705	tRNA-Cys-GCA-20-1	chr6_1602_tRNACys_GCA-	tRNA	Cys	0.0146726	0.0840769	0.934737	0.998238	-6.98525	No	No	Null	0.0748912	0.0895637	0.195358	No	-0.0455758	No	0.280248	No	0.0387656	No	-0.0503229	No
193	chr6:48143205-48143577|tRNA-Cys-GCA-14-1|chr6_250_tRNACys_GCA+	chr6	48143205	48143577	tRNA-Cys-GCA-14-1	chr6_250_tRNACys_GCA+	tRNA	Cys	0.0774545	0.488596	0.636189	0.998238	-6.85994	No	No	Null	-0.0230463	0.0544082	-0.000516708	No	-0.0455758	No	0.174782	No	0.0387656	No	-0.0503229	No
194	chr6:48144777-48145149|tRNA-Cys-GCA-4-2|chr6_1601_tRNACys_GCA-	chr6	48144777	48145149	tRNA-Cys-GCA-4-2	chr6_1601_tRNACys_GCA-	tRNA	Cys	-0.15354	-0.792186	0.447547	0.961953	-6.65621	No	No	Null	0.238076	0.0845363	0.478735	No	-0.00258242	No	0.265166	No	0.0387656	No	-0.0503229	No
195	chr6:48154563-48154935|tRNA-Cys-GCA-4-3|chr6_251_tRNACys_GCA+	chr6	48154563	48154935	tRNA-Cys-GCA-4-3	chr6_251_tRNACys_GCA+	tRNA	Cys	0.0590481	0.384672	0.708936	0.998238	-6.90867	No	No	Null	-0.00258986	0.0564582	0.0403961	No	-0.0455758	No	0.0672859	No	0.100794	No	0.00129423	No
196	chr6:48156124-48156496|tRNA-Cys-GCA-4-4|chr6_1600_tRNACys_GCA-	chr6	48156124	48156496	tRNA-Cys-GCA-4-4	chr6_1600_tRNACys_GCA-	tRNA	Cys	-0.033201	-0.203246	0.843222	0.998238	-6.96654	No	No	Null	0.116306	0.0831052	0.0268083	No	0.205804	No	0.120256	No	0.179382	No	-0.0503229	No
197	chr6:48160028-48160400|tRNA-Cys-GCA-4-5|chr6_252_tRNACys_GCA+	chr6	48160028	48160400	tRNA-Cys-GCA-4-5	chr6_252_tRNACys_GCA+	tRNA	Cys	-0.00322939	-0.0205291	0.984045	0.998238	-6.98889	No	No	Null	0.083061	0.0798316	-0.0101528	No	0.176275	No	0.0672859	No	0.134655	No	0.037554	No
198	chr6:48161022-48161394|tRNA-Cys-GCA-27-1|chr6_253_tRNACys_GCA+	chr6	48161022	48161394	tRNA-Cys-GCA-27-1	chr6_253_tRNACys_GCA+	tRNA	Cys	0.0207284	0.127375	0.901294	0.998238	-6.98024	No	No	Null	0.164247	0.184976	0.138248	No	0.190247	No	0.324229	No	0.0387656	No	0.191932	No
199	chr6:48163950-48164322|tRNA-Cys-GCA-4-6|chr6_254_tRNACys_GCA+	chr6	48163950	48164322	tRNA-Cys-GCA-4-6	chr6_254_tRNACys_GCA+	tRNA	Cys	0.149394	0.968843	0.356599	0.90069	-6.49881	No	No	Null	0.0529004	0.202295	-0.0101528	No	0.115954	No	0.214101	No	0.235805	No	0.156978	No
200	chr6:48186167-48186539|tRNA-Cys-GCA-19-1|chr6_255_tRNACys_GCA+	chr6	48186167	48186539	tRNA-Cys-GCA-19-1	chr6_255_tRNACys_GCA+	tRNA	Cys	-0.182163	-1.1638	0.272851	0.822051	-6.29566	No	No	Null	0.49818	0.316017	0.568117	No	0.428242	No	0.369637	No	0.341293	No	0.23712	No
201	chr6:48196875-48197247|tRNA-Cys-GCA-4-7|chr6_256_tRNACys_GCA+	chr6	48196875	48197247	tRNA-Cys-GCA-4-7	chr6_256_tRNACys_GCA+	tRNA	Cys	0.165546	0.91107	0.384753	0.928941	-6.55322	No	No	Null	-0.0278643	0.137682	-0.0101528	No	-0.0455758	No	0.412402	No	0.0387656	No	-0.0381235	No
202	chr6:48204917-48205289|tRNA-Cys-GCA-25-1|chr6_258_tRNACys_GCA+	chr6	48204917	48205289	tRNA-Cys-GCA-25-1	chr6_258_tRNACys_GCA+	tRNA	Cys	0.189176	1.19339	0.261617	0.795671	-6.26236	No	No	Null	-0.0278643	0.161311	-0.0101528	No	-0.0455758	No	0.180459	No	0.0387656	No	0.26471	No
203	chr6:48207300-48207672|tRNA-Cys-GCA-4-8|chr6_1599_tRNACys_GCA-	chr6	48207300	48207672	tRNA-Cys-GCA-4-8	chr6_1599_tRNACys_GCA-	tRNA	Cys	-0.0361976	-0.232745	0.820888	0.998238	-6.95952	No	No	Null	0.0547738	0.0185762	-0.0101528	No	0.1197	No	0.0672859	No	0.0387656	No	-0.0503229	No
204	chr6:48209687-48210059|tRNA-Cys-GCA-7-1|chr6_1598_tRNACys_GCA-	chr6	48209687	48210059	tRNA-Cys-GCA-7-1	chr6_1598_tRNACys_GCA-	tRNA	Cys	0.124783	0.821548	0.431433	0.95348	-6.63193	No	No	Null	-0.0278643	0.0969189	-0.0101528	No	-0.0455758	No	0.0848509	No	0.0687167	No	0.137189	No
205	chr6:48214440-48214814|tRNA-Cys-ACA-1-1|chr6_1597_tRNACys_ACA-	chr6	48214440	48214814	tRNA-Cys-ACA-1-1	chr6_1597_tRNACys_ACA-	tRNA	Cys	-0.0958004	-0.541442	0.600647	0.998238	-6.83093	No	No	Null	0.172715	0.076915	-0.00369607	No	0.349127	No	0.0672859	No	0.213782	No	-0.0503229	No
206	chr6:48222943-48223315|tRNA-Cys-GCA-4-9|chr6_1596_tRNACys_GCA-	chr6	48222943	48223315	tRNA-Cys-GCA-4-9	chr6_1596_tRNACys_GCA-	tRNA	Cys	-0.0438958	-0.260066	0.800352	0.998238	-6.95219	No	No	Null	0.274948	0.231053	0.32981	No	0.220087	No	0.369637	No	0.0387656	No	0.284755	No
207	chr6:48224178-48224550|tRNA-Cys-GCA-8-1|chr6_1595_tRNACys_GCA-	chr6	48224178	48224550	tRNA-Cys-GCA-8-1	chr6_1595_tRNACys_GCA-	tRNA	Cys	0.0951247	0.620872	0.549263	0.998238	-6.7821	No	No	Null	0.0270052	0.12213	-0.0101528	No	0.0641631	No	0.0999543	No	0.086833	No	0.179602	No
208	chr6:48244165-48244537|tRNA-Cys-GCA-4-10|chr6_1594_tRNACys_GCA-	chr6	48244165	48244537	tRNA-Cys-GCA-4-10	chr6_1594_tRNACys_GCA-	tRNA	Cys	0.0979349	0.62004	0.549787	0.998238	-6.78265	No	No	Null	-0.0218229	0.0761121	-0.0101528	No	-0.033493	No	0.200319	No	0.0387656	No	-0.0107481	No
209	chr6:48251952-48252324|tRNA-Cys-GCA-4-11|chr6_1593_tRNACys_GCA-	chr6	48251952	48252324	tRNA-Cys-GCA-4-11	chr6_1593_tRNACys_GCA-	tRNA	Cys	0.045312	0.295508	0.773952	0.998238	-6.94149	No	No	Null	-0.0267358	0.0185762	-0.00789571	No	-0.0455758	No	0.0672859	No	0.0387656	No	-0.0503229	No
210	chr6:48252929-48253301|tRNA-Cys-GCA-12-1|chr6_1592_tRNACys_GCA-	chr6	48252929	48253301	tRNA-Cys-GCA-12-1	chr6_1592_tRNACys_GCA-	tRNA	Cys	0.0340008	0.199604	0.84599	0.998238	-6.96734	No	No	Null	0.0503418	0.0843426	0.14626	No	-0.0455758	No	0.264585	No	0.0387656	No	-0.0503229	No
211	chr6:48261571-48261943|tRNA-Cys-GCA-4-12|chr6_1591_tRNACys_GCA-	chr6	48261571	48261943	tRNA-Cys-GCA-4-12	chr6_1591_tRNACys_GCA-	tRNA	Cys	0.188013	1.20458	0.257464	0.792629	-6.24959	No	No	Null	0.0610177	0.249031	0.15463	No	-0.0325941	No	0.237554	No	0.244345	No	0.265194	No
212	chr6:48268307-48268679|tRNA-Cys-GCA-4-13|chr6_1590_tRNACys_GCA-	chr6	48268307	48268679	tRNA-Cys-GCA-4-13	chr6_1590_tRNACys_GCA-	tRNA	Cys	-0.028335	-0.181835	0.859526	0.998238	-6.97104	No	No	Null	0.111422	0.0830866	0.0365617	No	0.186281	No	0.0672859	No	0.0387656	No	0.143208	No
213	chr6:48271775-48272147|tRNA-Cys-GCA-4-14|chr6_259_tRNACys_GCA+	chr6	48271775	48272147	tRNA-Cys-GCA-4-14	chr6_259_tRNACys_GCA+	tRNA	Cys	0.214408	1.23178	0.247599	0.792629	-6.21823	No	No	Null	0.0483008	0.262709	0.142177	No	-0.0455758	No	0.158226	No	0.475801	No	0.1541	No
214	chr6:48273529-48273901|tRNA-Cys-GCA-4-15|chr6_260_tRNACys_GCA+	chr6	48273529	48273901	tRNA-Cys-GCA-4-15	chr6_260_tRNACys_GCA+	tRNA	Cys	-0.163439	-0.906026	0.387284	0.931022	-6.55783	No	No	Null	0.263534	0.100095	0.0663529	No	0.460715	No	0.248983	No	0.0387656	No	0.0125375	No
215	chr6:48278641-48279013|tRNA-Cys-GCA-22-1|chr6_1589_tRNACys_GCA-	chr6	48278641	48279013	tRNA-Cys-GCA-22-1	chr6_1589_tRNACys_GCA-	tRNA	Cys	0.206694	1.04758	0.320706	0.871951	-6.42029	No	No	Null	0.00370663	0.210401	-0.0101528	No	0.0175661	No	0.56056	No	0.0387656	No	0.0318774	No
216	chr6:48279620-48279992|tRNA-Cys-GCA-4-16|chr6_1588_tRNACys_GCA-	chr6	48279620	48279992	tRNA-Cys-GCA-4-16	chr6_1588_tRNACys_GCA-	tRNA	Cys	0.0551487	0.357721	0.728357	0.998238	-6.91948	No	No	Null	-0.0278643	0.0272844	-0.0101528	No	-0.0455758	No	0.0934104	No	0.0387656	No	-0.0503229	No
217	chr6:48288725-48289097|tRNA-Cys-GCA-11-1|chr6_1587_tRNACys_GCA-	chr6	48288725	48289097	tRNA-Cys-GCA-11-1	chr6_1587_tRNACys_GCA-	tRNA	Cys	-0.164796	-0.999291	0.342382	0.890697	-6.46903	No	No	Null	0.284181	0.119385	0.271316	No	0.297046	No	0.301531	No	0.0387656	No	0.0178577	No
218	chr6:48292856-48293228|tRNA-Cys-GCA-6-1|chr6_1586_tRNACys_GCA-	chr6	48292856	48293228	tRNA-Cys-GCA-6-1	chr6_1586_tRNACys_GCA-	tRNA	Cys	0.0496917	0.326369	0.751208	0.998238	-6.93108	No	No	Null	0.221914	0.271606	0.247995	No	0.195834	No	0.307697	No	0.277593	No	0.229527	No
219	chr6:48297282-48297654|tRNA-Cys-GCA-4-17|chr6_261_tRNACys_GCA+	chr6	48297282	48297654	tRNA-Cys-GCA-4-17	chr6_261_tRNACys_GCA+	tRNA	Cys	-0.109291	-0.685627	0.509303	0.989143	-6.73776	No	No	Null	0.183688	0.0743965	0.130729	No	0.236646	No	0.158752	No	0.11476	No	-0.0503229	No
220	chr6:48298799-48299171|tRNA-Cys-GCA-4-18|chr6_1585_tRNACys_GCA-	chr6	48298799	48299171	tRNA-Cys-GCA-4-18	chr6_1585_tRNACys_GCA-	tRNA	Cys	-0.0463715	-0.286363	0.780736	0.998238	-6.94438	No	No	Null	0.0739192	0.0275477	0.193414	No	-0.0455758	No	0.0942003	No	0.0387656	No	-0.0503229	No
221	chr6:48302308-48302680|tRNA-Cys-GCA-21-1|chr6_262_tRNACys_GCA+	chr6	48302308	48302680	tRNA-Cys-GCA-21-1	chr6_262_tRNACys_GCA+	tRNA	Cys	0.230804	1.40187	0.192713	0.693178	-6.01102	No	No	Null	-0.0257176	0.205087	-0.00585937	No	-0.0455758	No	0.347434	No	0.0387656	No	0.22906	No
222	chr6:48303314-48303686|tRNA-Cys-GCA-9-1|chr6_263_tRNACys_GCA+	chr6	48303314	48303686	tRNA-Cys-GCA-9-1	chr6_263_tRNACys_GCA+	tRNA	Cys	-0.159407	-0.949423	0.36589	0.911493	-6.5174	No	No	Null	0.23841	0.079003	0.323765	No	0.153055	No	0.248566	No	0.0387656	No	-0.0503229	No
223	chr6:48305313-48305685|tRNA-Cys-GCA-18-1|chr6_1584_tRNACys_GCA-	chr6	48305313	48305685	tRNA-Cys-GCA-18-1	chr6_1584_tRNACys_GCA-	tRNA	Cys	0.0493528	0.321668	0.754657	0.998238	-6.93273	No	No	Null	-0.0278643	0.0214885	-0.0101528	No	-0.0455758	No	0.0672859	No	0.0475024	No	-0.0503229	No
224	chr6:48308578-48308950|tRNA-Cys-GCA-15-1|chr6_1583_tRNACys_GCA-	chr6	48308578	48308950	tRNA-Cys-GCA-15-1	chr6_1583_tRNACys_GCA-	tRNA	Cys	-0.133871	-0.838356	0.422386	0.95348	-6.61768	No	No	Null	0.180399	0.0465272	0.269683	No	0.0911141	No	0.116354	No	0.0735502	No	-0.0503229	No
225	chr6:48309556-48309928|tRNA-Cys-GCA-4-19|chr6_1582_tRNACys_GCA-	chr6	48309556	48309928	tRNA-Cys-GCA-4-19	chr6_1582_tRNACys_GCA-	tRNA	Cys	0.198199	1.02743	0.329622	0.87499	-6.44085	No	No	Null	-0.0278643	0.170335	-0.0101528	No	-0.0455758	No	0.0672859	No	0.494042	No	-0.0503229	No
226	chr6:48311348-48311720|tRNA-Cys-GCA-17-1|chr6_264_tRNACys_GCA+	chr6	48311348	48311720	tRNA-Cys-GCA-17-1	chr6_264_tRNACys_GCA+	tRNA	Cys	0.17151	1.04279	0.322808	0.871951	-6.4252	No	No	Null	-0.0278643	0.143645	-0.0101528	No	-0.0455758	No	0.072316	No	0.321431	No	0.0371892	No
227	chr6:48312867-48313239|tRNA-Cys-GCA-4-20|chr6_1581_tRNACys_GCA-	chr6	48312867	48313239	tRNA-Cys-GCA-4-20	chr6_1581_tRNACys_GCA-	tRNA	Cys	0.195009	1.14231	0.281249	0.826479	-6.31946	No	No	Null	0.0728077	0.267817	0.149743	No	-0.00412807	No	0.0672859	No	0.382253	No	0.353912	No
228	chr6:48316383-48316758|tRNA-Cys-GCA-23-1|chr6_265_tRNACys_GCA+	chr6	48316383	48316758	tRNA-Cys-GCA-23-1	chr6_265_tRNACys_GCA+	tRNA	Cys	0.0111453	0.0555613	0.95684	0.998238	-6.98743	No	No	Null	0.142171	0.153316	0.289536	No	-0.0051941	No	0.471506	No	0.0387656	No	-0.0503229	No
229	chr6:48317364-48317736|tRNA-Cys-GCA-4-21|chr6_266_tRNACys_GCA+	chr6	48317364	48317736	tRNA-Cys-GCA-4-21	chr6_266_tRNACys_GCA+	tRNA	Cys	-0.0604228	-0.322562	0.754001	0.998238	-6.93242	No	No	Null	0.152791	0.0923681	0.351158	No	-0.0455758	No	0.288661	No	0.0387656	No	-0.0503229	No
230	chr6:48332689-48333061|tRNA-Cys-GCA-4-22|chr6_1580_tRNACys_GCA-	chr6	48332689	48333061	tRNA-Cys-GCA-4-22	chr6_1580_tRNACys_GCA-	tRNA	Cys	0.0492579	0.325387	0.751928	0.998238	-6.93143	No	No	Null	-0.00934974	0.0399082	-0.0101528	No	-0.00854668	No	0.0672859	No	0.0387656	No	0.0136731	No
231	chr6:48335957-48336329|tRNA-Cys-GCA-4-23|chr6_1579_tRNACys_GCA-	chr6	48335957	48336329	tRNA-Cys-GCA-4-23	chr6_1579_tRNACys_GCA-	tRNA	Cys	0.211575	1.38335	0.198144	0.698641	-6.03447	No	No	Null	-0.0278643	0.18371	-0.0101528	No	-0.0455758	No	0.194371	No	0.233466	No	0.123294	No
232	chr6:48336940-48337312|tRNA-Cys-GCA-4-24|chr6_1578_tRNACys_GCA-	chr6	48336940	48337312	tRNA-Cys-GCA-4-24	chr6_1578_tRNACys_GCA-	tRNA	Cys	0.154037	0.691433	0.505808	0.989013	-6.73358	No	No	Null	0.103628	0.257665	-0.0101528	No	0.217409	No	0.0722043	No	0.688811	No	0.0119793	No
233	chr6:48340462-48340834|tRNA-Cys-GCA-10-1|chr6_267_tRNACys_GCA+	chr6	48340462	48340834	tRNA-Cys-GCA-10-1	chr6_267_tRNACys_GCA+	tRNA	Cys	0.250351	1.44661	0.180125	0.682235	-5.95357	No	No	Null	0.00903342	0.259385	0.0636427	No	-0.0455758	No	0.332308	No	0.0387656	No	0.407081	No
234	chr6:48341437-48341809|tRNA-Cys-GCA-24-1|chr6_268_tRNACys_GCA+	chr6	48341437	48341809	tRNA-Cys-GCA-24-1	chr6_268_tRNACys_GCA+	tRNA	Cys	0.151766	0.869725	0.405851	0.938114	-6.59043	No	No	Null	-0.0278643	0.123901	-0.0101528	No	-0.0455758	No	0.0672859	No	0.354741	No	-0.0503229	No
235	chr6:48349611-48349983|tRNA-Cys-GCA-4-25|chr6_1577_tRNACys_GCA-	chr6	48349611	48349983	tRNA-Cys-GCA-4-25	chr6_1577_tRNACys_GCA-	tRNA	Cys	0.0464405	0.302915	0.768472	0.998238	-6.93909	No	No	Null	-0.0278643	0.0185762	-0.0101528	No	-0.0455758	No	0.0672859	No	0.0387656	No	-0.0503229	No
236	chr6:48352871-48353242|tRNA-Cys-GCA-26-1|chr6_1576_tRNACys_GCA-	chr6	48352871	48353242	tRNA-Cys-GCA-26-1	chr6_1576_tRNACys_GCA-	tRNA	Cys	0.0179917	0.0959747	0.925531	0.998238	-6.98408	No	No	Null	0.158888	0.17688	0.196196	No	0.121581	No	0.464911	No	0.116052	No	-0.0503229	No
237	chr6:48353868-48354240|tRNA-Cys-GCA-4-26|chr6_1575_tRNACys_GCA-	chr6	48353868	48354240	tRNA-Cys-GCA-4-26	chr6_1575_tRNACys_GCA-	tRNA	Cys	0.0794472	0.473342	0.646638	0.998238	-6.86779	No	No	Null	0.0172115	0.0966587	0.0799988	No	-0.0455758	No	0.0672859	No	0.273013	No	-0.0503229	No
238	chr6:48355704-48356076|tRNA-Cys-GCA-4-27|chr6_269_tRNACys_GCA+	chr6	48355704	48356076	tRNA-Cys-GCA-4-27	chr6_269_tRNACys_GCA+	tRNA	Cys	0.0107513	0.0700181	0.945628	0.998238	-6.98643	No	No	Null	0.0114996	0.022251	-0.0101528	No	0.0331521	No	0.0672859	No	0.04979	No	-0.0503229	No
239	chr6:48356700-48357072|tRNA-Cys-GCA-13-1|chr6_270_tRNACys_GCA+	chr6	48356700	48357072	tRNA-Cys-GCA-13-1	chr6_270_tRNACys_GCA+	tRNA	Cys	0.15674	0.884771	0.398081	0.935844	-6.57706	No	No	Null	0.196082	0.352822	-0.0101528	No	0.402318	No	0.290965	No	0.444286	No	0.323215	No
240	chr6:48363381-48363753|tRNA-Cys-GCA-4-28|chr6_1574_tRNACys_GCA-	chr6	48363381	48363753	tRNA-Cys-GCA-4-28	chr6_1574_tRNACys_GCA-	tRNA	Cys	-0.261551	-1.42162	0.187066	0.687269	-5.9858	No	No	Null	0.429986	0.168434	0.333575	No	0.526396	No	0.436353	No	0.0387656	No	0.0301851	No
241	chr6:48364294-48364666|tRNA-Cys-GCA-28-1|chr6_1573_tRNACys_GCA-	chr6	48364294	48364666	tRNA-Cys-GCA-28-1	chr6_1573_tRNACys_GCA-	tRNA	Cys	0.122366	0.696777	0.502605	0.989013	-6.72972	No	No	Null	-0.00706645	0.1153	-0.0101528	No	-0.0039801	No	0.357456	No	0.0387656	No	-0.0503229	No
242	chr6:86403742-86404113|tRNA-Gly-CCC-1-1|chr6_477_tRNAGly_CCC+	chr6	86403742	86404113	tRNA-Gly-CCC-1-1	chr6_477_tRNAGly_CCC+	tRNA	Gly	0.123881	0.59237	0.567408	0.998238	-6.80034	Yes	No	Null	5.16113	5.28501	5.24911	Yes	5.07314	Yes	5.05676	Yes	5.66892	Yes	5.12935	Yes
243	chr6:89763701-89764072|tRNA-Gln-CTG-7-1|chr6_527_tRNAGln_CTG+	chr6	89763701	89764072	tRNA-Gln-CTG-7-1	chr6_527_tRNAGln_CTG+	tRNA	Gln	-0.00725528	-0.0465018	0.963871	0.998238	-6.98794	No	No	Null	0.0258315	0.0185762	0.0972388	No	-0.0455758	No	0.0672859	No	0.0387656	No	-0.0503229	No
244	chr6:100471373-100471752|tRNA-Lys-TTT-7-1|chr6_1279_tRNALys_TTT-	chr6	100471373	100471752	tRNA-Lys-TTT-7-1	chr6_1279_tRNALys_TTT-	tRNA	Lys	-0.0425149	-0.272592	0.79099	0.998238	-6.94857	No	No	Null	0.0610911	0.0185762	-0.00961917	No	0.131801	No	0.0672859	No	0.0387656	No	-0.0503229	No
245	chr6:120926403-120926802|B2_Mm1a_B2_SINE-_and_B1_Mus1_Alu_SINE-	chr6	120926403	120926802	B2_Mm1a_B2_SINE-_and_B1_Mus1_Alu_SINE-		SINE		0.178093	0.960348	0.360642	0.901604	-6.50698	Yes	No	Null	1.32468	1.50277	1.07161	No	1.57774	Yes	1.46074	Yes	1.55335	Yes	1.49422	Yes
246	chr6:128759843-128760494|B4A_SINE_B4-	chr6	128759843	128760494	B4A_SINE_B4-		SINE		-0.00701334	-0.0427993	0.966746	0.998238	-6.98812	Yes	No	Null	4.99033	4.98332	4.90507	Yes	5.0756	Yes	4.8917	Yes	5.12724	Yes	4.931	Yes
247	chr6:128760557-128760951|Rn4.5s|4.5SRNA_scRNA	chr6	128760557	128760951	Rn4.5s	4.5SRNA_scRNA	Rn4.5S		-0.0613464	-0.385374	0.708433	0.998238	-6.90838	Yes	No	Null	5.08298	5.02163	5.06547	Yes	5.10048	Yes	4.90573	Yes	5.01495	Yes	5.14422	Yes
248	chr6:128763979-128764373|Rn4.5s|4.5SRNA_scRNA	chr6	128763979	128764373	Rn4.5s	4.5SRNA_scRNA	Rn4.5S		-0.205456	-1.03311	0.32709	0.874484	-6.43509	Yes	No	Null	5.55077	5.34531	5.43674	Yes	5.6648	Yes	5.07935	Yes	5.65048	Yes	5.30611	Yes
249	chr6:128798684-128799181|B4A_SINE_B4-	chr6	128798684	128799181	B4A_SINE_B4-		SINE		-0.253785	-1.14937	0.278466	0.826479	-6.31168	Yes	No	Null	5.34142	5.08764	5.15385	Yes	5.52899	Yes	5.17634	Yes	5.37067	Yes	4.7159	Yes
250	chr6:128799252-128799691|Rn4.5s|4.5SRNA_scRNA	chr6	128799252	128799691	Rn4.5s	4.5SRNA_scRNA	Rn4.5S		-0.0992434	-0.504503	0.625382	0.998238	-6.85151	Yes	No	Null	5.2969	5.19766	5.1314	Yes	5.46241	Yes	5.07764	Yes	5.4871	Yes	5.02825	Yes
251	chr6:128802864-128803258|Rn4.5s|4.5SRNA_scRNA	chr6	128802864	128803258	Rn4.5s	4.5SRNA_scRNA	Rn4.5S		-0.0388231	-0.189312	0.853824	0.998238	-6.96952	Yes	No	Null	5.3504	5.31158	5.15819	Yes	5.54262	Yes	5.15101	Yes	5.62366	Yes	5.16007	Yes
252	chr6:128838309-128838695|Rn4.5s|4.5SRNA_scRNA+	chr6	128838309	128838695	Rn4.5s	4.5SRNA_scRNA+	Rn4.5S		-0.274185	-1.41781	0.188146	0.687269	-5.99069	Yes	No	Null	5.54654	5.27235	5.26517	Yes	5.8279	Yes	5.24543	Yes	5.34671	Yes	5.22492	Yes
253	chr6:128838756-128839328|B4A_SINE_B4+	chr6	128838756	128839328	B4A_SINE_B4+		SINE		0.0674544	0.344116	0.73824	0.998238	-6.92464	Yes	No	Null	5.0422	5.10966	4.76913	Yes	5.31527	Yes	4.97088	Yes	5.19536	Yes	5.16273	Yes
254	chr6:128843137-128843532|Rn4.5s|4.5SRNA_scRNA+	chr6	128843137	128843532	Rn4.5s	4.5SRNA_scRNA+	Rn4.5S		-0.128505	-0.648796	0.531812	0.998238	-6.76347	Yes	No	Null	5.48509	5.35659	5.3148	Yes	5.65538	Yes	5.11944	Yes	5.62583	Yes	5.32449	Yes
255	chr6:128845945-128846344|B2_Mm1a_B2_SINE-	chr6	128845945	128846344	B2_Mm1a_B2_SINE-		SINE		0.150467	0.839796	0.421617	0.95348	-6.61645	No	No	Null	0.197946	0.348413	0.0159571	No	0.379935	No	0.427304	No	0.433009	No	0.184927	No
256	chr6:149148317-149148716|B2_Mm1t_B2_SINE-	chr6	149148317	149148716	B2_Mm1t_B2_SINE-		SINE		0.00954314	0.0543109	0.957811	0.998238	-6.9875	Yes	No	Null	1.18114	1.19068	1.34006	No	1.02223	Yes	1.21324	Yes	1.32269	Yes	1.03612	No
257	chr7:4476006-4476430|tRNA-Ser-AGA-5-1|chr7_37_tRNASer_AGA+	chr7	4476006	4476430	tRNA-Ser-AGA-5-1	chr7_37_tRNASer_AGA+	tRNA	Ser	0.0814953	0.519907	0.615005	0.998238	-6.84309	No	No	Null	-0.0278643	0.053631	-0.0101528	No	-0.0455758	No	0.159474	No	0.0387656	No	-0.0373466	No
258	chr7:12125815-12126190|tRNA-Val-CAC-8-1|chr7_78_tRNAVal_CAC+	chr7	12125815	12126190	tRNA-Val-CAC-8-1	chr7_78_tRNAVal_CAC+	tRNA	Val	-0.00645052	-0.0312343	0.975728	0.998238	-6.98859	No	No	Null	0.344065	0.337615	0.340012	No	0.348118	No	0.50873	No	0.554437	No	-0.0503229	No
259	chr7:19301093-19301480|tRNA-SeC-TCA-1-1|chr7_147_tRNASeC_TCA+	chr7	19301093	19301480	tRNA-SeC-TCA-1-1	chr7_147_tRNASeC_TCA+	tRNA	SeC	0.14509	0.681001	0.512098	0.99005	-6.74106	Yes	No	Null	4.67898	4.82407	4.37478	Yes	4.98317	Yes	4.6095	Yes	4.97605	Yes	4.88665	Yes
260	chr7:25267360-25267759|NA_13	chr7	25267360	25267759	NA_13		Other		-0.0668884	-0.401167	0.697156	0.998238	-6.90168	No	No	Null	0.888329	0.821441	0.721931	No	1.05473	No	0.849718	No	0.825199	No	0.789406	No
261	chr7:26460666-26461038|tRNA-Gly-GCC-6-1|chr7_2134_tRNAGly_GCC-	chr7	26460666	26461038	tRNA-Gly-GCC-6-1	chr7_2134_tRNAGly_GCC-	tRNA	Gly	-0.0513782	-0.268354	0.794153	0.998238	-6.94981	No	No	Null	0.168465	0.117087	-0.0101528	No	0.347084	No	0.362819	No	0.0387656	No	-0.0503229	No
262	chr7:27474462-27474861|NA_14	chr7	27474462	27474861	NA_14		Other		-0.151725	-0.98573	0.348661	0.89434	-6.48238	No	No	Null	0.996355	0.84463	0.98221	No	1.0105	No	0.770311	No	0.910145	No	0.853434	No
263	chr7:28372848-28373243|tRNA-Ile-TAT-1-1|chr7_259_tRNAIle_TAT+	chr7	28372848	28373243	tRNA-Ile-TAT-1-1	chr7_259_tRNAIle_TAT+	tRNA	Ile	0.351599	1.65958	0.129533	0.58538	-5.6652	Yes	No	Null	4.78089	5.13249	4.50218	Yes	5.0596	Yes	4.9098	Yes	5.35012	Yes	5.13755	Yes
264	chr7:28793837-28794210|tRNA-Lys-TTT-2-1|chr7_2081_tRNALys_TTT-	chr7	28793837	28794210	tRNA-Lys-TTT-2-1	chr7_2081_tRNALys_TTT-	tRNA	Lys	0.115688	0.518314	0.616073	0.998238	-6.84397	No	No	Null	0.637806	0.753494	0.302373	No	0.973238	No	0.565404	No	0.971208	No	0.723869	No
265	chr7:35234619-35234993|tRNA-Thr-AGT-1-1|chr7_1982_tRNAThr_AGT-	chr7	35234619	35234993	tRNA-Thr-AGT-1-1	chr7_1982_tRNAThr_AGT-	tRNA	Thr	-0.157203	-0.88664	0.397124	0.935844	-6.57538	Yes	No	Null	5.38227	5.22507	5.19749	Yes	5.56704	Yes	5.08807	Yes	5.32749	Yes	5.25964	Yes
266	chr7:45485071-45485546|B2_Mm2_SINE_B2+	chr7	45485071	45485546	B2_Mm2_SINE_B2+		SINE		0.146522	0.833213	0.42514	0.95348	-6.62207	Yes	No	Null	1.28155	1.42807	1.44942	Yes	1.11367	Yes	1.49586	Yes	1.5159	Yes	1.27245	Yes
267	chr7:46985613-46986012|B2_Mm2_B2_SINE-	chr7	46985613	46986012	B2_Mm2_B2_SINE-		SINE		0.185696	0.927877	0.376403	0.928941	-6.53767	Yes	No	Null	1.73594	1.92164	1.6407	Yes	1.83118	Yes	1.82452	Yes	2.25729	Yes	1.68309	Yes
268	chr7:52508079-52508478|B3_B2_SINE+	chr7	52508079	52508478	B3_B2_SINE+		SINE		0.258163	1.58846	0.14481	0.600411	-5.76407	Yes	No	Null	1.09603	1.3542	0.972292	No	1.21977	Yes	1.34126	Yes	1.43315	Yes	1.28818	Yes
269	chr7:58399164-58399536|tRNA-Glu-TTC-1-1|chr7_545_tRNAGlu_TTC+	chr7	58399164	58399536	tRNA-Glu-TTC-1-1	chr7_545_tRNAGlu_TTC+	tRNA	Glu	-0.259164	-1.58168	0.146346	0.600411	-5.77336	Yes	No	Null	5.32216	5.063	5.20414	Yes	5.44019	Yes	5.07822	Yes	5.1506	Yes	4.96018	Yes
270	chr7:63993762-63994135|tRNA-Ala-AGC-12-1|chr7_1806_tRNAAla_AGC-	chr7	63993762	63994135	tRNA-Ala-AGC-12-1	chr7_1806_tRNAAla_AGC-	tRNA	Ala	0.140259	0.821877	0.431254	0.95348	-6.63165	No	No	Null	-0.0278643	0.112395	-0.0101528	No	-0.0455758	No	0.0672859	No	0.320221	No	-0.0503229	No
271	chr7:79466268-79466641|tRNA-Arg-TCG-1-1|chr7_629_tRNAArg_TCG+	chr7	79466268	79466641	tRNA-Arg-TCG-1-1	chr7_629_tRNAArg_TCG+	tRNA	Arg	0.11387	0.52954	0.60856	0.998238	-6.83771	Yes	No	Null	5.2009	5.31477	4.92633	Yes	5.47547	Yes	5.0394	Yes	5.49303	Yes	5.41188	Yes
272	chr7:98815264-98815580|tRNA-Pro-TGG-1-1|chr7_725_tRNAPro_TGG+	chr7	98815264	98815580	tRNA-Pro-TGG-1-1	chr7_725_tRNAPro_TGG+	tRNA	Pro	0.288478	1.62594	0.136568	0.597401	-5.71226	Yes	No	Null	5.2437	5.53218	5.06825	Yes	5.41916	Yes	5.41777	Yes	5.68431	Yes	5.49446	Yes
273	chr7:98815581-98815897|tRNA-Pro-AGG-1-4|chr7_1613_tRNAPro_AGG-	chr7	98815581	98815897	tRNA-Pro-AGG-1-4	chr7_1613_tRNAPro_AGG-	tRNA	Pro	-0.0911323	-0.534814	0.605046	0.998238	-6.83473	Yes	No	Null	5.34263	5.2515	5.16092	Yes	5.52434	Yes	5.20604	Yes	5.24113	Yes	5.30734	Yes
274	chr7:99543749-99544121|tRNA-Glu-CTC-5-1|chr7_1598_tRNAGlu_CTC-	chr7	99543749	99544121	tRNA-Glu-CTC-5-1	chr7_1598_tRNAGlu_CTC-	tRNA	Glu	-0.30477	-1.32232	0.216958	0.738913	-6.11023	No	No	Null	0.399472	0.0947018	-0.0101528	No	0.809097	No	0.0672859	No	0.0387656	No	0.178054	No
275	chr7:110193029-110193492|B1_Mus1_SINE_Alu-	chr7	110193029	110193492	B1_Mus1_SINE_Alu-		SINE		0.0229488	0.121132	0.906106	0.998238	-6.98109	Yes	No	Null	3.14527	3.16821	3.1261	Yes	3.16444	Yes	3.1956	Yes	3.42635	Yes	2.8827	Yes
276	chr7:120835328-120835710|tRNA-Leu-TAG-3-1|chr7_1422_tRNALeu_TAG-	chr7	120835328	120835710	tRNA-Leu-TAG-3-1	chr7_1422_tRNALeu_TAG-	tRNA	Leu	-0.157759	-0.911171	0.384702	0.928941	-6.55312	Yes	No	Null	5.40003	5.24227	5.35093	Yes	5.44913	Yes	5.15921	Yes	5.4667	Yes	5.1009	Yes
277	chr7:120842433-120842929|B1_Mus1_SINE_Alu-	chr7	120842433	120842929	B1_Mus1_SINE_Alu-		SINE		0.0368059	0.224801	0.826887	0.998238	-6.9615	Yes	No	Null	2.70505	2.74186	2.6337	Yes	2.7764	Yes	2.59033	Yes	2.84252	Yes	2.79273	Yes
278	chr7:120917366-120917748|tRNA-Leu-AAG-2-1|chr7_917_tRNALeu_AAG+	chr7	120917366	120917748	tRNA-Leu-AAG-2-1	chr7_917_tRNALeu_AAG+	tRNA	Leu	0.222728	1.31628	0.218899	0.74194	-6.1176	Yes	No	Null	4.66861	4.89134	4.62393	Yes	4.7133	Yes	4.77867	Yes	5.09546	Yes	4.79989	Yes
279	chr7:120918542-120918969|MIR_SINE_MIR-	chr7	120918542	120918969	MIR_SINE_MIR-		SINE		0.258556	1.34936	0.208444	0.716846	-6.07695	Yes	No	Null	4.1598	4.41836	3.91777	Yes	4.40184	Yes	4.2654	Yes	4.5531	Yes	4.43658	Yes
280	chr7:121004085-121004484|B2_Mm1t_B2_SINE+	chr7	121004085	121004484	B2_Mm1t_B2_SINE+		SINE		-0.0722232	-0.370166	0.719363	0.998238	-6.91458	Yes	No	Null	1.04339	0.971166	1.29788	Yes	0.788896	No	0.933803	Yes	0.843463	No	1.13623	No
281	chr7:126643147-126643546|B2_Mm1a_B2_SINE-	chr7	126643147	126643546	B2_Mm1a_B2_SINE-		SINE		0.0547102	0.252486	0.806034	0.998238	-6.95431	Yes	No	Null	2.52418	2.57889	2.41712	Yes	2.63124	Yes	2.53002	Yes	2.95649	Yes	2.25016	Yes
282	chr7:126680852-126681442|B1_Mus1_SINE_Alu-	chr7	126680852	126681442	B1_Mus1_SINE_Alu-		SINE		-0.175444	-0.966478	0.357721	0.90069	-6.50109	Yes	No	Null	2.01437	1.83893	1.78442	Yes	2.24432	Yes	1.90535	Yes	1.76277	Yes	1.84866	Yes
283	chr7:126776665-126777064|NA_15	chr7	126776665	126777064	NA_15		Other		0.0247988	0.136044	0.894621	0.998238	-6.97899	No	No	Null	0.889526	0.914325	1.12858	No	0.650469	No	0.884628	No	0.886836	No	0.971511	No
284	chr7:127182182-127182555|tRNA-Lys-CTT-17-1|chr7_1356_tRNALys_CTT-	chr7	127182182	127182555	tRNA-Lys-CTT-17-1	chr7_1356_tRNALys_CTT-	tRNA	Lys	-0.108434	-0.713008	0.492952	0.989013	-6.71781	No	No	Null	0.169089	0.0606548	0.208452	No	0.129725	No	0.0672859	No	0.0387656	No	0.0759128	No
285	chr7:144914170-144914923|BC1	chr7	144914170	144914923	BC1		Other		-0.00353967	-0.017971	0.986033	0.998238	-6.98894	No	No	Null	0.209684	0.206145	0.148605	No	0.270764	No	0.530165	No	0.138593	No	-0.0503229	No
286	chr8:14842499-14843248|B2_Mm2_SINE_B2+	chr8	14842499	14843248	B2_Mm2_SINE_B2+		SINE		0.107058	0.587501	0.570541	0.998238	-6.80337	Yes	No	Null	2.95806	3.06512	2.89151	Yes	3.02461	Yes	3.08912	Yes	3.28681	Yes	2.81941	Yes
287	chr8:36525875-36526247|tRNA-Glu-CTC-6-1|chr8_1888_tRNAGlu_CTC-	chr8	36525875	36526247	tRNA-Glu-CTC-6-1	chr8_1888_tRNAGlu_CTC-	tRNA	Glu	0.110944	0.671228	0.518033	0.99005	-6.74796	No	No	Null	-0.0278643	0.08308	-0.0101528	No	-0.0455758	No	0.260397	No	0.0387656	No	-0.0499221	No
288	chr8:38213050-38213433|tRNA-Leu-CAG-3-1|chr8_261_tRNALeu_CAG+	chr8	38213050	38213433	tRNA-Leu-CAG-3-1	chr8_261_tRNALeu_CAG+	tRNA	Leu	0.0847136	0.532703	0.606452	0.998238	-6.83592	No	No	Null	0.0653186	0.150032	0.176213	No	-0.0455758	No	0.118932	No	0.200873	No	0.130292	No
289	chr8:47123903-47124276|tRNA-Ile-AAT-5-1|chr8_1842_tRNAIle_AAT-	chr8	47123903	47124276	tRNA-Ile-AAT-5-1	chr8_1842_tRNAIle_AAT-	tRNA	Ile	0.0890052	0.568828	0.582645	0.998238	-6.8148	No	No	Null	-0.0278643	0.0611409	-0.0101528	No	-0.0455758	No	0.167072	No	0.0387656	No	-0.0224148	No
290	chr8:70698562-70698961|NA_16	chr8	70698562	70698961	NA_16		Other		-0.268558	-1.08388	0.30511	0.839791	-6.38245	Yes	No	Null	2.32192	2.05337	2.3962	Yes	2.24765	Yes	2.29795	Yes	2.34344	Yes	1.5187	Yes
291	chr8:79909127-79909500|tRNA-Lys-TTT-6-1|chr8_506_tRNALys_TTT+	chr8	79909127	79909500	tRNA-Lys-TTT-6-1	chr8_506_tRNALys_TTT+	tRNA	Lys	0.119673	0.692121	0.505395	0.989013	-6.73309	No	No	Null	0.0487884	0.168462	0.143153	No	-0.0455758	No	0.0852289	No	0.372808	No	0.0473478	No
292	chr8:84285734-84286133|B3_B2_SINE+_and_B1_Mm_Alu_SINE+	chr8	84285734	84286133	B3_B2_SINE+_and_B1_Mm_Alu_SINE+		SINE		-0.0129895	-0.0762818	0.940775	0.998238	-6.98593	No	No	Null	0.0875806	0.0745911	0.206226	No	-0.0310646	No	0.235331	No	0.0387656	No	-0.0503229	No
293	chr8:84880801-84881200|B2_Mm2_B2_SINE-	chr8	84880801	84881200	B2_Mm2_B2_SINE-		SINE		0.0896168	0.503277	0.626211	0.998238	-6.85217	Yes	No	Null	2.01256	2.10218	1.89607	Yes	2.12905	Yes	1.89611	Yes	2.2794	Yes	2.13102	Yes
294	chr8:94703480-94703858|tRNA-Leu-CAG-2-2|chr8_653_tRNALeu_CAG+	chr8	94703480	94703858	tRNA-Leu-CAG-2-2	chr8_653_tRNALeu_CAG+	tRNA	Leu	0.505766	2.03211	0.0709852	0.376275	-5.11292	Yes	No	Null	4.81192	5.31768	4.41261	Yes	5.21123	Yes	5.13084	Yes	5.60594	Yes	5.21627	Yes
295	chr8:94703859-94704236|tRNA-Leu-CAG-2-3|chr8_1522_tRNALeu_CAG-	chr8	94703859	94704236	tRNA-Leu-CAG-2-3	chr8_1522_tRNALeu_CAG-	tRNA	Leu	0.0713112	0.387491	0.706917	0.998238	-6.9075	Yes	No	Null	5.45528	5.52659	5.29497	Yes	5.61559	Yes	5.37913	Yes	5.74609	Yes	5.45454	Yes
296	chr8:110630402-110630773|tRNA-Gly-GCC-2-4|chr8_1337_tRNAGly_GCC-	chr8	110630402	110630773	tRNA-Gly-GCC-2-4	chr8_1337_tRNAGly_GCC-	tRNA	Gly	0.0634202	0.371166	0.718642	0.998238	-6.91418	No	No	Null	0.112246	0.175667	0.270068	No	-0.0455758	No	0.0672859	No	0.176387	No	0.283327	No
297	chr8:110631095-110631466|tRNA-Gly-GCC-2-5|chr8_1336_tRNAGly_GCC-	chr8	110631095	110631466	tRNA-Gly-GCC-2-5	chr8_1336_tRNAGly_GCC-	tRNA	Gly	0.0877117	0.437592	0.671445	0.998238	-6.88525	No	No	Null	0.208625	0.296337	0.462825	No	-0.0455758	No	0.0821075	No	0.419115	No	0.387787	No
298	chr8:110998057-110998516|B2_Mm1t_SINE_B2+	chr8	110998057	110998516	B2_Mm1t_SINE_B2+		SINE		-0.162894	-0.860412	0.410712	0.946249	-6.59861	Yes	No	Null	2.22802	2.06512	1.9711	Yes	2.48493	Yes	2.0244	Yes	2.17081	Yes	2.00015	Yes
299	chr8:111062410-111062781|tRNA-Gly-GCC-4-1|chr8_854_tRNAGly_GCC+	chr8	111062410	111062781	tRNA-Gly-GCC-4-1	chr8_854_tRNAGly_GCC+	tRNA	Gly	1.11508	5.90089	0.000183601	0.00392238	0.944709	Yes	Yes	Up	2.96043	4.07552	3.14322	Yes	2.77765	Yes	3.98814	Yes	4.30531	Yes	3.93311	Yes
300	chr8:121579078-121579451|tRNA-Met-CAT-1-1|chr8_1196_tRNAMet_CAT-	chr8	121579078	121579451	tRNA-Met-CAT-1-1	chr8_1196_tRNAMet_CAT-	tRNA	Met	-0.133536	-0.631304	0.542705	0.998238	-6.77523	Yes	No	Null	5.36198	5.22844	5.10229	Yes	5.62167	Yes	4.99267	Yes	5.47371	Yes	5.21896	Yes
301	chr8:123538636-123539054|Rn5S|5S_rRNA	chr8	123538636	123539054	Rn5S	5S_rRNA	Rn5S		0.0264636	0.153218	0.881426	0.998238	-6.97627	Yes	No	Null	2.64984	2.67631	2.46598	Yes	2.83371	Yes	2.72495	Yes	2.58397	Yes	2.72	Yes
302	chr8:123540343-123540761|Rn5S|5S_rRNA	chr8	123540343	123540761	Rn5S	5S_rRNA	Rn5S		0.0663757	0.405969	0.693741	0.998238	-6.89959	Yes	No	Null	1.67772	1.74409	1.61339	Yes	1.74205	Yes	1.74002	Yes	1.61065	Yes	1.88162	Yes
303	chr8:123542028-123542446|Rn5S|5S_rRNA	chr8	123542028	123542446	Rn5S	5S_rRNA	Rn5S		0.0062239	0.0381519	0.970355	0.998238	-6.98832	Yes	No	Null	2.32695	2.33317	2.19947	Yes	2.45443	Yes	2.29028	Yes	2.28983	Yes	2.41941	Yes
304	chr8:123543723-123544141|Rn5S|5S_rRNA	chr8	123543723	123544141	Rn5S	5S_rRNA	Rn5S		-0.0138818	-0.0868995	0.932552	0.998238	-6.98498	Yes	No	Null	2.94638	2.9325	2.82482	Yes	3.06794	Yes	2.92516	Yes	2.9086	Yes	2.96373	Yes
305	chr8:123545428-123545846|Rn5S|5S_rRNA	chr8	123545428	123545846	Rn5S	5S_rRNA	Rn5S		-0.0220456	-0.13491	0.895493	0.998238	-6.97916	Yes	No	Null	2.89522	2.87318	2.74712	Yes	3.04333	Yes	2.85831	Yes	2.86521	Yes	2.89602	Yes
306	chr8:123547115-123547533|Rn5S|5S_rRNA	chr8	123547115	123547533	Rn5S	5S_rRNA	Rn5S		0.000980551	0.00609427	0.995263	0.998238	-6.9891	Yes	No	Null	2.83306	2.83404	2.70659	Yes	2.95953	Yes	2.80258	Yes	2.81896	Yes	2.88059	Yes
307	chr8:123548806-123549224|Rn5S|5S_rRNA	chr8	123548806	123549224	Rn5S	5S_rRNA	Rn5S		0.069965	0.414817	0.687471	0.998238	-6.89569	Yes	No	Null	2.99618	3.06614	2.81744	Yes	3.17491	Yes	3.07734	Yes	3.04426	Yes	3.07683	Yes
308	chr8:123550517-123550935|Rn5S|5S_rRNA	chr8	123550517	123550935	Rn5S	5S_rRNA	Rn5S		-0.0121327	-0.0744276	0.942211	0.998238	-6.98609	Yes	No	Null	2.87338	2.86125	2.73484	Yes	3.01192	Yes	2.83034	Yes	2.83557	Yes	2.91783	Yes
309	chr8:123552214-123552632|Rn5S|5S_rRNA	chr8	123552214	123552632	Rn5S	5S_rRNA	Rn5S		-0.0121327	-0.0744276	0.942211	0.998238	-6.98609	Yes	No	Null	2.87338	2.86125	2.73484	Yes	3.01192	Yes	2.83034	Yes	2.83557	Yes	2.91783	Yes
310	chr8:123555613-123556031|Rn5S|5S_rRNA	chr8	123555613	123556031	Rn5S	5S_rRNA	Rn5S		-0.0241526	-0.149217	0.884497	0.998238	-6.97693	Yes	No	Null	2.97454	2.95039	2.84009	Yes	3.10899	Yes	2.94302	Yes	2.91737	Yes	2.99078	Yes
311	chr8:123557340-123557758|Rn5S|5S_rRNA	chr8	123557340	123557758	Rn5S	5S_rRNA	Rn5S		0.0132843	0.0799427	0.937939	0.998238	-6.98562	Yes	No	Null	2.8417	2.85498	2.69268	Yes	2.99072	Yes	2.8568	Yes	2.78107	Yes	2.92708	Yes
312	chr8:123559051-123559469|Rn5S|5S_rRNA	chr8	123559051	123559469	Rn5S	5S_rRNA	Rn5S		0.0736503	0.458797	0.656678	0.998238	-6.87505	Yes	No	Null	2.8237	2.89735	2.75027	Yes	2.89712	Yes	2.81144	Yes	2.86229	Yes	3.0183	Yes
313	chr8:123560738-123561156|Rn5S|5S_rRNA	chr8	123560738	123561156	Rn5S	5S_rRNA	Rn5S		-0.0121327	-0.0744276	0.942211	0.998238	-6.98609	Yes	No	Null	2.87338	2.86125	2.73484	Yes	3.01192	Yes	2.83034	Yes	2.83557	Yes	2.91783	Yes
314	chr8:123562445-123562863|Rn5S|5S_rRNA	chr8	123562445	123562863	Rn5S	5S_rRNA	Rn5S		0.0662242	0.427523	0.678509	0.998238	-6.88993	Yes	No	Null	1.48578	1.552	1.46364	Yes	1.50791	Yes	1.52296	Yes	1.49067	Yes	1.64237	Yes
315	chr8:123564136-123564554|Rn5S|5S_rRNA	chr8	123564136	123564554	Rn5S	5S_rRNA	Rn5S		-0.0494472	-0.315109	0.759479	0.998238	-6.935	Yes	No	Null	1.85289	1.80345	1.75572	Yes	1.95007	Yes	1.76684	Yes	1.82645	Yes	1.81705	Yes
316	chr8:123565816-123566237|Rn5S_like|5S_from_RepeatMasker	chr8	123565816	123566237	Rn5S_like	5S_from_RepeatMasker	Rn5S		0.0122718	0.0782045	0.939285	0.998238	-6.98577	Yes	No	Null	2.23034	2.24262	2.17693	Yes	2.28376	Yes	2.23505	Yes	2.15939	Yes	2.33341	Yes
317	chr8:123567487-123567905|Rn5S|5S_rRNA	chr8	123567487	123567905	Rn5S	5S_rRNA	Rn5S		-0.0138818	-0.0868995	0.932552	0.998238	-6.98498	Yes	No	Null	2.94638	2.9325	2.82482	Yes	3.06794	Yes	2.92516	Yes	2.9086	Yes	2.96373	Yes
318	chr8:123569178-123569596|Rn5S|5S_rRNA	chr8	123569178	123569596	Rn5S	5S_rRNA	Rn5S		0.0546238	0.326372	0.751206	0.998238	-6.93108	Yes	No	Null	3.00288	3.05751	2.83079	Yes	3.17498	Yes	3.06732	Yes	3.04136	Yes	3.06384	Yes
319	chr8:123570851-123571269|Rn5S|5S_rRNA	chr8	123570851	123571269	Rn5S	5S_rRNA	Rn5S		0.0662242	0.427523	0.678509	0.998238	-6.88993	Yes	No	Null	1.48578	1.552	1.46364	Yes	1.50791	Yes	1.52296	Yes	1.49067	Yes	1.64237	Yes
320	chr8:123572560-123572978|Rn5S|5S_rRNA	chr8	123572560	123572978	Rn5S	5S_rRNA	Rn5S		0.0184146	0.113289	0.912155	0.998238	-6.98209	Yes	No	Null	3.13631	3.15472	3.00202	Yes	3.2706	Yes	3.14534	Yes	3.10812	Yes	3.2107	Yes
321	chr8:123574247-123574665|Rn5S|5S_rRNA	chr8	123574247	123574665	Rn5S	5S_rRNA	Rn5S		-0.0241526	-0.149217	0.884497	0.998238	-6.97693	Yes	No	Null	2.97454	2.95039	2.84009	Yes	3.10899	Yes	2.94302	Yes	2.91737	Yes	2.99078	Yes
322	chr8:123575926-123576344|Rn5S|5S_rRNA	chr8	123575926	123576344	Rn5S	5S_rRNA	Rn5S		0.00843412	0.0497941	0.961316	0.998238	-6.98776	Yes	No	Null	2.86518	2.87361	2.68897	Yes	3.04139	Yes	2.82402	Yes	2.87029	Yes	2.92653	Yes
323	chr8:123577605-123578023|Rn5S|5S_rRNA	chr8	123577605	123578023	Rn5S	5S_rRNA	Rn5S		0.0132843	0.0799427	0.937939	0.998238	-6.98562	Yes	No	Null	2.8417	2.85498	2.69268	Yes	2.99072	Yes	2.8568	Yes	2.78107	Yes	2.92708	Yes
324	chr8:123579300-123579718|Rn5S|5S_rRNA	chr8	123579300	123579718	Rn5S	5S_rRNA	Rn5S		0.00286247	0.0180568	0.985966	0.998238	-6.98894	Yes	No	Null	2.52533	2.5282	2.43299	Yes	2.61768	Yes	2.52256	Yes	2.46166	Yes	2.60037	Yes
325	chr8:123581005-123581423|Rn5S|5S_rRNA	chr8	123581005	123581423	Rn5S	5S_rRNA	Rn5S		0.00769139	0.0467371	0.963689	0.998238	-6.98792	Yes	No	Null	3.14862	3.15631	3.00312	Yes	3.29412	Yes	3.14839	Yes	3.1029	Yes	3.21764	Yes
326	chr8:123582697-123583118|Rn5S_like|5S_from_RepeatMasker	chr8	123582697	123583118	Rn5S_like	5S_from_RepeatMasker	Rn5S		0.0379255	0.217509	0.832403	0.998238	-6.96326	Yes	No	Null	3.24613	3.28405	3.08567	Yes	3.40658	Yes	3.20625	Yes	3.20813	Yes	3.43776	Yes
327	chr8:123584385-123584803|Rn5S|5S_rRNA	chr8	123584385	123584803	Rn5S	5S_rRNA	Rn5S		0.00217668	0.0136637	0.98938	0.998238	-6.98902	Yes	No	Null	1.60693	1.60911	1.55981	Yes	1.65405	Yes	1.543	Yes	1.54585	Yes	1.73847	Yes
328	chr8:123586092-123586510|Rn5S|5S_rRNA	chr8	123586092	123586510	Rn5S	5S_rRNA	Rn5S		0.0131669	0.0811698	0.936988	0.998238	-6.98551	Yes	No	Null	2.99525	3.00842	2.85861	Yes	3.13189	Yes	2.98943	Yes	2.98363	Yes	3.05219	Yes
329	chr8:123587809-123588227|Rn5S|5S_rRNA	chr8	123587809	123588227	Rn5S	5S_rRNA	Rn5S		0.0888828	0.547628	0.596555	0.998238	-6.82735	Yes	No	Null	1.76714	1.85602	1.70431	Yes	1.82996	Yes	1.75515	Yes	1.81313	Yes	1.99977	Yes
330	chr8:123589504-123589922|Rn5S|5S_rRNA	chr8	123589504	123589922	Rn5S	5S_rRNA	Rn5S		-0.0356188	-0.191162	0.852415	0.998238	-6.96914	Yes	No	Null	3.12215	3.08653	2.86844	Yes	3.37586	Yes	3.06319	Yes	3.04046	Yes	3.15595	Yes
331	chr8:123591221-123591639|Rn5S|5S_rRNA	chr8	123591221	123591639	Rn5S	5S_rRNA	Rn5S		0.092763	0.578846	0.576134	0.998238	-6.80871	Yes	No	Null	1.7611	1.85386	1.69651	Yes	1.82569	Yes	1.80551	Yes	1.77516	Yes	1.98092	Yes
332	chr8:123592918-123593339|Rn5S_like|5S_from_RepeatMasker	chr8	123592918	123593339	Rn5S_like	5S_from_RepeatMasker	Rn5S		-0.024635	-0.151921	0.882421	0.998238	-6.97649	Yes	No	Null	2.96894	2.9443	2.83301	Yes	3.10487	Yes	2.93653	Yes	2.90962	Yes	2.98676	Yes
333	chr8:123594604-123595022|Rn5S|5S_rRNA	chr8	123594604	123595022	Rn5S	5S_rRNA	Rn5S		-0.0241526	-0.149217	0.884497	0.998238	-6.97693	Yes	No	Null	2.97454	2.95039	2.84009	Yes	3.10899	Yes	2.94302	Yes	2.91737	Yes	2.99078	Yes
334	chr8:123596307-123596725|Rn5S|5S_rRNA	chr8	123596307	123596725	Rn5S	5S_rRNA	Rn5S		-0.0121327	-0.0744276	0.942211	0.998238	-6.98609	Yes	No	Null	2.87338	2.86125	2.73484	Yes	3.01192	Yes	2.83034	Yes	2.83557	Yes	2.91783	Yes
335	chr8:123598005-123598426|Rn5S_like|5S_from_RepeatMasker	chr8	123598005	123598426	Rn5S_like	5S_from_RepeatMasker	Rn5S		0.065112	0.353564	0.731372	0.998238	-6.92107	Yes	No	Null	2.83529	2.9004	2.65241	Yes	3.01816	Yes	2.83379	Yes	2.77015	Yes	3.09727	Yes
336	chr8:123599711-123600129|Rn5S|5S_rRNA	chr8	123599711	123600129	Rn5S	5S_rRNA	Rn5S		0.0889078	0.477948	0.643474	0.998238	-6.86544	Yes	No	Null	2.8146	2.90351	2.57348	Yes	3.05572	Yes	2.79903	Yes	2.98938	Yes	2.9221	Yes
337	chr8:123601419-123601830|Rn5S_like|5S_from_RepeatMasker	chr8	123601419	123601830	Rn5S_like	5S_from_RepeatMasker	Rn5S		-0.000704294	-0.00408904	0.996822	0.998238	-6.98911	Yes	No	Null	2.46897	2.46827	2.30672	Yes	2.63123	Yes	2.4587	Yes	2.35961	Yes	2.58649	Yes
338	chr8:123603097-123603515|Rn5S|5S_rRNA	chr8	123603097	123603515	Rn5S	5S_rRNA	Rn5S		0.0218178	0.129378	0.899751	0.998238	-6.97996	Yes	No	Null	2.83274	2.85456	2.66369	Yes	3.0018	Yes	2.80118	Yes	2.8421	Yes	2.9204	Yes
339	chr8:123604798-123605216|Rn5S|5S_rRNA	chr8	123604798	123605216	Rn5S	5S_rRNA	Rn5S		-0.0121327	-0.0744276	0.942211	0.998238	-6.98609	Yes	No	Null	2.87338	2.86125	2.73484	Yes	3.01192	Yes	2.83034	Yes	2.83557	Yes	2.91783	Yes
340	chr8:123606460-123606881|Rn5S_like|5S_from_RepeatMasker	chr8	123606460	123606881	Rn5S_like	5S_from_RepeatMasker	Rn5S		0.00146592	0.00910697	0.992922	0.998238	-6.98908	Yes	No	Null	2.82456	2.82603	2.69811	Yes	2.95101	Yes	2.79385	Yes	2.80973	Yes	2.8745	Yes
341	chr8:123608170-123608588|Rn5S|5S_rRNA	chr8	123608170	123608588	Rn5S	5S_rRNA	Rn5S		-0.0121327	-0.0744276	0.942211	0.998238	-6.98609	Yes	No	Null	2.87338	2.86125	2.73484	Yes	3.01192	Yes	2.83034	Yes	2.83557	Yes	2.91783	Yes
342	chr8:123609867-123610285|Rn5S|5S_rRNA	chr8	123609867	123610285	Rn5S	5S_rRNA	Rn5S		-0.013781	-0.0861979	0.933095	0.998238	-6.98505	Yes	No	Null	2.89888	2.8851	2.77772	Yes	3.02003	Yes	2.88329	Yes	2.85229	Yes	2.91971	Yes
343	chr8:123611565-123611983|Rn5S|5S_rRNA	chr8	123611565	123611983	Rn5S	5S_rRNA	Rn5S		-0.0138818	-0.0868995	0.932552	0.998238	-6.98498	Yes	No	Null	2.94638	2.9325	2.82482	Yes	3.06794	Yes	2.92516	Yes	2.9086	Yes	2.96373	Yes
344	chr8:123613264-123613682|Rn5S|5S_rRNA	chr8	123613264	123613682	Rn5S	5S_rRNA	Rn5S		0.0306081	0.186878	0.855679	0.998238	-6.97002	Yes	No	Null	2.88594	2.91655	2.74471	Yes	3.02717	Yes	2.87076	Yes	2.90039	Yes	2.9785	Yes
345	chr8:123614946-123615367|Rn5S_like|5S_from_RepeatMasker	chr8	123614946	123615367	Rn5S_like	5S_from_RepeatMasker	Rn5S		-0.024635	-0.151921	0.882421	0.998238	-6.97649	Yes	No	Null	2.96894	2.9443	2.83301	Yes	3.10487	Yes	2.93653	Yes	2.90962	Yes	2.98676	Yes
346	chr8:123616660-123617078|Rn5S|5S_rRNA	chr8	123616660	123617078	Rn5S	5S_rRNA	Rn5S		-0.00488687	-0.0288655	0.977568	0.998238	-6.98866	Yes	No	Null	2.84916	2.84427	2.6727	Yes	3.02562	Yes	2.79421	Yes	2.84674	Yes	2.89187	Yes
347	chr8:123618383-123618804|Rn5S_like|5S_from_RepeatMasker	chr8	123618383	123618804	Rn5S_like	5S_from_RepeatMasker	Rn5S		-0.024635	-0.151921	0.882421	0.998238	-6.97649	Yes	No	Null	2.96894	2.9443	2.83301	Yes	3.10487	Yes	2.93653	Yes	2.90962	Yes	2.98676	Yes
348	chr8:123620088-123620509|Rn5S_like|5S_from_RepeatMasker	chr8	123620088	123620509	Rn5S_like	5S_from_RepeatMasker	Rn5S		0.0257473	0.148844	0.884783	0.998238	-6.977	Yes	No	Null	2.64622	2.67196	2.46138	Yes	2.83105	Yes	2.72	Yes	2.57843	Yes	2.71746	Yes
349	chr8:123621778-123622196|Rn5S|5S_rRNA	chr8	123621778	123622196	Rn5S	5S_rRNA	Rn5S		0.000935999	0.0055221	0.995708	0.998238	-6.9891	Yes	No	Null	2.88595	2.88689	2.70641	Yes	3.06548	Yes	2.90163	Yes	2.84048	Yes	2.91854	Yes
350	chr8:123623487-123623895|Rn5S|5S_rRNA	chr8	123623487	123623895	Rn5S	5S_rRNA	Rn5S		-0.00010822	-0.000629629	0.999511	0.999511	-6.98912	Yes	No	Null	2.47228	2.47217	2.31119	Yes	2.63338	Yes	2.46326	Yes	2.36463	Yes	2.58864	Yes
351	chr8:123625658-123626057|B2_Mm2_B2_SINE-	chr8	123625658	123626057	B2_Mm2_B2_SINE-		SINE		0.268691	1.29048	0.227351	0.76325	-6.14881	Yes	No	Null	1.20345	1.47214	0.8874	No	1.51951	Yes	1.52244	Yes	1.57199	Yes	1.322	No
352	chr9:14958282-14958655|tRNA-Lys-CTT-6-1|chr9_2365_tRNALys_CTT-	chr9	14958282	14958655	tRNA-Lys-CTT-6-1	chr9_2365_tRNALys_CTT-	tRNA	Lys	0.0632463	0.387674	0.706785	0.998238	-6.90742	No	No	Null	0.00656132	0.0698076	0.0586985	No	-0.0455758	No	0.22098	No	0.0387656	No	-0.0503229	No
353	chr9:46272527-46273178|B2_Mm1a_SINE_B2-	chr9	46272527	46273178	B2_Mm1a_SINE_B2-		SINE		0.114061	0.640351	0.537055	0.998238	-6.76919	Yes	No	Null	1.10203	1.21609	0.995998	No	1.20806	Yes	1.37325	Yes	1.28335	Yes	0.99168	No
354	chr9:63133133-63133539|Rnu6|U6+	chr9	63133133	63133539	Rnu6	U6+	Other		0.336942	1.65291	0.130901	0.58538	-5.67457	Yes	No	Null	2.83402	3.17096	2.95322	Yes	2.71483	Yes	2.94481	Yes	3.51767	Yes	3.05042	Yes
355	chr9:64737895-64738267|tRNA-Gln-CTG-2-1|chr9_550_tRNAGln_CTG+	chr9	64737895	64738267	tRNA-Gln-CTG-2-1	chr9_550_tRNAGln_CTG+	tRNA	Gln	-0.134368	-0.673181	0.516844	0.99005	-6.74659	Yes	No	Null	5.3662	5.23184	5.17514	Yes	5.55727	Yes	4.96374	Yes	5.44925	Yes	5.28252	Yes
356	chr9:65201287-65201744|B2_Mm1a_SINE_B2+	chr9	65201287	65201744	B2_Mm1a_SINE_B2+		SINE		0.0391954	0.218315	0.831793	0.998238	-6.96307	Yes	No	Null	2.68668	2.72588	2.48311	Yes	2.89025	Yes	2.6777	Yes	2.8536	Yes	2.64634	Yes
357	chr9:66155130-66155529|B2_Mm2_B2_SINE-	chr9	66155130	66155529	B2_Mm2_B2_SINE-		SINE		0.426642	2.39029	0.0391209	0.251576	-4.54269	Yes	No	Null	1.17694	1.60358	0.985738	No	1.36814	Yes	1.46125	Yes	1.66903	Yes	1.68046	Yes
358	chr9:67071958-67072357|B2_Mm2_B2_SINE-	chr9	67071958	67072357	B2_Mm2_B2_SINE-		SINE		0.302681	1.73098	0.115673	0.536534	-5.56357	Yes	No	Null	2.11983	2.42251	1.99946	Yes	2.24019	Yes	2.59283	Yes	2.42798	Yes	2.24671	Yes
359	chr9:78175153-78175783|Rn7sk|7SK-	chr9	78175153	78175783	Rn7sk	7SK-	Other		0.25024	1.21754	0.252725	0.792629	-6.23471	Yes	No	Null	4.74718	4.99741	4.58868	Yes	4.90567	Yes	4.79511	Yes	5.33364	Yes	4.86349	Yes
360	chr9:83031140-83031526|tRNA-Arg-TCT-6-1|chr9_1620_tRNAArg_TCT-	chr9	83031140	83031526	tRNA-Arg-TCT-6-1	chr9_1620_tRNAArg_TCT-	tRNA	Arg	0.0272814	0.176177	0.863847	0.998238	-6.97214	No	No	Null	-0.00196203	0.0253194	0.0416518	No	-0.0455758	No	0.0875155	No	0.0387656	No	-0.0503229	No
361	chr9:90126358-90126731|tRNA-Lys-CTT-2-1|chr9_1583_tRNALys_CTT-	chr9	90126358	90126731	tRNA-Lys-CTT-2-1	chr9_1583_tRNALys_CTT-	tRNA	Lys	0.439602	2.12642	0.0607477	0.33808	-4.96572	Yes	No	Null	4.14831	4.58791	3.83824	Yes	4.45837	Yes	4.49393	Yes	4.74049	Yes	4.52931	Yes
362	chr9:104399969-104400341|tRNA-Cys-GCA-4-29|chr9_926_tRNACys_GCA+	chr9	104399969	104400341	tRNA-Cys-GCA-4-29	chr9_926_tRNACys_GCA+	tRNA	Cys	-0.091799	-0.569383	0.582284	0.998238	-6.81447	No	No	Null	0.110375	0.0185762	-0.0101528	No	0.230903	No	0.0672859	No	0.0387656	No	-0.0503229	No
363	chr9:104403905-104404277|tRNA-Cys-GCA-1-1|chr9_927_tRNACys_GCA+	chr9	104403905	104404277	tRNA-Cys-GCA-1-1	chr9_927_tRNACys_GCA+	tRNA	Cys	0.0934337	0.577579	0.576956	0.998238	-6.80949	No	No	Null	0.128191	0.221625	-0.0101528	No	0.266536	No	0.23532	No	0.211403	No	0.218153	No
364	chr9:104408516-104408888|tRNA-Glu-TTC-1-2|chr9_1462_tRNAGlu_TTC-	chr9	104408516	104408888	tRNA-Glu-TTC-1-2	chr9_1462_tRNAGlu_TTC-	tRNA	Glu	0.398238	1.73095	0.115678	0.536534	-5.56361	Yes	No	Null	0.47623	0.874468	0.485225	No	0.467234	No	1.25758	Yes	0.931816	No	0.434003	No
365	chr9:107648887-107649642|B2_Mm2_SINE_B2-	chr9	107648887	107649642	B2_Mm2_SINE_B2-		SINE		0.0609553	0.374316	0.716373	0.998238	-6.91291	No	No	Null	0.531589	0.592544	0.548762	No	0.514416	No	0.684801	No	0.66728	No	0.425552	No
366	chr9:109931111-109931510|B1_Mm_Alu_SINE-	chr9	109931111	109931510	B1_Mm_Alu_SINE-		SINE		0.352823	1.83483	0.0979242	0.479421	-5.41191	No	No	Null	0.389257	0.74208	0.256963	No	0.521551	No	0.973635	No	0.778912	No	0.473692	No
367	chr9:123529274-123529647|tRNA-Arg-ACG-3-1|chr9_1202_tRNAArg_ACG-	chr9	123529274	123529647	tRNA-Arg-ACG-3-1	chr9_1202_tRNAArg_ACG-	tRNA	Arg	0.0797387	0.408837	0.691706	0.998238	-6.89834	Yes	No	Null	5.23496	5.3147	5.0864	Yes	5.38352	Yes	5.09778	Yes	5.59556	Yes	5.25076	Yes
368	chr10:8982901-8983300|B2_Mm2_B2_SINE+	chr10	8982901	8983300	B2_Mm2_B2_SINE+		SINE		0.220177	1.06139	0.314704	0.859947	-6.40601	Yes	No	Null	1.01436	1.23453	0.864593	No	1.16412	Yes	0.960548	No	1.56351	Yes	1.17953	Yes
369	chr10:12922420-12922803|tRNA-Leu-TAA-2-1|chr10_2054_tRNALeu_TAA-	chr10	12922420	12922803	tRNA-Leu-TAA-2-1	chr10_2054_tRNALeu_TAA-	tRNA	Leu	0.24303	1.38317	0.198196	0.698641	-6.03469	Yes	No	Null	4.51898	4.76201	4.42351	Yes	4.61444	Yes	4.88413	Yes	4.86173	Yes	4.54016	Yes
370	chr10:20078471-20078870|B2_Mm1t_B2_SINE+	chr10	20078471	20078870	B2_Mm1t_B2_SINE+		SINE		-0.0529653	-0.197481	0.847605	0.998238	-6.9678	Yes	No	Null	1.64847	1.5955	1.22533	No	2.0716	Yes	1.96066	Yes	1.45267	Yes	1.37317	Yes
371	chr10:23776932-23777304|tRNA-Trp-CCA-6-1|chr10_2003_tRNATrp_CCA-	chr10	23776932	23777304	tRNA-Trp-CCA-6-1	chr10_2003_tRNATrp_CCA-	tRNA	Trp	0.38191	2.41595	0.0374734	0.244618	-4.50084	No	No	Null	-0.0278643	0.354046	-0.0101528	No	-0.0455758	No	0.477918	No	0.319145	No	0.265074	No
372	chr10:30810989-30811361|tRNA-Glu-CTC-1-7|chr10_136_tRNAGlu_CTC+	chr10	30810989	30811361	tRNA-Glu-CTC-1-7	chr10_136_tRNAGlu_CTC+	tRNA	Glu	0.452226	2.32057	0.043965	0.276744	-4.65583	Yes	No	Null	4.37911	4.83134	4.18056	Yes	4.57766	Yes	4.66874	Yes	5.07838	Yes	4.74689	Yes
373	chr10:62390973-62391346|tRNA-Ala-AGC-9-1|chr10_1747_tRNAAla_AGC-	chr10	62390973	62391346	tRNA-Ala-AGC-9-1	chr10_1747_tRNAAla_AGC-	tRNA	Ala	-0.0511994	-0.311865	0.761867	0.998238	-6.9361	No	No	Null	0.110181	0.0589818	-0.0101528	No	0.230515	No	0.131652	No	0.0956168	No	-0.0503229	No
374	chr10:62792436-62792835|B1_Mus1_Alu_SINE+	chr10	62792436	62792835	B1_Mus1_Alu_SINE+		SINE		0.231755	1.27159	0.233713	0.769943	-6.1714	Yes	No	Null	1.09512	1.32688	1.17727	No	1.01298	No	1.40642	Yes	1.50631	Yes	1.06791	No
375	chr10:63403202-63403683|B3_SINE_B2+	chr10	63403202	63403683	B3_SINE_B2+		SINE		0.19846	0.830484	0.426606	0.95348	-6.62438	Yes	No	Null	3.864	4.06246	3.79992	Yes	3.92808	Yes	3.70145	Yes	4.54973	Yes	3.9362	Yes
376	chr10:63429325-63429707|tRNA-Ser-TGA-1-1|chr10_1702_tRNASer_TGA-	chr10	63429325	63429707	tRNA-Ser-TGA-1-1	chr10_1702_tRNASer_TGA-	tRNA	Ser	0.140565	0.707619	0.496144	0.989013	-6.72179	Yes	No	Null	5.21765	5.35822	5.01317	Yes	5.42213	Yes	5.29638	Yes	5.61388	Yes	5.1644	Yes
377	chr10:71323404-71323906|B2_Mm1a_SINE_B2-	chr10	71323404	71323906	B2_Mm1a_SINE_B2-		SINE		0.216579	1.09012	0.302488	0.83629	-6.37584	Yes	No	Null	1.20258	1.41915	1.24321	No	1.16194	Yes	1.33663	Yes	1.7579	Yes	1.16294	No
378	chr10:75504404-75504856|B3_SINE_B2+	chr10	75504404	75504856	B3_SINE_B2+		SINE		0.0863468	0.450134	0.662693	0.998238	-6.87927	Yes	No	Null	2.66731	2.75366	2.72089	Yes	2.61374	Yes	2.44448	Yes	2.83463	Yes	2.98186	Yes
379	chr10:78383494-78383868|tRNA-Ala-AGC-11-1|chr10_1512_tRNAAla_AGC-	chr10	78383494	78383868	tRNA-Ala-AGC-11-1	chr10_1512_tRNAAla_AGC-	tRNA	Ala	0.183686	1.09586	0.300093	0.83629	-6.36974	No	No	Null	0.051359	0.235045	0.148294	No	-0.0455758	No	0.398979	No	0.180301	No	0.125854	No
380	chr10:79892608-79893007|B2_Mm1a_B2_SINE-	chr10	79892608	79893007	B2_Mm1a_B2_SINE-		SINE		0.159208	0.874466	0.403391	0.935844	-6.58624	No	No	Null	0.497196	0.656404	0.353602	No	0.640789	No	0.872762	No	0.606642	No	0.489808	No
381	chr10:79909045-79909451|Rnu6|U6+	chr10	79909045	79909451	Rnu6	U6+	Other		0.206369	0.886313	0.397291	0.935844	-6.57567	Yes	No	Null	4.36042	4.56679	3.94106	Yes	4.77978	Yes	4.50131	Yes	4.5804	Yes	4.61865	Yes
382	chr10:79985356-79985762|Rnu6|U6+	chr10	79985356	79985762	Rnu6	U6+	Other		0.34814	1.25651	0.238893	0.772568	-6.18926	Yes	No	Null	2.48701	2.83515	2.76544	Yes	2.20857	Yes	2.56202	Yes	3.38975	Yes	2.55367	Yes
383	chr10:80248813-80249097|tRNA-Phe-GAA-1-2|chr10_1481_tRNAPhe_GAA-	chr10	80248813	80249097	tRNA-Phe-GAA-1-2	chr10_1481_tRNAPhe_GAA-	tRNA	Phe	0.221124	1.21643	0.253127	0.792629	-6.23599	Yes	No	Null	5.28654	5.50766	5.05935	Yes	5.51373	Yes	5.42323	Yes	5.50999	Yes	5.58976	Yes
384	chr10:80249098-80249382|tRNA-Asn-GTT-3-8|chr10_593_tRNAAsn_GTT+	chr10	80249098	80249382	tRNA-Asn-GTT-3-8	chr10_593_tRNAAsn_GTT+	tRNA	Asn	0.142108	0.742597	0.475654	0.989013	-6.69546	Yes	No	Null	5.6509	5.79301	5.70953	Yes	5.59227	Yes	5.79086	Yes	6.06892	Yes	5.51923	Yes
385	chr10:80324036-80324435|B1F2_Alu_SINE+_and_B2_Mm1a_B2_SINE+	chr10	80324036	80324435	B1F2_Alu_SINE+_and_B2_Mm1a_B2_SINE+		SINE		-0.00189877	-0.0120146	0.990662	0.998238	-6.98904	Yes	No	Null	1.89171	1.88982	1.84973	Yes	1.9337	Yes	1.95587	Yes	1.94307	Yes	1.7705	Yes
386	chr10:87829735-87830108|tRNA-Lys-TTT-5-1|chr10_1378_tRNALys_TTT-	chr10	87829735	87830108	tRNA-Lys-TTT-5-1	chr10_1378_tRNALys_TTT-	tRNA	Lys	0.199534	1.09897	0.298801	0.83629	-6.36642	No	No	Null	0.0141043	0.213638	-0.0101528	No	0.0383614	No	0.0672859	No	0.490408	No	0.083221	No
387	chr10:91181261-91181633|tRNA-Trp-CCA-2-1|chr10_1338_tRNATrp_CCA-	chr10	91181261	91181633	tRNA-Trp-CCA-2-1	chr10_1338_tRNATrp_CCA-	tRNA	Trp	0.26713	1.29456	0.225997	0.762335	-6.14391	Yes	No	Null	4.33248	4.59961	4.37893	Yes	4.28603	Yes	4.39656	Yes	4.98384	Yes	4.41843	Yes
388	chr10:91181946-91182318|tRNA-Asp-GTC-2-1|chr10_1337_tRNAAsp_GTC-	chr10	91181946	91182318	tRNA-Asp-GTC-2-1	chr10_1337_tRNAAsp_GTC-	tRNA	Asp	-0.10872	-0.517086	0.616898	0.998238	-6.84465	Yes	No	Null	5.27052	5.1618	5.07557	Yes	5.46546	Yes	4.99481	Yes	5.49705	Yes	4.99353	Yes
389	chr10:93452827-93453199|tRNA-Asp-GTC-1-8|chr10_1329_tRNAAsp_GTC-	chr10	93452827	93453199	tRNA-Asp-GTC-1-8	chr10_1329_tRNAAsp_GTC-	tRNA	Asp	0.0325869	0.149414	0.884345	0.998238	-6.9769	Yes	No	Null	5.12766	5.16025	4.92308	Yes	5.33223	Yes	4.80175	Yes	5.39646	Yes	5.28252	Yes
390	chr10:120219213-120219612|B2_Mm1a_B2_SINE+	chr10	120219213	120219612	B2_Mm1a_B2_SINE+		SINE		0.0760884	0.4689	0.649697	0.998238	-6.87003	No	No	Null	-0.00398229	0.0721061	-0.0101528	No	0.00218822	No	0.227876	No	0.0387656	No	-0.0503229	No
391	chr10:127071008-127071527|B3_SINE_B2-	chr10	127071008	127071527	B3_SINE_B2-		SINE		0.140704	0.780343	0.454158	0.967883	-6.66579	Yes	No	Null	1.78223	1.92294	1.62396	Yes	1.9405	Yes	1.92901	Yes	2.09436	Yes	1.74544	Yes
392	chr10:127159820-127160219|B1_Mus1_Alu_SINE-	chr10	127159820	127160219	B1_Mus1_Alu_SINE-		SINE		0.186527	0.915711	0.382434	0.928941	-6.54895	Yes	No	Null	1.77193	1.95845	1.4828	Yes	2.06105	Yes	2.02153	Yes	2.0691	Yes	1.78473	Yes
393	chr10:127634022-127634421|B1_Mus2_Alu_SINE-	chr10	127634022	127634421	B1_Mus2_Alu_SINE-		SINE		-0.0159333	-0.0986812	0.923439	0.998238	-6.98379	Yes	No	Null	1.16934	1.1534	1.07081	No	1.26787	Yes	1.21203	Yes	1.20435	No	1.04383	No
394	chr10:128458313-128458695|tRNA-Ser-CGA-2-1|chr10_1048_tRNASer_CGA-	chr10	128458313	128458695	tRNA-Ser-CGA-2-1	chr10_1048_tRNASer_CGA-	tRNA	Ser	0.174108	1.01452	0.335429	0.882378	-6.45385	Yes	No	Null	4.61291	4.78702	4.48718	Yes	4.73863	Yes	4.61573	Yes	4.88776	Yes	4.85756	Yes
395	chr11:7869626-7869998|tRNA-Asp-GTC-1-9|chr11_94_tRNAAsp_GTC+	chr11	7869626	7869998	tRNA-Asp-GTC-1-9	chr11_94_tRNAAsp_GTC+	tRNA	Asp	0.034374	0.224445	0.827156	0.998238	-6.96159	No	No	Null	-0.0157978	0.0185762	-0.0101528	No	-0.0214429	No	0.0672859	No	0.0387656	No	-0.0503229	No
396	chr11:22491215-22491588|tRNA-Lys-CTT-18-1|chr11_170_tRNALys_CTT+	chr11	22491215	22491588	tRNA-Lys-CTT-18-1	chr11_170_tRNALys_CTT+	tRNA	Lys	-0.0295103	-0.191616	0.852069	0.998238	-6.96904	No	No	Null	0.0480865	0.0185762	0.00892793	No	0.087245	No	0.0672859	No	0.0387656	No	-0.0503229	No
397	chr11:48818391-48818764|tRNA-Val-CAC-2-3|chr11_323_tRNAVal_CAC+	chr11	48818391	48818764	tRNA-Val-CAC-2-3	chr11_323_tRNAVal_CAC+	tRNA	Val	0.172117	0.793859	0.446618	0.961953	-6.65485	Yes	No	Null	5.3743	5.54642	5.29471	Yes	5.45389	Yes	5.25213	Yes	5.9524	Yes	5.43472	Yes
398	chr11:48823577-48823951|tRNA-Gly-ACC-1-1|chr11_324_tRNAGly_ACC+	chr11	48823577	48823951	tRNA-Gly-ACC-1-1	chr11_324_tRNAGly_ACC+	tRNA	Gly	0.0988341	0.477117	0.644044	0.998238	-6.86587	Yes	No	Null	4.72851	4.82735	4.46165	Yes	4.99538	Yes	4.77257	Yes	5.05827	Yes	4.6512	Yes
399	chr11:48833732-48834105|tRNA-Lys-CTT-3-3|chr11_3143_tRNALys_CTT-	chr11	48833732	48834105	tRNA-Lys-CTT-3-3	chr11_3143_tRNALys_CTT-	tRNA	Lys	-0.160295	-0.719075	0.489373	0.989013	-6.71329	Yes	No	Null	5.75124	5.59095	5.65473	Yes	5.84775	Yes	5.52907	Yes	5.99797	Yes	5.24581	Yes
400	chr11:48834278-48834650|tRNA-Ala-TGC-3-1|chr11_3142_tRNAAla_TGC-	chr11	48834278	48834650	tRNA-Ala-TGC-3-1	chr11_3142_tRNAAla_TGC-	tRNA	Ala	-0.147572	-0.722788	0.487191	0.989013	-6.71051	Yes	No	Null	5.30518	5.1576	5.08588	Yes	5.52448	Yes	4.90818	Yes	5.39698	Yes	5.16765	Yes
401	chr11:48853468-48853841|tRNA-Thr-TGT-3-1|chr11_326_tRNAThr_TGT+	chr11	48853468	48853841	tRNA-Thr-TGT-3-1	chr11_326_tRNAThr_TGT+	tRNA	Thr	-0.13203	-0.79636	0.445232	0.961953	-6.65281	Yes	No	Null	5.62758	5.49556	5.63665	Yes	5.61852	Yes	5.31772	Yes	5.63939	Yes	5.52955	Yes
402	chr11:48856129-48856509|tRNA-Pro-TGG-2-2|chr11_327_tRNAPro_TGG+	chr11	48856129	48856509	tRNA-Pro-TGG-2-2	chr11_327_tRNAPro_TGG+	tRNA	Pro	0.175847	0.911112	0.384732	0.928941	-6.55318	Yes	No	Null	5.27676	5.45261	5.08012	Yes	5.47341	Yes	5.21068	Yes	5.57204	Yes	5.57511	Yes
403	chr11:48856510-48856841|tRNA-Val-AAC-1-2|chr11_328_tRNAVal_AAC+	chr11	48856510	48856841	tRNA-Val-AAC-1-2	chr11_328_tRNAVal_AAC+	tRNA	Val	0.0103599	0.0535949	0.958366	0.998238	-6.98755	Yes	No	Null	5.53144	5.5418	5.30658	Yes	5.75629	Yes	5.34099	Yes	5.69142	Yes	5.59299	Yes
404	chr11:48856842-48857205|tRNA-Leu-AAG-1-1|chr11_3141_tRNALeu_AAG-	chr11	48856842	48857205	tRNA-Leu-AAG-1-1	chr11_3141_tRNALeu_AAG-	tRNA	Leu	0.245076	1.38606	0.197342	0.698641	-6.03105	Yes	No	Null	4.03917	4.28425	3.84534	Yes	4.233	Yes	4.32788	Yes	4.35933	Yes	4.16553	Yes
405	chr11:48862956-48863355|B2_Mm2_B2_SINE+	chr11	48862956	48863355	B2_Mm2_B2_SINE+		SINE		-0.183655	-0.705366	0.497482	0.989013	-6.72345	Yes	No	Null	1.53617	1.35252	1.03564	No	2.03671	Yes	1.4412	Yes	1.33154	Yes	1.28483	Yes
406	chr11:48872805-48873204|B1_Mur1_Alu_SINE-	chr11	48872805	48873204	B1_Mur1_Alu_SINE-		SINE		-0.0641888	-0.370468	0.719145	0.998238	-6.91446	No	No	Null	0.414342	0.350153	0.422946	No	0.405737	No	0.561624	No	0.332006	No	0.156829	No
407	chr11:48875390-48875789|B2_Mm2_B2_SINE-_and_Lx7_L1_LINE-	chr11	48875390	48875789	B2_Mm2_B2_SINE-_and_Lx7_L1_LINE-		SINE		-0.0237586	-0.101293	0.92142	0.998238	-6.9835	No	No	Null	0.345191	0.321432	-0.0101528	No	0.700535	No	0.352333	No	0.544803	No	0.067161	No
408	chr11:50185020-50185419|B2_Mm2_B2_SINE+	chr11	50185020	50185419	B2_Mm2_B2_SINE+		SINE		-0.0764666	-0.275444	0.788863	0.998238	-6.94772	Yes	No	Null	1.13245	1.05598	0.717563	No	1.54733	Yes	0.639708	No	1.3528	Yes	1.17543	No
409	chr11:58302026-58302360|tRNA-Glu-CTC-1-8|chr11_2969_tRNAGlu_CTC-	chr11	58302026	58302360	tRNA-Glu-CTC-1-8	chr11_2969_tRNAGlu_CTC-	tRNA	Glu	-0.0377059	-0.212942	0.835864	0.998238	-6.96433	Yes	No	Null	5.6811	5.64339	5.53055	Yes	5.83164	Yes	5.61563	Yes	5.81746	Yes	5.49708	Yes
410	chr11:58302361-58302730|tRNA-Leu-CAA-3-1|chr11_2968_tRNALeu_CAA-	chr11	58302361	58302730	tRNA-Leu-CAA-3-1	chr11_2968_tRNALeu_CAA-	tRNA	Leu	-0.252021	-1.2638	0.236377	0.771007	-6.18064	Yes	No	Null	5.85169	5.59966	5.75298	Yes	5.95039	Yes	5.25883	Yes	5.76162	Yes	5.77853	Yes
411	chr11:61407765-61408137|tRNA-Trp-CCA-5-1|chr11_2922_tRNATrp_CCA-	chr11	61407765	61408137	tRNA-Trp-CCA-5-1	chr11_2922_tRNATrp_CCA-	tRNA	Trp	0.066228	0.402684	0.696077	0.998238	-6.90103	Yes	No	Null	5.03862	5.10485	4.95264	Yes	5.12461	Yes	4.956	Yes	5.16173	Yes	5.19683	Yes
412	chr11:62745864-62746236|tRNA-Trp-CCA-1-1|chr11_2879_tRNATrp_CCA-	chr11	62745864	62746236	tRNA-Trp-CCA-1-1	chr11_2879_tRNATrp_CCA-	tRNA	Trp	0.435815	2.50898	0.0320557	0.218528	-4.34831	No	No	Null	0.583291	1.01911	0.444683	No	0.721898	No	1.19381	No	0.938815	No	0.924693	No
413	chr11:67290988-67291360|tRNA-Pro-TGG-3-1|chr11_585_tRNAPro_TGG+	chr11	67290988	67291360	tRNA-Pro-TGG-3-1	chr11_585_tRNAPro_TGG+	tRNA	Pro	-0.0168716	-0.0913454	0.929112	0.998238	-6.98455	No	No	Null	0.151136	0.134265	0.275818	No	0.0264542	No	0.0730501	No	0.380067	No	-0.0503229	No
414	chr11:69036852-69037226|tRNA-Ile-AAT-1-1|chr11_615_tRNAIle_AAT+	chr11	69036852	69037226	tRNA-Ile-AAT-1-1	chr11_615_tRNAIle_AAT+	tRNA	Ile	-0.0537219	-0.256218	0.803235	0.998238	-6.95327	Yes	No	Null	5.43038	5.37665	5.43648	Yes	5.42428	Yes	5.06384	Yes	5.75095	Yes	5.31517	Yes
415	chr11:69037326-69037705|tRNA-Ser-AGA-2-2|chr11_616_tRNASer_AGA+	chr11	69037326	69037705	tRNA-Ser-AGA-2-2	chr11_616_tRNASer_AGA+	tRNA	Ser	0.0671838	0.309915	0.763305	0.998238	-6.93676	Yes	No	Null	5.50235	5.56953	5.27624	Yes	5.72846	Yes	5.28425	Yes	5.87356	Yes	5.55079	Yes
416	chr11:69037706-69038076|tRNA-Thr-AGT-1-2|chr11_617_tRNAThr_AGT+	chr11	69037706	69038076	tRNA-Thr-AGT-1-2	chr11_617_tRNAThr_AGT+	tRNA	Thr	0.0214348	0.132068	0.89768	0.998238	-6.97957	Yes	No	Null	5.32443	5.34586	5.25781	Yes	5.39105	Yes	5.22732	Yes	5.47794	Yes	5.33233	Yes
417	chr11:69040234-69040606|tRNA-Pro-CGG-1-2|chr11_618_tRNAPro_CGG+	chr11	69040234	69040606	tRNA-Pro-CGG-1-2	chr11_618_tRNAPro_CGG+	tRNA	Pro	-0.0559955	-0.35559	0.729902	0.998238	-6.9203	Yes	No	Null	5.04152	4.98553	4.99436	Yes	5.08868	Yes	4.87472	Yes	5.04617	Yes	5.03568	Yes
418	chr11:69040833-69041166|tRNA-Asp-GTC-1-10|chr11_619_tRNAAsp_GTC+	chr11	69040833	69041166	tRNA-Asp-GTC-1-10	chr11_619_tRNAAsp_GTC+	tRNA	Asp	0.181178	0.635194	0.540271	0.998238	-6.77264	Yes	No	Null	5.64912	5.8303	5.07302	Yes	6.22522	Yes	5.8243	Yes	5.78301	Yes	5.88358	Yes
419	chr11:69041167-69041499|tRNA-Gly-TCC-1-7|chr11_2836_tRNAGly_TCC-	chr11	69041167	69041499	tRNA-Gly-TCC-1-7	chr11_2836_tRNAGly_TCC-	tRNA	Gly	0.00404534	0.0197106	0.984681	0.998238	-6.98891	Yes	No	Null	5.94127	5.94531	5.75163	Yes	6.1309	Yes	5.8969	Yes	6.2391	Yes	5.69994	Yes
420	chr11:69041675-69042047|tRNA-Trp-CCA-3-1|chr11_620_tRNATrp_CCA+	chr11	69041675	69042047	tRNA-Trp-CCA-3-1	chr11_620_tRNATrp_CCA+	tRNA	Trp	0.15583	0.823432	0.430412	0.95348	-6.63034	Yes	No	Null	4.9498	5.10563	4.83748	Yes	5.06212	Yes	4.94242	Yes	5.39162	Yes	4.98285	Yes
421	chr11:69062169-69062543|tRNA-Ile-AAT-1-2|chr11_2835_tRNAIle_AAT-	chr11	69062169	69062543	tRNA-Ile-AAT-1-2	chr11_2835_tRNAIle_AAT-	tRNA	Ile	-0.139799	-0.559231	0.58892	0.998238	-6.82054	Yes	No	Null	5.40405	5.26425	5.0713	Yes	5.73679	Yes	4.98096	Yes	5.64213	Yes	5.16965	Yes
422	chr11:69062593-69062929|tRNA-Thr-AGT-1-3|chr11_2834_tRNAThr_AGT-	chr11	69062593	69062929	tRNA-Thr-AGT-1-3	chr11_2834_tRNAThr_AGT-	tRNA	Thr	-0.00344329	-0.0201423	0.984346	0.998238	-6.9889	Yes	No	Null	5.16915	5.16571	5.11369	Yes	5.2246	Yes	5.03364	Yes	5.37518	Yes	5.0883	Yes
423	chr11:69062930-69063273|tRNA-Ser-GCT-4-1|chr11_2833_tRNASer_GCT-	chr11	69062930	69063273	tRNA-Ser-GCT-4-1	chr11_2833_tRNASer_GCT-	tRNA	Ser	-0.0220903	-0.0839265	0.934854	0.998238	-6.98526	Yes	No	Null	5.82438	5.80229	5.55448	Yes	6.09427	Yes	5.31866	Yes	6.17531	Yes	5.91289	Yes
424	chr11:69063344-69063716|tRNA-Trp-CCA-3-2|chr11_2832_tRNATrp_CCA-	chr11	69063344	69063716	tRNA-Trp-CCA-3-2	chr11_2832_tRNATrp_CCA-	tRNA	Trp	0.146469	0.785431	0.45131	0.967094	-6.66169	Yes	No	Null	4.59258	4.73905	4.40409	Yes	4.78107	Yes	4.7921	Yes	4.88803	Yes	4.53702	Yes
425	chr11:69075715-69076114|B2_Mm1t_B2_SINE-_and_B1_Mur3_alu_SINE-	chr11	69075715	69076114	B2_Mm1t_B2_SINE-_and_B1_Mur3_alu_SINE-		SINE		0.406272	2.22729	0.051373	0.30419	-4.80575	Yes	No	Null	0.821881	1.22815	0.624234	No	1.01953	No	1.22147	Yes	1.37556	Yes	1.08743	No
426	chr11:69110314-69110688|tRNA-Thr-AGT-3-1|chr11_621_tRNAThr_AGT+	chr11	69110314	69110688	tRNA-Thr-AGT-3-1	chr11_621_tRNAThr_AGT+	tRNA	Thr	0.852006	4.30175	0.00174491	0.0192212	-1.39479	Yes	Yes	Up	3.29142	4.14343	3.47451	Yes	3.10834	Yes	3.96613	Yes	4.42383	Yes	4.04033	Yes
427	chr11:69110768-69111150|tRNA-Ser-CGA-1-1|chr11_622_tRNASer_CGA+	chr11	69110768	69111150	tRNA-Ser-CGA-1-1	chr11_622_tRNASer_CGA+	tRNA	Ser	0.424276	2.31289	0.0445331	0.277839	-4.66823	Yes	No	Null	3.99608	4.42035	4.18321	Yes	3.80894	Yes	4.23125	Yes	4.5017	Yes	4.5281	Yes
428	chr11:69118643-69119014|tRNA-Gly-GCC-2-6|chr11_2831_tRNAGly_GCC-	chr11	69118643	69119014	tRNA-Gly-GCC-2-6	chr11_2831_tRNAGly_GCC-	tRNA	Gly	-0.226974	-1.02491	0.330751	0.87499	-6.4434	Yes	No	Null	5.57137	5.34439	5.34795	Yes	5.79478	Yes	5.09377	Yes	5.69969	Yes	5.23971	Yes
429	chr11:69123331-69123718|tRNA-Arg-TCT-2-1|chr11_2830_tRNAArg_TCT-	chr11	69123331	69123718	tRNA-Arg-TCT-2-1	chr11_2830_tRNAArg_TCT-	tRNA	Arg	0.603528	3.29527	0.00862563	0.075075	-3.03569	Yes	No	Null	3.68211	4.28563	3.5233	Yes	3.84091	Yes	4.06834	Yes	4.42208	Yes	4.36649	Yes
430	chr11:69124090-69124464|tRNA-Leu-TAG-1-1|chr11_623_tRNALeu_TAG+	chr11	69124090	69124464	tRNA-Leu-TAG-1-1	chr11_623_tRNALeu_TAG+	tRNA	Leu	0.14033	0.703366	0.498672	0.989013	-6.72491	Yes	No	Null	5.56692	5.70725	5.39341	Yes	5.74043	Yes	5.42185	Yes	5.77272	Yes	5.92719	Yes
431	chr11:69124465-69124828|tRNA-Gln-CTG-2-2|chr11_2829_tRNAGln_CTG-	chr11	69124465	69124828	tRNA-Gln-CTG-2-2	chr11_2829_tRNAGln_CTG-	tRNA	Gln	0.309175	1.49879	0.166343	0.651509	-5.88511	Yes	No	Null	4.65364	4.96281	4.44964	Yes	4.85763	Yes	4.7419	Yes	5.25937	Yes	4.88716	Yes
432	chr11:69125025-69125398|tRNA-Lys-TTT-1-3|chr11_2828_tRNALys_TTT-	chr11	69125025	69125398	tRNA-Lys-TTT-1-3	chr11_2828_tRNALys_TTT-	tRNA	Lys	-0.0384629	-0.171477	0.867439	0.998238	-6.97303	Yes	No	Null	5.25209	5.21363	4.89454	Yes	5.60964	Yes	5.34109	Yes	5.2808	Yes	5.01899	Yes
433	chr11:69541577-69541976|B2_Mm2_B2_SINE+_and_B2_Mm1a_B2_SINE+	chr11	69541577	69541976	B2_Mm2_B2_SINE+_and_B2_Mm1a_B2_SINE+		SINE		0.0839628	0.513678	0.61919	0.998238	-6.84652	No	No	Null	0.0261833	0.110146	-0.0101528	No	0.0625193	No	0.148073	No	0.232688	No	-0.0503229	No
434	chr11:74137164-74137538|tRNA-Lys-CTT-9-1|chr11_2738_tRNALys_CTT-	chr11	74137164	74137538	tRNA-Lys-CTT-9-1	chr11_2738_tRNALys_CTT-	tRNA	Lys	-0.120624	-0.687585	0.508123	0.989143	-6.73635	No	No	Null	0.312003	0.191379	0.222239	No	0.401767	No	0.0672859	No	0.0922001	No	0.414651	No
435	chr11:75346818-75347217|B2_Mm1a_B2_SINE+	chr11	75346818	75347217	B2_Mm1a_B2_SINE+		SINE		-0.139537	-0.734257	0.48049	0.989013	-6.70184	Yes	No	Null	0.871734	0.732197	0.855654	No	0.887815	Yes	0.974939	No	0.788689	No	0.432962	No
436	chr11:75424121-75424520|B1_Mur4_Alu_SINE+	chr11	75424121	75424520	B1_Mur4_Alu_SINE+		SINE		0.0542979	0.20864	0.839127	0.998238	-6.96532	Yes	No	Null	0.977465	1.03176	0.566375	No	1.38855	Yes	0.820923	No	1.37017	Yes	0.904199	No
437	chr11:75443739-75444138|NA_17	chr11	75443739	75444138	NA_17		Other		-0.101559	-0.58248	0.573783	0.998238	-6.80648	No	No	Null	0.941392	0.839833	1.04987	No	0.832915	No	1.04474	No	0.723337	No	0.751425	No
438	chr11:77925123-77925497|tRNA-Ala-AGC-16-1|chr11_2639_tRNAAla_AGC-	chr11	77925123	77925497	tRNA-Ala-AGC-16-1	chr11_2639_tRNAAla_AGC-	tRNA	Ala	0.0474194	0.300557	0.770215	0.998238	-6.93986	No	No	Null	0.00400025	0.0514196	-0.0101528	No	0.0181533	No	0.165816	No	0.0387656	No	-0.0503229	No
439	chr11:79704499-79704871|tRNA-Thr-CGT-2-1|chr11_860_tRNAThr_CGT+	chr11	79704499	79704871	tRNA-Thr-CGT-2-1	chr11_860_tRNAThr_CGT+	tRNA	Thr	0.404876	1.89803	0.0883947	0.44513	-5.31757	Yes	No	Null	4.66413	5.069	4.36457	Yes	4.96368	Yes	4.8417	Yes	5.14776	Yes	5.21754	Yes
440	chr11:86262017-86262389|tRNA-Gln-TTG-5-1|chr11_983_tRNAGln_TTG+	chr11	86262017	86262389	tRNA-Gln-TTG-5-1	chr11_983_tRNAGln_TTG+	tRNA	Gln	0.0343989	0.175584	0.8643	0.998238	-6.97226	No	No	Null	0.338757	0.373156	0.306521	No	0.370993	No	0.652213	No	0.0616224	No	0.405633	No
441	chr11:87422869-87423268|NA_18	chr11	87422869	87423268	NA_18		Other		0.0516404	0.273504	0.790309	0.998238	-6.94829	Yes	No	Null	1.65336	1.705	1.60714	Yes	1.69957	Yes	1.59399	Yes	2.0096	Yes	1.51139	Yes
442	chr11:94162164-94162563|NA_19	chr11	94162164	94162563	NA_19		Other		0.0107852	0.0596377	0.953678	0.998238	-6.98717	No	No	Null	0.752441	0.763226	0.597624	No	0.907259	No	0.677825	No	0.64107	No	0.970784	No
443	chr11:95859021-95859393|tRNA-Gln-TTG-1-1|chr11_2317_tRNAGln_TTG-	chr11	95859021	95859393	tRNA-Gln-TTG-1-1	chr11_2317_tRNAGln_TTG-	tRNA	Gln	0.12993	0.582021	0.574079	0.998238	-6.80676	Yes	No	Null	4.92025	5.05018	4.59614	Yes	5.24435	Yes	4.86534	Yes	5.29677	Yes	4.98841	Yes
444	chr11:97702298-97702672|tRNA-Asn-GTT-3-9|chr11_2238_tRNAAsn_GTT-	chr11	97702298	97702672	tRNA-Asn-GTT-3-9	chr11_2238_tRNAAsn_GTT-	tRNA	Asn	-0.0823346	-0.37423	0.716436	0.998238	-6.91295	Yes	No	Null	5.02166	4.93932	4.732	Yes	5.31131	Yes	4.65752	Yes	5.13322	Yes	5.02722	Yes
445	chr11:97769678-97770050|tRNA-Cys-GCA-5-1|chr11_2236_tRNACys_GCA-	chr11	97769678	97770050	tRNA-Cys-GCA-5-1	chr11_2236_tRNACys_GCA-	tRNA	Cys	0.701649	4.06252	0.00252152	0.0261422	-1.77532	Yes	Yes	Up	1.03151	1.73316	0.956724	No	1.1063	No	1.65649	Yes	1.94526	Yes	1.59773	Yes
446	chr11:97790829-97791228|B2_Mm1a_B2_SINE+	chr11	97790829	97791228	B2_Mm1a_B2_SINE+		SINE		-0.0718391	-0.428999	0.677471	0.998238	-6.88925	No	No	Null	0.556955	0.485115	0.664294	No	0.449615	No	0.62292	No	0.351225	No	0.481202	No
447	chr11:97796921-97797293|tRNA-Cys-GCA-3-2|chr11_1235_tRNACys_GCA+	chr11	97796921	97797293	tRNA-Cys-GCA-3-2	chr11_1235_tRNACys_GCA+	tRNA	Cys	0.278413	1.77506	0.107807	0.520576	-5.49974	Yes	No	Null	4.74329	5.0217	4.69121	Yes	4.79537	Yes	5.0177	Yes	5.11097	Yes	4.93644	Yes
448	chr11:97798755-97799127|tRNA-Cys-GCA-2-1|chr11_2234_tRNACys_GCA-	chr11	97798755	97799127	tRNA-Cys-GCA-2-1	chr11_2234_tRNACys_GCA-	tRNA	Cys	0.735314	4.28515	0.00178961	0.0194104	-1.42097	Yes	Yes	Up	3.53741	4.27273	3.35298	Yes	3.72185	Yes	4.20695	Yes	4.27842	Yes	4.3328	Yes
449	chr11:97988095-97988467|tRNA-Cys-GCA-3-3|chr11_2223_tRNACys_GCA-	chr11	97988095	97988467	tRNA-Cys-GCA-3-3	chr11_2223_tRNACys_GCA-	tRNA	Cys	-0.238831	-1.22517	0.249967	0.792629	-6.2259	Yes	No	Null	5.43886	5.20003	5.38943	Yes	5.4883	Yes	4.91719	Yes	5.4977	Yes	5.18522	Yes
450	chr11:97988772-97989144|tRNA-Cys-GCA-3-4|chr11_2222_tRNACys_GCA-	chr11	97988772	97989144	tRNA-Cys-GCA-3-4	chr11_2222_tRNACys_GCA-	tRNA	Cys	0.0762487	0.4266	0.679159	0.998238	-6.89035	Yes	No	Null	5.38438	5.46063	5.21895	Yes	5.5498	Yes	5.28305	Yes	5.51377	Yes	5.58506	Yes
451	chr11:97993843-97994242|B2_Mm2_B2_SINE+	chr11	97993843	97994242	B2_Mm2_B2_SINE+		SINE		0.202067	0.985279	0.348871	0.89434	-6.48283	Yes	No	Null	2.28239	2.48446	1.96456	Yes	2.60021	Yes	2.462	Yes	2.58869	Yes	2.40268	Yes
452	chr11:100538007-100538380|tRNA-Ser-GGA-1-1|chr11_1301_tRNASer_GGA+	chr11	100538007	100538380	tRNA-Ser-GGA-1-1	chr11_1301_tRNASer_GGA+	tRNA	Ser	0.0389961	0.246827	0.810285	0.998238	-6.95585	No	No	Null	0.07627	0.115266	-0.0101528	No	0.162693	No	0.195957	No	0.0813039	No	0.0685374	No
453	chr11:101605092-101605491|B2_Mm1t_B2_SINE-_and_B2_Mm2_B2_SINE-	chr11	101605092	101605491	B2_Mm1t_B2_SINE-_and_B2_Mm2_B2_SINE-		SINE		-0.120546	-0.520427	0.614655	0.998238	-6.84281	No	No	Null	0.794254	0.673708	0.917628	No	0.67088	No	0.777834	No	1.01264	No	0.230647	No
454	chr11:101627503-101627902|NA_20	chr11	101627503	101627902	NA_20		Other		0.0907393	0.482975	0.64003	0.998238	-6.86286	Yes	No	Null	1.02429	1.11503	1.04267	Yes	1.0059	Yes	0.97055	No	1.42269	Yes	0.951835	No
455	chr11:101658170-101658569|NA_21	chr11	101658170	101658569	NA_21		Other		-0.0807997	-0.362042	0.72523	0.998238	-6.91779	Yes	No	Null	1.24225	1.16145	1.07817	No	1.40633	Yes	1.19819	No	1.49853	Yes	0.787625	No
456	chr11:101998420-101998819|B2_Mm2_B2_SINE+	chr11	101998420	101998819	B2_Mm2_B2_SINE+		SINE		-0.141852	-0.795301	0.445819	0.961953	-6.65367	No	No	Null	0.354241	0.212389	0.382234	No	0.326247	No	0.353517	No	0.331037	No	-0.0473872	No
457	chr11:103133899-103134298|NA_22	chr11	103133899	103134298	NA_22		Other		0.0451919	0.292141	0.776448	0.998238	-6.94257	No	No	Null	-0.0160856	0.0291064	0.0134047	No	-0.0455758	No	0.0988764	No	0.0387656	No	-0.0503229	No
458	chr11:105317406-105317780|tRNA-Thr-AGT-9-1|chr11_2031_tRNAThr_AGT-	chr11	105317406	105317780	tRNA-Thr-AGT-9-1	chr11_2031_tRNAThr_AGT-	tRNA	Thr	0.0321264	0.20915	0.83874	0.998238	-6.96521	No	No	Null	-0.00844662	0.0236798	-0.0101528	No	-0.00674043	No	0.0825967	No	0.0387656	No	-0.0503229	No
459	chr11:107012715-107013088|tRNA-Arg-CCG-3-1|chr11_1496_tRNAArg_CCG+	chr11	107012715	107013088	tRNA-Arg-CCG-3-1	chr11_1496_tRNAArg_CCG+	tRNA	Arg	-0.0490225	-0.225687	0.826217	0.998238	-6.96129	Yes	No	Null	5.28482	5.2358	5.04939	Yes	5.52025	Yes	5.14203	Yes	5.56064	Yes	5.00472	Yes
460	chr11:115412830-115413178|tRNA-Arg-CCT-1-1|chr11_1594_tRNAArg_CCT+	chr11	115412830	115413178	tRNA-Arg-CCT-1-1	chr11_1594_tRNAArg_CCT+	tRNA	Arg	0.228819	0.981649	0.350567	0.89434	-6.48637	Yes	No	Null	5.3067	5.53552	5.07656	Yes	5.53685	Yes	5.44482	Yes	5.92871	Yes	5.23304	Yes
461	chr11:115413179-115413526|tRNA-Arg-CCT-2-1|chr11_1917_tRNAArg_CCT-	chr11	115413179	115413526	tRNA-Arg-CCT-2-1	chr11_1917_tRNAArg_CCT-	tRNA	Arg	-0.0508773	-0.29856	0.771692	0.998238	-6.94051	Yes	No	Null	5.11405	5.06317	4.93319	Yes	5.29492	Yes	5.01525	Yes	5.12245	Yes	5.05183	Yes
462	chr11:115413628-115414001|tRNA-Arg-TCG-2-1|chr11_1595_tRNAArg_TCG+	chr11	115413628	115414001	tRNA-Arg-TCG-2-1	chr11_1595_tRNAArg_TCG+	tRNA	Arg	-0.194189	-0.912784	0.383895	0.928941	-6.55164	Yes	No	Null	5.22495	5.03076	4.99711	Yes	5.45279	Yes	4.82298	Yes	5.34446	Yes	4.92484	Yes
463	chr12:12810081-12810480|NA_23	chr12	12810081	12810480	NA_23		Other		0.0365248	0.21723	0.832615	0.998238	-6.96333	No	No	Null	0.911071	0.947596	0.844879	No	0.977263	No	0.866562	No	0.839835	No	1.13639	No
464	chr12:24467067-24467441|tRNA-Glu-CTC-3-1|chr12_172_tRNAGlu_CTC+	chr12	24467067	24467441	tRNA-Glu-CTC-3-1	chr12_172_tRNAGlu_CTC+	tRNA	Glu	-0.0296151	-0.18391	0.857943	0.998238	-6.97062	No	No	Null	0.0824425	0.0528274	-0.0101528	No	0.175038	No	0.0672859	No	0.141519	No	-0.0503229	No
465	chr12:31950388-31950787|NA_24	chr12	31950388	31950787	NA_24		Other		0.196933	1.19981	0.259227	0.794587	-6.25504	No	No	Null	0.347066	0.543999	0.422035	No	0.272096	No	0.558171	No	0.403014	No	0.670811	No
466	chr12:42414924-42415296|tRNA-Glu-CTC-4-1|chr12_1471_tRNAGlu_CTC-	chr12	42414924	42415296	tRNA-Glu-CTC-4-1	chr12_1471_tRNAGlu_CTC-	tRNA	Glu	0.106865	0.661941	0.523712	0.992518	-6.75444	No	No	Null	-0.0278643	0.0790011	-0.0101528	No	-0.0455758	No	0.0672859	No	0.22004	No	-0.0503229	No
467	chr12:52603638-52604044|Rnu6|U6-	chr12	52603638	52604044	Rnu6	U6-	Other		0.450955	2.38288	0.0396098	0.251576	-4.55476	Yes	No	Null	4.4512	4.90216	4.24933	Yes	4.65307	Yes	4.73754	Yes	5.09978	Yes	4.86914	Yes
468	chr12:52604340-52604741|Rnu6|U6-	chr12	52604340	52604741	Rnu6	U6-	Other		0.369781	1.8611	0.0938528	0.462701	-5.37288	Yes	No	Null	4.1639	4.53369	3.92102	Yes	4.40679	Yes	4.35369	Yes	4.73321	Yes	4.51416	Yes
469	chr12:69159161-69159714|Rn7sl|7SLRNA_srpRNA+	chr12	69159161	69159714	Rn7sl	7SLRNA_srpRNA+	Other		-0.0142423	-0.0845709	0.934355	0.998238	-6.9852	Yes	No	Null	5.03795	5.02371	4.91721	Yes	5.15868	Yes	4.87494	Yes	5.07296	Yes	5.12322	Yes
470	chr12:69361030-69361641|Rn7sl|7SLRNA_srpRNA-	chr12	69361030	69361641	Rn7sl	7SLRNA_srpRNA-	Other		0.0994138	0.523516	0.612586	0.998238	-6.84109	Yes	No	Null	5.05547	5.15488	4.91073	Yes	5.2002	Yes	4.91012	Yes	5.37675	Yes	5.17777	Yes
471	chr12:70968969-70969342|tRNA-Lys-CTT-2-2|chr12_1324_tRNALys_CTT-	chr12	70968969	70969342	tRNA-Lys-CTT-2-2	chr12_1324_tRNALys_CTT-	tRNA	Lys	0.106673	0.537127	0.603509	0.998238	-6.83341	Yes	No	Null	4.9397	5.04638	4.71243	Yes	5.16698	Yes	4.99213	Yes	5.27654	Yes	4.87047	Yes
472	chr12:81530620-81531019|B2_Mm1t_B2_SINE+_and_MTD_MaLR_LTR-	chr12	81530620	81531019	B2_Mm1t_B2_SINE+_and_MTD_MaLR_LTR-		SINE		-0.0147651	-0.0943353	0.926799	0.998238	-6.98425	No	No	Null	0.061157	0.0463919	0.10563	No	0.0166842	No	0.0672859	No	0.122213	No	-0.0503229	No
473	chr12:85152888-85153379|B3A_SINE_B2-	chr12	85152888	85153379	B3A_SINE_B2-		SINE		0.267802	1.55298	0.153016	0.609469	-5.81246	Yes	No	Null	2.26545	2.53325	2.08301	Yes	2.44789	Yes	2.53406	Yes	2.61272	Yes	2.45298	Yes
474	chr12:110845187-110845561|tRNA-Ile-AAT-1-3|chr12_795_tRNAIle_AAT+	chr12	110845187	110845561	tRNA-Ile-AAT-1-3	chr12_795_tRNAIle_AAT+	tRNA	Ile	0.3049	1.27257	0.233379	0.769943	-6.17023	Yes	No	Null	4.65122	4.95612	4.21527	Yes	5.08717	Yes	4.86606	Yes	4.96199	Yes	5.0403	Yes
475	chr12:118539766-118540138|tRNA-Ala-GGC-3-1|chr12_863_tRNAAla_GGC-	chr12	118539766	118540138	tRNA-Ala-GGC-3-1	chr12_863_tRNAAla_GGC-	tRNA	Ala	0.383396	1.75654	0.111051	0.52544	-5.52666	No	No	Null	-0.00839548	0.375	-0.0101528	No	-0.00663817	No	0.508737	No	0.666587	No	-0.0503229	No
476	chr13:21160634-21161006|tRNA-Glu-CTC-1-9|chr13_1539_tRNAGlu_CTC-	chr13	21160634	21161006	tRNA-Glu-CTC-1-9	chr13_1539_tRNAGlu_CTC-	tRNA	Glu	0.00202257	0.00875895	0.993192	0.998238	-6.98908	Yes	No	Null	5.53882	5.54084	5.39309	Yes	5.68455	Yes	5.12979	Yes	5.90881	Yes	5.58392	Yes
477	chr13:21161254-21161627|tRNA-Phe-GAA-1-3|chr13_82_tRNAPhe_GAA+	chr13	21161254	21161627	tRNA-Phe-GAA-1-3	chr13_82_tRNAPhe_GAA+	tRNA	Phe	0.159559	0.703365	0.498673	0.989013	-6.72491	Yes	No	Null	5.12097	5.28053	4.8965	Yes	5.34544	Yes	5.18576	Yes	5.65441	Yes	5.00141	Yes
478	chr13:21167453-21167826|tRNA-Met-CAT-2-1|chr13_83_tRNAMet_CAT+	chr13	21167453	21167826	tRNA-Met-CAT-2-1	chr13_83_tRNAMet_CAT+	tRNA	Met	0.373782	1.62265	0.137275	0.597401	-5.71684	Yes	No	Null	4.33834	4.71212	4.05085	Yes	4.62583	Yes	4.37422	Yes	4.94877	Yes	4.81337	Yes
479	chr13:21167924-21168297|tRNA-Lys-TTT-1-4|chr13_1538_tRNALys_TTT-	chr13	21167924	21168297	tRNA-Lys-TTT-1-4	chr13_1538_tRNALys_TTT-	tRNA	Lys	0.0163765	0.0889556	0.930961	0.998238	-6.98479	Yes	No	Null	5.27793	5.29431	5.23082	Yes	5.32504	Yes	5.41431	Yes	5.45875	Yes	5.00987	Yes
480	chr13:21169536-21169897|tRNA-Met-CAT-2-2|chr13_1537_tRNAMet_CAT-	chr13	21169536	21169897	tRNA-Met-CAT-2-2	chr13_1537_tRNAMet_CAT-	tRNA	Met	0.0104916	0.0460373	0.964232	0.998238	-6.98796	Yes	No	Null	5.32056	5.33105	5.12717	Yes	5.51394	Yes	5.03175	Yes	5.72939	Yes	5.23201	Yes
481	chr13:21169898-21170161|tRNA-Leu-AAG-1-2|chr13_84_tRNALeu_AAG+	chr13	21169898	21170161	tRNA-Leu-AAG-1-2	chr13_84_tRNALeu_AAG+	tRNA	Leu	0.274442	1.43978	0.181999	0.682235	-5.96241	Yes	No	Null	5.15201	5.42645	4.90036	Yes	5.40366	Yes	5.32871	Yes	5.39258	Yes	5.55807	Yes
482	chr13:21170162-21170437|tRNA-Leu-AAG-3-1|chr13_85_tRNALeu_AAG+	chr13	21170162	21170437	tRNA-Leu-AAG-3-1	chr13_85_tRNALeu_AAG+	tRNA	Leu	0.265497	1.21427	0.253913	0.792629	-6.23848	Yes	No	Null	4.94437	5.20987	4.64808	Yes	5.24066	Yes	4.96106	Yes	5.42719	Yes	5.24136	Yes
483	chr13:21172200-21172572|tRNA-Gln-CTG-2-3|chr13_86_tRNAGln_CTG+	chr13	21172200	21172572	tRNA-Gln-CTG-2-3	chr13_86_tRNAGln_CTG+	tRNA	Gln	0.22519	1.10911	0.294622	0.83629	-6.35557	Yes	No	Null	4.89578	5.12097	4.69306	Yes	5.0985	Yes	4.85586	Yes	5.36056	Yes	5.14648	Yes
484	chr13:21172686-21173092|tRNA-Leu-CAA-1-1|chr13_1536_tRNALeu_CAA-	chr13	21172686	21173092	tRNA-Leu-CAA-1-1	chr13_1536_tRNALeu_CAA-	tRNA	Leu	0.410828	2.42079	0.0371702	0.244618	-4.49293	Yes	No	Null	4.1278	4.53863	3.94719	Yes	4.3084	Yes	4.53021	Yes	4.50222	Yes	4.58345	Yes
485	chr13:21200053-21200458|tRNA-Leu-CAA-2-1|chr13_87_tRNALeu_CAA+	chr13	21200053	21200458	tRNA-Leu-CAA-2-1	chr13_87_tRNALeu_CAA+	tRNA	Leu	0.0581941	0.257084	0.802586	0.998238	-6.95303	Yes	No	Null	5.48032	5.53852	5.15883	Yes	5.80181	Yes	5.28307	Yes	5.76706	Yes	5.56542	Yes
486	chr13:21215307-21215680|tRNA-Arg-CCG-1-1|chr13_1534_tRNAArg_CCG-	chr13	21215307	21215680	tRNA-Arg-CCG-1-1	chr13_1534_tRNAArg_CCG-	tRNA	Arg	0.394371	2.28454	0.0466938	0.286801	-4.71394	Yes	No	Null	4.61578	5.01015	4.48878	Yes	4.74279	Yes	5.05812	Yes	5.13507	Yes	4.83728	Yes
487	chr13:21222435-21222807|tRNA-Ala-AGC-2-1|chr13_88_tRNAAla_AGC+	chr13	21222435	21222807	tRNA-Ala-AGC-2-1	chr13_88_tRNAAla_AGC+	tRNA	Ala	0.636431	3.50305	0.00614116	0.0555067	-2.68966	Yes	No	Null	4.54896	5.18539	4.31069	Yes	4.78723	Yes	5.16319	Yes	5.16184	Yes	5.23114	Yes
488	chr13:21233894-21234266|tRNA-Ala-AGC-2-2|chr13_89_tRNAAla_AGC+	chr13	21233894	21234266	tRNA-Ala-AGC-2-2	chr13_89_tRNAAla_AGC+	tRNA	Ala	0.0548944	0.250097	0.807828	0.998238	-6.95496	Yes	No	Null	5.29951	5.3544	5.07342	Yes	5.52559	Yes	5.09775	Yes	5.69356	Yes	5.27189	Yes
489	chr13:21240794-21241166|tRNA-Ala-TGC-1-1|chr13_90_tRNAAla_TGC+	chr13	21240794	21241166	tRNA-Ala-TGC-1-1	chr13_90_tRNAAla_TGC+	tRNA	Ala	1.8357	8.95607	6.08557e-06	0.000298745	4.45294	Yes	Yes	Up	1.23878	3.07448	1.29733	No	1.18023	Yes	2.71059	Yes	3.34022	Yes	3.17264	Yes
490	chr13:21242419-21242791|tRNA-Ala-AGC-1-1|chr13_91_tRNAAla_AGC+	chr13	21242419	21242791	tRNA-Ala-AGC-1-1	chr13_91_tRNAAla_AGC+	tRNA	Ala	1.31274	7.50153	2.7127e-05	0.000910691	2.92503	Yes	Yes	Up	0.0993003	1.41204	-0.0101528	No	0.208753	No	1.41715	Yes	1.5904	Yes	1.22857	No
491	chr13:21249043-21249417|tRNA-Thr-AGT-6-1|chr13_1532_tRNAThr_AGT-	chr13	21249043	21249417	tRNA-Thr-AGT-6-1	chr13_1532_tRNAThr_AGT-	tRNA	Thr	1.42162	5.72066	0.000232409	0.00407096	0.699577	Yes	Yes	Up	0.595664	2.01728	0.349684	No	0.841644	No	1.87072	Yes	1.70861	Yes	2.47252	Yes
492	chr13:21254069-21254441|tRNA-Ala-CGC-1-1|chr13_92_tRNAAla_CGC+	chr13	21254069	21254441	tRNA-Ala-CGC-1-1	chr13_92_tRNAAla_CGC+	tRNA	Ala	2.19924	10.7057	1.28191e-06	0.000158061	6.01369	Yes	Yes	Up	1.16936	3.36859	1.05955	No	1.27917	Yes	3.08414	Yes	3.706	Yes	3.31565	Yes
493	chr13:21259617-21259989|tRNA-Ala-AGC-3-1|chr13_93_tRNAAla_AGC+	chr13	21259617	21259989	tRNA-Ala-AGC-3-1	chr13_93_tRNAAla_AGC+	tRNA	Ala	2.30633	9.89094	2.57251e-06	0.000172925	5.32053	Yes	Yes	Up	1.94751	4.25384	1.76532	Yes	2.12969	Yes	3.85194	Yes	4.61606	Yes	4.29351	Yes
494	chr13:21264429-21264803|tRNA-Thr-CGT-4-1|chr13_94_tRNAThr_CGT+	chr13	21264429	21264803	tRNA-Thr-CGT-4-1	chr13_94_tRNAThr_CGT+	tRNA	Thr	0.989002	4.70913	0.000949661	0.0126323	-0.76406	Yes	Yes	Up	1.20251	2.19151	0.872912	No	1.53211	Yes	2.06353	Yes	2.22705	Yes	2.28396	Yes
495	chr13:21268318-21268690|tRNA-Gln-TTG-2-1|chr13_1531_tRNAGln_TTG-	chr13	21268318	21268690	tRNA-Gln-TTG-2-1	chr13_1531_tRNAGln_TTG-	tRNA	Gln	0.0446201	0.178571	0.862018	0.998238	-6.97168	No	No	Null	0.736666	0.781286	0.58453	No	0.888803	No	0.488651	No	1.30047	No	0.554741	No
496	chr13:21275805-21276179|tRNA-Thr-TGT-1-1|chr13_95_tRNAThr_TGT+	chr13	21275805	21276179	tRNA-Thr-TGT-1-1	chr13_95_tRNAThr_TGT+	tRNA	Thr	0.138844	0.874481	0.403383	0.935844	-6.58622	No	No	Null	0.346343	0.485187	0.26359	No	0.429097	No	0.518963	No	0.546433	No	0.390165	No
497	chr13:21279545-21279918|tRNA-Arg-TCG-3-1|chr13_96_tRNAArg_TCG+	chr13	21279545	21279918	tRNA-Arg-TCG-3-1	chr13_96_tRNAArg_TCG+	tRNA	Arg	0.727908	4.34202	0.00164135	0.0183675	-1.33146	Yes	Yes	Up	1.06067	1.78858	1.10571	No	1.01563	No	1.62992	Yes	1.96504	Yes	1.77077	Yes
498	chr13:21322662-21323036|tRNA-Thr-CGT-3-1|chr13_97_tRNAThr_CGT+	chr13	21322662	21323036	tRNA-Thr-CGT-3-1	chr13_97_tRNAThr_CGT+	tRNA	Thr	1.28208	5.62474	0.00026395	0.0044306	0.56721	Yes	Yes	Up	1.49939	2.78147	1.31502	Yes	1.68376	Yes	2.3784	Yes	2.87956	Yes	3.08644	Yes
499	chr13:21326566-21326939|tRNA-Met-CAT-3-1|chr13_1530_tRNAMet_CAT-	chr13	21326566	21326939	tRNA-Met-CAT-3-1	chr13_1530_tRNAMet_CAT-	tRNA	Met	0.295298	1.56675	0.149784	0.603415	-5.79376	Yes	No	Null	4.37895	4.67425	4.11098	Yes	4.64692	Yes	4.68825	Yes	4.69476	Yes	4.63974	Yes
500	chr13:21492694-21493076|tRNA-Ser-GCT-5-1|chr13_1527_tRNASer_GCT-	chr13	21492694	21493076	tRNA-Ser-GCT-5-1	chr13_1527_tRNASer_GCT-	tRNA	Ser	0.194305	1.19279	0.261838	0.795671	-6.26303	No	No	Null	0.0949575	0.289262	-0.0101528	No	0.200068	No	0.259295	No	0.205928	No	0.402563	No
501	chr13:21710429-21710800|tRNA-Gly-GCC-2-7|chr13_100_tRNAGly_GCC+	chr13	21710429	21710800	tRNA-Gly-GCC-2-7	chr13_100_tRNAGly_GCC+	tRNA	Gly	0.0992885	0.333172	0.746227	0.998238	-6.92865	Yes	No	Null	5.08276	5.18205	4.59965	Yes	5.56588	Yes	5.053	Yes	5.60867	Yes	4.88449	Yes
502	chr13:21710843-21711215|tRNA-iMet-CAT-1-2|chr13_101_tRNAiMet_CAT+	chr13	21710843	21711215	tRNA-iMet-CAT-1-2	chr13_101_tRNAiMet_CAT+	tRNA	iMet	-0.070258	-0.384467	0.709083	0.998238	-6.90876	Yes	No	Null	5.72293	5.65267	5.65135	Yes	5.79451	Yes	5.39524	Yes	5.85706	Yes	5.70571	Yes
503	chr13:21795648-21796031|tRNA-Sup-TTA-1-1|chr13_102_tRNASup_TTA+	chr13	21795648	21796031	tRNA-Sup-TTA-1-1	chr13_102_tRNASup_TTA+	tRNA	Sup	-0.0194612	-0.123781	0.904064	0.998238	-6.98073	No	No	Null	0.0806446	0.0611834	-0.0101528	No	0.171442	No	0.121294	No	0.0387656	No	0.0234903	No
504	chr13:21847871-21848254|tRNA-Leu-TAA-3-1|chr13_1525_tRNALeu_TAA-	chr13	21847871	21848254	tRNA-Leu-TAA-3-1	chr13_1525_tRNALeu_TAA-	tRNA	Leu	1.12349	5.04091	0.00058892	0.00847323	-0.267556	Yes	Yes	Up	1.29765	2.42115	0.96855	No	1.62675	Yes	2.53091	Yes	2.17608	Yes	2.55645	Yes
505	chr13:21855169-21855543|tRNA-Ile-AAT-1-4|chr13_1524_tRNAIle_AAT-	chr13	21855169	21855543	tRNA-Ile-AAT-1-4	chr13_1524_tRNAIle_AAT-	tRNA	Ile	0.585446	2.65744	0.0249788	0.185369	-4.10273	Yes	No	Null	3.85971	4.44516	3.51634	Yes	4.20308	Yes	4.25216	Yes	4.50743	Yes	4.57588	Yes
506	chr13:21855870-21856244|tRNA-Thr-AGT-4-1|chr13_104_tRNAThr_AGT+	chr13	21855870	21856244	tRNA-Thr-AGT-4-1	chr13_104_tRNAThr_AGT+	tRNA	Thr	0.68501	3.22017	0.00976231	0.0829208	-3.16127	Yes	No	Null	3.7116	4.39661	3.40312	Yes	4.02008	Yes	4.19816	Yes	4.55557	Yes	4.4361	Yes
507	chr13:21881882-21882256|tRNA-Ile-AAT-1-5|chr13_1523_tRNAIle_AAT-	chr13	21881882	21882256	tRNA-Ile-AAT-1-5	chr13_1523_tRNAIle_AAT-	tRNA	Ile	1.10229	5.75579	0.000221894	0.00407096	0.747731	Yes	Yes	Up	3.45612	4.55841	3.17597	Yes	3.73626	Yes	4.56468	Yes	4.58321	Yes	4.52733	Yes
508	chr13:21882734-21883107|tRNA-Phe-GAA-3-1|chr13_1522_tRNAPhe_GAA-	chr13	21882734	21883107	tRNA-Phe-GAA-3-1	chr13_1522_tRNAPhe_GAA-	tRNA	Phe	1.03082	4.43414	0.00142818	0.0167812	-1.18736	Yes	Yes	Up	3.58345	4.61427	3.21603	Yes	3.95087	Yes	4.48082	Yes	4.85454	Yes	4.50745	Yes
509	chr13:21896787-21897181|tRNA-Ile-TAT-2-1|chr13_1521_tRNAIle_TAT-	chr13	21896787	21897181	tRNA-Ile-TAT-2-1	chr13_1521_tRNAIle_TAT-	tRNA	Ile	0.388571	1.61342	0.139273	0.598703	-5.72964	Yes	No	Null	0.805021	1.19359	0.554403	No	1.05564	Yes	1.59585	Yes	1.1225	No	0.862429	No
510	chr13:21906960-21907332|tRNA-iMet-CAT-3-1|chr13_105_tRNAiMet_CAT+	chr13	21906960	21907332	tRNA-iMet-CAT-3-1	chr13_105_tRNAiMet_CAT+	tRNA	iMet	0.982491	5.87719	0.000189333	0.00392588	0.912745	Yes	Yes	Up	0.346412	1.3289	0.435078	No	0.257747	No	1.37378	Yes	1.44812	Yes	1.16481	Yes
511	chr13:21907789-21908162|tRNA-Lys-TTT-2-2|chr13_106_tRNALys_TTT+	chr13	21907789	21908162	tRNA-Lys-TTT-2-2	chr13_106_tRNALys_TTT+	tRNA	Lys	1.50796	8.9108	6.35627e-06	0.000298745	4.4088	Yes	Yes	Up	0.665356	2.17332	0.509391	No	0.821322	No	2.21871	Yes	2.23734	Yes	2.06389	Yes
512	chr13:21911162-21911534|tRNA-Asp-GTC-1-11|chr13_107_tRNAAsp_GTC+	chr13	21911162	21911534	tRNA-Asp-GTC-1-11	chr13_107_tRNAAsp_GTC+	tRNA	Asp	1.55639	8.20038	1.28942e-05	0.000527178	3.68832	Yes	Yes	Up	0.787054	2.34344	0.573204	No	1.0009	No	2.23802	Yes	2.24956	Yes	2.54275	Yes
513	chr13:21914687-21915093|tRNA-Leu-CAA-4-1|chr13_108_tRNALeu_CAA+	chr13	21914687	21915093	tRNA-Leu-CAA-4-1	chr13_108_tRNALeu_CAA+	tRNA	Leu	1.26405	7.16803	3.94e-05	0.0012077	2.54018	Yes	Yes	Up	1.43635	2.7004	1.22333	No	1.64937	Yes	2.65164	Yes	2.7414	Yes	2.70816	Yes
514	chr13:21917011-21917397|tRNA-Arg-TCT-5-1|chr13_1519_tRNAArg_TCT-	chr13	21917011	21917397	tRNA-Arg-TCT-5-1	chr13_1519_tRNAArg_TCT-	tRNA	Arg	0.926761	4.14481	0.00221961	0.0233556	-1.64363	Yes	Yes	Up	1.60238	2.52914	1.23696	No	1.9678	Yes	2.6124	Yes	2.35859	Yes	2.61644	Yes
515	chr13:21919064-21919446|tRNA-Ser-AGA-2-3|chr13_109_tRNASer_AGA+	chr13	21919064	21919446	tRNA-Ser-AGA-2-3	chr13_109_tRNASer_AGA+	tRNA	Ser	0.723213	2.21085	0.0527995	0.30419	-4.83199	Yes	No	Null	3.6832	4.40641	3.00392	Yes	4.36248	Yes	4.51809	Yes	4.4513	Yes	4.24984	Yes
516	chr13:21920049-21920421|tRNA-Gln-CTG-1-1|chr13_110_tRNAGln_CTG+	chr13	21920049	21920421	tRNA-Gln-CTG-1-1	chr13_110_tRNAGln_CTG+	tRNA	Gln	0.949483	3.62458	0.00504513	0.0480651	-2.48858	Yes	Yes	Up	2.85586	3.80535	2.36015	Yes	3.35158	Yes	3.66136	Yes	3.89821	Yes	3.85647	Yes
517	chr13:21924784-21925166|tRNA-Ser-TGA-2-1|chr13_1518_tRNASer_TGA-	chr13	21924784	21925166	tRNA-Ser-TGA-2-1	chr13_1518_tRNASer_TGA-	tRNA	Ser	1.13393	4.56062	0.00118218	0.0143788	-0.991359	Yes	Yes	Up	1.47347	2.60739	1.01703	No	1.9299	Yes	2.48267	Yes	2.61615	Yes	2.72336	Yes
518	chr13:21927706-21928088|tRNA-Ser-AGA-2-4|chr13_111_tRNASer_AGA+	chr13	21927706	21928088	tRNA-Ser-AGA-2-4	chr13_111_tRNASer_AGA+	tRNA	Ser	0.382492	1.64614	0.132304	0.58538	-5.68406	Yes	No	Null	0.793247	1.17574	0.426231	No	1.16026	Yes	1.19687	No	1.37284	Yes	0.957504	No
519	chr13:21931018-21931390|tRNA-iMet-CAT-1-3|chr13_1517_tRNAiMet_CAT-	chr13	21931018	21931390	tRNA-iMet-CAT-1-3	chr13_1517_tRNAiMet_CAT-	tRNA	iMet	0.256988	1.65002	0.131499	0.58538	-5.67863	No	No	Null	0.388805	0.645793	0.341829	No	0.435782	No	0.684969	No	0.697055	No	0.555355	No
520	chr13:21933810-21934182|tRNA-Gln-CTG-2-4|chr13_1516_tRNAGln_CTG-	chr13	21933810	21934182	tRNA-Gln-CTG-2-4	chr13_1516_tRNAGln_CTG-	tRNA	Gln	1.01414	4.89274	0.000727566	0.0102587	-0.487325	Yes	Yes	Up	1.08849	2.10264	0.819891	No	1.3571	Yes	2.00221	Yes	1.96449	Yes	2.34122	Yes
521	chr13:21935346-21935718|tRNA-Asp-GTC-1-12|chr13_1515_tRNAAsp_GTC-	chr13	21935346	21935718	tRNA-Asp-GTC-1-12	chr13_1515_tRNAAsp_GTC-	tRNA	Asp	0.672077	2.50563	0.0322368	0.218528	-4.35383	Yes	No	Null	2.88475	3.55683	2.36883	Yes	3.40067	Yes	3.52187	Yes	3.69094	Yes	3.45767	Yes
522	chr13:21936943-21937325|tRNA-Ser-AGA-1-1|chr13_1514_tRNASer_AGA-	chr13	21936943	21937325	tRNA-Ser-AGA-1-1	chr13_1514_tRNASer_AGA-	tRNA	Ser	1.21151	5.07589	0.000560502	0.00823237	-0.21613	Yes	Yes	Up	2.57492	3.78643	2.15586	Yes	2.99398	Yes	3.62499	Yes	3.87031	Yes	3.864	Yes
523	chr13:21940168-21940540|tRNA-Asp-GTC-1-13|chr13_1513_tRNAAsp_GTC-	chr13	21940168	21940540	tRNA-Asp-GTC-1-13	chr13_1513_tRNAAsp_GTC-	tRNA	Asp	0.246959	1.40352	0.192237	0.693178	-6.00892	Yes	No	Null	4.6394	4.88636	4.48815	Yes	4.79064	Yes	4.87746	Yes	5.04482	Yes	4.73679	Yes
524	chr13:21940763-21941145|tRNA-Ser-AGA-2-5|chr13_1512_tRNASer_AGA-	chr13	21940763	21941145	tRNA-Ser-AGA-2-5	chr13_1512_tRNASer_AGA-	tRNA	Ser	-0.250403	-1.08145	0.306137	0.839791	-6.38502	Yes	No	Null	4.81034	4.55994	4.39995	Yes	5.22073	Yes	4.55412	Yes	4.6498	Yes	4.47588	Yes
525	chr13:21971637-21972010|tRNA-Lys-TTT-3-1|chr13_112_tRNALys_TTT+	chr13	21971637	21972010	tRNA-Lys-TTT-3-1	chr13_112_tRNALys_TTT+	tRNA	Lys	0.0857856	0.306918	0.765515	0.998238	-6.93776	Yes	No	Null	1.19266	1.27844	0.676123	No	1.70919	Yes	1.09885	No	1.21017	Yes	1.5263	Yes
526	chr13:21974881-21975253|tRNA-iMet-CAT-1-4|chr13_113_tRNAiMet_CAT+	chr13	21974881	21975253	tRNA-iMet-CAT-1-4	chr13_113_tRNAiMet_CAT+	tRNA	iMet	-0.0352995	-0.212378	0.836291	0.998238	-6.96447	Yes	No	Null	5.41911	5.38381	5.34991	Yes	5.48831	Yes	5.27365	Yes	5.55603	Yes	5.32175	Yes
527	chr13:21994039-21994421|tRNA-Ser-GCT-1-1|chr13_1510_tRNASer_GCT-	chr13	21994039	21994421	tRNA-Ser-GCT-1-1	chr13_1510_tRNASer_GCT-	tRNA	Ser	0.351702	1.263	0.236653	0.771007	-6.18159	Yes	No	Null	2.84923	3.20093	2.31346	Yes	3.38501	Yes	3.03796	Yes	3.35783	Yes	3.20701	Yes
528	chr13:21996430-21996802|tRNA-Gln-CTG-5-1|chr13_1509_tRNAGln_CTG-	chr13	21996430	21996802	tRNA-Gln-CTG-5-1	chr13_1509_tRNAGln_CTG-	tRNA	Gln	0.68362	3.11672	0.0115866	0.0938915	-3.33456	Yes	No	Null	1.62864	2.31226	1.34881	Yes	1.90847	Yes	2.06788	Yes	2.58103	Yes	2.28787	Yes
529	chr13:22015640-22016013|tRNA-Val-AAC-5-1|chr13_1508_tRNAVal_AAC-	chr13	22015640	22016013	tRNA-Val-AAC-5-1	chr13_1508_tRNAVal_AAC-	tRNA	Val	0.383425	1.7598	0.110473	0.52544	-5.52193	Yes	No	Null	4.79333	5.17676	4.61098	Yes	4.97569	Yes	5.12973	Yes	5.52589	Yes	4.87465	Yes
530	chr13:22020993-22021366|tRNA-Arg-ACG-3-2|chr13_1507_tRNAArg_ACG-	chr13	22020993	22021366	tRNA-Arg-ACG-3-2	chr13_1507_tRNAArg_ACG-	tRNA	Arg	0.149781	0.553522	0.59267	0.998238	-6.82391	Yes	No	Null	4.97467	5.12445	4.48832	Yes	5.46101	Yes	5.01554	Yes	5.38521	Yes	4.97259	Yes
531	chr13:22022268-22022650|tRNA-Ser-CGA-3-1|chr13_1506_tRNASer_CGA-	chr13	22022268	22022650	tRNA-Ser-CGA-3-1	chr13_1506_tRNASer_CGA-	tRNA	Ser	0.18194	0.736155	0.479387	0.989013	-6.7004	Yes	No	Null	4.97682	5.15876	4.59952	Yes	5.35412	Yes	5.38965	Yes	5.23392	Yes	4.85272	Yes
532	chr13:22026397-22026770|tRNA-Val-CAC-2-4|chr13_114_tRNAVal_CAC+	chr13	22026397	22026770	tRNA-Val-CAC-2-4	chr13_114_tRNAVal_CAC+	tRNA	Val	0.265147	1.09475	0.300557	0.83629	-6.37093	Yes	No	Null	4.61567	4.88082	4.23571	Yes	4.99562	Yes	4.65086	Yes	5.14004	Yes	4.85154	Yes
533	chr13:22029072-22029446|tRNA-Ile-AAT-1-6|chr13_115_tRNAIle_AAT+	chr13	22029072	22029446	tRNA-Ile-AAT-1-6	chr13_115_tRNAIle_AAT+	tRNA	Ile	0.163192	0.66636	0.521005	0.99005	-6.75137	Yes	No	Null	4.76472	4.92791	4.37431	Yes	5.15513	Yes	4.72525	Yes	5.1999	Yes	4.85858	Yes
534	chr13:22029949-22030323|tRNA-Thr-AGT-5-1|chr13_1505_tRNAThr_AGT-	chr13	22029949	22030323	tRNA-Thr-AGT-5-1	chr13_1505_tRNAThr_AGT-	tRNA	Thr	0.336923	1.59756	0.14277	0.600411	-5.75156	Yes	No	Null	0.828707	1.16563	0.508936	Yes	1.14848	Yes	1.16335	Yes	1.31371	Yes	1.01983	Yes
535	chr13:22050535-22050917|tRNA-Ser-GCT-4-2|chr13_1504_tRNASer_GCT-	chr13	22050535	22050917	tRNA-Ser-GCT-4-2	chr13_1504_tRNASer_GCT-	tRNA	Ser	0.409101	1.42123	0.187176	0.687269	-5.9863	Yes	No	Null	4.31437	4.72347	3.74833	Yes	4.88041	Yes	4.76578	Yes	4.84816	Yes	4.55647	Yes
536	chr13:23270270-23270666|tRNA-Ile-TAT-2-2|chr13_1502_tRNAIle_TAT-	chr13	23270270	23270666	tRNA-Ile-TAT-2-2	chr13_1502_tRNAIle_TAT-	tRNA	Ile	0.485916	2.46674	0.0344122	0.231053	-4.41772	No	No	Null	0.133995	0.619911	-0.00920841	No	0.277198	No	0.863343	No	0.660961	No	0.33543	No
537	chr13:23285250-23285560|tRNA-Val-AAC-2-1|chr13_116_tRNAVal_AAC+	chr13	23285250	23285560	tRNA-Val-AAC-2-1	chr13_116_tRNAVal_AAC+	tRNA	Val	1.23509	7.97605	1.62825e-05	0.000604168	3.44945	Yes	Yes	Up	0.468034	1.70313	0.418863	No	0.517204	No	1.6501	Yes	1.68212	Yes	1.77715	Yes
538	chr13:23285561-23285871|tRNA-Ala-AGC-5-1|chr13_117_tRNAAla_AGC+	chr13	23285561	23285871	tRNA-Ala-AGC-5-1	chr13_117_tRNAAla_AGC+	tRNA	Ala	1.33713	6.38499	9.95867e-05	0.00234029	1.58016	Yes	Yes	Up	1.11475	2.45189	1.1436	No	1.08591	No	2.22224	Yes	2.84939	Yes	2.28403	Yes
539	chr13:23298630-23298956|tRNA-Val-AAC-4-1|chr13_118_tRNAVal_AAC+	chr13	23298630	23298956	tRNA-Val-AAC-4-1	chr13_118_tRNAVal_AAC+	tRNA	Val	1.85394	10.193	1.97622e-06	0.000172925	5.58394	Yes	Yes	Up	1.22897	3.08291	1.12405	Yes	1.33389	Yes	3.21373	Yes	2.83062	Yes	3.20438	Yes
540	chr13:23298957-23299283|tRNA-Ala-AGC-5-2|chr13_119_tRNAAla_AGC+	chr13	23298957	23299283	tRNA-Ala-AGC-5-2	chr13_119_tRNAAla_AGC+	tRNA	Ala	2.01634	9.98966	2.35832e-06	0.000172925	5.4075	Yes	Yes	Up	0.701978	2.71832	0.405329	Yes	0.998628	Yes	2.60909	Yes	2.84745	Yes	2.69842	Yes
541	chr13:23299971-23300344|tRNA-Val-CAC-3-1|chr13_120_tRNAVal_CAC+	chr13	23299971	23300344	tRNA-Val-CAC-3-1	chr13_120_tRNAVal_CAC+	tRNA	Val	1.86224	12.0548	4.44762e-07	0.000158061	7.04921	Yes	Yes	Up	1.70843	3.57067	1.63433	Yes	1.78253	Yes	3.58895	Yes	3.58127	Yes	3.54179	Yes
542	chr13:23307478-23307851|tRNA-Val-CAC-1-1|chr13_121_tRNAVal_CAC+	chr13	23307478	23307851	tRNA-Val-CAC-1-1	chr13_121_tRNAVal_CAC+	tRNA	Val	1.74419	11.2377	8.33342e-07	0.000158061	6.43778	Yes	Yes	Up	0.901244	2.64544	0.840869	No	0.961619	No	2.58	Yes	2.70186	Yes	2.65445	Yes
543	chr13:23308901-23309275|tRNA-Ile-AAT-1-7|chr13_1501_tRNAIle_AAT-	chr13	23308901	23309275	tRNA-Ile-AAT-1-7	chr13_1501_tRNAIle_AAT-	tRNA	Ile	1.79076	10.2138	1.94115e-06	0.000172925	5.60179	Yes	Yes	Up	0.943581	2.73434	0.793027	No	1.09413	No	2.84688	Yes	2.56305	Yes	2.7931	Yes
544	chr13:23317315-23317688|tRNA-Met-CAT-4-1|chr13_122_tRNAMet_CAT+	chr13	23317315	23317688	tRNA-Met-CAT-4-1	chr13_122_tRNAMet_CAT+	tRNA	Met	1.32565	7.06227	4.44667e-05	0.00130621	2.41522	Yes	Yes	Up	0.690498	2.01615	0.664964	No	0.716032	No	2.01405	Yes	1.75186	Yes	2.28254	Yes
545	chr13:23396909-23397283|tRNA-Ile-AAT-3-1|chr13_123_tRNAIle_AAT+	chr13	23396909	23397283	tRNA-Ile-AAT-3-1	chr13_123_tRNAIle_AAT+	tRNA	Ile	1.00751	3.93597	0.00307333	0.0309528	-1.97938	Yes	Yes	Up	0.548789	1.5563	0.315617	No	0.78196	No	1.14262	No	2.01074	Yes	1.51554	Yes
546	chr13:23400644-23400969|tRNA-Ala-AGC-5-3|chr13_1499_tRNAAla_AGC-	chr13	23400644	23400969	tRNA-Ala-AGC-5-3	chr13_1499_tRNAAla_AGC-	tRNA	Ala	1.7542	8.62375	8.41212e-06	0.000370659	4.12408	Yes	Yes	Up	1.23147	2.98567	1.12532	Yes	1.33763	Yes	2.6426	Yes	3.23844	Yes	3.07599	Yes
547	chr13:23400970-23401295|tRNA-Val-AAC-3-1|chr13_1498_tRNAVal_AAC-	chr13	23400970	23401295	tRNA-Val-AAC-3-1	chr13_1498_tRNAVal_AAC-	tRNA	Val	1.24688	4.75994	0.000881733	0.0119543	-0.686991	Yes	Yes	Up	1.98122	3.2281	1.78231	Yes	2.18012	Yes	2.68535	Yes	3.53425	Yes	3.46469	Yes
548	chr13:23411926-23412299|tRNA-Val-CAC-5-1|chr13_1497_tRNAVal_CAC-	chr13	23411926	23412299	tRNA-Val-CAC-5-1	chr13_1497_tRNAVal_CAC-	tRNA	Val	0.633126	2.95663	0.0151267	0.119824	-3.60294	No	No	Null	0.37476	1.00789	0.522734	No	0.226786	No	0.709622	No	1.3646	No	0.949435	No
549	chr13:23412790-23413130|tRNA-Ala-AGC-10-1|chr13_1496_tRNAAla_AGC-	chr13	23412790	23413130	tRNA-Ala-AGC-10-1	chr13_1496_tRNAAla_AGC-	tRNA	Ala	1.69516	10.7783	1.20748e-06	0.000158061	6.07281	Yes	Yes	Up	0.91621	2.61137	0.982356	Yes	0.850064	Yes	2.53539	Yes	2.69837	Yes	2.60035	Yes
550	chr13:23413131-23413470|tRNA-Val-AAC-2-2|chr13_1495_tRNAVal_AAC-	chr13	23413131	23413470	tRNA-Val-AAC-2-2	chr13_1495_tRNAVal_AAC-	tRNA	Val	1.28696	8.15874	1.34599e-05	0.000527178	3.64441	Yes	Yes	Up	1.1574	2.44436	1.21438	Yes	1.10042	Yes	2.37598	Yes	2.55057	Yes	2.40651	Yes
551	chr13:23425495-23425884|tRNA-Tyr-GTA-1-1|chr13_1494_tRNATyr_GTA-	chr13	23425495	23425884	tRNA-Tyr-GTA-1-1	chr13_1494_tRNATyr_GTA-	tRNA	Tyr	-0.0731137	-0.256004	0.803396	0.998238	-6.95333	Yes	No	Null	3.84473	3.77162	3.30722	Yes	4.38225	Yes	3.60773	Yes	4.01655	Yes	3.69058	Yes
552	chr13:23426354-23426742|tRNA-Tyr-GTA-1-2|chr13_125_tRNATyr_GTA+	chr13	23426354	23426742	tRNA-Tyr-GTA-1-2	chr13_125_tRNATyr_GTA+	tRNA	Tyr	0.269496	1.00158	0.341328	0.890697	-6.46676	Yes	No	Null	2.99062	3.26011	2.54778	Yes	3.43345	Yes	2.94439	Yes	3.52943	Yes	3.30652	Yes
553	chr13:23426944-23427330|tRNA-Tyr-GTA-1-3|chr13_1493_tRNATyr_GTA-	chr13	23426944	23427330	tRNA-Tyr-GTA-1-3	chr13_1493_tRNATyr_GTA-	tRNA	Tyr	0.315753	1.67906	0.125609	0.578786	-5.63769	Yes	No	Null	1.6859	2.00166	1.54665	Yes	1.82516	Yes	2.24785	Yes	1.96191	Yes	1.7952	Yes
554	chr13:23428587-23428976|tRNA-Tyr-GTA-5-1|chr13_1492_tRNATyr_GTA-	chr13	23428587	23428976	tRNA-Tyr-GTA-5-1	chr13_1492_tRNATyr_GTA-	tRNA	Tyr	0.160693	0.799175	0.443675	0.961953	-6.6505	No	No	Null	0.296219	0.456913	0.566705	No	0.0257335	No	0.526629	No	0.267376	No	0.576733	No
555	chr13:23431261-23431634|tRNA-Ala-AGC-6-1|chr13_126_tRNAAla_AGC+	chr13	23431261	23431634	tRNA-Ala-AGC-6-1	chr13_126_tRNAAla_AGC+	tRNA	Ala	-0.089656	-0.463386	0.653503	0.998238	-6.87278	Yes	No	Null	5.39815	5.30849	5.36588	Yes	5.43041	Yes	5.167	Yes	5.63917	Yes	5.1193	Yes
556	chr13:23432839-23433227|tRNA-Tyr-GTA-1-4|chr13_1491_tRNATyr_GTA-	chr13	23432839	23433227	tRNA-Tyr-GTA-1-4	chr13_1491_tRNATyr_GTA-	tRNA	Tyr	0.0603676	0.265801	0.796061	0.998238	-6.95055	Yes	No	Null	4.92515	4.98552	4.55	Yes	5.3003	Yes	4.96015	Yes	5.15049	Yes	4.84591	Yes
557	chr13:23436189-23436562|tRNA-Lys-CTT-3-4|chr13_127_tRNALys_CTT+	chr13	23436189	23436562	tRNA-Lys-CTT-3-4	chr13_127_tRNALys_CTT+	tRNA	Lys	0.420513	2.00116	0.0746884	0.38965	-5.16066	Yes	No	Null	4.6601	5.08062	4.38458	Yes	4.93562	Yes	4.89692	Yes	5.31665	Yes	5.02827	Yes
558	chr13:23436843-23437215|tRNA-Pro-AGG-1-5|chr13_1490_tRNAPro_AGG-	chr13	23436843	23437215	tRNA-Pro-AGG-1-5	chr13_1490_tRNAPro_AGG-	tRNA	Pro	0.208763	0.847702	0.417412	0.95348	-6.60965	Yes	No	Null	4.37151	4.58028	3.94192	Yes	4.8011	Yes	4.76507	Yes	4.56554	Yes	4.41022	Yes
559	chr13:23437958-23438332|tRNA-Ile-AAT-1-8|chr13_1489_tRNAIle_AAT-	chr13	23437958	23438332	tRNA-Ile-AAT-1-8	chr13_1489_tRNAIle_AAT-	tRNA	Ile	0.0331049	0.186058	0.856305	0.998238	-6.97019	Yes	No	Null	5.72594	5.75905	5.73942	Yes	5.71246	Yes	5.50362	Yes	5.84772	Yes	5.9258	Yes
560	chr13:23438546-23438918|tRNA-Ala-CGC-1-2|chr13_1488_tRNAAla_CGC-	chr13	23438546	23438918	tRNA-Ala-CGC-1-2	chr13_1488_tRNAAla_CGC-	tRNA	Ala	0.0155379	0.0780459	0.939408	0.998238	-6.98578	Yes	No	Null	4.99451	5.01005	4.92464	Yes	5.06438	Yes	4.79913	Yes	5.35623	Yes	4.87479	Yes
561	chr13:23445991-23446364|tRNA-Val-CAC-2-5|chr13_1487_tRNAVal_CAC-	chr13	23445991	23446364	tRNA-Val-CAC-2-5	chr13_1487_tRNAVal_CAC-	tRNA	Val	-0.122136	-0.670983	0.518183	0.99005	-6.74814	Yes	No	Null	5.34008	5.21794	5.33713	Yes	5.34303	Yes	5.17075	Yes	5.48108	Yes	5.002	Yes
562	chr13:23446641-23447014|tRNA-Arg-ACG-1-1|chr13_1486_tRNAArg_ACG-	chr13	23446641	23447014	tRNA-Arg-ACG-1-1	chr13_1486_tRNAArg_ACG-	tRNA	Arg	0.198104	0.810153	0.43764	0.958186	-6.64144	Yes	No	Null	4.2792	4.4773	3.90499	Yes	4.65341	Yes	4.37617	Yes	4.78007	Yes	4.27567	Yes
563	chr13:23450471-23450845|tRNA-Thr-AGT-2-1|chr13_128_tRNAThr_AGT+	chr13	23450471	23450845	tRNA-Thr-AGT-2-1	chr13_128_tRNAThr_AGT+	tRNA	Thr	0.0389491	0.182782	0.858804	0.998238	-6.97085	Yes	No	Null	5.3172	5.35615	5.02197	Yes	5.61243	Yes	5.30086	Yes	5.58304	Yes	5.18454	Yes
564	chr13:23453281-23453664|tRNA-Leu-CAG-1-5|chr13_1485_tRNALeu_CAG-	chr13	23453281	23453664	tRNA-Leu-CAG-1-5	chr13_1485_tRNALeu_CAG-	tRNA	Leu	-0.134278	-0.755807	0.468058	0.987966	-6.68523	Yes	No	Null	5.32517	5.19089	5.11454	Yes	5.5358	Yes	5.1675	Yes	5.27556	Yes	5.12962	Yes
565	chr13:23463384-23463756|tRNA-Glu-TTC-1-3|chr13_129_tRNAGlu_TTC+	chr13	23463384	23463756	tRNA-Glu-TTC-1-3	chr13_129_tRNAGlu_TTC+	tRNA	Glu	0.363878	1.45415	0.178072	0.6786	-5.94376	Yes	No	Null	4.05035	4.41422	3.60316	Yes	4.49754	Yes	4.25943	Yes	4.39428	Yes	4.58897	Yes
566	chr13:23466925-23467315|tRNA-Tyr-GTA-1-5|chr13_130_tRNATyr_GTA+	chr13	23466925	23467315	tRNA-Tyr-GTA-1-5	chr13_130_tRNATyr_GTA+	tRNA	Tyr	0.0762893	0.324965	0.752237	0.998238	-6.93158	Yes	No	Null	4.6565	4.73279	4.39759	Yes	4.9154	Yes	4.92235	Yes	4.93899	Yes	4.33702	Yes
567	chr13:23497955-23498327|tRNA-Trp-CCA-4-1|chr13_131_tRNATrp_CCA+	chr13	23497955	23498327	tRNA-Trp-CCA-4-1	chr13_131_tRNATrp_CCA+	tRNA	Trp	1.21378	4.69412	0.000970777	0.012674	-0.786893	Yes	Yes	Up	2.41834	3.63212	2.09602	Yes	2.74065	Yes	3.23842	Yes	3.6514	Yes	4.00653	Yes
568	chr13:23499929-23500301|tRNA-iMet-CAT-1-5|chr13_132_tRNAiMet_CAT+	chr13	23499929	23500301	tRNA-iMet-CAT-1-5	chr13_132_tRNAiMet_CAT+	tRNA	iMet	1.71284	6.91195	5.29279e-05	0.00140099	2.23513	Yes	Yes	Up	1.80271	3.51554	1.34535	Yes	2.26006	Yes	3.41609	Yes	3.62802	Yes	3.50253	Yes
569	chr13:23500371-23500744|tRNA-Arg-ACG-1-2|chr13_1484_tRNAArg_ACG-	chr13	23500371	23500744	tRNA-Arg-ACG-1-2	chr13_1484_tRNAArg_ACG-	tRNA	Arg	1.32615	7.51995	2.65829e-05	0.000910691	2.94589	Yes	Yes	Up	0.87581	2.20196	0.897325	Yes	0.854296	Yes	2.08182	Yes	2.45219	Yes	2.07187	Yes
570	chr13:23500806-23501188|tRNA-Ser-AGA-2-6|chr13_1483_tRNASer_AGA-	chr13	23500806	23501188	tRNA-Ser-AGA-2-6	chr13_1483_tRNASer_AGA-	tRNA	Ser	0.816446	3.01056	0.013825	0.110757	-3.51254	Yes	No	Null	2.95045	3.7669	2.49923	Yes	3.40168	Yes	3.44748	Yes	4.02517	Yes	3.82805	Yes
571	chr13:23503829-23504202|tRNA-Arg-TCG-3-2|chr13_1482_tRNAArg_TCG-	chr13	23503829	23504202	tRNA-Arg-TCG-3-2	chr13_1482_tRNAArg_TCG-	tRNA	Arg	1.16542	3.56366	0.00556641	0.0516358	-2.58922	Yes	No	Null	3.59776	4.76318	2.96241	Yes	4.2331	Yes	4.46865	Yes	5.01934	Yes	4.80154	Yes
572	chr13:23506368-23506740|tRNA-Trp-CCA-4-2|chr13_133_tRNATrp_CCA+	chr13	23506368	23506740	tRNA-Trp-CCA-4-2	chr13_133_tRNATrp_CCA+	tRNA	Trp	0.34415	1.28526	0.229094	0.765457	-6.15508	Yes	No	Null	4.514	4.85815	3.98724	Yes	5.04077	Yes	4.8373	Yes	4.90705	Yes	4.83011	Yes
573	chr13:23517052-23517423|tRNA-Gly-GCC-2-8|chr13_134_tRNAGly_GCC+	chr13	23517052	23517423	tRNA-Gly-GCC-2-8	chr13_134_tRNAGly_GCC+	tRNA	Gly	-0.0413153	-0.196219	0.848565	0.998238	-6.96807	Yes	No	Null	5.28275	5.24143	5.19387	Yes	5.37162	Yes	5.00248	Yes	5.6298	Yes	5.09201	Yes
574	chr13:23517541-23517913|tRNA-iMet-CAT-1-6|chr13_135_tRNAiMet_CAT+	chr13	23517541	23517913	tRNA-iMet-CAT-1-6	chr13_135_tRNAiMet_CAT+	tRNA	iMet	0.122523	0.709624	0.494955	0.989013	-6.72031	Yes	No	Null	5.38191	5.50444	5.20685	Yes	5.55697	Yes	5.39385	Yes	5.54318	Yes	5.57629	Yes
575	chr13:23517995-23518377|tRNA-Ser-TGA-2-2|chr13_136_tRNASer_TGA+	chr13	23517995	23518377	tRNA-Ser-TGA-2-2	chr13_136_tRNASer_TGA+	tRNA	Ser	-0.0150221	-0.0874495	0.932127	0.998238	-6.98493	Yes	No	Null	4.85932	4.8443	4.75611	Yes	4.96253	Yes	4.71834	Yes	5.03301	Yes	4.78153	Yes
576	chr13:23518899-23519271|tRNA-Gln-TTG-3-1|chr13_137_tRNAGln_TTG+	chr13	23518899	23519271	tRNA-Gln-TTG-3-1	chr13_137_tRNAGln_TTG+	tRNA	Gln	-0.0467317	-0.255423	0.803831	0.998238	-6.9535	Yes	No	Null	5.17244	5.12571	4.97507	Yes	5.3698	Yes	5.04641	Yes	5.29702	Yes	5.03369	Yes
577	chr13:23519462-23519834|tRNA-Gln-TTG-3-2|chr13_138_tRNAGln_TTG+	chr13	23519462	23519834	tRNA-Gln-TTG-3-2	chr13_138_tRNAGln_TTG+	tRNA	Gln	-0.0314432	-0.148963	0.884692	0.998238	-6.97698	Yes	No	Null	4.9665	4.93505	4.67279	Yes	5.2602	Yes	4.72361	Yes	5.10779	Yes	4.97375	Yes
578	chr13:23521719-23522101|tRNA-Ser-GCT-4-3|chr13_139_tRNASer_GCT+	chr13	23521719	23522101	tRNA-Ser-GCT-4-3	chr13_139_tRNASer_GCT+	tRNA	Ser	0.0934231	0.413572	0.688352	0.998238	-6.89624	Yes	No	Null	5.02861	5.12203	4.63283	Yes	5.42439	Yes	5.1157	Yes	5.05755	Yes	5.19284	Yes
579	chr13:23526305-23526678|tRNA-Arg-TCG-4-1|chr13_1481_tRNAArg_TCG-	chr13	23526305	23526678	tRNA-Arg-TCG-4-1	chr13_1481_tRNAArg_TCG-	tRNA	Arg	0.245247	0.986561	0.348274	0.89434	-6.48157	Yes	No	Null	4.74751	4.99275	4.50451	Yes	4.9905	Yes	5.02172	Yes	5.38208	Yes	4.57446	Yes
580	chr13:23530197-23530569|tRNA-iMet-CAT-1-7|chr13_1480_tRNAiMet_CAT-	chr13	23530197	23530569	tRNA-iMet-CAT-1-7	chr13_1480_tRNAiMet_CAT-	tRNA	iMet	0.12475	0.612451	0.554589	0.998238	-6.78757	Yes	No	Null	5.37394	5.49869	5.11581	Yes	5.63208	Yes	5.34102	Yes	5.72416	Yes	5.4309	Yes
581	chr13:24930610-24931092|B2_Mm1t_SINE_B2+	chr13	24930610	24931092	B2_Mm1t_SINE_B2+		SINE		-0.210038	-1.09322	0.301193	0.83629	-6.37255	Yes	No	Null	1.85944	1.6494	1.62041	Yes	2.09846	Yes	1.5734	Yes	1.5489	Yes	1.82589	Yes
582	chr13:58458771-58459170|B2_Mm1aB2_SINE-	chr13	58458771	58459170	B2_Mm1aB2_SINE-		SINE		0.00839432	0.0421984	0.967213	0.998238	-6.98814	No	No	Null	0.21499	0.223384	-0.0101528	No	0.440133	No	0.433492	No	0.227997	No	0.0086643	No
583	chr13:72868285-72868661|tRNA-Lys-CTT-16-1|chr13_548_tRNALys_CTT+	chr13	72868285	72868661	tRNA-Lys-CTT-16-1	chr13_548_tRNALys_CTT+	tRNA	Lys	0.107202	0.644786	0.534297	0.998238	-6.76619	No	No	Null	0.00848388	0.115686	-0.0101528	No	0.0271206	No	0.116909	No	0.280471	No	-0.0503229	No
584	chr13:93615070-93615469|B2_Mm2_B2_SINE-	chr13	93615070	93615469	B2_Mm2_B2_SINE-		SINE		-0.21928	-1.4366	0.182878	0.682235	-5.96652	Yes	No	Null	1.75785	1.53857	1.74213	Yes	1.77357	Yes	1.48006	Yes	1.5586	Yes	1.57705	Yes
585	chr13:104176472-104176842|tRNA-Ala-AGC-17-1|chr13_741_tRNAAla_AGC+	chr13	104176472	104176842	tRNA-Ala-AGC-17-1	chr13_741_tRNAAla_AGC+	tRNA	Ala	-0.111691	-0.710582	0.494387	0.989013	-6.7196	No	No	Null	0.167778	0.0560868	0.141627	No	0.19393	No	0.0672859	No	0.151297	No	-0.0503229	No
586	chr14:48475727-48476126|NA_26	chr14	48475727	48476126	NA_26		Other		-0.466422	-2.94902	0.0153202	0.120008	-3.61569	Yes	No	Null	2.46787	2.00145	2.35747	Yes	2.57828	Yes	2.02662	Yes	1.98278	Yes	1.99496	Yes
587	chr14:50802916-50803315|B2_Mm2_B2_SINE+	chr14	50802916	50803315	B2_Mm2_B2_SINE+		SINE		-0.10283	-0.438291	0.670956	0.998238	-6.88492	No	No	Null	0.511225	0.408395	0.199671	No	0.822778	No	0.625285	No	0.527628	No	0.0722734	No
588	chr14:50807298-50807922|Rpph1|RnasePRNA-	chr14	50807298	50807922	Rpph1	RnasePRNA-	Other		0.412361	2.11397	0.0620134	0.341558	-4.98529	Yes	No	Null	2.8482	3.26056	2.69936	Yes	2.99704	Yes	2.96623	Yes	3.40381	Yes	3.41164	Yes
589	chr14:51063732-51064114|tRNA-Leu-AAG-1-3|chr14_290_tRNALeu_AAG+	chr14	51063732	51064114	tRNA-Leu-AAG-1-3	chr14_290_tRNALeu_AAG+	tRNA	Leu	-0.0150925	-0.0656258	0.949034	0.998238	-6.98676	Yes	No	Null	5.50588	5.49078	5.28375	Yes	5.728	Yes	5.13854	Yes	5.83861	Yes	5.4952	Yes
590	chr14:51064663-51065026|tRNA-Pro-AGG-1-6|chr14_1081_tRNAPro_AGG-	chr14	51064663	51065026	tRNA-Pro-AGG-1-6	chr14_1081_tRNAPro_AGG-	tRNA	Pro	-0.0553156	-0.25172	0.806609	0.998238	-6.95452	Yes	No	Null	5.50839	5.45308	5.24364	Yes	5.77315	Yes	5.13836	Yes	5.64562	Yes	5.57525	Yes
591	chr14:51065027-51065390|tRNA-Thr-TGT-3-2|chr14_1080_tRNAThr_TGT-	chr14	51065027	51065390	tRNA-Thr-TGT-3-2	chr14_1080_tRNAThr_TGT-	tRNA	Thr	-0.24455	-1.11139	0.293688	0.83629	-6.35311	Yes	No	Null	5.52612	5.28157	5.26997	Yes	5.78226	Yes	5.13444	Yes	5.6091	Yes	5.10116	Yes
592	chr14:51082679-51083061|tRNA-Leu-TAG-2-1|chr14_1079_tRNALeu_TAG-	chr14	51082679	51083061	tRNA-Leu-TAG-2-1	chr14_1079_tRNALeu_TAG-	tRNA	Leu	0.312218	1.6027	0.141627	0.600411	-5.74446	Yes	No	Null	3.5893	3.90152	3.63566	Yes	3.54294	Yes	3.56655	Yes	4.05275	Yes	4.08525	Yes
593	chr14:51088499-51088872|tRNA-Thr-TGT-2-1|chr14_292_tRNAThr_TGT+	chr14	51088499	51088872	tRNA-Thr-TGT-2-1	chr14_292_tRNAThr_TGT+	tRNA	Thr	0.035247	0.193031	0.850992	0.998238	-6.96874	Yes	No	Null	5.08933	5.12458	4.86908	Yes	5.30958	Yes	5.00532	Yes	5.21699	Yes	5.15143	Yes
594	chr14:51089338-51089728|tRNA-Tyr-GTA-3-2|chr14_293_tRNATyr_GTA+	chr14	51089338	51089728	tRNA-Tyr-GTA-3-2	chr14_293_tRNATyr_GTA+	tRNA	Tyr	0.0189653	0.0882353	0.931518	0.998238	-6.98486	Yes	No	Null	5.28234	5.30131	4.96099	Yes	5.60369	Yes	5.23655	Yes	5.4988	Yes	5.16858	Yes
595	chr14:51090496-51090868|tRNA-Pro-TGG-2-3|chr14_294_tRNAPro_TGG+	chr14	51090496	51090868	tRNA-Pro-TGG-2-3	chr14_294_tRNAPro_TGG+	tRNA	Pro	0.0815683	0.399932	0.698035	0.998238	-6.90222	Yes	No	Null	4.65137	4.73293	4.73736	Yes	4.56538	Yes	4.38658	Yes	5.00628	Yes	4.80594	Yes
596	chr14:54517545-54517918|tRNA-Arg-ACG-1-3|chr14_331_tRNAArg_ACG+	chr14	54517545	54517918	tRNA-Arg-ACG-1-3	chr14_331_tRNAArg_ACG+	tRNA	Arg	-0.110107	-0.531538	0.607228	0.998238	-6.83658	Yes	No	Null	5.55941	5.44931	5.29062	Yes	5.82821	Yes	5.2161	Yes	5.52286	Yes	5.60897	Yes
597	chr14:54893413-54893897|B1_Mur3_SINE_Alu+	chr14	54893413	54893897	B1_Mur3_SINE_Alu+		SINE		-0.134007	-0.614896	0.55304	0.998238	-6.78599	Yes	No	Null	1.73441	1.6004	1.38221	Yes	2.08661	Yes	1.74555	Yes	1.56292	Yes	1.49273	Yes
598	chr14:58818002-58818376|tRNA-Thr-AGT-7-1|chr14_970_tRNAThr_AGT-	chr14	58818002	58818376	tRNA-Thr-AGT-7-1	chr14_970_tRNAThr_AGT-	tRNA	Thr	-0.0168629	-0.107558	0.916579	0.998238	-6.98279	No	No	Null	0.0391656	0.0223027	0.123907	No	-0.0455758	No	0.0672859	No	0.0387656	No	-0.0391434	No
599	chr14:70713754-70714153|B1_Mus1_Alu_SINE+	chr14	70713754	70714153	B1_Mus1_Alu_SINE+		SINE		-0.207786	-1.23681	0.245807	0.791295	-6.21237	Yes	No	Null	1.0824	0.874612	1.06222	No	1.10258	Yes	1.03148	Yes	0.685874	No	0.906483	No
600	chr14:73293744-73294143|B2_Mm1t_B2_SINE+	chr14	73293744	73294143	B2_Mm1t_B2_SINE+		SINE		-0.1861	-0.967649	0.357165	0.90069	-6.49996	Yes	No	Null	2.48934	2.30324	2.40329	Yes	2.57539	Yes	2.0805	Yes	2.22367	Yes	2.60555	Yes
601	chr14:73622553-73622952|B1_Mus2_Alu_SINE-	chr14	73622553	73622952	B1_Mus2_Alu_SINE-		SINE		-0.0731225	-0.357987	0.728164	0.998238	-6.91937	Yes	No	Null	1.1074	1.03427	0.88708	No	1.32771	Yes	1.08542	Yes	1.24871	Yes	0.768686	No
602	chr14:76152623-76152995|tRNA-Glu-TTC-1-4|chr14_542_tRNAGlu_TTC+	chr14	76152623	76152995	tRNA-Glu-TTC-1-4	chr14_542_tRNAGlu_TTC+	tRNA	Glu	0.464593	2.3862	0.0393898	0.251576	-4.54935	Yes	No	Null	4.81334	5.27793	4.59326	Yes	5.03342	Yes	5.2133	Yes	5.12381	Yes	5.49669	Yes
603	chr14:79481517-79481889|tRNA-Glu-TTC-2-2|chr14_557_tRNAGlu_TTC+	chr14	79481517	79481889	tRNA-Glu-TTC-2-2	chr14_557_tRNAGlu_TTC+	tRNA	Glu	0.399726	2.13121	0.0602676	0.33808	-4.95818	Yes	No	Null	4.04175	4.44147	4.01729	Yes	4.06621	Yes	4.63337	Yes	4.55173	Yes	4.13932	Yes
604	chr14:118089374-118089747|tRNA-Phe-GAA-1-4|chr14_719_tRNAPhe_GAA-	chr14	118089374	118089747	tRNA-Phe-GAA-1-4	chr14_719_tRNAPhe_GAA-	tRNA	Phe	0.565674	2.85192	0.018023	0.138111	-3.77832	Yes	No	Null	3.69566	4.26134	3.51815	Yes	3.87318	Yes	3.97225	Yes	4.424	Yes	4.38776	Yes
605	chr15:16275799-16276173|tRNA-Asn-GTT-4-1|chr15_1526_tRNAAsn_GTT-	chr15	16275799	16276173	tRNA-Asn-GTT-4-1	chr15_1526_tRNAAsn_GTT-	tRNA	Asn	-0.0915426	-0.584175	0.572687	0.998238	-6.80543	No	No	Null	0.125054	0.0335119	0.0315872	No	0.218522	No	0.0672859	No	0.0387656	No	-0.00551593	No
606	chr15:31226501-31227046|B2_Mm2_SINE_B2+	chr15	31226501	31227046	B2_Mm2_SINE_B2+		SINE		0.105487	0.621549	0.548835	0.998238	-6.78166	No	No	Null	0.634499	0.739986	0.645912	No	0.623085	No	0.942079	No	0.698738	No	0.579141	No
607	chr15:41789694-41790093|B1_Mus1_Alu_SINE+	chr15	41789694	41790093	B1_Mus1_Alu_SINE+		SINE		-0.0110032	-0.0664687	0.94838	0.998238	-6.9867	No	No	Null	0.859633	0.84863	0.772495	No	0.946771	No	1.0004	No	0.811087	No	0.734399	No
608	chr15:57975832-57976205|tRNA-Met-CAT-1-2|chr15_1375_tRNAMet_CAT-	chr15	57975832	57976205	tRNA-Met-CAT-1-2	chr15_1375_tRNAMet_CAT-	tRNA	Met	-0.0475348	-0.268325	0.794175	0.998238	-6.94982	Yes	No	Null	5.18946	5.14193	5.13016	Yes	5.24876	Yes	4.90954	Yes	5.18708	Yes	5.32917	Yes
609	chr15:58986516-58986915|NA_28	chr15	58986516	58986915	NA_28		Other		0.131104	0.650729	0.530616	0.998238	-6.76215	No	No	Null	0.433102	0.564206	0.61137	No	0.254835	No	0.806688	No	0.603497	No	0.282433	No
610	chr15:59047789-59048188|NA_29	chr15	59047789	59048188	NA_29		Other		0.241824	1.45488	0.177877	0.6786	-5.94282	No	No	Null	0.70318	0.945004	0.576955	No	0.829405	No	1.05665	No	0.840799	No	0.937562	No
611	chr15:69396472-69396844|tRNA-iMet-CAT-2-1|chr15_1319_tRNAiMet_CAT-	chr15	69396472	69396844	tRNA-iMet-CAT-2-1	chr15_1319_tRNAiMet_CAT-	tRNA	iMet	0.0677034	0.413853	0.688153	0.998238	-6.89611	No	No	Null	0.0667057	0.134409	0.121934	No	0.0114779	No	0.29608	No	0.0589375	No	0.0482101	No
612	chr15:81465048-81465447|B1_Mus1_Alu_SINE+	chr15	81465048	81465447	B1_Mus1_Alu_SINE+		SINE		0.0113016	0.0737191	0.94276	0.998238	-6.98614	No	No	Null	0.00727459	0.0185762	-0.0101528	No	0.024702	No	0.0672859	No	0.0387656	No	-0.0503229	No
613	chr15:88641381-88641754|tRNA-Met-CAT-5-1|chr15_550_tRNAMet_CAT+	chr15	88641381	88641754	tRNA-Met-CAT-5-1	chr15_550_tRNAMet_CAT+	tRNA	Met	-0.117777	-0.762824	0.464055	0.982459	-6.67972	No	No	Null	0.176306	0.0585284	0.100885	No	0.251727	No	0.0672859	No	0.0387656	No	0.0695336	No
614	chr15:99866945-99867344|B3A_B2_SINE+	chr15	99866945	99867344	B3A_B2_SINE+		SINE		0.171462	0.817424	0.433672	0.955434	-6.63538	No	No	Null	0.136406	0.307868	0.119626	No	0.153186	No	0.643812	No	0.330114	No	-0.0503229	No
615	chr15:100383043-100383442|ID_B1_B4_SINE-_and_B1_Mur3_Alu_SINE+	chr15	100383043	100383442	ID_B1_B4_SINE-_and_B1_Mur3_Alu_SINE+		SINE		0.50167	3.11919	0.0115391	0.0938915	-3.33041	Yes	No	Null	1.01063	1.5123	1.02022	No	1.00104	No	1.47888	Yes	1.65801	Yes	1.40001	Yes
616	chr16:3011858-3012230|tRNA-Leu-TAA-5-1|chr16_1335_tRNALeu_TAA-	chr16	3011858	3012230	tRNA-Leu-TAA-5-1	chr16_1335_tRNALeu_TAA-	tRNA	Leu	-0.0420684	-0.27826	0.786764	0.998238	-6.94687	No	No	Null	0.24071	0.198641	0.238193	No	0.243226	No	0.189844	No	0.2207	No	0.18538	No
617	chr16:3012284-3012657|tRNA-Lys-TTT-4-1|chr16_1334_tRNALys_TTT-	chr16	3012284	3012657	tRNA-Lys-TTT-4-1	chr16_1334_tRNALys_TTT-	tRNA	Lys	0.345609	2.20776	0.0530715	0.30419	-4.83691	No	No	Null	-0.00995394	0.335655	0.0256679	No	-0.0455758	No	0.287998	No	0.276893	No	0.442074	No
618	chr16:3449260-3449633|tRNA-Lys-TTT-4-2|chr16_3_tRNALys_TTT+	chr16	3449260	3449633	tRNA-Lys-TTT-4-2	chr16_3_tRNALys_TTT+	tRNA	Lys	0.259638	1.58108	0.146483	0.600411	-5.77418	No	No	Null	-0.0278643	0.231773	-0.0101528	No	-0.0455758	No	0.0672859	No	0.257089	No	0.370945	No
619	chr16:3449687-3450059|tRNA-Leu-TAA-5-2|chr16_4_tRNALeu_TAA+	chr16	3449687	3450059	tRNA-Leu-TAA-5-2	chr16_4_tRNALeu_TAA+	tRNA	Leu	-0.110948	-0.711398	0.493904	0.989013	-6.719	No	No	Null	0.160734	0.049786	0.253015	No	0.068454	No	0.0672859	No	0.0387656	No	0.0433066	No
620	chr16:10347576-10347975|NA_31	chr16	10347576	10347975	NA_31		Other		-0.0569426	-0.315001	0.759558	0.998238	-6.93504	No	No	Null	0.597167	0.540224	0.744018	No	0.450316	No	0.69904	No	0.334413	No	0.58722	No
621	chr16:13437172-13437544|tRNA-Thr-CGT-1-1|chr16_90_tRNAThr_CGT+	chr16	13437172	13437544	tRNA-Thr-CGT-1-1	chr16_90_tRNAThr_CGT+	tRNA	Thr	-0.0477587	-0.242824	0.813294	0.998238	-6.95691	Yes	No	Null	5.0534	5.00564	4.97781	Yes	5.12898	Yes	4.67478	Yes	5.22531	Yes	5.11682	Yes
622	chr16:14131628-14132132|B2_Mm1t_SINE_B2-	chr16	14131628	14132132	B2_Mm1t_SINE_B2-		SINE		0.0311002	0.161452	0.875113	0.998238	-6.97486	Yes	No	Null	1.57689	1.60799	1.52888	Yes	1.6249	Yes	1.87464	Yes	1.63626	Yes	1.31307	Yes
623	chr16:16854113-16854486|tRNA-Lys-CTT-8-1|chr16_122_tRNALys_CTT+	chr16	16854113	16854486	tRNA-Lys-CTT-8-1	chr16_122_tRNALys_CTT+	tRNA	Lys	0.0273966	0.175449	0.864403	0.998238	-6.97228	No	No	Null	0.035108	0.0625046	0.115792	No	-0.0455758	No	0.120878	No	0.0387656	No	0.0278698	No
624	chr16:18058168-18058567|B1_Mm_Alu_SINE-	chr16	18058168	18058567	B1_Mm_Alu_SINE-		SINE		-0.234989	-1.49028	0.168526	0.653745	-5.89638	No	No	Null	0.371499	0.13651	0.387453	No	0.355544	No	0.258911	No	0.0938907	No	0.056727	No
625	chr16:30393784-30394183|B2_Mm2_B2_SINE-	chr16	30393784	30394183	B2_Mm2_B2_SINE-		SINE		0.351968	2.02226	0.0721439	0.379563	-5.12814	No	No	Null	0.270245	0.622213	0.0904937	No	0.449996	No	0.641951	No	0.713513	No	0.511175	No
626	chr16:31205742-31206141|B2_Mm1t_B2_SINE+	chr16	31205742	31206141	B2_Mm1t_B2_SINE+		SINE		0.00600875	0.0385421	0.970052	0.998238	-6.98831	No	No	Null	0.0745242	0.0805329	-0.0040553	No	0.153104	No	0.0672859	No	0.0387656	No	0.135547	No
627	chr16:31399385-31399784|B2_Mm2_B2_SINE+	chr16	31399385	31399784	B2_Mm2_B2_SINE+		SINE		0.0838695	0.356609	0.729163	0.998238	-6.91991	Yes	No	Null	1.55864	1.64251	1.20263	Yes	1.91465	Yes	1.68057	Yes	1.86408	Yes	1.38289	Yes
628	chr16:38274770-38275169|B2_Mm2_B2_SINE+	chr16	38274770	38275169	B2_Mm2_B2_SINE+		SINE		-0.229202	-1.43304	0.183865	0.682235	-5.97111	No	No	Null	0.302153	0.0729516	0.299528	No	0.304778	No	0.0672859	No	0.201892	No	-0.0503229	No
629	chr16:43806402-43806801|NA_32	chr16	43806402	43806801	NA_32		Other		0.172453	1.02351	0.331379	0.87499	-6.44482	No	No	Null	-0.0232383	0.149215	-0.0101528	No	-0.0363238	No	0.293042	No	0.204926	No	-0.0503229	No
630	chr16:47250395-47250768|tRNA-Lys-CTT-14-1|chr16_440_tRNALys_CTT+	chr16	47250395	47250768	tRNA-Lys-CTT-14-1	chr16_440_tRNALys_CTT+	tRNA	Lys	-0.0503745	-0.321533	0.754756	0.998238	-6.93278	No	No	Null	0.0689507	0.0185762	-0.0101528	No	0.148054	No	0.0672859	No	0.0387656	No	-0.0503229	No
631	chr16:75434028-75434402|tRNA-Ile-AAT-4-1|chr16_532_tRNAIle_AAT+	chr16	75434028	75434402	tRNA-Ile-AAT-4-1	chr16_532_tRNAIle_AAT+	tRNA	Ile	0.0199607	0.115954	0.910099	0.998238	-6.98176	No	No	Null	0.170992	0.190952	0.107358	No	0.234626	No	0.279827	No	0.317108	No	-0.0240769	No
632	chr16:84746069-84746604|B1_Mus1_SINE_Alu+	chr16	84746069	84746604	B1_Mus1_SINE_Alu+		SINE		0.0107004	0.0507861	0.960546	0.998238	-6.98771	Yes	No	Null	2.24048	2.25118	1.90994	Yes	2.57101	Yes	2.38044	Yes	2.22617	Yes	2.14691	Yes
633	chr16:91769841-91770240|B2_Mm1t_B2_SINE-	chr16	91769841	91770240	B2_Mm1t_B2_SINE-		SINE		-0.10705	-0.461156	0.655045	0.998238	-6.87389	Yes	No	Null	0.819885	0.712835	0.792188	No	0.847582	No	1.18157	Yes	0.588085	No	0.368848	No
634	chr17:23533811-23534184|tRNA-Lys-CTT-3-5|chr17_129_tRNALys_CTT+	chr17	23533811	23534184	tRNA-Lys-CTT-3-5	chr17_129_tRNALys_CTT+	tRNA	Lys	1.47756	6.48874	8.76944e-05	0.00213188	1.71209	Yes	Yes	Up	1.50966	2.98722	1.1222	No	1.89712	Yes	2.84212	Yes	3.05351	Yes	3.06604	Yes
635	chr17:23535181-23535554|tRNA-Lys-CTT-3-6|chr17_1627_tRNALys_CTT-	chr17	23535181	23535554	tRNA-Lys-CTT-3-6	chr17_1627_tRNALys_CTT-	tRNA	Lys	1.7666	9.83714	2.69813e-06	0.000172925	5.27279	Yes	Yes	Up	1.51091	3.27751	1.39739	No	1.62442	Yes	3.0434	Yes	3.40018	Yes	3.38893	Yes
636	chr17:23537524-23537897|tRNA-Pro-GGG-1-1|chr17_1626_tRNAPro_GGG-	chr17	23537524	23537897	tRNA-Pro-GGG-1-1	chr17_1626_tRNAPro_GGG-	tRNA	Pro	0.202762	1.15752	0.275282	0.825845	-6.30265	No	No	Null	-0.0278643	0.174898	-0.0101528	No	-0.0455758	No	0.0672859	No	0.0387656	No	0.418642	No
637	chr17:23538614-23538987|tRNA-Pro-TGG-5-1|chr17_1625_tRNAPro_TGG-	chr17	23538614	23538987	tRNA-Pro-TGG-5-1	chr17_1625_tRNAPro_TGG-	tRNA	Pro	0.72782	4.25859	0.00186366	0.0199073	-1.46293	No	No	Null	0.0346997	0.76252	-0.0101528	No	0.0795523	No	0.620603	No	0.693711	No	0.973246	No
638	chr17:23540764-23541040|tRNA-Pro-CGG-1-3|chr17_130_tRNAPro_CGG+	chr17	23540764	23541040	tRNA-Pro-CGG-1-3	chr17_130_tRNAPro_CGG+	tRNA	Pro	2.45175	11.912	4.9497e-07	0.000158061	6.94567	Yes	Yes	Up	0.655735	3.10749	0.795141	No	0.516329	No	2.76171	Yes	3.33196	Yes	3.22879	Yes
639	chr17:23541041-23541318|tRX-Lys-NNN-11-1|chr17_1624_tRXLys_NNN-	chr17	23541041	23541318	tRX-Lys-NNN-11-1	chr17_1624_tRXLys_NNN-	Other		1.74788	10.6475	1.3452e-06	0.000158061	5.96601	Yes	Yes	Up	0.477553	2.22543	0.379304	No	0.575801	No	2.16195	Yes	2.36236	Yes	2.15198	Yes
640	chr17:23546325-23546697|tRNA-Pro-TGG-2-4|chr17_1623_tRNAPro_TGG-	chr17	23546325	23546697	tRNA-Pro-TGG-2-4	chr17_1623_tRNAPro_TGG-	tRNA	Pro	0.423633	2.55622	0.0296104	0.208754	-4.27044	Yes	No	Null	4.2165	4.64014	4.13407	Yes	4.29893	Yes	4.67993	Yes	4.48345	Yes	4.75703	Yes
641	chr17:23547209-23547582|tRNA-Lys-CTT-3-7|chr17_131_tRNALys_CTT+	chr17	23547209	23547582	tRNA-Lys-CTT-3-7	chr17_131_tRNALys_CTT+	tRNA	Lys	0.600467	3.52502	0.00592597	0.0542573	-2.65322	Yes	No	Null	4.11682	4.71729	4.10491	Yes	4.12874	Yes	4.62197	Yes	4.59583	Yes	4.93406	Yes
642	chr17:23548617-23548990|tRNA-Arg-CCT-3-1|chr17_1622_tRNAArg_CCT-	chr17	23548617	23548990	tRNA-Arg-CCT-3-1	chr17_1622_tRNAArg_CCT-	tRNA	Arg	1.12879	6.61927	7.4873e-05	0.00188519	1.87597	Yes	Yes	Up	2.90523	4.03402	2.76303	Yes	3.04742	Yes	4.03495	Yes	4.15885	Yes	3.90825	Yes
643	chr17:23550112-23550485|tRNA-Arg-CCG-2-1|chr17_1621_tRNAArg_CCG-	chr17	23550112	23550485	tRNA-Arg-CCG-2-1	chr17_1621_tRNAArg_CCG-	tRNA	Arg	0.413943	2.21861	0.0521212	0.30419	-4.8196	Yes	No	Null	3.92144	4.33539	3.72195	Yes	4.12093	Yes	4.3818	Yes	4.4772	Yes	4.14716	Yes
644	chr17:24694984-24695383|B1_Mus1_Alu_SINE-	chr17	24694984	24695383	B1_Mus1_Alu_SINE-		SINE		0.113677	0.568379	0.582938	0.998238	-6.81507	No	No	Null	0.197682	0.311359	0.199307	No	0.196056	No	0.505077	No	0.479321	No	-0.0503229	No
645	chr17:24725935-24726334|B2_Mm2_B2_SINE-_and_B1_Mur4_Alu_SINE+	chr17	24725935	24726334	B2_Mm2_B2_SINE-_and_B1_Mur4_Alu_SINE+		SINE		0.0125515	0.0742296	0.942365	0.998238	-6.9861	No	No	Null	0.264555	0.277106	0.195993	No	0.333116	No	0.302635	No	0.43148	No	0.0972031	No
646	chr17:25874937-25875308|tRNA-Gly-CCC-1-2|chr17_174_tRNAGly_CCC+	chr17	25874937	25875308	tRNA-Gly-CCC-1-2	chr17_174_tRNAGly_CCC+	tRNA	Gly	0.0475603	0.253529	0.805252	0.998238	-6.95402	Yes	No	Null	4.89563	4.94319	4.83488	Yes	4.95638	Yes	4.76347	Yes	5.24017	Yes	4.82593	Yes
647	chr17:30657370-30657877|B3_SINE_B2-	chr17	30657370	30657877	B3_SINE_B2-		SINE		0.0374359	0.177313	0.862979	0.998238	-6.97192	Yes	No	Null	2.56496	2.60239	2.23053	Yes	2.89939	Yes	2.50538	Yes	2.57675	Yes	2.72505	Yes
648	chr17:56091850-56092222|tRNA-Glu-CTC-2-1|chr17_1162_tRNAGlu_CTC-	chr17	56091850	56092222	tRNA-Glu-CTC-2-1	chr17_1162_tRNAGlu_CTC-	tRNA	Glu	0.0187782	0.122581	0.904988	0.998238	-6.98089	No	No	Null	-0.00020199	0.0185762	-0.0101528	No	0.00974882	No	0.0672859	No	0.0387656	No	-0.0503229	No
649	chr17:56405689-56406088|B4_B4_SINE+	chr17	56405689	56406088	B4_B4_SINE+		SINE		0.05035	0.269597	0.793225	0.998238	-6.94945	No	No	Null	0.631945	0.682295	0.66465	No	0.599239	No	0.955146	No	0.65599	No	0.435748	No
650	chr17:59068557-59068930|tRNA-Val-CAC-6-1|chr17_602_tRNAVal_CAC+	chr17	59068557	59068930	tRNA-Val-CAC-6-1	chr17_602_tRNAVal_CAC+	tRNA	Val	0.0688266	0.414627	0.687605	0.998238	-6.89577	No	No	Null	0.0249693	0.0937959	0.0955145	No	-0.0455758	No	0.0672859	No	0.254367	No	-0.0402656	No
651	chr17:70797214-70797613|B2_Mm2_B2_SINE-	chr17	70797214	70797613	B2_Mm2_B2_SINE-		SINE		0.0203987	0.111318	0.913677	0.998238	-6.98234	No	No	Null	0.464853	0.485252	0.656069	No	0.273637	No	0.365354	No	0.664634	No	0.425767	No
652	chr17:71599120-71599492|tRNA-Cys-GCA-1-2|chr17_703_tRNACys_GCA+	chr17	71599120	71599492	tRNA-Cys-GCA-1-2	chr17_703_tRNACys_GCA+	tRNA	Cys	0.478178	3.1211	0.0115026	0.0938915	-3.32721	Yes	No	Null	3.21222	3.6904	3.21032	Yes	3.21412	Yes	3.74309	Yes	3.70658	Yes	3.62152	Yes
653	chr17:83861793-83862186|tRNA-Ile-TAT-2-3|chr17_803_tRNAIle_TAT+	chr17	83861793	83862186	tRNA-Ile-TAT-2-3	chr17_803_tRNAIle_TAT+	tRNA	Ile	0.179054	0.904096	0.388256	0.931022	-6.55959	Yes	No	Null	4.6985	4.87755	4.75793	Yes	4.63906	Yes	4.56929	Yes	5.16965	Yes	4.89371	Yes
654	chr17:85572873-85573245|tRNA-Gly-ACC-2-1|chr17_827_tRNAGly_ACC+	chr17	85572873	85573245	tRNA-Gly-ACC-2-1	chr17_827_tRNAGly_ACC+	tRNA	Gly	-0.041562	-0.261773	0.799074	0.998238	-6.95171	No	No	Null	0.105425	0.0638633	0.215671	No	-0.00482045	No	0.0672859	No	0.102691	No	0.0216129	No
655	chr18:20092562-20092961|B3A_B2_SINE+	chr18	20092562	20092961	B3A_B2_SINE+		SINE		0.261953	1.58207	0.146258	0.600411	-5.77283	No	No	Null	-0.0278643	0.234089	-0.0101528	No	-0.0455758	No	0.254886	No	0.0631556	No	0.384225	No
656	chr18:36801716-36802158|Vaultrc5|Vault+	chr18	36801716	36802158	Vaultrc5	Vault+	Other		0.0152685	0.0702469	0.945451	0.998238	-6.98642	Yes	No	Null	4.95761	4.97288	4.74975	Yes	5.16548	Yes	4.70696	Yes	5.31415	Yes	4.89754	Yes
657	chr18:60801929-60802328|RLTR30_ERV1_LTR+_and_B2_Mm1a_B2_SINE+	chr18	60801929	60802328	RLTR30_ERV1_LTR+_and_B2_Mm1a_B2_SINE+		SINE		0.0947308	0.414989	0.687349	0.998238	-6.89561	Yes	No	Null	2.34824	2.44297	2.08623	Yes	2.61026	Yes	2.54858	Yes	2.69084	Yes	2.0895	Yes
658	chr19:3065978-3066351|tRNA-Lys-TTT-4-3|chr19_1_tRNALys_TTT+	chr19	3065978	3066351	tRNA-Lys-TTT-4-3	chr19_1_tRNALys_TTT+	tRNA	Lys	0.141296	0.851225	0.415547	0.95348	-6.6066	No	No	Null	0.114987	0.256283	0.172237	No	0.0577359	No	0.28062	No	0.0908983	No	0.397331	No
659	chr19:3066405-3066777|tRNA-Leu-TAA-5-3|chr19_2_tRNALeu_TAA+	chr19	3066405	3066777	tRNA-Leu-TAA-5-3	chr19_2_tRNALeu_TAA+	tRNA	Leu	-0.217421	-1.34351	0.210261	0.719584	-6.08418	No	No	Null	0.367734	0.150314	0.315392	No	0.420076	No	0.292362	No	0.0401241	No	0.118455	No
660	chr19:3576112-3576485|tRNA-Ala-AGC-7-1|chr19_10_tRNAAla_AGC+	chr19	3576112	3576485	tRNA-Ala-AGC-7-1	chr19_10_tRNAAla_AGC+	tRNA	Ala	0.476431	2.22422	0.051637	0.30419	-4.81066	Yes	No	Null	3.87649	4.35292	3.97459	Yes	3.77839	Yes	4.03137	Yes	4.72511	Yes	4.30229	Yes
661	chr19:3831563-3831962|B2_Mm1a_B2_SINE-	chr19	3831563	3831962	B2_Mm1a_B2_SINE-		SINE		0.205102	1.11613	0.291752	0.83629	-6.348	Yes	No	Null	2.81702	3.02212	2.71107	Yes	2.92296	Yes	2.76038	Yes	3.1622	Yes	3.14377	Yes
662	chr19:4820750-4821211|B2_Mm1a_SINE_B2+	chr19	4820750	4821211	B2_Mm1a_SINE_B2+		SINE		0.0838405	0.360334	0.726465	0.998238	-6.91846	Yes	No	Null	3.36448	3.44832	2.95984	Yes	3.76912	Yes	3.50135	Yes	3.53653	Yes	3.30707	Yes
663	chr19:5038153-5038535|tRNA-Ser-GCT-3-1|chr19_1108_tRNASer_GCT-	chr19	5038153	5038535	tRNA-Ser-GCT-3-1	chr19_1108_tRNASer_GCT-	tRNA	Ser	0.98976	5.70665	0.000236751	0.00407096	0.680326	Yes	Yes	Up	2.68258	3.67234	2.55215	Yes	2.81301	Yes	3.59859	Yes	3.85255	Yes	3.56589	Yes
664	chr19:5786621-5787020|B2_Mm2_B2_SINE-	chr19	5786621	5787020	B2_Mm2_B2_SINE-		SINE		0.0543308	0.352624	0.732054	0.998238	-6.92143	No	No	Null	-0.0278643	0.0264665	-0.0101528	No	-0.0455758	No	0.0909567	No	0.0387656	No	-0.0503229	No
665	chr19:7496265-7496664|B2_Mm1a_B2_SINE-	chr19	7496265	7496664	B2_Mm1a_B2_SINE-		SINE		0.0880817	0.54473	0.59847	0.998238	-6.82904	No	No	Null	-0.0101928	0.0778889	0.0251902	No	-0.0455758	No	0.0672859	No	0.216704	No	-0.0503229	No
666	chr19:7498430-7498829|NA_34	chr19	7498430	7498829	NA_34		Other		-0.287005	-1.87182	0.0922366	0.457935	-5.35687	No	No	Null	0.333427	0.0464225	0.350646	No	0.316208	No	0.0672859	No	0.095011	No	-0.0230296	No
667	chr19:12002085-12002458|tRNA-Phe-GAA-1-5|chr19_172_tRNAPhe_GAA+	chr19	12002085	12002458	tRNA-Phe-GAA-1-5	chr19_172_tRNAPhe_GAA+	tRNA	Phe	0.600521	2.522	0.0313624	0.216769	-4.32687	Yes	No	Null	4.01492	4.61544	3.65615	Yes	4.37369	Yes	4.43668	Yes	4.90717	Yes	4.50248	Yes
668	chr19:12005888-12006261|tRNA-Lys-TTT-1-5|chr19_173_tRNALys_TTT+	chr19	12005888	12006261	tRNA-Lys-TTT-1-5	chr19_173_tRNALys_TTT+	tRNA	Lys	0.220899	1.13186	0.285403	0.831337	-6.33091	Yes	No	Null	4.96985	5.19075	4.799	Yes	5.14071	Yes	5.20972	Yes	5.42189	Yes	4.94064	Yes
669	chr19:12008394-12008767|tRNA-Phe-GAA-2-1|chr19_174_tRNAPhe_GAA+	chr19	12008394	12008767	tRNA-Phe-GAA-2-1	chr19_174_tRNAPhe_GAA+	tRNA	Phe	1.08304	5.32888	0.000394022	0.00631331	0.150427	Yes	Yes	Up	0.531551	1.61459	0.255515	Yes	0.807588	Yes	1.61652	Yes	1.78549	Yes	1.44177	Yes
670	chr19:12009545-12009918|tRNA-Lys-TTT-1-6|chr19_987_tRNALys_TTT-	chr19	12009545	12009918	tRNA-Lys-TTT-1-6	chr19_987_tRNALys_TTT-	tRNA	Lys	0.376515	1.88439	0.0903764	0.451882	-5.33807	Yes	No	Null	4.75911	5.13563	4.46616	Yes	5.05206	Yes	5.2578	Yes	5.04588	Yes	5.10319	Yes
671	chr19:12010935-12011318|tRNA-Leu-TAA-1-1|chr19_986_tRNALeu_TAA-	chr19	12010935	12011318	tRNA-Leu-TAA-1-1	chr19_986_tRNALeu_TAA-	tRNA	Leu	0.127789	0.730062	0.482934	0.989013	-6.70503	Yes	No	Null	4.48723	4.61502	4.35051	Yes	4.62395	Yes	4.43834	Yes	4.75544	Yes	4.65129	Yes
672	chr19:12011437-12011802|tRNA-Arg-TCT-3-1|chr19_985_tRNAArg_TCT-	chr19	12011437	12011802	tRNA-Arg-TCT-3-1	chr19_985_tRNAArg_TCT-	tRNA	Arg	0.0562504	0.257325	0.802406	0.998238	-6.95297	Yes	No	Null	4.84032	4.89657	4.8363	Yes	4.84433	Yes	4.47396	Yes	5.20149	Yes	5.01426	Yes
673	chr19:12011803-12012134|tRNA-Val-TAC-1-1|chr19_175_tRNAVal_TAC+	chr19	12011803	12012134	tRNA-Val-TAC-1-1	chr19_175_tRNAVal_TAC+	tRNA	Val	-0.154653	-0.746325	0.473503	0.989013	-6.69259	Yes	No	Null	5.44851	5.29386	5.35956	Yes	5.53746	Yes	4.93521	Yes	5.57653	Yes	5.36984	Yes
674	chr19:12012135-12012488|tRNA-Val-TAC-1-2|chr19_176_tRNAVal_TAC+	chr19	12012135	12012488	tRNA-Val-TAC-1-2	chr19_176_tRNAVal_TAC+	tRNA	Val	0.336139	2.03527	0.070617	0.376275	-5.10803	Yes	No	Null	4.33196	4.6681	4.22321	Yes	4.4407	Yes	4.56521	Yes	4.79605	Yes	4.64304	Yes
675	chr19:23120396-23120871|B1_Mus1_SINE_Alu+	chr19	23120396	23120871	B1_Mus1_SINE_Alu+		SINE		0.199138	1.04558	0.321584	0.871951	-6.42235	Yes	No	Null	2.20981	2.40895	1.99742	Yes	2.4222	Yes	2.53066	Yes	2.20395	Yes	2.49224	Yes
676	chr19:29945012-29945411|B2_Mm1a_B2_SINE+	chr19	29945012	29945411	B2_Mm1a_B2_SINE+		SINE		0.32208	1.668	0.127824	0.585166	-5.65333	No	No	Null	0.519262	0.841342	0.421833	No	0.616691	No	0.828201	No	1.11837	No	0.577453	No
677	chr19:32628703-32629102|B2_Mm2_B2_SINE+	chr19	32628703	32629102	B2_Mm2_B2_SINE+		SINE		-0.149747	-0.960969	0.360345	0.901604	-6.50638	Yes	No	Null	1.55534	1.40559	1.49627	Yes	1.6144	Yes	1.4803	Yes	1.33914	Yes	1.39733	Yes
678	chr19:38152534-38152933|B2_Mm2_B2_SINE+	chr19	38152534	38152933	B2_Mm2_B2_SINE+		SINE		0.2666	1.14301	0.28097	0.826479	-6.31869	Yes	No	Null	0.800267	1.06687	0.37787	No	1.22266	Yes	1.01749	No	1.10804	No	1.07508	Yes
679	chr19:57404025-57404489|B2_Mm1a_SINE_B2-	chr19	57404025	57404489	B2_Mm1a_SINE_B2-		SINE		0.0230485	0.101773	0.921049	0.998238	-6.98345	Yes	No	Null	1.96643	1.98947	1.84944	Yes	2.08341	Yes	1.63075	Yes	2.39806	Yes	1.93961	Yes
680	chrX:13859015-13859387|tRNA-Gln-TTG-4-1|chrX_1530_tRNAGln_TTG-	chrX	13859015	13859387	tRNA-Gln-TTG-4-1	chrX_1530_tRNAGln_TTG-	tRNA	Gln	-0.0318917	-0.206024	0.841112	0.998238	-6.96592	No	No	Null	0.112617	0.0807253	0.180005	No	0.0452294	No	0.0729649	No	0.0387656	No	0.130445	No
681	chrX:14702465-14702837|tRNA-Pro-TGG-4-1|chrX_1525_tRNAPro_TGG-	chrX	14702465	14702837	tRNA-Pro-TGG-4-1	chrX_1525_tRNAPro_TGG-	tRNA	Pro	-0.0547184	-0.348383	0.735135	0.998238	-6.92304	No	No	Null	0.0732946	0.0185762	-0.0101528	No	0.156742	No	0.0672859	No	0.0387656	No	-0.0503229	No
682	chrX:20986778-20987153|tRNA-Ala-AGC-19-1|chrX_1487_tRNAAla_AGC-	chrX	20986778	20987153	tRNA-Ala-AGC-19-1	chrX_1487_tRNAAla_AGC-	tRNA	Ala	-0.0454713	-0.276555	0.788034	0.998238	-6.94738	No	No	Null	0.135641	0.0901694	0.10816	No	0.163122	No	0.0672859	No	0.253545	No	-0.0503229	No
683	chrX:41225729-41226101|tRNA-Gly-TCC-2-1|chrX_193_tRNAGly_TCC+	chrX	41225729	41226101	tRNA-Gly-TCC-2-1	chrX_193_tRNAGly_TCC+	tRNA	Gly	0.146222	0.923422	0.378604	0.928941	-6.54182	No	No	Null	0.0461022	0.192324	-0.0101528	No	0.102357	No	0.302792	No	0.110208	No	0.163973	No
684	chrX:56587388-56587761|tRNA-Ala-AGC-18-1|chrX_263_tRNAAla_AGC+	chrX	56587388	56587761	tRNA-Ala-AGC-18-1	chrX_263_tRNAAla_AGC+	tRNA	Ala	0.252621	1.46404	0.175414	0.675777	-5.93087	No	No	Null	0.0508092	0.30343	-0.0101528	No	0.111771	No	0.393553	No	0.431769	No	0.0849671	No
685	chrX:97672317-97672691|tRNA-Lys-CTT-11-1|chrX_1198_tRNALys_CTT-	chrX	97672317	97672691	tRNA-Lys-CTT-11-1	chrX_1198_tRNALys_CTT-	tRNA	Lys	-0.0824458	-0.461641	0.654709	0.998238	-6.87365	No	No	Null	0.215468	0.133022	0.0349377	No	0.395999	No	0.0672859	No	0.0387656	No	0.293016	No
686	chrX:103628918-103629317|B2_Mm2_B_SINE2+_and_PB1D10_Alu_SINE+	chrX	103628918	103629317	B2_Mm2_B_SINE2+_and_PB1D10_Alu_SINE+		SINE		0.28719	1.35617	0.206343	0.713098	-6.06848	Yes	No	Null	0.708171	0.995361	0.437885	No	0.978458	Yes	1.25904	Yes	0.890732	No	0.836317	No
687	chrX:111377066-111377439|tRNA-Arg-CCT-2-2|chrX_550_tRNAArg_CCT+	chrX	111377066	111377439	tRNA-Arg-CCT-2-2	chrX_550_tRNAArg_CCT+	tRNA	Arg	0.20362	1.18853	0.263436	0.797092	-6.26787	No	No	Null	0.0610095	0.26463	0.0670371	No	0.054982	No	0.290814	No	0.443665	No	0.0594104	No
688	chrX:127028901-127029273|tRNA-Met-CAT-4-1|chrX_1071_tRNAMet_CAT-	chrX	127028901	127029273	tRNA-Met-CAT-4-1	chrX_1071_tRNAMet_CAT-	tRNA	Met	0.202408	1.0343	0.326559	0.874484	-6.43387	No	No	Null	0.0154934	0.217901	0.0765626	No	-0.0455758	No	0.0672859	No	0.553598	No	0.0328196	No
689	chrX:136195581-136195954|tRNA-Lys-CTT-1-1|chrX_1043_tRNALys_CTT-	chrX	136195581	136195954	tRNA-Lys-CTT-1-1	chrX_1043_tRNALys_CTT-	tRNA	Lys	0.0468941	0.262299	0.79868	0.998238	-6.95156	No	No	Null	0.11062	0.157514	0.266816	No	-0.0455758	No	0.348809	No	0.0387656	No	0.0849671	No
690	chrX:136357451-136357823|tRNA-Ala-TGC-8-1|chrX_601_tRNAAla_TGC+	chrX	136357451	136357823	tRNA-Ala-TGC-8-1	chrX_601_tRNAAla_TGC+	tRNA	Ala	0.043122	0.280027	0.785448	0.998238	-6.94633	No	No	Null	0.0567049	0.0998269	-0.0101528	No	0.123563	No	0.0672859	No	0.118557	No	0.113638	No
691	chrX:136367570-136367942|tRNA-Ala-CGC-4-1|chrX_602_tRNAAla_CGC+	chrX	136367570	136367942	tRNA-Ala-CGC-4-1	chrX_602_tRNAAla_CGC+	tRNA	Ala	0.24298	1.43428	0.183522	0.682235	-5.96952	No	No	Null	0.00866785	0.251648	-0.0101528	No	0.0274885	No	0.462161	No	0.134103	No	0.158679	No
692	chrX:136379215-136379587|tRNA-Ala-CGC-3-1|chrX_1039_tRNAAla_CGC-	chrX	136379215	136379587	tRNA-Ala-CGC-3-1	chrX_1039_tRNAAla_CGC-	tRNA	Ala	-0.0314969	-0.190012	0.853291	0.998238	-6.96938	No	No	Null	0.179633	0.148136	0.0759731	No	0.283293	No	0.278286	No	0.14062	No	0.0255023	No
693	chrX:136380596-136380968|tRNA-Ala-TGC-5-1|chrX_604_tRNAAla_TGC+	chrX	136380596	136380968	tRNA-Ala-TGC-5-1	chrX_604_tRNAAla_TGC+	tRNA	Ala	-0.0136056	-0.0856289	0.933536	0.998238	-6.9851	No	No	Null	0.0949827	0.081377	0.126814	No	0.0631512	No	0.146196	No	0.148258	No	-0.0503229	No
694	chrX:136395371-136395743|tRNA-Ala-CGC-3-2|chrX_1038_tRNAAla_CGC-	chrX	136395371	136395743	tRNA-Ala-CGC-3-2	chrX_1038_tRNAAla_CGC-	tRNA	Ala	-0.0114488	-0.0732991	0.943086	0.998238	-6.98618	No	No	Null	0.158098	0.14665	0.121581	No	0.194615	No	0.243605	No	0.126192	No	0.0701517	No
695	chrX:136396753-136397125|tRNA-Ala-TGC-5-2|chrX_606_tRNAAla_TGC+	chrX	136396753	136397125	tRNA-Ala-TGC-5-2	chrX_606_tRNAAla_TGC+	tRNA	Ala	0.155512	0.716151	0.491096	0.989013	-6.71547	No	No	Null	0.129792	0.285303	0.241186	No	0.0183974	No	0.247607	No	0.658625	No	-0.0503229	No
696	chrX:136401717-136402089|tRNA-Ala-CGC-3-3|chrX_607_tRNAAla_CGC+	chrX	136401717	136402089	tRNA-Ala-CGC-3-3	chrX_607_tRNAAla_CGC+	tRNA	Ala	0.218471	1.09118	0.302047	0.83629	-6.37472	No	No	Null	0.000187818	0.218659	0.0459515	No	-0.0455758	No	0.559082	No	0.147217	No	-0.0503229	No
697	chrX:136430214-136430586|tRNA-Ala-TGC-7-1|chrX_1036_tRNAAla_TGC-	chrX	136430214	136430586	tRNA-Ala-TGC-7-1	chrX_1036_tRNAAla_TGC-	tRNA	Ala	-0.134747	-0.830182	0.426769	0.95348	-6.62464	No	No	Null	0.261801	0.127055	0.291758	No	0.231845	No	0.11837	No	0.270466	No	-0.00767118	No
698	chrX:136553574-136553946|tRNA-Ala-TGC-7-2|chrX_609_tRNAAla_TGC+	chrX	136553574	136553946	tRNA-Ala-TGC-7-2	chrX_609_tRNAAla_TGC+	tRNA	Ala	0.0502566	0.332386	0.746802	0.998238	-6.92894	No	No	Null	0.0344941	0.0847507	0.0278757	No	0.0411124	No	0.0672859	No	0.0820389	No	0.104927	No
699	chrX:136567714-136568086|tRNA-Ala-CGC-6-1|chrX_1035_tRNAAla_CGC-	chrX	136567714	136568086	tRNA-Ala-CGC-6-1	chrX_1035_tRNAAla_CGC-	tRNA	Ala	-0.0109321	-0.0687098	0.946643	0.998238	-6.98653	No	No	Null	0.132752	0.12182	0.0217083	No	0.243795	No	0.151721	No	0.144427	No	0.069312	No
700	chrX:136569095-136569467|tRNA-Ala-TGC-5-3|chrX_610_tRNAAla_TGC+	chrX	136569095	136569467	tRNA-Ala-TGC-5-3	chrX_610_tRNAAla_TGC+	tRNA	Ala	0.307591	1.76481	0.10959	0.52544	-5.51465	No	No	Null	-0.0252389	0.282352	-0.00490196	No	-0.0455758	No	0.512687	No	0.111332	No	0.223038	No
701	chrX:136569612-136569985|tRNA-Ala-CGC-7-1|chrX_611_tRNAAla_CGC+	chrX	136569612	136569985	tRNA-Ala-CGC-7-1	chrX_611_tRNAAla_CGC+	tRNA	Ala	-0.0348126	-0.226262	0.825783	0.998238	-6.96115	No	No	Null	0.0652046	0.0303919	0.0533547	No	0.0770545	No	0.0672859	No	0.0742127	No	-0.0503229	No
702	chrX:136590214-136590586|tRNA-Ala-TGC-6-1|chrX_613_tRNAAla_TGC+	chrX	136590214	136590586	tRNA-Ala-TGC-6-1	chrX_613_tRNAAla_TGC+	tRNA	Ala	0.0529777	0.307043	0.765423	0.998238	-6.93772	No	No	Null	0.169828	0.222806	0.0187287	No	0.320928	No	0.370159	No	0.121859	No	0.1764	No
703	chrX:160765959-160766332|tRNA-Val-TAC-1-3|chrX_765_tRNAVal_TAC+	chrX	160765959	160766332	tRNA-Val-TAC-1-3	chrX_765_tRNAVal_TAC+	tRNA	Val	0.0660208	0.345552	0.737195	0.998238	-6.9241	Yes	No	Null	4.85462	4.92064	4.63377	Yes	5.07547	Yes	4.8629	Yes	5.11392	Yes	4.7851	Yes
704	chrX:161134983-161135366|tRNA-Leu-TAA-4-1|chrX_769_tRNALeu_TAA+	chrX	161134983	161135366	tRNA-Leu-TAA-4-1	chrX_769_tRNALeu_TAA+	tRNA	Leu	0.0362824	0.225456	0.826392	0.998238	-6.96134	No	No	Null	0.0271477	0.06343	-0.0101528	No	0.0644481	No	0.201847	No	0.0387656	No	-0.0503229	No
705	chrX:166909582-166909964|tRNA-Ser-AGA-3-1|chrX_820_tRNASer_AGA-	chrX	166909582	166909964	tRNA-Ser-AGA-3-1	chrX_820_tRNASer_AGA-	tRNA	Ser	-0.142078	-0.91185	0.384363	0.928941	-6.5525	No	No	Null	0.167451	0.0253727	0.232086	No	0.102815	No	0.0672859	No	0.0591551	No	-0.0503229	No

## Sheet: HF Maf1hepKO cohort
	Locus information - HF Maf1hep-/- cohort								Limma								Mean scores		Individual scores
									Mean Ctrl samples' scores versus mean HF Maf1hep-/- samples' scores. Cutoff on logFC: 0.5. Cutoff on adjusted P value: 0.05.
	ID - Locus position (link - GRCm38/mm10)	Chromosome	Start	End	Name_1	Name_2	Locus type	tRNA type	logFC	T value	P value	Adj. P value	B value	Score above cutoff in at least one sample	Differentially occupied (in genes considered occupied - column O)	Change direction	Ctrl	Maf1hep-/-	HF-hCT-A	Above cutoff	HF-hCT-B	Above cutoff	HF-hCT-C	Above cutoff	HF-hKO-A	Above cutoff	HF-hKO-B	Above cutoff
1	chr1:34434661-34435033|tRNA-Glu-TTC-2-1|chr1_2318_tRNAGlu_TTC-	chr1	34434661	34435033	tRNA-Glu-TTC-2-1	chr1_2318_tRNAGlu_TTC-	tRNA	Glu	0.20415	0.858475	0.405651	0.826543	-6.47817	Yes	No	Null	4.47136	4.73659	4.06092	Yes	4.88181	Yes	4.70379	Yes	4.7626	Yes	4.74338	Yes
2	chr1:51319037-51319436|NA_1	chr1	51319037	51319436	NA_1		Other		0.0747682	0.355264	0.727894	0.922164	-6.79255	Yes	No	Null	0.835009	0.746615	0.632827	No	1.03719	Yes	0.586178	No	0.988051	Yes	0.665617	No
3	chr1:74816596-74816967|tRNA-Gly-GCC-3-1|chr1_2073_tRNAGly_GCC-	chr1	74816596	74816967	tRNA-Gly-GCC-3-1	chr1_2073_tRNAGly_GCC-	tRNA	Gly	0.686989	2.76125	0.0157547	0.103804	-3.65822	Yes	No	Null	1.97092	2.586	1.52217	Yes	2.41967	Yes	2.25368	Yes	2.71029	Yes	2.79404	Yes
4	chr1:75052411-75052783|tRNA-His-ATG-1-1|chr1_396_tRNAHis_ATG+	chr1	75052411	75052783	tRNA-His-ATG-1-1	chr1_396_tRNAHis_ATG+	tRNA	His	0.0322617	0.161656	0.873977	0.966219	-6.84542	No	No	Null	0.148579	0.0558929	-0.0392768	No	0.336436	No	-0.0569704	No	0.0669325	No	0.157717	No
5	chr1:78297644-78298016|tRNA-Pro-AGG-2-1|chr1_413_tRNAPro_AGG+	chr1	78297644	78298016	tRNA-Pro-AGG-2-1	chr1_413_tRNAPro_AGG+	tRNA	Pro	-0.0701667	-0.373535	0.714564	0.922164	-6.78554	No	No	Null	0.132658	-0.0247526	0.151781	No	0.113534	No	-0.0664808	No	0.0299175	No	-0.0376944	No
6	chr1:105504486-105504860|tRNA-Val-GAC-1-1|chr1_1890_tRNAVal_GAC-	chr1	105504486	105504860	tRNA-Val-GAC-1-1	chr1_1890_tRNAVal_GAC-	tRNA	Val	0.277223	1.39434	0.185793	0.56703	-5.89512	No	No	Null	0.27803	0.271451	0.19149	No	0.364571	No	-0.0664808	No	0.484777	No	0.396055	No
7	chr1:110904596-110904969|tRNA-Lys-CTT-7-1|chr1_1880_tRNALys_CTT-	chr1	110904596	110904969	tRNA-Lys-CTT-7-1	chr1_1880_tRNALys_CTT-	tRNA	Lys	0.0891652	0.474085	0.643034	0.914882	-6.74087	No	No	Null	0.142284	0.177864	0.142205	No	0.142364	No	0.09933	No	0.0953838	No	0.338879	No
8	chr1:118350140-118350625|B2_Mm2_SINE_B2+	chr1	118350140	118350625	B2_Mm2_SINE_B2+		SINE		0.551081	1.9183	0.0765234	0.323048	-5.13318	Yes	No	Null	1.38833	2.20079	1.00755	Yes	1.7691	Yes	2.18946	Yes	2.01271	Yes	2.40019	Yes
9	chr1:128112233-128112632|B2_Mm2_B2_SINE+	chr1	128112233	128112632	B2_Mm2_B2_SINE+		SINE		0.275419	1.32143	0.208367	0.587924	-5.9875	No	No	Null	0.54098	0.754718	0.279166	No	0.802794	No	0.595205	No	0.939813	No	0.729135	No
10	chr1:133033811-133034180|tRNA-Lys-TTT-1-1|chr1_702_tRNALys_TTT+	chr1	133033811	133034180	tRNA-Lys-TTT-1-1	chr1_702_tRNALys_TTT+	tRNA	Lys	0.401747	1.50516	0.155373	0.502467	-5.74771	Yes	No	Null	3.50666	3.81085	2.97393	Yes	4.03938	Yes	3.57211	Yes	4.07183	Yes	3.78861	Yes
11	chr1:133034181-133034549|tRNA-Lys-TTT-1-2|chr1_1742_tRNALys_TTT-	chr1	133034181	133034549	tRNA-Lys-TTT-1-2	chr1_1742_tRNALys_TTT-	tRNA	Lys	0.586214	2.81274	0.0142577	0.0985462	-3.5621	Yes	No	Null	2.00502	2.56933	1.79002	Yes	2.22002	Yes	2.31732	Yes	2.65227	Yes	2.7384	Yes
12	chr1:153458513-153458886|tRNA-Ile-TAT-3-1|chr1_838_tRNAIle_TAT+	chr1	153458513	153458886	tRNA-Ile-TAT-3-1	chr1_838_tRNAIle_TAT+	tRNA	Ile	-0.00648074	-0.0347555	0.972785	0.991748	-6.85865	No	No	Null	0.0371289	-0.0247526	-0.0392768	No	0.113534	No	-0.0664808	No	0.0299175	No	-0.0376944	No
13	chr1:165641483-165641855|tRNA-Pro-AGG-1-1|chr1_958_tRNAPro_AGG+	chr1	165641483	165641855	tRNA-Pro-AGG-1-1	chr1_958_tRNAPro_AGG+	tRNA	Pro	0.323022	1.76429	0.10034	0.38032	-5.3732	Yes	No	Null	4.45975	4.68547	4.44199	Yes	4.47751	Yes	4.47843	Yes	4.79533	Yes	4.78266	Yes
14	chr1:165642120-165642492|tRNA-Pro-CGG-1-1|chr1_1491_tRNAPro_CGG-	chr1	165642120	165642492	tRNA-Pro-CGG-1-1	chr1_1491_tRNAPro_CGG-	tRNA	Pro	0.0874212	0.460369	0.652597	0.914882	-6.74757	Yes	No	Null	4.69151	4.7934	4.61795	Yes	4.76506	Yes	4.77001	Yes	4.92136	Yes	4.68883	Yes
15	chr1:170999806-171000205|B2_Mm2_SINE-	chr1	170999806	171000205	B2_Mm2_SINE-		SINE		0.428041	2.23193	0.043178	0.222193	-4.61143	No	No	Null	0.264967	0.614969	0.128788	No	0.401147	No	0.381321	No	0.670624	No	0.792962	No
16	chr1:171033791-171034165|tRNA-Asn-GTT-3-1|chr1_1458_tRNAAsn_GTT-	chr1	171033791	171034165	tRNA-Asn-GTT-3-1	chr1_1458_tRNAAsn_GTT-	tRNA	Asn	0.134037	0.583111	0.569455	0.901838	-6.6809	Yes	No	Null	4.58461	4.98886	4.42193	Yes	4.7473	Yes	5.15142	Yes	5.05925	Yes	4.75592	Yes
17	chr1:171036878-171037250|tRNA-Asp-GTC-1-1|chr1_1457_tRNAAsp_GTC-	chr1	171036878	171037250	tRNA-Asp-GTC-1-1	chr1_1457_tRNAAsp_GTC-	tRNA	Asp	0.100945	0.52543	0.607827	0.914882	-6.7141	Yes	No	Null	4.66206	4.86108	4.7039	Yes	4.62023	Yes	4.89916	Yes	4.75625	Yes	4.92782	Yes
18	chr1:171037846-171038218|tRNA-Gly-TCC-1-1|chr1_1456_tRNAGly_TCC-	chr1	171037846	171038218	tRNA-Gly-TCC-1-1	chr1_1456_tRNAGly_TCC-	tRNA	Gly	-0.0825926	-0.422138	0.679586	0.91704	-6.76524	Yes	No	Null	4.84107	4.87525	4.93327	Yes	4.74887	Yes	5.00171	Yes	4.95974	Yes	4.6643	Yes
19	chr1:171038463-171038846|tRNA-Leu-CAG-2-1|chr1_995_tRNALeu_CAG+	chr1	171038463	171038846	tRNA-Leu-CAG-2-1	chr1_995_tRNALeu_CAG+	tRNA	Leu	-0.0878221	-0.428451	0.675096	0.91704	-6.76242	Yes	No	Null	5.19583	5.27925	4.97827	Yes	5.41339	Yes	5.45136	Yes	5.19596	Yes	5.19042	Yes
20	chr1:171044834-171045205|tRNA-Gly-GCC-2-1|chr1_996_tRNAGly_GCC+	chr1	171044834	171045205	tRNA-Gly-GCC-2-1	chr1_996_tRNAGly_GCC+	tRNA	Gly	0.205263	0.922153	0.372674	0.803472	-6.42131	Yes	No	Null	5.13518	5.35955	4.78701	Yes	5.48334	Yes	5.29273	Yes	5.4147	Yes	5.37121	Yes
21	chr1:171064013-171064385|tRNA-Glu-CTC-1-1|chr1_1454_tRNAGlu_CTC-	chr1	171064013	171064385	tRNA-Glu-CTC-1-1	chr1_1454_tRNAGlu_CTC-	tRNA	Glu	1.23158	5.24977	0.000139654	0.00223764	1.04072	Yes	Yes	Up	1.70975	2.57192	1.36886	Yes	2.05063	Yes	1.78376	Yes	2.72875	Yes	3.20324	Yes
22	chr1:171064548-171064920|tRNA-Gly-TCC-1-2|chr1_1453_tRNAGly_TCC-	chr1	171064548	171064920	tRNA-Gly-TCC-1-2	chr1_1453_tRNAGly_TCC-	tRNA	Gly	1.14844	5.41644	0.000104082	0.00202622	1.33749	Yes	Yes	Up	1.38424	2.05742	1.19052	Yes	1.57796	Yes	1.21784	Yes	2.26248	Yes	2.69195	Yes
23	chr1:171065207-171065579|tRNA-Asp-GTC-1-2|chr1_1452_tRNAAsp_GTC-	chr1	171065207	171065579	tRNA-Asp-GTC-1-2	chr1_1452_tRNAAsp_GTC-	tRNA	Asp	1.13447	4.57938	0.00047274	0.00555469	-0.188251	Yes	Yes	Up	1.06529	1.56923	0.724487	Yes	1.40609	Yes	0.611011	Yes	1.84687	Yes	2.2498	Yes
24	chr1:171065833-171066216|tRNA-Leu-CAG-1-1|chr1_998_tRNALeu_CAG+	chr1	171065833	171066216	tRNA-Leu-CAG-1-1	chr1_998_tRNALeu_CAG+	tRNA	Leu	0.458238	2.23205	0.043169	0.222193	-4.61124	No	No	Null	0.0371289	0.28506	-0.0392768	No	0.113534	No	-0.0664808	No	0.70733	No	0.214331	No
25	chr1:171066480-171066851|tRNA-Gly-GCC-1-1|chr1_999_tRNAGly_GCC+	chr1	171066480	171066851	tRNA-Gly-GCC-1-1	chr1_999_tRNAGly_GCC+	tRNA	Gly	1.29643	5.17466	0.000159633	0.0024253	0.905781	Yes	Yes	Up	1.24604	2.06031	0.89681	No	1.59527	Yes	1.15601	No	2.1776	Yes	2.84731	Yes
26	chr1:171071641-171072013|tRNA-Glu-CTC-1-2|chr1_1451_tRNAGlu_CTC-	chr1	171071641	171072013	tRNA-Glu-CTC-1-2	chr1_1451_tRNAGlu_CTC-	tRNA	Glu	1.19346	4.95537	0.000236878	0.00327449	0.507681	Yes	Yes	Up	1.84355	2.71683	1.52015	Yes	2.16695	Yes	1.98331	Yes	2.78828	Yes	3.37891	Yes
27	chr1:171072183-171072555|tRNA-Gly-TCC-1-3|chr1_1450_tRNAGly_TCC-	chr1	171072183	171072555	tRNA-Gly-TCC-1-3	chr1_1450_tRNAGly_TCC-	tRNA	Gly	1.4178	6.87011	9.42935e-06	0.000391041	3.75951	Yes	Yes	Up	1.01234	1.90884	0.75732	Yes	1.26736	Yes	0.924669	Yes	2.32249	Yes	2.47935	Yes
28	chr1:171072842-171073214|tRNA-Asp-GTC-1-3|chr1_1449_tRNAAsp_GTC-	chr1	171072842	171073214	tRNA-Asp-GTC-1-3	chr1_1449_tRNAAsp_GTC-	tRNA	Asp	1.28293	5.29359	0.000129219	0.00213711	1.1191	Yes	Yes	Up	0.598528	1.12825	0.400716	Yes	0.79634	Yes	0.0125132	Yes	1.46114	Yes	1.91111	Yes
29	chr1:171073468-171073851|tRNA-Leu-CAG-1-2|chr1_1000_tRNALeu_CAG+	chr1	171073468	171073851	tRNA-Leu-CAG-1-2	chr1_1000_tRNALeu_CAG+	tRNA	Leu	0.502016	2.64022	0.0199037	0.125029	-3.88221	No	No	Null	0.0371289	0.314245	-0.0392768	No	0.113534	No	-0.0664808	No	0.615639	No	0.393578	No
30	chr1:171074151-171074522|tRNA-Gly-GCC-1-2|chr1_1001_tRNAGly_GCC+	chr1	171074151	171074522	tRNA-Gly-GCC-1-2	chr1_1001_tRNAGly_GCC+	tRNA	Gly	1.30733	5.32863	0.000121461	0.00213711	1.1816	Yes	Yes	Up	0.896901	1.80599	0.475701	No	1.3181	No	0.964464	No	2.03426	Yes	2.41925	Yes
31	chr1:171079255-171079627|tRNA-Glu-CTC-1-3|chr1_1448_tRNAGlu_CTC-	chr1	171079255	171079627	tRNA-Glu-CTC-1-3	chr1_1448_tRNAGlu_CTC-	tRNA	Glu	1.28252	5.08953	0.000185924	0.00270863	0.751958	Yes	Yes	Up	1.78337	2.69306	1.36266	No	2.20409	Yes	1.88178	Yes	2.84873	Yes	3.34865	Yes
32	chr1:171079797-171080169|tRNA-Gly-TCC-1-4|chr1_1447_tRNAGly_TCC-	chr1	171079797	171080169	tRNA-Gly-TCC-1-4	chr1_1447_tRNAGly_TCC-	tRNA	Gly	1.4178	6.87011	9.42935e-06	0.000391041	3.75951	Yes	Yes	Up	1.01234	1.90884	0.75732	No	1.26736	Yes	0.924669	Yes	2.32249	Yes	2.47935	Yes
33	chr1:171080456-171080828|tRNA-Asp-GTC-1-4|chr1_1446_tRNAAsp_GTC-	chr1	171080456	171080828	tRNA-Asp-GTC-1-4	chr1_1446_tRNAAsp_GTC-	tRNA	Asp	1.28293	5.29359	0.000129219	0.00213711	1.1191	Yes	Yes	Up	0.598528	1.12825	0.400716	No	0.79634	Yes	0.0125132	Yes	1.46114	Yes	1.91111	Yes
34	chr1:171081082-171081465|tRNA-Leu-CAG-1-3|chr1_1002_tRNALeu_CAG+	chr1	171081082	171081465	tRNA-Leu-CAG-1-3	chr1_1002_tRNALeu_CAG+	tRNA	Leu	0.410576	2.17651	0.0478548	0.2348	-4.70646	No	No	Null	0.0371289	0.253286	-0.0392768	No	0.113534	No	-0.0664808	No	0.501081	No	0.325256	No
35	chr1:171081725-171082096|tRNA-Gly-GCC-1-3|chr1_1003_tRNAGly_GCC+	chr1	171081725	171082096	tRNA-Gly-GCC-1-3	chr1_1003_tRNAGly_GCC+	tRNA	Gly	1.22183	5.08258	0.000188259	0.00270863	0.739364	Yes	Yes	Up	0.984404	1.76188	0.697814	No	1.271	No	0.917669	No	1.8479	Yes	2.52007	Yes
36	chr1:171101687-171102070|tRNA-Leu-CAG-1-4|chr1_1445_tRNALeu_CAG-	chr1	171101687	171102070	tRNA-Leu-CAG-1-4	chr1_1445_tRNALeu_CAG-	tRNA	Leu	0.592224	2.78159	0.0151458	0.101009	-3.6203	Yes	No	Null	4.50167	5.00909	4.28821	Yes	4.71512	Yes	4.70437	Yes	4.97007	Yes	5.35285	Yes
37	chr1:171102220-171102592|tRNA-Asp-GTC-1-5|chr1_1004_tRNAAsp_GTC+	chr1	171102220	171102592	tRNA-Asp-GTC-1-5	chr1_1004_tRNAAsp_GTC+	tRNA	Asp	0.455091	2.15363	0.0499209	0.241057	-4.74537	Yes	No	Null	3.93718	4.14732	3.72709	Yes	4.14727	Yes	3.76932	Yes	4.52839	Yes	4.14424	Yes
38	chr1:171102605-171102934|tRNA-Gly-TCC-1-5|chr1_1005_tRNAGly_TCC+	chr1	171102605	171102934	tRNA-Gly-TCC-1-5	chr1_1005_tRNAGly_TCC+	tRNA	Gly	0.423987	2.02349	0.063336	0.279236	-4.96274	Yes	No	Null	4.6773	4.82586	4.42466	Yes	4.92994	Yes	4.43592	Yes	4.98736	Yes	5.05429	Yes
39	chr1:171102935-171103264|tRNA-Glu-CTC-1-4|chr1_1006_tRNAGlu_CTC+	chr1	171102935	171103264	tRNA-Glu-CTC-1-4	chr1_1006_tRNAGlu_CTC+	tRNA	Glu	0.0844855	0.390275	0.702436	0.922164	-6.77882	Yes	No	Null	5.40797	5.44823	5.1966	Yes	5.61933	Yes	5.37905	Yes	5.73444	Yes	5.23118	Yes
40	chr1:171111292-171111665|tRNA-Val-CAC-2-1|chr1_1007_tRNAVal_CAC+	chr1	171111292	171111665	tRNA-Val-CAC-2-1	chr1_1007_tRNAVal_CAC+	tRNA	Val	0.232867	1.01585	0.327603	0.74782	-6.33119	Yes	No	Null	4.31757	4.59774	3.95071	Yes	4.68444	Yes	4.54243	Yes	4.678	Yes	4.57278	Yes
41	chr1:171143341-171143808|NA_2	chr1	171143341	171143808	NA_2		Other		0.0672479	0.236235	0.816806	0.948229	-6.8297	Yes	No	Null	2.23941	2.309	1.67083	Yes	2.80799	Yes	2.28398	Yes	2.56739	Yes	2.07564	Yes
42	chr1:173390178-173390552|tRNA-Arg-TCT-4-1|chr1_1040_tRNAArg_TCT+	chr1	173390178	173390552	tRNA-Arg-TCT-4-1	chr1_1040_tRNAArg_TCT+	tRNA	Arg	0.0551074	0.296115	0.771659	0.93635	-6.81286	No	No	Null	0.124274	0.0808708	0.135013	No	0.113534	No	-0.0199805	No	0.0822416	No	0.180351	No
43	chr1:178311561-178311960|B2_Mm2_B2_SINE-	chr1	178311561	178311960	B2_Mm2_B2_SINE-		SINE		0.0207768	0.104636	0.918207	0.977849	-6.85348	Yes	No	Null	0.829708	0.803168	0.614786	No	1.04463	Yes	0.757003	No	0.841593	No	0.810907	No
44	chr1:182055857-182056239|tRNA-Ser-GCT-6-1|chr1_1132_tRNASer_GCT+	chr1	182055857	182056239	tRNA-Ser-GCT-6-1	chr1_1132_tRNASer_GCT+	tRNA	Ser	-0.0225454	-0.118255	0.907611	0.976861	-6.85187	No	No	Null	0.0794531	-0.0166516	-0.0392768	No	0.198183	No	-0.0664808	No	0.0542205	No	-0.0376944	No
45	chr2:18087210-18087579|tRNA-Lys-CTT-15-1|chr2_97_tRNALys_CTT+	chr2	18087210	18087579	tRNA-Lys-CTT-15-1	chr2_97_tRNALys_CTT+	tRNA	Lys	0.108297	0.559601	0.584939	0.914882	-6.69483	No	No	Null	0.043045	0.0543952	-0.0274445	No	0.113534	No	-0.0664808	No	0.267361	No	-0.0376944	No
46	chr2:18586893-18587267|tRNA-Asn-GTT-3-2|chr2_3015_tRNAAsn_GTT-	chr2	18586893	18587267	tRNA-Asn-GTT-3-2	chr2_3015_tRNAAsn_GTT-	tRNA	Asn	0.0463459	0.208917	0.83764	0.950588	-6.83614	Yes	No	Null	4.54316	4.86252	4.47823	Yes	4.6081	Yes	5.0624	Yes	4.94474	Yes	4.58044	Yes
47	chr2:27539655-27540080|Rnu6atac|U6atac-	chr2	27539655	27540080	Rnu6atac	U6atac-	Other		0.059406	0.222612	0.827178	0.948229	-6.83301	Yes	No	Null	3.95637	4.24578	3.66493	Yes	4.2478	Yes	4.40602	Yes	4.55644	Yes	3.77488	Yes
48	chr2:57181927-57182270|tRNA-Ala-CGC-2-1|chr2_412_tRNAAla_CGC+	chr2	57181927	57182270	tRNA-Ala-CGC-2-1	chr2_412_tRNAAla_CGC+	tRNA	Ala	0.50145	2.27037	0.0401906	0.21145	-4.5449	Yes	No	Null	4.32708	4.91791	4.10151	Yes	4.55266	Yes	4.78883	Yes	5.02526	Yes	4.93964	Yes
49	chr2:57182271-57182614|tRNA-Gly-GCC-2-2|chr2_2690_tRNAGly_GCC-	chr2	57182271	57182614	tRNA-Gly-GCC-2-2	chr2_2690_tRNAGly_GCC-	tRNA	Gly	0.522347	2.28549	0.0390697	0.21026	-4.51859	Yes	No	Null	4.23631	4.70917	3.95186	Yes	4.52076	Yes	4.46064	Yes	4.60106	Yes	5.06581	Yes
50	chr2:79124307-79124706|B2_Mm1t_B2_SINE+	chr2	79124307	79124706	B2_Mm1t_B2_SINE+		SINE		-0.190829	-1.03332	0.319653	0.746269	-6.31356	No	No	Null	0.167775	0.0724985	0.222015	No	0.113534	No	0.225272	No	0.0299175	No	-0.0376944	No
51	chr2:80639439-80639838|B1_Mus1_Alu_SINE+	chr2	80639439	80639838	B1_Mus1_Alu_SINE+		SINE		-0.0853584	-0.465291	0.649158	0.914882	-6.74519	No	No	Null	0.114555	0.0251864	0.115575	No	0.113534	No	0.0561218	No	0.0299175	No	-0.01048	No
52	chr2:86140833-86141210|tRNA-Lys-CTT-13-1|chr2_2489_tRNALys_CTT-	chr2	86140833	86141210	tRNA-Lys-CTT-13-1	chr2_2489_tRNALys_CTT-	tRNA	Lys	-0.00648074	-0.0347555	0.972785	0.991748	-6.85865	No	No	Null	0.0371289	-0.0247526	-0.0392768	No	0.113534	No	-0.0664808	No	0.0299175	No	-0.0376944	No
53	chr2:91237716-91238115|B2_Mm1a_B2_SINE+	chr2	91237716	91238115	B2_Mm1a_B2_SINE+		SINE		-0.17666	-0.796183	0.439735	0.852402	-6.53025	No	No	Null	0.542519	0.551975	0.376364	No	0.708673	No	0.771533	No	0.155258	No	0.729135	No
54	chr2:112209463-112209835|tRNA-Gln-CTG-6-1|chr2_783_tRNAGln_CTG+	chr2	112209463	112209835	tRNA-Gln-CTG-6-1	chr2_783_tRNAGln_CTG+	tRNA	Gln	-0.0333555	-0.175446	0.863339	0.964587	-6.84296	No	No	Null	0.077441	-0.0247526	-0.0392768	No	0.194159	No	-0.0664808	No	0.0299175	No	-0.0376944	No
55	chr2:114103216-114103588|tRNA-Asp-GTC-3-1|chr2_794_tRNAAsp_GTC+	chr2	114103216	114103588	tRNA-Asp-GTC-3-1	chr2_794_tRNAAsp_GTC+	tRNA	Asp	-0.0805008	-0.388838	0.703474	0.922164	-6.77941	No	No	Null	0.11065	0.286518	0.107766	No	0.113534	No	0.523813	No	0.0299175	No	0.305823	No
56	chr2:118994043-118994442|B3A_B2_SINE-	chr2	118994043	118994442	B3A_B2_SINE-		SINE		-0.232935	-1.12172	0.281585	0.68393	-6.22048	No	No	Null	0.306302	0.0520504	0.0517384	No	0.560866	No	0.128171	No	0.065675	No	-0.0376944	No
57	chr2:119046599-119046981|tRNA-Ser-GCT-2-1|chr2_2328_tRNASer_GCT-	chr2	119046599	119046981	tRNA-Ser-GCT-2-1	chr2_2328_tRNASer_GCT-	tRNA	Ser	-0.0802859	-0.419339	0.68158	0.91704	-6.76647	Yes	No	Null	4.94567	4.97622	4.82934	Yes	5.062	Yes	5.09701	Yes	4.9839	Yes	4.84776	Yes
58	chr2:119056002-119056376|tRNA-Ile-GAT-1-1|chr2_2325_tRNAIle_GAT-	chr2	119056002	119056376	tRNA-Ile-GAT-1-1	chr2_2325_tRNAIle_GAT-	tRNA	Ile	-0.0289437	-0.155763	0.87853	0.966219	-6.84641	No	No	Null	0.0671521	-0.0223051	0.0207697	No	0.113534	No	-0.0591383	No	0.0299175	No	-0.0376944	No
59	chr2:122233672-122234071|B1_Mus2_Alu_SINE-	chr2	122233672	122234071	B1_Mus2_Alu_SINE-		SINE		0.220795	1.12606	0.279806	0.68393	-6.21574	No	No	Null	0.467307	0.481954	0.416455	No	0.51816	No	0.228717	No	0.471807	No	0.745337	No
60	chr2:122375343-122375715|tRNA-His-GTG-2-1|chr2_2206_tRNAHis_GTG-	chr2	122375343	122375715	tRNA-His-GTG-2-1	chr2_2206_tRNAHis_GTG-	tRNA	His	0.12284	0.62147	0.544667	0.888099	-6.657	Yes	No	Null	4.96526	5.2058	4.90689	Yes	5.02364	Yes	5.25082	Yes	5.30458	Yes	5.062	Yes
61	chr2:122377212-122377584|tRNA-His-GTG-2-2|chr2_2205_tRNAHis_GTG-	chr2	122377212	122377584	tRNA-His-GTG-2-2	chr2_2205_tRNAHis_GTG-	tRNA	His	-0.0322327	-0.149174	0.883627	0.968736	-6.84748	Yes	No	Null	5.12833	5.37493	4.97837	Yes	5.2783	Yes	5.61089	Yes	5.33915	Yes	5.17475	Yes
62	chr2:122377817-122378189|tRNA-His-GTG-2-3|chr2_915_tRNAHis_GTG+	chr2	122377817	122378189	tRNA-His-GTG-2-3	chr2_915_tRNAHis_GTG+	tRNA	His	0.375415	1.87216	0.0830592	0.346489	-5.20633	Yes	No	Null	5.12897	5.33574	4.93827	Yes	5.31967	Yes	5.05066	Yes	5.6052	Yes	5.35136	Yes
63	chr2:155052763-155053162|B1F2_Alu_SINE-	chr2	155052763	155053162	B1F2_Alu_SINE-		SINE		-0.0297134	-0.134107	0.895302	0.974055	-6.84974	Yes	No	Null	0.880722	0.832993	0.627256	No	1.13419	Yes	0.830466	No	1.08163	No	0.586881	No
64	chr2:164855679-164856078|B2_Mm2_B2_SINE+	chr2	164855679	164856078	B2_Mm2_B2_SINE+		SINE		0.296037	1.28256	0.221283	0.604669	-6.03521	Yes	No	Null	1.4076	1.84181	1.25557	Yes	1.55962	Yes	1.83394	Yes	1.56934	Yes	2.12216	Yes
65	chr2:173217952-173218351|B1_Mus2_Alu_SINE+	chr2	173217952	173218351	B1_Mus2_Alu_SINE+		SINE		0.167438	0.825386	0.423533	0.836443	-6.50627	No	No	Null	0.436172	0.590551	0.201482	No	0.670861	No	0.51313	No	0.558	No	0.700524	No
66	chr2:181191324-181191723|B2_Mm1t_B2_SINE-	chr2	181191324	181191723	B2_Mm1t_B2_SINE-		SINE		-0.228366	-1.09303	0.293549	0.703919	-6.2514	Yes	No	Null	0.948537	0.898239	0.685858	No	1.21122	Yes	1.13204	Yes	0.735441	No	0.827235	No
67	chr3:3123589-3123962|tRNA-Lys-CTT-12-1|chr3_1_tRNALys_CTT+	chr3	3123589	3123962	tRNA-Lys-CTT-12-1	chr3_1_tRNALys_CTT+	tRNA	Lys	0.0703619	0.359917	0.72449	0.922164	-6.7908	No	No	Null	0.256747	0.339418	0.188828	No	0.324667	No	0.32112	No	0.528647	No	0.168487	No
68	chr3:3149342-3149715|tRNA-Lys-CTT-4-1|chr3_2_tRNALys_CTT+	chr3	3149342	3149715	tRNA-Lys-CTT-4-1	chr3_2_tRNALys_CTT+	tRNA	Lys	0.0320821	0.16263	0.873225	0.966219	-6.84525	No	No	Null	0.157001	0.183369	-0.0392768	No	0.353278	No	0.165966	No	0.266276	No	0.117865	No
69	chr3:3198832-3199203|tRNA-Lys-CTT-10-1|chr3_4_tRNALys_CTT+	chr3	3198832	3199203	tRNA-Lys-CTT-10-1	chr3_4_tRNALys_CTT+	tRNA	Lys	0.185007	0.919294	0.374114	0.804117	-6.42394	No	No	Null	0.109736	0.135176	-0.0392768	No	0.25875	No	-0.0664808	No	0.080074	No	0.391934	No
70	chr3:19627808-19628181|tRNA-Arg-ACG-2-1|chr3_1648_tRNAArg_ACG-	chr3	19627808	19628181	tRNA-Arg-ACG-2-1	chr3_1648_tRNAArg_ACG-	tRNA	Arg	0.592809	2.79041	0.0148891	0.100931	-3.60384	Yes	No	Null	3.43821	3.80002	3.14881	Yes	3.72762	Yes	3.3781	Yes	3.91434	Yes	4.10762	Yes
71	chr3:19628204-19628597|tRNA-Tyr-GTA-4-1|chr3_36_tRNATyr_GTA+	chr3	19628204	19628597	tRNA-Tyr-GTA-4-1	chr3_36_tRNATyr_GTA+	tRNA	Tyr	0.269491	1.26767	0.226395	0.606316	-6.05318	Yes	No	Null	4.17558	4.46487	3.9953	Yes	4.35586	Yes	4.37291	Yes	4.2888	Yes	4.73289	Yes
72	chr3:19628631-19628931|tRNA-Tyr-GTA-3-1|chr3_37_tRNATyr_GTA+	chr3	19628631	19628931	tRNA-Tyr-GTA-3-1	chr3_37_tRNATyr_GTA+	tRNA	Tyr	0.380565	1.71187	0.109839	0.403316	-5.45209	Yes	No	Null	4.7902	5.35012	4.62649	Yes	4.95391	Yes	5.34138	Yes	5.32476	Yes	5.38423	Yes
73	chr3:19628932-19629217|tRNA-Ala-AGC-4-1|chr3_38_tRNAAla_AGC+	chr3	19628932	19629217	tRNA-Ala-AGC-4-1	chr3_38_tRNAAla_AGC+	tRNA	Ala	0.455048	2.12546	0.0525787	0.250459	-4.79299	Yes	No	Null	5.11021	5.6778	5.04363	Yes	5.17679	Yes	5.58582	Yes	5.58186	Yes	5.86573	Yes
74	chr3:24162874-24163257|tRNA-Leu-CAG-4-1|chr3_1632_tRNALeu_CAG-	chr3	24162874	24163257	tRNA-Leu-CAG-4-1	chr3_1632_tRNALeu_CAG-	tRNA	Leu	0.0802504	0.367178	0.719191	0.922164	-6.78802	No	No	Null	0.351292	0.172696	0.114396	No	0.588188	No	-0.0664808	No	0.328267	No	0.256302	No
75	chr3:27153897-27154296|NA_4	chr3	27153897	27154296	NA_4		Other		0.37731	1.6853	0.114949	0.415586	-5.49149	Yes	No	Null	2.00442	2.43177	2.21185	Yes	1.797	Yes	2.32088	Yes	2.24593	Yes	2.7285	Yes
76	chr3:30601119-30601492|tRNA-Val-AAC-1-1|chr3_72_tRNAVal_AAC+	chr3	30601119	30601492	tRNA-Val-AAC-1-1	chr3_72_tRNAVal_AAC+	tRNA	Val	0.3521	1.81862	0.0912714	0.361496	-5.2899	Yes	No	Null	4.69355	5.09955	4.70167	Yes	4.68543	Yes	5.00183	Yes	5.17577	Yes	5.12106	Yes
77	chr3:51358203-51358575|tRNA-Pro-TGG-2-1|chr3_148_tRNAPro_TGG+	chr3	51358203	51358575	tRNA-Pro-TGG-2-1	chr3_148_tRNAPro_TGG+	tRNA	Pro	1.38809	5.2256	0.000145782	0.00228391	0.99738	Yes	Yes	Up	1.9662	3.08668	1.48015	Yes	2.45224	Yes	2.31737	Yes	3.32163	Yes	3.62105	Yes
78	chr3:51359256-51359628|tRNA-Pro-AGG-1-2|chr3_149_tRNAPro_AGG+	chr3	51359256	51359628	tRNA-Pro-AGG-1-2	chr3_149_tRNAPro_AGG+	tRNA	Pro	1.12751	5.89964	4.5355e-05	0.000999228	2.17618	Yes	Yes	Up	1.9696	2.81493	1.87672	Yes	2.06249	Yes	2.13818	Yes	3.07182	Yes	3.23479	Yes
79	chr3:58702268-58702667|B2_Mm2-B2_SINE-	chr3	58702268	58702667	B2_Mm2-B2_SINE-		SINE		0.114401	0.607353	0.55372	0.897408	-6.66596	No	No	Null	0.0709745	0.253053	0.0284145	No	0.113534	No	0.261436	No	0.199983	No	0.297742	No
80	chr3:59474775-59475147|tRNA-Val-CAC-7-1|chr3_1488_tRNAVal_CAC-	chr3	59474775	59475147	tRNA-Val-CAC-7-1	chr3_1488_tRNAVal_CAC-	tRNA	Val	0.243073	1.2658	0.227046	0.606316	-6.05544	No	No	Null	0.11813	0.177617	0.122725	No	0.113534	No	-0.0664808	No	0.426937	No	0.172395	No
81	chr3:71903006-71903377|tRNA-Pro-AGG-3-1|chr3_1440_tRNAPro_AGG-	chr3	71903006	71903377	tRNA-Pro-AGG-3-1	chr3_1440_tRNAPro_AGG-	tRNA	Pro	0.0291699	0.156997	0.877576	0.966219	-6.84621	No	No	Null	0.0657959	0.0117554	0.0180573	No	0.113534	No	-0.0664808	No	0.0299175	No	0.0718296	No
82	chr3:84228860-84229231|tRNA-Gly-GCC-2-3|chr3_1404_tRNAGly_GCC-	chr3	84228860	84229231	tRNA-Gly-GCC-2-3	chr3_1404_tRNAGly_GCC-	tRNA	Gly	-0.349931	-1.84012	0.0878894	0.352057	-5.25651	No	No	Null	0.853694	0.621526	0.706083	No	1.0013	No	0.85571	No	0.510089	No	0.49878	No
83	chr3:90475709-90476081|tRNA-iMet-CAT-1-1|chr3_1272_tRNAiMet_CAT-	chr3	90475709	90476081	tRNA-iMet-CAT-1-1	chr3_1272_tRNAiMet_CAT-	tRNA	iMet	-0.323168	-1.72368	0.107631	0.399368	-5.43444	Yes	No	Null	5.31321	5.20599	5.286	Yes	5.34042	Yes	5.50801	Yes	5.03907	Yes	5.07088	Yes
84	chr3:94695439-94695838|B1_Mus2_Alu_SINE-	chr3	94695439	94695838	B1_Mus2_Alu_SINE-		SINE		0.0108306	0.0487252	0.961854	0.991748	-6.85803	Yes	No	Null	0.978234	1.10503	0.660968	No	1.2955	Yes	1.19347	Yes	1.17371	Yes	0.947915	No
85	chr3:94935162-94935561|B2_Mm2_B2_SINE-_and_ID_ID_SINE-	chr3	94935162	94935561	B2_Mm2_B2_SINE-_and_ID_ID_SINE-		SINE		-0.176182	-0.848587	0.410941	0.830867	-6.48667	No	No	Null	0.562651	0.572219	0.668866	No	0.456437	No	0.791291	No	0.240858	No	0.684508	No
86	chr3:96311103-96311474|tRNA-Gly-CCC-5-1|chr3_459_tRNAGly_CCC+	chr3	96311103	96311474	tRNA-Gly-CCC-5-1	chr3_459_tRNAGly_CCC+	tRNA	Gly	0.121371	0.593163	0.562902	0.901838	-6.67477	No	No	Null	0.138348	0.127924	0.145072	No	0.131623	No	-0.0260607	No	0.447526	No	-0.0376944	No
87	chr3:96321923-96322297|tRNA-Asn-GTT-2-1|chr3_460_tRNAAsn_GTT+	chr3	96321923	96322297	tRNA-Asn-GTT-2-1	chr3_460_tRNAAsn_GTT+	tRNA	Asn	0.0841781	0.420188	0.680975	0.91704	-6.7661	No	No	Null	0.405558	0.317887	0.241647	No	0.569469	No	0.146736	No	0.334853	No	0.472071	No
88	chr3:96332589-96332962|tRNA-Val-CAC-2-2|chr3_461_tRNAVal_CAC+	chr3	96332589	96332962	tRNA-Val-CAC-2-2	chr3_461_tRNAVal_CAC+	tRNA	Val	0.91378	2.96373	0.0106282	0.0764579	-3.27788	Yes	No	Null	0.330447	1.18187	0.00583899	No	0.655054	No	0.76647	No	0.81598	No	1.96316	Yes
89	chr3:96334464-96334828|tRNA-Asn-GTT-1-1|chr3_1206_tRNAAsn_GTT-	chr3	96334464	96334828	tRNA-Asn-GTT-1-1	chr3_1206_tRNAAsn_GTT-	tRNA	Asn	0.322459	1.50011	0.15666	0.504318	-5.7546	No	No	Null	0.0559282	0.202896	-0.00167806	No	0.113534	No	-0.0664808	No	0.0299175	No	0.645252	No
90	chr3:96334829-96335194|tRNA-Asn-GTT-5-1|chr3_462_tRNAAsn_GTT+	chr3	96334829	96335194	tRNA-Asn-GTT-5-1	chr3_462_tRNAAsn_GTT+	tRNA	Asn	0.000648626	0.00349701	0.997261	0.997261	-6.85929	No	No	Null	0.0849535	0.00658823	0.0563725	No	0.113534	No	-0.0568823	No	0.0299175	No	0.0467295	No
91	chr3:96341005-96341377|tRNA-Gln-CTG-3-1|chr3_1205_tRNAGln_CTG-	chr3	96341005	96341377	tRNA-Gln-CTG-3-1	chr3_1205_tRNAGln_CTG-	tRNA	Gln	0.997635	4.77233	0.000330878	0.00416551	0.170884	Yes	Yes	Up	0.464683	1.20069	0.237419	No	0.691946	No	0.592342	No	1.34475	Yes	1.66499	Yes
92	chr3:96346524-96346896|tRNA-Glu-TTC-3-1|chr3_463_tRNAGlu_TTC+	chr3	96346524	96346896	tRNA-Glu-TTC-3-1	chr3_463_tRNAGlu_TTC+	tRNA	Glu	0.44929	2.08911	0.0562025	0.262403	-4.85399	No	No	Null	0.188011	0.346153	0.262487	No	0.113534	No	-0.0664808	No	0.276416	No	0.828526	No
93	chr3:96351016-96351387|tRNA-Gly-CCC-2-1|chr3_1203_tRNAGly_CCC-	chr3	96351016	96351387	tRNA-Gly-CCC-2-1	chr3_1203_tRNAGly_CCC-	tRNA	Gly	0.932163	3.96404	0.001516	0.0140629	-1.35644	Yes	Yes	Up	0.477281	0.94743	0.245583	No	0.70898	No	0.204954	No	1.00557	No	1.63177	Yes
94	chr3:96382760-96383131|tRNA-Gly-CCC-2-2|chr3_464_tRNAGly_CCC+	chr3	96382760	96383131	tRNA-Gly-CCC-2-2	chr3_464_tRNAGly_CCC+	tRNA	Gly	0.933053	3.97142	0.00149463	0.0140495	-1.34226	Yes	Yes	Up	0.465465	0.942772	0.22195	No	0.70898	No	0.204954	No	1.00557	No	1.61779	Yes
95	chr3:96387254-96387626|tRNA-Glu-TTC-3-2|chr3_1202_tRNAGlu_TTC-	chr3	96387254	96387626	tRNA-Glu-TTC-3-2	chr3_1202_tRNAGlu_TTC-	tRNA	Glu	0.44929	2.08911	0.0562025	0.262403	-4.85399	No	No	Null	0.188011	0.346153	0.262487	No	0.113534	No	-0.0664808	No	0.276416	No	0.828526	No
96	chr3:96392134-96392506|tRNA-Gln-TTG-6-1|chr3_466_tRNAGln_TTG+	chr3	96392134	96392506	tRNA-Gln-TTG-6-1	chr3_466_tRNAGln_TTG+	tRNA	Gln	-0.0463372	-0.250061	0.806315	0.948229	-6.82615	No	No	Null	0.0371289	0.0151038	-0.0392768	No	0.113534	No	0.0530884	No	0.0299175	No	-0.0376944	No
97	chr3:96398908-96399280|tRNA-Gln-CTG-3-2|chr3_1201_tRNAGln_CTG-	chr3	96398908	96399280	tRNA-Gln-CTG-3-2	chr3_1201_tRNAGln_CTG-	tRNA	Gln	1.76583	8.93232	5.00714e-07	6.1461e-05	6.68973	Yes	Yes	Up	1.15363	2.41531	0.967628	No	1.33963	Yes	1.30565	Yes	2.91447	Yes	3.02579	Yes
98	chr3:96402067-96402441|tRNA-Asn-GTT-3-3|chr3_467_tRNAAsn_GTT+	chr3	96402067	96402441	tRNA-Asn-GTT-3-3	chr3_467_tRNAAsn_GTT+	tRNA	Asn	1.68454	7.55891	3.33854e-06	0.000235367	4.80164	Yes	Yes	Up	0.593595	1.60919	0.545482	No	0.641707	No	0.400206	No	1.87289	Yes	2.55446	Yes
99	chr3:96409918-96410290|tRNA-His-GTG-2-4|chr3_469_tRNAHis_GTG+	chr3	96409918	96410290	tRNA-His-GTG-2-4	chr3_469_tRNAHis_GTG+	tRNA	His	0.843499	4.01027	0.00138715	0.0132155	-1.26773	Yes	Yes	Up	1.89854	2.61792	1.65322	Yes	2.14386	Yes	2.18122	Yes	2.85263	Yes	2.8199	Yes
100	chr3:96423882-96424253|tRNA-Gly-CCC-3-1|chr3_1200_tRNAGly_CCC-	chr3	96423882	96424253	tRNA-Gly-CCC-3-1	chr3_1200_tRNAGly_CCC-	tRNA	Gly	0.854215	4.13546	0.00109163	0.0111537	-1.02814	Yes	Yes	Up	0.261534	1.04636	0.205793	No	0.317275	No	0.64916	No	1.09944	Yes	1.39048	Yes
101	chr3:96428084-96428457|tRNA-Lys-CTT-3-1|chr3_470_tRNALys_CTT+	chr3	96428084	96428457	tRNA-Lys-CTT-3-1	chr3_470_tRNALys_CTT+	tRNA	Lys	0.792836	3.6193	0.00295431	0.0253998	-2.02039	Yes	Yes	Up	0.262769	0.869809	0.223445	No	0.302093	No	0.404038	No	0.772307	No	1.43308	Yes
102	chr3:96435821-96436193|tRNA-His-GTG-3-1|chr3_471_tRNAHis_GTG+	chr3	96435821	96436193	tRNA-His-GTG-3-1	chr3_471_tRNAHis_GTG+	tRNA	His	0.066703	0.344292	0.735943	0.922164	-6.79659	No	No	Null	0.158065	0.0801443	0.202595	No	0.113534	No	-0.0622356	No	0.0299175	No	0.272751	No
103	chr3:96451274-96451648|tRNA-Asn-GTT-3-4|chr3_472_tRNAAsn_GTT+	chr3	96451274	96451648	tRNA-Asn-GTT-3-4	chr3_472_tRNAAsn_GTT+	tRNA	Asn	1.74172	7.00586	7.64693e-06	0.000385736	3.97019	Yes	Yes	Up	1.09881	2.32093	0.665313	No	1.53231	Yes	1.20856	Yes	2.68452	Yes	3.0697	Yes
104	chr3:96452344-96452716|tRNA-His-GTG-2-5|chr3_473_tRNAHis_GTG+	chr3	96452344	96452716	tRNA-His-GTG-2-5	chr3_473_tRNAHis_GTG+	tRNA	His	1.48159	6.34342	2.1763e-05	0.000576209	2.9171	Yes	Yes	Up	0.641966	1.34091	0.379727	No	0.904205	Yes	0.12215	Yes	1.84273	Yes	2.05785	Yes
105	chr3:96457919-96458291|tRNA-His-GTG-2-6|chr3_1199_tRNAHis_GTG-	chr3	96457919	96458291	tRNA-His-GTG-2-6	chr3_1199_tRNAHis_GTG-	tRNA	His	1.48013	6.33487	2.20676e-05	0.000576209	2.90309	Yes	Yes	Up	0.641966	1.33993	0.379727	No	0.904205	Yes	0.12215	Yes	1.8398	Yes	2.05785	Yes
106	chr3:96458987-96459361|tRNA-Asn-GTT-3-5|chr3_1198_tRNAAsn_GTT-	chr3	96458987	96459361	tRNA-Asn-GTT-3-5	chr3_1198_tRNAAsn_GTT-	tRNA	Asn	1.73862	7.00475	7.66001e-06	0.000385736	3.96847	Yes	Yes	Up	1.10419	2.32125	0.676074	No	1.53231	Yes	1.20856	Yes	2.67637	Yes	3.07882	Yes
107	chr3:96463821-96464193|tRNA-His-GTG-1-1|chr3_1197_tRNAHis_GTG-	chr3	96463821	96464193	tRNA-His-GTG-1-1	chr3_1197_tRNAHis_GTG-	tRNA	His	0.112817	0.59768	0.55997	0.899269	-6.67199	No	No	Null	0.0371289	0.0868258	-0.0392768	No	0.113534	No	-0.00879702	No	0.0299175	No	0.239357	No
[truncated: 598 more rows]

## Sheet: 3 cohorts' logFC comparisons
	Locus information								Common differentially occupied locus				Limma - Chow Maf1-/- cohort								Limma - Chow Maf1hep-/- cohort								Limma - HF Maf1hep-/- cohort
[truncated: 707 more rows]
