# Supplementary material for: Contrasting effects of whole-body and hepatocyte-specific deletion of the RNA polymerase III repressor Maf1 in the mouse
Source: Front Mol Biosci. 2023 Dec 5;10:1297800. doi: 10.3389/fmolb.2023.1297800 (PMC10746880; doi:10.3389/fmolb.2023.1297800)
Supplement: Supplementary file 3 [file Table9.XLSX]

## Sheet: Table S9 Legend
Table S9. Proteins up- or down-regulated in at least two cohorts with a |log2(FC)| cutoff of 0.25 and a p-value cutoff of 0.1.

## Sheet: Dif. accumulated proteins
	Gene information			Common differentially accumulated proteins				Chow Maf1-/- cohort							Chow Maf1hep-/- cohort							HF Maf1hep-/- cohort
								Limma				Mean scores			Limma				Mean scores			Limma				Mean scores
								Mean Ctrl samples' scores versus mean Chow Maf1-/- samples' scores. Cutoff on |logFC|: 0.25. Cutoff on P value: 0.1.							Mean Ctrl samples' scores versus mean Chow Maf1hep-/- samples' scores. Cutoff on |logFC|: 0.25. Cutoff on P value: 0.1.							Mean Ctrl samples' scores versus mean HF Maf1hep-/- samples' scores. Cutoff on |logFC|: 0.25. Cutoff on P value: 0.1.
	Ensembl ID	Gene name	Description	in all three cohorts	only in the two Chow-fed cohorts	only in the two Maf1hep-/- cohorts	only in between the Chow Maf1-/- and the HF Maf1hep-/- cohorts	logFC	P value	Differentially expressed	Change Up, Down, or Null?	All	Ctrl	Maf1-/-	logFC	P value	Differentially expressed	Change Up, Down, or Null?	All	Ctrl	Maf1hep-/-	logFC	P value	Differentially expressed	Change Up, Down, or Null?	All	Ctrl	Maf1hep-/-
6765	ENSMUSG00000072115	Ang	Angiogenin, ribonuclease, RNase A family, 5	Yes (down)	No	No	No	-0.346	0.005	Yes	Down	-1.52354	-1.35045	-1.69664	-0.251	0.056	Yes	Down	-4.03431	-3.90856	-4.16005	-0.602	0.003	Yes	Down	-3.93854	-3.63733	-4.23974
1607	ENSMUSG00000021876	Rnase4	Ribonuclease, RNase A family 4	No	Yes (down)	No	No	-0.26	0.012	Yes	Down	-0.60204	-0.47212	-0.73196	-0.306	0.013	Yes	Down	-0.466474	-0.313534	-0.619413	-0.139	0.092	No	Null	0.00396204	0.0735187	-0.0655947
304	ENSMUSG00000003555	Cyp17a1	Cytochrome P450, family 17, subfamily a, polypeptide 1	No	No	Yes (up)	No	-0.323	0.554	No	Null	-0.856449	-0.694828	-1.01807	0.294	0.06	Yes	Up	-0.236675	-0.38367	-0.0896801	1.243	0.027	Yes	Up	0.696015	0.0747605	1.31727
2654	ENSMUSG00000026542	Apcs	Serum amyloid P-component	No	No	Yes (up)	No	0.022	0.748	No	Null	-4.56873	-4.57949	-4.55797	0.317	0.015	Yes	Up	-2.08135	-2.23966	-1.92305	0.803	0.012	Yes	Up	-1.8104	-2.21214	-1.40865
4140	ENSMUSG00000032349	Elovl5	ELOVL family member 5, elongation of long chain fatty acids (yeast)	No	No	Yes (up)	No	-0.003	0.985	No	Null	1.64054	1.64197	1.63911	0.372	0.042	Yes	Up	1.71642	1.53032	1.90253	0.491	0.028	Yes	Up	1.92108	1.6756	2.16657
4457	ENSMUSG00000034459	Ifit1	Interferon-induced protein with tetratricopeptide repeats 1	No	No	Yes (up)	No	0.075	0.414	No	Null	-2.3944	-2.43176	-2.35703	0.252	0.057	Yes	Up	-2.50966	-2.63584	-2.38348	0.301	0.018	Yes	Up	-1.07376	-1.22419	-0.923334
4667	ENSMUSG00000036151	Tm6sf2	Transmembrane 6 superfamily member 2	No	No	Yes (up)	No	0.201	0.388	No	Null	-2.36248	-2.46297	-2.26198	0.298	0.008	Yes	Up	-2.24532	-2.3945	-2.09614	0.593	0.05	Yes	Up	-1.78474	-2.08101	-1.48847
1979	ENSMUSG00000023977	Ubr2	Ubiquitin protein ligase E3 component n-recognin 2	No	No	Yes (down)	No	-0.117	0.003	No	Null	1.50067	1.55915	1.44219	-0.341	0	Yes	Down	1.73462	1.90503	1.56421	-0.254	0.002	Yes	Down	1.52752	1.65473	1.40031
2181	ENSMUSG00000024750	Zfand5	Zinc finger, AN1-type domain 5	No	No	Yes (down)	No	0.12	0.146	No	Null	-1.43534	-1.49539	-1.37528	-0.352	0.004	Yes	Down	-4.87331	-4.69738	-5.04925	-0.254	0.096	Yes	Down	-3.60377	-3.47679	-3.73075
2500	ENSMUSG00000025967	Eef1b2	Eukaryotic translation elongation factor 1 beta 2	No	No	Yes (down)	No	-0.188	0.003	No	Null	4.87755	4.97147	4.78364	-0.373	0	Yes	Down	5.13361	5.32032	4.94689	-0.447	0	Yes	Down	4.93416	5.15764	4.71069
6153	ENSMUSG00000055553	Kxd1	KxDL motif containing 1	No	No	Yes (down)	No	-0.336	0.199	No	Null	-3.69525	-3.52714	-3.86336	-0.462	0.098	Yes	Down	-4.5569	-4.32593	-4.78787	-1.882	0.001	Yes	Down	-3.94425	-3.00319	-4.8853
6162	ENSMUSG00000055762	Eef1d	Eukaryotic translation elongation factor 1 delta (guanine nucleotide exchange protein)	No	No	Yes (down)	No	-0.149	0.009	No	Null	4.66734	4.74172	4.59296	-0.26	0.001	Yes	Down	5.20189	5.33171	5.07206	-0.404	0.001	Yes	Down	4.97956	5.18145	4.77766
6746	ENSMUSG00000071644	Eef1g	Eukaryotic translation elongation factor 1 gamma	No	No	Yes (down)	No	-0.143	0.014	No	Null	6.54601	6.61772	6.47429	-0.282	0.001	Yes	Down	6.62549	6.76632	6.48465	-0.331	0	Yes	Down	6.65838	6.82385	6.4929
6913	ENSMUSG00000078672	Mup20	Major urinary protein 20	No	No	Yes (down)	No	-0.152	0.469	No	Null	4.85301	4.92882	4.77721	-0.654	0.025	Yes	Down	4.58924	4.91614	4.26234	-0.573	0.054	Yes	Down	4.2448	4.53113	3.95847
6916	ENSMUSG00000078680	Mup10	Major urinary protein 10	No	No	Yes (down)	No	-0.258	0.386	No	Null	2.77521	2.9044	2.64602	-0.309	0.036	Yes	Down	3.75041	3.90467	3.59616	-0.688	0.01	Yes	Down	4.21866	4.56271	3.87462
6918	ENSMUSG00000078683	Mup1	Major urinary protein 1	No	No	Yes (down)	No	-1.278	0.207	No	Null	3.59431	4.2335	2.95512	-0.309	0.036	Yes	Down	3.75041	3.90467	3.59616	-0.688	0.01	Yes	Down	4.21866	4.56271	3.87462
3182	ENSMUSG00000028553	Angptl3	Angiopoietin-like 3	No	No	No	Yes (up)	0.265	0.007	Yes	Up	-0.697894	-0.830506	-0.565283	-0.007	0.965	No	Null	-0.0398514	-0.0362572	-0.0434456	0.343	0	Yes	Up	-2.54187	-2.71315	-2.37059
5815	ENSMUSG00000048661	Lemd3	LEM domain containing 3	No	No	No	Yes (up)	0.34	0.024	Yes	Up	-3.26068	-3.43065	-3.09071	0.324	0.184	No	Null	-4.12228	-4.28437	-3.96018	0.26	0.048	Yes	Up	-1.56914	-1.69929	-1.439
1874	ENSMUSG00000022853	Ehhadh	Enoyl-Coenzyme A, hydratase/3-hydroxyacyl Coenzyme A dehydrogenase	No	No	No	Yes (down)	-0.451	0.04	Yes	Down	7.54823	7.77351	7.32295	0.22	0.36	No	Null	7.51335	7.40318	7.62351	-0.738	0.02	Yes	Down	7.52355	7.89241	7.15468
6224	ENSMUSG00000057228	Aadat	Aminoadipate aminotransferase	No	No	No	Yes (down)	-0.426	0.03	Yes	Down	4.85692	5.06969	4.64416	-0.219	0.254	No	Null	5.35088	5.46044	5.24132	-0.454	0.017	Yes	Down	5.12556	5.35248	4.89865
6914	ENSMUSG00000078673	Mup19	Major urinary protein 19	No	No	No	Yes (down)	-0.816	0.095	Yes	Down	-1.70611	-1.29821	-2.11402	-0.321	0.364	No	Null	-0.586211	-0.425541	-0.746881	-0.68	0.001	Yes	Down	-3.46009	-3.12034	-3.79985
6919	ENSMUSG00000078686	Mup9	Major urinary protein 9	No	No	No	Yes (down)	-0.816	0.095	Yes	Down	-1.70611	-1.29821	-2.11402	-0.321	0.364	No	Null	-0.586211	-0.425541	-0.746881	-1.527	0.001	Yes	Down	-2.12584	-1.36247	-2.88921
6922	ENSMUSG00000078689	Mup6	Major urinary protein 6	No	No	No	Yes (down)	-0.816	0.095	Yes	Down	-1.70611	-1.29821	-2.11402	-0.321	0.364	No	Null	-0.586211	-0.425541	-0.746881	-1.527	0.001	Yes	Down	-2.12584	-1.36247	-2.88921
1	ENSMUSG00000000001	Gnai3	Guanine nucleotide binding protein (G protein), alpha inhibiting 3	No	No	No	No	-0.002	0.961	No	Null	0.741835	0.74273	0.74094	0.12	0.027	No	Null	1.32131	1.2615	1.38113	0.145	0.107	No	Null	1.34775	1.27502	1.42048
2	ENSMUSG00000000049	Apoh	Apolipoprotein H	No	No	No	No	-0.014	0.926	No	Null	2.98129	2.98805	2.97452	-0.048	0.84	No	Null	3.42324	3.44722	3.39926	0.209	0.121	No	Null	3.28086	3.17614	3.38558
3	ENSMUSG00000000056	Narf	Nuclear prelamin A recognition factor	No	No	No	No	0.031	0.431	No	Null	-2.66929	-2.68499	-2.65359	-0.084	0.135	No	Null	-4.08785	-4.04581	-4.12989	0.122	0.199	No	Null	-2.25892	-2.31997	-2.19788
4	ENSMUSG00000000088	Cox5a	Cytochrome c oxidase subunit 5A	No	No	No	No	-0.042	0.532	No	Null	5.20745	5.22848	5.18641	-0.162	0.013	No	Null	5.51276	5.59394	5.43158	-0.154	0.362	No	Null	5.08516	5.16212	5.00819
5	ENSMUSG00000000093	Tbx2	T-box 2	No	No	No	No	n/a	n/a	No	Null	n/a	n/a	n/a	-0.073	0.258	No	Null	-4.04468	-4.00835	-4.08101	-0.413	0.051	Yes	Down	-2.01488	-1.80818	-2.22157
6	ENSMUSG00000000127	Fer	Fer (fms/fps related) protein kinase	No	No	No	No	-0.013	0.862	No	Null	-4.22533	-4.219	-4.23166	0.083	0.024	No	Null	-2.71064	-2.75198	-2.6693	0.125	0.132	No	Null	-4.65527	-4.71769	-4.59285
7	ENSMUSG00000000131	Xpo6	Exportin 6	No	No	No	No	n/a	n/a	No	Null	n/a	n/a	n/a	n/a	n/a	No	Null	n/a	n/a	n/a	-0.054	0.556	No	Null	-3.07083	-3.0436	-3.09806
8	ENSMUSG00000000134	Tfe3	Transcription factor E3	No	No	No	No	-0.109	0.067	No	Null	-2.39057	-2.33618	-2.44495	-0.001	0.978	No	Null	-3.58838	-3.58763	-3.58913	-0.013	0.852	No	Null	-2.37718	-2.37065	-2.3837
9	ENSMUSG00000000148	Brat1	BRCA1-associated ATM activator 1	No	No	No	No	-0.1	0.014	No	Null	-2.58604	-2.53624	-2.63583	0.031	0.491	No	Null	-2.84484	-2.86057	-2.82912	0.029	0.409	No	Null	-2.20349	-2.21782	-2.18916
10	ENSMUSG00000000149	Gna12	Guanine nucleotide binding protein, alpha 12	No	No	No	No	-0.019	0.866	No	Null	-5.79964	-5.79038	-5.80891	n/a	n/a	No	Null	n/a	n/a	n/a	n/a	n/a	No	Null	n/a	n/a	n/a
11	ENSMUSG00000000154	Slc22a18	Solute carrier family 22 (organic cation transporter), member 18	No	No	No	No	0.151	0.067	No	Null	2.05191	1.97662	2.12721	-0.051	0.5	No	Null	2.25339	2.27902	2.22776	0.036	0.631	No	Null	1.67973	1.66152	1.69795
12	ENSMUSG00000000168	Dlat	Dihydrolipoamide S-acetyltransferase (E2 component of pyruvate dehydrogenase complex)	No	No	No	No	-0.019	0.767	No	Null	5.24365	5.25299	5.2343	-0.024	0.765	No	Null	5.32818	5.33993	5.31643	0.082	0.644	No	Null	4.95534	4.91457	4.99612
13	ENSMUSG00000000171	Sdhd	Succinate dehydrogenase complex, subunit D, integral membrane protein	No	No	No	No	-0.075	0.397	No	Null	0.7201	0.757691	0.682509	n/a	n/a	No	Null	n/a	n/a	n/a	n/a	n/a	No	Null	n/a	n/a	n/a
14	ENSMUSG00000000194	Gpr107	G protein-coupled receptor 107	No	No	No	No	0.046	0.483	No	Null	-2.9561	-2.9792	-2.933	n/a	n/a	No	Null	n/a	n/a	n/a	n/a	n/a	No	Null	n/a	n/a	n/a
15	ENSMUSG00000000275	Trim25	Tripartite motif-containing 25	No	No	No	No	0.042	0.084	No	Null	2.15216	2.13101	2.17331	0.019	0.475	No	Null	2.39263	2.38292	2.40233	0.075	0.085	No	Null	1.89432	1.85698	1.93165
16	ENSMUSG00000000278	Scpep1	Serine carboxypeptidase 1	No	No	No	No	0.073	0.438	No	Null	4.64579	4.60943	4.68215	-0.078	0.317	No	Null	4.9008	4.93998	4.86163	-0.052	0.63	No	Null	3.91738	3.94315	3.89161
17	ENSMUSG00000000290	Itgb2	Integrin beta 2	No	No	No	No	-0.04	0.666	No	Null	-2.35688	-2.337	-2.37675	0.157	0.066	No	Null	-1.87494	-1.95364	-1.79623	0.088	0.491	No	Null	-0.585745	-0.629965	-0.541524
18	ENSMUSG00000000296	Tpd52l1	Tumor protein D52-like 1	No	No	No	No	0.063	0.785	No	Null	-5.4742	-5.50545	-5.44294	-0.082	0.26	No	Null	-4.23877	-4.19775	-4.27979	0.046	0.707	No	Null	-5.21378	-5.2367	-5.19085
19	ENSMUSG00000000301	Pemt	Phosphatidylethanolamine N-methyltransferase	No	No	No	No	0.134	0.19	No	Null	-1.03734	-1.10424	-0.970442	0.104	0.38	No	Null	-0.622826	-0.674918	-0.570734	0.342	0.048	Yes	Up	-1.6233	-1.79426	-1.45234
20	ENSMUSG00000000303	Cdh1	Cadherin 1	No	No	No	No	0.054	0.673	No	Null	1.35189	1.32499	1.37879	0.073	0.608	No	Null	1.8142	1.77776	1.85065	-0.087	0.779	No	Null	1.1757	1.21927	1.13212
21	ENSMUSG00000000325	Arvcf	Armadillo repeat gene deleted in velocardiofacial syndrome	No	No	No	No	0.068	0.349	No	Null	-0.839027	-0.873055	-0.805	0.048	0.438	No	Null	-0.616115	-0.640085	-0.592146	0.006	0.97	No	Null	0.628685	0.625874	0.631496
22	ENSMUSG00000000326	Comt	Catechol-O-methyltransferase	No	No	No	No	-0.061	0.497	No	Null	6.44337	6.47372	6.41301	0.06	0.213	No	Null	6.36321	6.33329	6.39313	-0.069	0.245	No	Null	5.33822	5.37289	5.30354
23	ENSMUSG00000000340	Dbt	Dihydrolipoamide branched chain transacylase E2	No	No	No	No	-0.128	0.162	No	Null	5.6405	5.70447	5.57653	-0.075	0.2	No	Null	5.97018	6.00784	5.93253	-0.207	0.128	No	Null	5.66074	5.76404	5.55744
24	ENSMUSG00000000355	Mcts1	Malignant T cell amplified sequence 1	No	No	No	No	-0.077	0.155	No	Null	1.82633	1.86461	1.78805	-0.016	0.597	No	Null	1.85193	1.86002	1.84385	0.017	0.785	No	Null	1.57283	1.56443	1.58123
25	ENSMUSG00000000374	Trappc10	Trafficking protein particle complex 10	No	No	No	No	0.035	0.455	No	Null	-3.65009	-3.6674	-3.63279	-0.134	0.089	No	Null	-4.20002	-4.13325	-4.26678	0.068	0.224	No	Null	-1.74217	-1.7763	-1.70804
26	ENSMUSG00000000378	Ccm2	Cerebral cavernous malformation 2	No	No	No	No	-0.047	0.272	No	Null	-3.37745	-3.35382	-3.40109	0.006	0.887	No	Null	-4.9241	-4.92714	-4.92106	0.065	0.503	No	Null	-3.13039	-3.16271	-3.09807
27	ENSMUSG00000000384	Tbrg4	Transforming growth factor beta regulated gene 4	No	No	No	No	-0.076	0.014	No	Null	2.51211	2.55032	2.47391	-0.043	0.306	No	Null	2.12122	2.1426	2.09984	0.004	0.934	No	Null	1.54606	1.54388	1.54824
28	ENSMUSG00000000399	Ndufa9	NADH:ubiquinone oxidoreductase subunit A9	No	No	No	No	0.023	0.797	No	Null	4.93556	4.9243	4.94682	-0.127	0.036	No	Null	4.75368	4.81728	4.69008	0.043	0.631	No	Null	4.59656	4.57512	4.61799
29	ENSMUSG00000000420	Galnt1	Polypeptide N-acetylgalactosaminyltransferase 1	No	No	No	No	-0.032	0.497	No	Null	-3.44452	-3.42859	-3.46044	0.01	0.832	No	Null	-1.17436	-1.17943	-1.16929	0.108	0.127	No	Null	-3.62766	-3.68186	-3.57346
30	ENSMUSG00000000439	Mkrn2	Makorin, ring finger protein, 2	No	No	No	No	-0.043	0.176	No	Null	-1.87076	-1.84929	-1.89224	-0.059	0.302	No	Null	-4.08155	-4.05203	-4.11107	0.016	0.63	No	Null	-2.07134	-2.07921	-2.06347
31	ENSMUSG00000000441	Raf1	V-raf-leukemia viral oncogene 1	No	No	No	No	0.048	0.089	No	Null	-2.71867	-2.74283	-2.69451	0.001	0.981	No	Null	-3.03645	-3.03712	-3.03579	-0.034	0.571	No	Null	-2.85606	-2.83923	-2.8729
32	ENSMUSG00000000538	Tom1l2	Target of myb1-like 2 (chicken)	No	No	No	No	0.006	0.835	No	Null	-1.07674	-1.07987	-1.0736	-0.046	0.189	No	Null	-1.33388	-1.31095	-1.3568	-0.024	0.657	No	Null	-1.16764	-1.15564	-1.17964
33	ENSMUSG00000000555	Itga5	Integrin alpha 5 (fibronectin receptor alpha)	No	No	No	No	0.091	0.11	No	Null	1.23529	1.18965	1.28092	0.04	0.29	No	Null	0.778997	0.759221	0.798773	-0.001	0.991	No	Null	0.753248	0.753807	0.75269
34	ENSMUSG00000000561	Wdr77	WD repeat domain 77	No	No	No	No	-0.008	0.819	No	Null	-2.52134	-2.51735	-2.52533	0.022	0.632	No	Null	-3.97007	-3.98095	-3.95918	-0.084	0.01	No	Null	-1.53481	-1.49293	-1.57669
35	ENSMUSG00000000563	Atp5f1	ATP synthase, H+ transporting, mitochondrial F0 complex, subunit B1	No	No	No	No	-0.122	0.07	No	Null	6.68897	6.75022	6.62773	-0.102	0.075	No	Null	6.31588	6.36675	6.26501	-0.017	0.892	No	Null	6.75335	6.7617	6.74499
36	ENSMUSG00000000567	Sox9	SRY (sex determining region Y)-box 9	No	No	No	No	n/a	n/a	No	Null	n/a	n/a	n/a	n/a	n/a	No	Null	n/a	n/a	n/a	0.124	0.131	No	Null	0.332113	0.270124	0.394102
37	ENSMUSG00000000568	Hnrnpd	Heterogeneous nuclear ribonucleoprotein D	No	No	No	No	-0.039	0.591	No	Null	4.72184	4.74119	4.70249	-0.11	0.121	No	Null	5.02136	5.07633	4.96639	-0.095	0.23	No	Null	4.95158	4.99894	4.90422
38	ENSMUSG00000000581	C1d	C1D nuclear receptor co-repressor	No	No	No	No	-0.026	0.73	No	Null	-2.64662	-2.63384	-2.6594	n/a	n/a	No	Null	n/a	n/a	n/a	-0.022	0.639	No	Null	-2.51039	-2.49961	-2.52118
39	ENSMUSG00000000594	Gm2a	GM2 ganglioside activator protein	No	No	No	No	-0.059	0.704	No	Null	2.94808	2.97779	2.91838	-0.113	0.157	No	Null	2.88086	2.93746	2.82425	0.408	0.089	Yes	Up	2.80598	2.60188	3.01008
40	ENSMUSG00000000628	Hk2	Hexokinase 2	No	No	No	No	n/a	n/a	No	Null	n/a	n/a	n/a	n/a	n/a	No	Null	n/a	n/a	n/a	0.285	0.115	No	Null	-1.62102	-1.76328	-1.47876
41	ENSMUSG00000000631	Myo18a	Myosin XVIIIA	No	No	No	No	0.047	0.087	No	Null	3.06451	3.04088	3.08814	0.028	0.528	No	Null	2.89459	2.88064	2.90854	-0.009	0.819	No	Null	3.00915	3.01387	3.00442
42	ENSMUSG00000000673	Haao	3-hydroxyanthranilate 3,4-dioxygenase	No	No	No	No	-0.142	0.035	No	Null	6.50709	6.57791	6.43628	0.024	0.783	No	Null	6.39603	6.38399	6.40808	0.136	0.301	No	Null	6.27022	6.20209	6.33835
43	ENSMUSG00000000686	Abhd15	Abhydrolase domain containing 15	No	No	No	No	-0.075	0.344	No	Null	-0.409388	-0.371666	-0.44711	0.051	0.594	No	Null	-0.798202	-0.823946	-0.772458	0.294	0.026	Yes	Up	-0.533512	-0.680582	-0.386442
44	ENSMUSG00000000711	Rab5b	RAB5B, member RAS oncogene family	No	No	No	No	0.026	0.697	No	Null	1.54116	1.52838	1.55394	-0.007	0.813	No	Null	1.0685	1.07195	1.06505	-0.093	0.129	No	Null	1.5789	1.62525	1.53256
45	ENSMUSG00000000738	Spg7	SPG7, paraplegin matrix AAA peptidase subunit	No	No	No	No	-0.017	0.751	No	Null	0.885649	0.893947	0.877351	-0.042	0.346	No	Null	1.51816	1.53905	1.49727	0.072	0.541	No	Null	1.11858	1.08266	1.15451
46	ENSMUSG00000000739	Sult5a1	Sulfotransferase family 5A, member 1	No	No	No	No	-0.492	0.27	No	Null	-2.82806	-2.58193	-3.07418	0.022	0.938	No	Null	0.84128	0.830079	0.852481	-0.309	0.301	No	Null	-2.50342	-2.349	-2.65784
47	ENSMUSG00000000740	Rpl13	Ribosomal protein L13	No	No	No	No	-0.139	0.171	No	Null	5.67527	5.74501	5.60553	-0.176	0.02	No	Null	6.11164	6.19975	6.02352	-0.186	0.084	No	Null	6.2056	6.29874	6.11246
48	ENSMUSG00000000743	Chmp1a	Charged multivesicular body protein 1A	No	No	No	No	-0.071	0.002	No	Null	0.546078	0.581486	0.51067	-0.041	0.281	No	Null	0.02064	0.0410786	0.000201417	0.017	0.627	No	Null	0.447276	0.438839	0.455713
49	ENSMUSG00000000751	Rpa1	Replication protein A1	No	No	No	No	0.069	0.087	No	Null	0.405657	0.370956	0.440358	-0.057	0.279	No	Null	0.324018	0.352506	0.295531	0.183	0.056	No	Null	0.423761	0.332375	0.515147
50	ENSMUSG00000000753	Serpinf1	Serine (or cysteine) peptidase inhibitor, clade F, member 1	No	No	No	No	-0.006	0.94	No	Null	0.985819	0.988674	0.982964	0.031	0.732	No	Null	-0.529002	-0.544375	-0.513629	0.151	0.212	No	Null	0.58629	0.511003	0.661577
51	ENSMUSG00000000759	Tubgcp3	Tubulin, gamma complex associated protein 3	No	No	No	No	-0.18	0.404	No	Null	-7.86951	-7.77937	-7.95966	0.006	0.96	No	Null	-6.65464	-6.65743	-6.65184	-0.049	0.693	No	Null	-7.1684	-7.14406	-7.19274
52	ENSMUSG00000000787	Ddx3x	DEAD/H (Asp-Glu-Ala-Asp/His) box polypeptide 3, X-linked	No	No	No	No	-0.056	0.233	No	Null	2.69246	2.72042	2.6645	-0.012	0.738	No	Null	2.7831	2.78928	2.77691	-0.09	0.145	No	Null	2.84021	2.88519	2.79524
53	ENSMUSG00000000804	Usp32	Ubiquitin specific peptidase 32	No	No	No	No	0.08	0.403	No	Null	-6.99521	-7.03523	-6.95518	-0.037	0.796	No	Null	-6.6453	-6.62668	-6.66393	-0.186	0.048	No	Null	-6.43131	-6.33853	-6.5241
54	ENSMUSG00000000811	Txnrd3	Thioredoxin reductase 3	No	No	No	No	-0.096	0.073	No	Null	-1.91532	-1.86753	-1.96311	0.02	0.742	No	Null	-2.53307	-2.54329	-2.52285	0.14	0.073	No	Null	-1.7118	-1.78194	-1.64165
55	ENSMUSG00000000826	Dnajc5	DnaJ heat shock protein family (Hsp40) member C5	No	No	No	No	0.015	0.815	No	Null	-0.184505	-0.191864	-0.177146	0.067	0.192	No	Null	-0.361216	-0.394615	-0.327817	-0.122	0.024	No	Null	-0.101675	-0.0404354	-0.162914
56	ENSMUSG00000000827	Tpd52l2	Tumor protein D52-like 2	No	No	No	No	-0.047	0.316	No	Null	3.34536	3.36867	3.32205	-0.075	0.021	No	Null	3.38381	3.42125	3.34636	-0.064	0.367	No	Null	3.28907	3.32091	3.25724
57	ENSMUSG00000000838	Fmr1	Fragile X mental retardation 1	No	No	No	No	-0.021	0.545	No	Null	0.395195	0.405463	0.384926	-0.052	0.084	No	Null	-0.772285	-0.74605	-0.79852	0.118	0.117	No	Null	-0.350209	-0.409375	-0.291043
58	ENSMUSG00000000876	Pxmp4	Peroxisomal membrane protein 4	No	No	No	No	-0.144	0.056	No	Null	0.863758	0.935629	0.791888	0.114	0.369	No	Null	0.933206	0.87645	0.989963	0.227	0.1	No	Null	1.94216	1.82883	2.05549
59	ENSMUSG00000000881	Dlg3	Discs large MAGUK scaffold protein 3	No	No	No	No	0.104	0.115	No	Null	-3.25458	-3.30668	-3.20248	-0.061	0.198	No	Null	-2.9626	-2.93218	-2.99303	0.018	0.877	No	Null	-2.6576	-2.66684	-2.64837
60	ENSMUSG00000000902	Smarcb1	SWI/SNF related, matrix associated, actin dependent regulator of chromatin, subfamily b, member 1	No	No	No	No	-0.002	0.977	No	Null	-4.16829	-4.16711	-4.16947	-0.015	0.743	No	Null	-2.63257	-2.62488	-2.64026	-0.03	0.553	No	Null	-3.67321	-3.65816	-3.68826
61	ENSMUSG00000000915	Hip1r	Huntingtin interacting protein 1 related	No	No	No	No	-0.069	0.653	No	Null	2.87276	2.90719	2.83834	0.089	0.147	No	Null	2.88991	2.84527	2.93455	-0.009	0.946	No	Null	2.63373	2.63825	2.62921
62	ENSMUSG00000000916	Nsun5	NOL1/NOP2/Sun domain family, member 5	No	No	No	No	0.057	0.543	No	Null	-2.52975	-2.55841	-2.50109	n/a	n/a	No	Null	n/a	n/a	n/a	-0.076	0.557	No	Null	-2.66308	-2.62507	-2.70109
63	ENSMUSG00000000959	Oxa1l	Oxidase assembly 1-like	No	No	No	No	0.051	0.423	No	Null	1.16101	1.13533	1.18668	-0.031	0.532	No	Null	1.08043	1.0957	1.06516	-0.008	0.909	No	Null	0.989444	0.993322	0.985565
64	ENSMUSG00000000976	Heatr6	HEAT repeat containing 6	No	No	No	No	-0.009	0.667	No	Null	-1.56694	-1.56222	-1.57166	-0.057	0.359	No	Null	-3.31769	-3.28934	-3.34604	-0.132	0	No	Null	-3.14569	-3.07957	-3.2118
65	ENSMUSG00000001016	Ilf2	Interleukin enhancer binding factor 2	No	No	No	No	-0.05	0.422	No	Null	1.74489	1.77005	1.71973	-0.013	0.724	No	Null	1.50759	1.51395	1.50123	-0.03	0.593	No	Null	2.04657	2.06167	2.03148
66	ENSMUSG00000001017	Chtop	Chromatin target of PRMT1	No	No	No	No	-0.023	0.799	No	Null	-3.48253	-3.47097	-3.49408	0.258	0.106	No	Null	-4.65956	-4.78873	-4.5304	n/a	n/a	No	Null	n/a	n/a	n/a
67	ENSMUSG00000001018	Snapin	SNAP-associated protein	No	No	No	No	-0.083	0.057	No	Null	-1.12421	-1.08259	-1.16584	-0.039	0.269	No	Null	-0.367986	-0.348568	-0.387405	0.015	0.791	No	Null	-0.63474	-0.642338	-0.627142
68	ENSMUSG00000001025	S100a6	S100 calcium binding protein A6 (calcyclin)	No	No	No	No	n/a	n/a	No	Null	n/a	n/a	n/a	-0.116	0.556	No	Null	-0.365814	-0.307869	-0.423758	0.101	0.708	No	Null	-0.87891	-0.929533	-0.828287
69	ENSMUSG00000001029	Icam2	Intercellular adhesion molecule 2	No	No	No	No	n/a	n/a	No	Null	n/a	n/a	n/a	0.062	0.558	No	Null	-3.81391	-3.8451	-3.78271	n/a	n/a	No	Null	n/a	n/a	n/a
70	ENSMUSG00000001036	Epn2	Epsin 2	No	No	No	No	0.044	0.258	No	Null	-1.27738	-1.29943	-1.25534	-0.044	0.208	No	Null	-1.02586	-1.00369	-1.04804	-0.014	0.908	No	Null	-0.984501	-0.977443	-0.99156
71	ENSMUSG00000001052	Sec24b	Sec24 related gene family, member B (S. cerevisiae)	No	No	No	No	-0.048	0.063	No	Null	0.621909	0.646094	0.597725	0.042	0.074	No	Null	0.538753	0.517749	0.559758	0.076	0.316	No	Null	0.673763	0.635994	0.711532
72	ENSMUSG00000001056	Nhp2	NHP2 ribonucleoprotein	No	No	No	No	-0.042	0.486	No	Null	0.991574	1.01258	0.970568	-0.103	0.013	No	Null	0.88758	0.939056	0.836105	-0.032	0.516	No	Null	1.20545	1.22166	1.18923
73	ENSMUSG00000001089	Luzp1	Leucine zipper protein 1	No	No	No	No	-0.135	0.006	No	Null	-3.55859	-3.49131	-3.62587	0.032	0.28	No	Null	-1.71865	-1.73455	-1.70276	0.036	0.527	No	Null	-0.518639	-0.536642	-0.500636
74	ENSMUSG00000001098	Kctd10	Potassium channel tetramerisation domain containing 10	No	No	No	No	0.022	0.702	No	Null	-1.38	-1.39087	-1.36913	0.046	0.398	No	Null	-1.53373	-1.55656	-1.5109	-0.035	0.874	No	Null	0.422339	0.439748	0.40493
75	ENSMUSG00000001100	Poldip2	Polymerase (DNA-directed), delta interacting protein 2	No	No	No	No	-0.043	0.109	No	Null	2.8363	2.85771	2.81489	-0.064	0.064	No	Null	3.08365	3.11566	3.05164	-0.037	0.435	No	Null	2.82063	2.83932	2.80193
76	ENSMUSG00000001105	Ift20	Intraflagellar transport 20	No	No	No	No	-0.005	0.896	No	Null	-3.1394	-3.13687	-3.14192	n/a	n/a	No	Null	n/a	n/a	n/a	0.011	0.877	No	Null	-2.88226	-2.88794	-2.87659
77	ENSMUSG00000001119	Col6a1	Collagen, type VI, alpha 1	No	No	No	No	0.24	0.587	No	Null	2.29113	2.17103	2.41123	0.387	0.421	No	Null	2.68039	2.48671	2.87408	0.812	0.221	No	Null	3.13737	2.73158	3.54317
78	ENSMUSG00000001120	Pcbp3	Poly(rC) binding protein 3	No	No	No	No	-0.076	0.015	No	Null	2.89957	2.93735	2.86179	n/a	n/a	No	Null	n/a	n/a	n/a	-0.09	0.017	No	Null	3.24039	3.28554	3.19523
79	ENSMUSG00000001123	Lgals9	Lectin, galactose binding, soluble 9	No	No	No	No	-0.074	0.417	No	Null	4.71547	4.75262	4.67832	0.022	0.715	No	Null	4.75222	4.74111	4.76334	-0.276	0.05	Yes	Down	4.50377	4.64201	4.36553
80	ENSMUSG00000001127	Araf	Araf proto-oncogene, serine/threonine kinase	No	No	No	No	0	0.994	No	Null	1.11632	1.11611	1.11652	0.002	0.964	No	Null	1.14335	1.14241	1.14429	0.058	0.363	No	Null	0.821195	0.792157	0.850233
81	ENSMUSG00000001128	Cfp	Complement factor properdin	No	No	No	No	-0.055	0.866	No	Null	-1.8536	-1.82596	-1.88125	-0.074	0.83	No	Null	-2.68374	-2.64653	-2.72096	0.061	0.851	No	Null	-1.4458	-1.47645	-1.41515
82	ENSMUSG00000001134	Uxt	Ubiquitously expressed prefoldin like chaperone	No	No	No	No	n/a	n/a	No	Null	n/a	n/a	n/a	-0.008	0.899	No	Null	-3.86451	-3.86049	-3.86853	-0.053	0.283	No	Null	-3.75019	-3.72384	-3.77653
83	ENSMUSG00000001138	Cnnm3	Cyclin M3	No	No	No	No	0.012	0.865	No	Null	-4.39269	-4.39867	-4.38671	0.08	0.354	No	Null	-4.07176	-4.11157	-4.03195	0.012	0.913	No	Null	-2.91904	-2.92527	-2.91281
84	ENSMUSG00000001143	Lman2l	Lectin, mannose-binding 2-like	No	No	No	No	-0.075	0.482	No	Null	-4.86318	-4.82568	-4.90068	n/a	n/a	No	Null	n/a	n/a	n/a	n/a	n/a	No	Null	n/a	n/a	n/a
85	ENSMUSG00000001150	Mcm3ap	Minichromosome maintenance complex component 3 associated protein	No	No	No	No	-0.085	0.147	No	Null	-3.55051	-3.50794	-3.59308	-0.129	0.246	No	Null	-2.70874	-2.64433	-2.77315	-0.112	0.171	No	Null	-3.18709	-3.1313	-3.24288
86	ENSMUSG00000001151	Pcnt	Pericentrin (kendrin)	No	No	No	No	-0.057	0.276	No	Null	-1.65163	-1.62294	-1.68032	0.041	0.4	No	Null	-2.24416	-2.2648	-2.22351	0.011	0.823	No	Null	-3.12341	-3.12889	-3.11793
87	ENSMUSG00000001155	Ftcd	Formiminotransferase cyclodeaminase	No	No	No	No	-0.14	0.099	No	Null	6.5388	6.60904	6.46856	-0.08	0.262	No	Null	6.54805	6.58797	6.50812	0.109	0.371	No	Null	6.81656	6.76213	6.87099
88	ENSMUSG00000001158	Snrnp27	Small nuclear ribonucleoprotein 27 (U4/U6.U5)	No	No	No	No	n/a	n/a	No	Null	n/a	n/a	n/a	n/a	n/a	No	Null	n/a	n/a	n/a	-0.108	0.394	No	Null	-1.49065	-1.43684	-1.54446
89	ENSMUSG00000001175	Calm1	Calmodulin 1	No	No	No	No	0.031	0.697	No	Null	5.91913	5.9035	5.93477	-0.167	0.011	No	Null	6.14789	6.23156	6.06423	-0.567	0.056	Yes	Down	5.44063	5.72419	5.15707
90	ENSMUSG00000001211	Agpat3	1-acylglycerol-3-phosphate O-acyltransferase 3	No	No	No	No	-0.016	0.754	No	Null	2.3448	2.35303	2.33656	-0.012	0.846	No	Null	1.8556	1.86183	1.84938	0.132	0.074	No	Null	2.98384	2.91797	3.0497
91	ENSMUSG00000001229	Dpp9	Dipeptidylpeptidase 9	No	No	No	No	-0.095	0.33	No	Null	1.78858	1.83613	1.74103	0.073	0	No	Null	1.34724	1.31086	1.38361	0.177	0.004	No	Null	1.66589	1.57752	1.75427
92	ENSMUSG00000001247	Lsr	Lipolysis stimulated lipoprotein receptor	No	No	No	No	-0.051	0.53	No	Null	1.39325	1.41855	1.36795	0.161	0.043	No	Null	1.52013	1.4397	1.60056	0.031	0.718	No	Null	1.04082	1.02523	1.0564
93	ENSMUSG00000001249	Hpn	Hepsin	No	No	No	No	0.014	0.855	No	Null	0.464232	0.457228	0.471236	0.037	0.328	No	Null	0.858388	0.839883	0.876892	0.01	0.903	No	Null	0.799759	0.794961	0.804557
94	ENSMUSG00000001270	Ckb	Creatine kinase, brain	No	No	No	No	0.117	0.154	No	Null	1.09815	1.03989	1.15641	0.027	0.647	No	Null	0.809727	0.796196	0.823257	0.041	0.796	No	Null	1.95752	1.93724	1.97779
95	ENSMUSG00000001280	Sp1	Trans-acting transcription factor 1	No	No	No	No	0.183	0.09	No	Null	-5.85479	-5.94604	-5.76353	0.102	0.416	No	Null	-6.33084	-6.382	-6.27968	0.09	0.459	No	Null	-0.200836	-0.245958	-0.155715
96	ENSMUSG00000001285	Myg1	Melanocyte proliferating gene 1	No	No	No	No	-0.001	0.973	No	Null	1.54954	1.55025	1.54883	-0.062	0.059	No	Null	2.3847	2.41573	2.35367	-0.109	0.144	No	Null	2.0875	2.14182	2.03317
97	ENSMUSG00000001289	Pfdn5	Prefoldin 5	No	No	No	No	0.068	0.188	No	Null	-0.116771	-0.150719	-0.0828243	-0.028	0.554	No	Null	0.250734	0.264714	0.236753	0.009	0.938	No	Null	0.102695	0.0983742	0.107015
98	ENSMUSG00000001323	Srr	Serine racemase	No	No	No	No	-0.045	0.68	No	Null	2.14696	2.16945	2.12447	-0.019	0.803	No	Null	1.85374	1.86342	1.84405	0.097	0.524	No	Null	1.77824	1.72977	1.82671
99	ENSMUSG00000001348	Acp5	Acid phosphatase 5, tartrate resistant	No	No	No	No	0.045	0.657	No	Null	1.25692	1.2343	1.27954	-0.14	0.018	No	Null	-0.288404	-0.218156	-0.358652	-0.002	0.984	No	Null	0.616842	0.617897	0.615787
100	ENSMUSG00000001366	Fbxo9	F-box protein 9	No	No	No	No	0.071	0.062	No	Null	-3.254	-3.28964	-3.21836	-0.033	0.503	No	Null	-4.46385	-4.44739	-4.48032	-0.06	0.45	No	Null	-3.84949	-3.81925	-3.87972
101	ENSMUSG00000001380	Hars	Histidyl-tRNA synthetase	No	No	No	No	0.014	0.691	No	Null	4.24182	4.23489	4.24875	-0.076	0.05	No	Null	4.45718	4.49511	4.41925	-0.084	0.049	No	Null	4.21075	4.25256	4.16894
102	ENSMUSG00000001383	Zmat2	Zinc finger, matrin type 2	No	No	No	No	-0.011	0.849	No	Null	1.07285	1.07846	1.06723	-0.11	0.083	No	Null	0.195015	0.249991	0.140038	-0.091	0.088	No	Null	1.55042	1.59593	1.5049
103	ENSMUSG00000001415	Smg5	Smg-5 homolog, nonsense mediated mRNA decay factor (C. elegans)	No	No	No	No	0.119	0.356	No	Null	-3.76961	-3.829	-3.71021	0.002	0.981	No	Null	-5.2215	-5.22265	-5.22034	0.053	0.504	No	Null	-6.15244	-6.17874	-6.12613
104	ENSMUSG00000001416	Cct3	Chaperonin containing Tcp1, subunit 3 (gamma)	No	No	No	No	-0.024	0.559	No	Null	4.99696	5.00899	4.98493	-0.041	0.167	No	Null	5.41813	5.43862	5.39764	-0.015	0.837	No	Null	5.31936	5.32675	5.31198
105	ENSMUSG00000001418	Glmp	Glycosylated lysosomal membrane protein	No	No	No	No	0.132	0.308	No	Null	-4.73761	-4.80379	-4.67143	0.001	0.993	No	Null	-5.77444	-5.77491	-5.77396	-0.113	0.306	No	Null	-4.82122	-4.76494	-4.8775
106	ENSMUSG00000001424	Snd1	Staphylococcal nuclease and tudor domain containing 1	No	No	No	No	-0.117	0.136	No	Null	6.42825	6.48662	6.36988	-0.144	0.092	No	Null	6.88055	6.95276	6.80835	-0.187	0.014	No	Null	6.57141	6.66502	6.47779
107	ENSMUSG00000001435	Col18a1	Collagen, type XVIII, alpha 1	No	No	No	No	0.015	0.811	No	Null	2.08665	2.07919	2.09411	-0.006	0.95	No	Null	2.09758	2.10062	2.09455	0.151	0.16	No	Null	2.39798	2.32267	2.4733
108	ENSMUSG00000001440	Kpnb1	Karyopherin (importin) beta 1	No	No	No	No	-0.083	0.004	No	Null	4.4491	4.4906	4.40761	-0.026	0.423	No	Null	4.58117	4.59419	4.56815	0.025	0.385	No	Null	4.62553	4.61324	4.63782
109	ENSMUSG00000001441	Npepps	Aminopeptidase puromycin sensitive	No	No	No	No	-0.023	0.553	No	Null	3.28018	3.2918	3.26855	-0.063	0.028	No	Null	3.17755	3.20886	3.14624	0.012	0.869	No	Null	3.39122	3.38542	3.39701
110	ENSMUSG00000001445	Mrpl10	Mitochondrial ribosomal protein L10	No	No	No	No	0.032	0.346	No	Null	0.524249	0.508169	0.54033	-0.101	0.059	No	Null	0.917348	0.967937	0.86676	0.006	0.868	No	Null	0.64118	0.638378	0.643981
111	ENSMUSG00000001472	Tcf25	Transcription factor 25 (basic helix-loop-helix)	No	No	No	No	0.009	0.761	No	Null	0.353214	0.348696	0.357732	-0.063	0.228	No	Null	1.15218	1.18369	1.12068	0.037	0.472	No	Null	0.466181	0.447899	0.484463
112	ENSMUSG00000001473	Tubb6	Tubulin, beta 6 class V	No	No	No	No	0.272	0.043	Yes	Up	-1.9274	-2.06363	-1.79116	-0.068	0.63	No	Null	-1.1797	-1.1457	-1.2137	0.233	0.203	No	Null	-0.70756	-0.824086	-0.591033
113	ENSMUSG00000001482	Def8	Differentially expressed in FDCP 8	No	No	No	No	n/a	n/a	No	Null	n/a	n/a	n/a	-0.055	0.776	No	Null	-2.54576	-2.51801	-2.57351	0.202	0.389	No	Null	-2.80834	-2.90949	-2.7072
114	ENSMUSG00000001506	Col1a1	Collagen, type I, alpha 1	No	No	No	No	-0.204	0.834	No	Null	2.46779	2.56957	2.36601	0.832	0.311	No	Null	2.85674	2.44091	3.27256	1.473	0.164	No	Null	3.73483	2.99821	4.47144
115	ENSMUSG00000001507	Itga3	Integrin alpha 3	No	No	No	No	0.127	0.113	No	Null	-1.38148	-1.44487	-1.31808	0.055	0.311	No	Null	-1.6537	-1.68113	-1.62627	0.266	0.264	No	Null	-2.43638	-2.56937	-2.3034
116	ENSMUSG00000001518	Itfg2	Integrin alpha FG-GAP repeat containing 2	No	No	No	No	0.035	0.474	No	Null	-1.38229	-1.39972	-1.36487	-0.149	0.018	No	Null	-1.9309	-1.85644	-2.00537	-0.014	0.898	No	Null	-1.36405	-1.35712	-1.37098
117	ENSMUSG00000001524	Gtf2h4	General transcription factor II H, polypeptide 4	No	No	No	No	-0.122	0.68	No	Null	-9.0369	-8.97567	-9.09813	n/a	n/a	No	Null	n/a	n/a	n/a	n/a	n/a	No	Null	n/a	n/a	n/a
118	ENSMUSG00000001525	Tubb5	Tubulin, beta 5 class I	No	No	No	No	0.09	0.154	No	Null	2.03744	1.99261	2.08228	0	0.998	No	Null	2.59376	2.59383	2.59369	-0.027	0.741	No	Null	3.16423	3.17787	3.1506
119	ENSMUSG00000001552	Jup	Junction plakoglobin	No	No	No	No	0.008	0.74	No	Null	3.4981	3.49423	3.50197	0.053	0.095	No	Null	3.90255	3.87583	3.92927	0.003	0.966	No	Null	4.00576	4.00438	4.00715
120	ENSMUSG00000001576	Ergic1	Endoplasmic reticulum-golgi intermediate compartment (ERGIC) 1	No	No	No	No	-0.081	0.497	No	Null	0.61739	0.657745	0.577036	0.034	0.611	No	Null	0.399527	0.382547	0.416507	0.063	0.392	No	Null	0.290295	0.258967	0.321622
121	ENSMUSG00000001604	Tcea3	Transcription elongation factor A (SII), 3	No	No	No	No	-0.017	0.901	No	Null	-4.47392	-4.46558	-4.48227	0.138	0.179	No	Null	-4.9834	-5.05244	-4.91435	0.293	0.234	No	Null	-4.84971	-4.99631	-4.70311
122	ENSMUSG00000001630	Stk38l	Serine/threonine kinase 38 like	No	No	No	No	-0.052	0.497	No	Null	-0.924988	-0.898889	-0.951088	0.027	0.586	No	Null	-0.761704	-0.775348	-0.748059	0.094	0.062	No	Null	-1.18418	-1.23101	-1.13735
123	ENSMUSG00000001632	Brpf1	Bromodomain and PHD finger containing, 1	No	No	No	No	-0.164	0.248	No	Null	-1.07213	-0.989981	-1.15427	-0.111	0.148	No	Null	-0.0682596	-0.0128502	-0.123669	-0.19	0.177	No	Null	0.739129	0.833954	0.644304
124	ENSMUSG00000001642	Akr1b3	Aldo-keto reductase family 1, member B3 (aldose reductase)	No	No	No	No	0.162	0.079	No	Null	3.83597	3.75489	3.91705	0.01	0.918	No	Null	3.83678	3.83178	3.84178	-0.169	0.158	No	Null	3.96551	4.04978	3.88123
125	ENSMUSG00000001663	Gstt1	Glutathione S-transferase, theta 1	No	No	No	No	-0.095	0.512	No	Null	6.63668	6.68399	6.58938	-0.02	0.845	No	Null	6.27187	6.28173	6.26201	0.13	0.585	No	Null	6.6568	6.59205	6.72156
126	ENSMUSG00000001665	Gstt3	Glutathione S-transferase, theta 3	No	No	No	No	-0.233	0.298	No	Null	3.58384	3.70054	3.46715	0.171	0.441	No	Null	1.45563	1.37022	1.54104	0.468	0.319	No	Null	3.51794	3.28387	3.75202
127	ENSMUSG00000001666	Ddt	D-dopachrome tautomerase	No	No	No	No	-0.135	0.088	No	Null	5.80739	5.87509	5.73969	-0.121	0.209	No	Null	5.55885	5.6194	5.49829	-0.005	0.96	No	Null	5.30272	5.30527	5.30017
128	ENSMUSG00000001670	Tat	Tyrosine aminotransferase	No	No	No	No	0.702	0.121	No	Null	3.167	2.81609	3.51791	-0.228	0.296	No	Null	2.45127	2.56506	2.33749	-0.003	0.995	No	Null	1.31412	1.31561	1.31263
129	ENSMUSG00000001674	Ddx18	DEAD (Asp-Glu-Ala-Asp) box polypeptide 18	No	No	No	No	-0.078	0.183	No	Null	-2.54986	-2.51098	-2.58873	0.066	0.476	No	Null	-2.08693	-2.11971	-2.05415	-0.007	0.951	No	Null	-1.72791	-1.72436	-1.73146
130	ENSMUSG00000001687	Ubl3	Ubiquitin-like 3	No	No	No	No	-0.183	0.136	No	Null	-5.74339	-5.65164	-5.83514	0.028	0.801	No	Null	-5.33867	-5.35255	-5.32479	n/a	n/a	No	Null	n/a	n/a	n/a
131	ENSMUSG00000001700	Gramd3	GRAM domain containing 3	No	No	No	No	0.084	0.515	No	Null	-5.54412	-5.58593	-5.50231	n/a	n/a	No	Null	n/a	n/a	n/a	0.022	0.907	No	Null	-5.88023	-5.89105	-5.86941
132	ENSMUSG00000001707	Eef1e1	Eukaryotic translation elongation factor 1 epsilon 1	No	No	No	No	-0.169	0.012	No	Null	1.49128	1.57598	1.40657	-0.152	0.002	No	Null	2.22699	2.30299	2.151	-0.125	0.043	No	Null	2.23126	2.29373	2.16879
133	ENSMUSG00000001729	Akt1	Thymoma viral proto-oncogene 1	No	No	No	No	0.028	0.47	No	Null	-0.840372	-0.854555	-0.826188	-0.026	0.453	No	Null	-0.965489	-0.952517	-0.97846	-0.041	0.674	No	Null	-0.737449	-0.717073	-0.757825
134	ENSMUSG00000001741	Il16	Interleukin 16	No	No	No	No	-0.022	0.657	No	Null	-1.76435	-1.75338	-1.77533	0.151	0.048	No	Null	-3.92633	-4.00193	-3.85073	-0.054	0.403	No	Null	-0.551747	-0.524534	-0.578959
135	ENSMUSG00000001750	Tcirg1	T cell, immune regulator 1, ATPase, H+ transporting, lysosomal V0 protein A3	No	No	No	No	0.207	0.002	No	Null	1.7654	1.66194	1.86887	0.012	0.828	No	Null	1.7058	1.69986	1.71173	-0.29	0.167	No	Null	1.40247	1.54727	1.25767
136	ENSMUSG00000001751	Naglu	Alpha-N-acetylglucosaminidase (Sanfilippo disease IIIB)	No	No	No	No	0.096	0.273	No	Null	3.37222	3.32443	3.42002	-0.046	0.276	No	Null	2.77397	2.79695	2.75098	-0.148	0.131	No	Null	2.49554	2.56979	2.42129
137	ENSMUSG00000001755	Coasy	Coenzyme A synthase	No	No	No	No	-0.097	0.052	No	Null	4.24601	4.29472	4.1973	-0.052	0.468	No	Null	4.26413	4.29025	4.238	0.105	0.346	No	Null	4.40324	4.35075	4.45572
138	ENSMUSG00000001767	Crnkl1	Crooked neck pre-mRNA splicing factor 1	No	No	No	No	0.032	0.685	No	Null	-2.19105	-2.20701	-2.17509	0.026	0.589	No	Null	-1.12947	-1.14268	-1.11626	-0.005	0.942	No	Null	-1.2437	-1.24114	-1.24625
139	ENSMUSG00000001768	Rin2	Ras and Rab interactor 2	No	No	No	No	-0.013	0.783	No	Null	-4.376	-4.36934	-4.38265	0.03	0.83	No	Null	-6.50027	-6.51548	-6.48505	n/a	n/a	No	Null	n/a	n/a	n/a
140	ENSMUSG00000001774	Chordc1	Cysteine and histidine-rich domain (CHORD)-containing, zinc-binding protein 1	No	No	No	No	-0.089	0.061	No	Null	3.38433	3.42884	3.33981	-0.088	0.18	No	Null	2.88971	2.93377	2.84566	-0.103	0.285	No	Null	3.55828	3.60963	3.50693
141	ENSMUSG00000001783	Rtcb	RNA 2',3'-cyclic phosphate and 5'-OH ligase	No	No	No	No	-0.058	0.1	No	Null	4.31383	4.34264	4.28503	-0.065	0.005	No	Null	4.00221	4.03462	3.9698	-0.084	0.046	No	Null	4.5557	4.59774	4.51366
142	ENSMUSG00000001785	Pwp1	PWP1 homolog, endonuclein	No	No	No	No	-0.01	0.797	No	Null	0.161283	0.166165	0.156401	-0.053	0.21	No	Null	-0.292664	-0.265948	-0.319381	0.064	0.276	No	Null	-3.03571	-3.06764	-3.00379
143	ENSMUSG00000001786	Fbxo7	F-box protein 7	No	No	No	No	-0.025	0.529	No	Null	-1.72033	-1.70783	-1.73282	-0.003	0.888	No	Null	-1.70233	-1.70061	-1.70405	0.018	0.754	No	Null	-1.59679	-1.60604	-1.58754
144	ENSMUSG00000001794	Capns1	Calpain, small subunit 1	No	No	No	No	0.001	0.982	No	Null	1.32054	1.3198	1.32128	-0.128	0.019	No	Null	2.143	2.20704	2.07896	0.092	0.502	No	Null	2.27443	2.22851	2.32036
145	ENSMUSG00000001829	Clpb	ClpB caseinolytic peptidase B	No	No	No	No	0.085	0.12	No	Null	2.69397	2.65124	2.73669	0.001	0.988	No	Null	2.52592	2.52562	2.52623	0.009	0.923	No	Null	2.20102	2.19655	2.2055
146	ENSMUSG00000001847	Rac1	Rac family small GTPase 1	No	No	No	No	0.037	0.564	No	Null	4.78383	4.7653	4.80235	0.107	0.016	No	Null	4.87139	4.81775	4.92504	-0.027	0.681	No	Null	3.53275	3.54649	3.519
147	ENSMUSG00000001855	Nup214	Nucleoporin 214	No	No	No	No	0.005	0.897	No	Null	-0.694344	-0.69682	-0.691867	-0.009	0.669	No	Null	-0.324785	-0.320062	-0.329508	-0.151	0.001	No	Null	-0.454084	-0.378607	-0.529561
148	ENSMUSG00000001891	Ugp2	UDP-glucose pyrophosphorylase 2	No	No	No	No	0.126	0.382	No	Null	7.53908	7.47594	7.60222	-0.047	0.621	No	Null	7.21246	7.23614	7.18878	0.166	0.536	No	Null	7.39692	7.31376	7.48007
149	ENSMUSG00000001909	Trmt1	TRNA methyltransferase 1	No	No	No	No	0.044	0.403	No	Null	-4.50065	-4.52288	-4.47843	0.067	0.139	No	Null	-3.82636	-3.85997	-3.79274	-0.015	0.866	No	Null	-3.08411	-3.07669	-3.09154
150	ENSMUSG00000001910	Nacc1	Nucleus accumbens associated 1, BEN and BTB (POZ) domain containing	No	No	No	No	n/a	n/a	No	Null	n/a	n/a	n/a	-0.094	0.071	No	Null	-4.67178	-4.62454	-4.71902	0.009	0.901	No	Null	-4.81357	-4.81826	-4.80887
151	ENSMUSG00000001911	Nfix	Nuclear factor I/X	No	No	No	No	0.018	0.903	No	Null	0.155558	0.146711	0.164405	-0.009	0.931	No	Null	-3.09066	-3.08639	-3.09494	-0.145	0.094	No	Null	0.712451	0.784939	0.639963
152	ENSMUSG00000001924	Uba1	Ubiquitin-like modifier activating enzyme 1	No	No	No	No	-0.013	0.819	No	Null	6.28423	6.29072	6.27774	-0.064	0.029	No	Null	6.55059	6.58266	6.51852	-0.067	0.339	No	Null	6.42689	6.46055	6.39324
153	ENSMUSG00000001930	Vwf	Von Willebrand factor	No	No	No	No	0.152	0.025	No	Null	-1.60509	-1.68115	-1.52903	0.03	0.858	No	Null	-1.54411	-1.55927	-1.52896	0.02	0.78	No	Null	-1.17539	-1.18535	-1.16544
154	ENSMUSG00000001942	Siae	Sialic acid acetylesterase	No	No	No	No	0.048	0.571	No	Null	2.08806	2.06422	2.1119	-0.038	0.54	No	Null	0.844624	0.863608	0.825639	0.108	0.105	No	Null	0.451391	0.397301	0.505481
155	ENSMUSG00000001946	Esam	Endothelial cell-specific adhesion molecule	No	No	No	No	0.15	0.014	No	Null	-2.16139	-2.23638	-2.0864	0.13	0.018	No	Null	-3.85225	-3.91736	-3.78715	-0.022	0.851	No	Null	-2.08154	-2.07073	-2.09235
156	ENSMUSG00000001962	Fam50a	Family with sequence similarity 50, member A	No	No	No	No	-0.051	0.485	No	Null	-1.32225	-1.29652	-1.34797	-0.032	0.516	No	Null	-1.29758	-1.28178	-1.31339	-0.176	0.138	No	Null	0.193594	0.281795	0.105392
157	ENSMUSG00000001964	Emd	Emerin	No	No	No	No	-0.004	0.919	No	Null	-1.04225	-1.04001	-1.04448	0.054	0.176	No	Null	0.456359	0.42943	0.483289	0.08	0.414	No	Null	-0.473221	-0.513147	-0.433296
158	ENSMUSG00000001983	Taco1	Translational activator of mitochondrially encoded cytochrome c oxidase I	No	No	No	No	-0.051	0.313	No	Null	0.667407	0.692707	0.642107	-0.094	0.083	No	Null	1.46554	1.51235	1.41872	0.026	0.752	No	Null	1.61067	1.5979	1.62345
159	ENSMUSG00000001998	Ap4e1	Adaptor-related protein complex AP-4, epsilon 1	No	No	No	No	0.091	0.394	No	Null	0.0485838	0.00321923	0.0939484	-0.114	0.336	No	Null	0.0848993	0.141832	0.0279667	0.042	0.598	No	Null	0.508426	0.487573	0.529278
160	ENSMUSG00000001999	Blvra	Biliverdin reductase A	No	No	No	No	-0.025	0.483	No	Null	3.32367	3.3363	3.31104	-0.042	0.089	No	Null	3.17115	3.19194	3.15035	-0.058	0.302	No	Null	3.41459	3.44343	3.38576
161	ENSMUSG00000002010	Idh3g	Isocitrate dehydrogenase 3 (NAD+), gamma	No	No	No	No	-0.044	0.363	No	Null	3.11694	3.13882	3.09507	-0.058	0.373	No	Null	3.54496	3.57377	3.51614	-0.118	0.278	No	Null	3.0488	3.10777	2.98984
162	ENSMUSG00000002014	Ssr4	Signal sequence receptor, delta	No	No	No	No	-0.085	0.207	No	Null	1.88392	1.92632	1.84152	-0.011	0.788	No	Null	2.29147	2.2972	2.28575	-0.176	0.019	No	Null	2.20132	2.28946	2.11319
163	ENSMUSG00000002015	Bcap31	B cell receptor associated protein 31	No	No	No	No	0.003	0.974	No	Null	6.03725	6.03595	6.03854	0.051	0.392	No	Null	6.19633	6.17103	6.22164	0.154	0.082	No	Null	6.5861	6.50906	6.66314
164	ENSMUSG00000002017	Fam98a	Family with sequence similarity 98, member A	No	No	No	No	-0.035	0.491	No	Null	1.11817	1.13588	1.10047	-0.105	0.044	No	Null	1.2032	1.25576	1.15063	-0.014	0.8	No	Null	1.2511	1.25788	1.24432
165	ENSMUSG00000002058	Unc119	Unc-119 lipid binding chaperone	No	No	No	No	n/a	n/a	No	Null	n/a	n/a	n/a	-0.041	0.329	No	Null	-3.65439	-3.6341	-3.67468	n/a	n/a	No	Null	n/a	n/a	n/a
166	ENSMUSG00000002059	Rab34	RAB34, member RAS oncogene family	No	No	No	No	-0.177	0.192	No	Null	-5.71121	-5.62269	-5.79973	-0.008	0.933	No	Null	-5.36824	-5.36433	-5.37215	0.188	0.274	No	Null	-5.53729	-5.63151	-5.44306
167	ENSMUSG00000002064	Sdf2	Stromal cell derived factor 2	No	No	No	No	-0.005	0.856	No	Null	1.52751	1.53016	1.52486	0.023	0.737	No	Null	1.61174	1.60041	1.62308	0.239	0.223	No	Null	1.66307	1.5437	1.78243
168	ENSMUSG00000002102	Psmc3	Proteasome (prosome, macropain) 26S subunit, ATPase 3	No	No	No	No	-0.051	0.101	No	Null	4.77156	4.79705	4.74606	-0.035	0.338	No	Null	4.88442	4.90193	4.86692	0.029	0.564	No	Null	4.91515	4.90045	4.92985
169	ENSMUSG00000002103	Acp2	Acid phosphatase 2, lysosomal	No	No	No	No	-0.005	0.918	No	Null	-0.323112	-0.320792	-0.325432	-0.008	0.83	No	Null	-1.03234	-1.02825	-1.03642	-0.024	0.717	No	Null	-0.658726	-0.646753	-0.670699
170	ENSMUSG00000002107	Celf2	CUGBP, Elav-like family member 2	No	No	No	No	-0.144	0.012	No	Null	-0.609606	-0.537651	-0.681562	-0.022	0.578	No	Null	-0.991475	-0.98034	-1.00261	-0.068	0.257	No	Null	-0.164938	-0.130717	-0.199158
171	ENSMUSG00000002108	Nr1h3	Nuclear receptor subfamily 1, group H, member 3	No	No	No	No	-0.06	0.621	No	Null	-5.56472	-5.53457	-5.59487	0.113	0.119	No	Null	-4.90785	-4.96414	-4.85156	0.106	0.203	No	Null	-4.35024	-4.40314	-4.29733
172	ENSMUSG00000002129	Sf3a1	Splicing factor 3a, subunit 1	No	No	No	No	-0.009	0.841	No	Null	3.73081	3.73548	3.72614	-0.065	0.055	No	Null	2.99681	3.02943	2.96419	-0.083	0.135	No	Null	3.5619	3.60337	3.52044
173	ENSMUSG00000002147	Stat6	Signal transducer and activator of transcription 6	No	No	No	No	0.024	0.425	No	Null	0.317748	0.305565	0.329931	-0.079	0.273	No	Null	-0.754175	-0.714465	-0.793885	-0.012	0.795	No	Null	-0.0270466	-0.021283	-0.0328102
174	ENSMUSG00000002205	Vrk3	Vaccinia related kinase 3	No	No	No	No	-0.071	0.548	No	Null	-6.27306	-6.23734	-6.30878	0.059	0.076	No	Null	-1.87136	-1.9011	-1.84162	0.057	0.194	No	Null	-2.24347	-2.27204	-2.21489
175	ENSMUSG00000002210	Smg9	Smg-9 homolog, nonsense mediated mRNA decay factor (C. elegans)	No	No	No	No	-0.074	0.602	No	Null	-6.88838	-6.8514	-6.92536	0.044	0.639	No	Null	-6.42949	-6.4517	-6.40728	-0.16	0.393	No	Null	-4.38469	-4.30448	-4.46489
176	ENSMUSG00000002222	Rmnd5a	Required for meiotic nuclear division 5 homolog A	No	No	No	No	-0.099	0.112	No	Null	-2.87465	-2.82517	-2.92413	0.015	0.76	No	Null	-2.20013	-2.20756	-2.19269	0.037	0.661	No	Null	-3.40558	-3.42425	-3.38691
177	ENSMUSG00000002227	Mov10	Moloney leukemia virus 10	No	No	No	No	0.059	0.452	No	Null	2.80178	2.77251	2.83105	0.008	0.844	No	Null	2.67509	2.67124	2.67894	-0.026	0.69	No	Null	2.80909	2.82223	2.79595
178	ENSMUSG00000002233	Rhoc	Ras homolog family member C	No	No	No	No	0.227	0.146	No	Null	-1.83463	-1.94806	-1.72121	0.12	0.184	No	Null	-2.11506	-2.17498	-2.05514	0	0.999	No	Null	3.0261	3.02614	3.02606
179	ENSMUSG00000002279	Lmf1	Lipase maturation factor 1	No	No	No	No	-0.052	0.461	No	Null	1.30159	1.32784	1.27534	-0.008	0.829	No	Null	1.54754	1.55141	1.54367	0.021	0.857	No	Null	1.78125	1.77082	1.79168
180	ENSMUSG00000002280	Narfl	Nuclear prelamin A recognition factor-like	No	No	No	No	0.005	0.87	No	Null	0.0760921	0.073711	0.0784733	-0.015	0.545	No	Null	0.526634	0.534327	0.518942	0.036	0.392	No	Null	0.439351	0.421495	0.457208
181	ENSMUSG00000002307	Daxx	Fas death domain-associated protein	No	No	No	No	n/a	n/a	No	Null	n/a	n/a	n/a	0.006	0.953	No	Null	-4.16373	-4.16651	-4.16095	n/a	n/a	No	Null	n/a	n/a	n/a
182	ENSMUSG00000002319	Ipo4	Importin 4	No	No	No	No	0.016	0.774	No	Null	0.86632	0.858079	0.874561	-0.118	0.211	No	Null	0.62622	0.685405	0.567034	-0.338	0.022	Yes	Down	0.745389	0.914423	0.576355
183	ENSMUSG00000002320	Tm9sf1	Transmembrane 9 superfamily member 1	No	No	No	No	0.022	0.561	No	Null	-0.361686	-0.372717	-0.350654	-0.04	0.43	No	Null	-0.251529	-0.231565	-0.271493	-0.054	0.334	No	Null	-0.261357	-0.234502	-0.288212
184	ENSMUSG00000002325	Irf9	Interferon regulatory factor 9	No	No	No	No	0.044	0.788	No	Null	-5.27113	-5.29289	-5.24936	0.075	0.496	No	Null	-4.78044	-4.81798	-4.7429	0.033	0.792	No	Null	-5.41907	-5.43544	-5.40271
185	ENSMUSG00000002326	Gmpr2	Guanosine monophosphate reductase 2	No	No	No	No	-0.007	0.871	No	Null	0.690586	0.693967	0.687206	-0.014	0.633	No	Null	0.543192	0.550222	0.536163	-0.01	0.91	No	Null	1.04525	1.05006	1.04044
186	ENSMUSG00000002329	Mdp1	Magnesium-dependent phosphatase 1	No	No	No	No	0.012	0.821	No	Null	0.747185	0.741008	0.753363	-0.021	0.487	No	Null	0.995575	1.00606	0.985089	0.038	0.73	No	Null	1.10853	1.08954	1.12752
187	ENSMUSG00000002332	Dhrs1	Dehydrogenase/reductase (SDR family) member 1	No	No	No	No	-0.046	0.622	No	Null	5.51335	5.53613	5.49058	-0.037	0.605	No	Null	5.20901	5.22775	5.19028	-0.021	0.747	No	Null	5.3908	5.40146	5.38015
188	ENSMUSG00000002343	Armc6	Armadillo repeat containing 6	No	No	No	No	-0.078	0.074	No	Null	-1.20846	-1.16933	-1.24759	-0.035	0.304	No	Null	-0.536921	-0.519274	-0.554568	-0.025	0.482	No	Null	-0.192838	-0.1804	-0.205277
189	ENSMUSG00000002346	Slc25a42	Solute carrier family 25, member 42	No	No	No	No	-0.086	0.236	No	Null	2.1577	2.20088	2.11451	-0.023	0.646	No	Null	1.87943	1.89086	1.868	-0.07	0.589	No	Null	1.77421	1.80898	1.73945
190	ENSMUSG00000002365	Snx9	Sorting nexin 9	No	No	No	No	-0.041	0.362	No	Null	2.40123	2.42162	2.38084	0.001	0.963	No	Null	2.06354	2.06285	2.06423	0.021	0.607	No	Null	1.99355	1.98286	2.00424
191	ENSMUSG00000002372	Ranbp3	RAN binding protein 3	No	No	No	No	0.03	0.397	No	Null	1.61339	1.59835	1.62842	-0.068	0.14	No	Null	1.52955	1.56367	1.49544	-0.044	0.437	No	Null	1.66103	1.6828	1.63927
192	ENSMUSG00000002379	Ndufa11	NADH:ubiquinone oxidoreductase subunit A11	No	No	No	No	-0.056	0.258	No	Null	-0.207269	-0.179088	-0.235449	-0.086	0.226	No	Null	0.340026	0.383141	0.29691	0.027	0.731	No	Null	0.101199	0.0875927	0.114806
193	ENSMUSG00000002393	Nr2f6	Nuclear receptor subfamily 2, group F, member 6	No	No	No	No	-0.079	0.414	No	Null	-3.48187	-3.44241	-3.52133	0.027	0.789	No	Null	-2.18273	-2.19618	-2.16929	0.068	0.454	No	Null	-1.34142	-1.3756	-1.30723
194	ENSMUSG00000002395	Use1	Unconventional SNARE in the ER 1 homolog (S. cerevisiae)	No	No	No	No	0.082	0.178	No	Null	-0.0391699	-0.0803082	0.00196839	0.089	0.141	No	Null	0.612717	0.568192	0.657242	0.004	0.951	No	Null	-0.473163	-0.475389	-0.470936
195	ENSMUSG00000002413	Braf	Braf transforming gene	No	No	No	No	0.04	0.194	No	Null	-2.27994	-2.29998	-2.25989	0.004	0.928	No	Null	-4.03786	-4.03968	-4.03605	-0.215	0.231	No	Null	-5.53855	-5.43128	-5.64581
196	ENSMUSG00000002416	Ndufb2	NADH:ubiquinone oxidoreductase subunit B2	No	No	No	No	0.084	0.294	No	Null	0.96401	0.922225	1.00579	-0.069	0.211	No	Null	1.68949	1.72422	1.65476	0.049	0.822	No	Null	0.900924	0.876495	0.925353
197	ENSMUSG00000002428	Hltf	Helicase-like transcription factor	No	No	No	No	-0.082	0.26	No	Null	-4.04	-3.99923	-4.08076	n/a	n/a	No	Null	n/a	n/a	n/a	-0.027	0.803	No	Null	-4.15816	-4.14474	-4.17159
198	ENSMUSG00000002455	Prpf6	Pre-mRNA splicing factor 6	No	No	No	No	0.003	0.963	No	Null	0.329461	0.3278	0.331123	0.014	0.902	No	Null	1.04364	1.03681	1.05046	0.039	0.491	No	Null	0.214423	0.194843	0.234003
199	ENSMUSG00000002475	Abhd3	Abhydrolase domain containing 3	No	No	No	No	-0.095	0.24	No	Null	-0.770529	-0.72281	-0.818248	0.083	0.266	No	Null	0.36535	0.323951	0.40675	0.142	0.232	No	Null	-1.10277	-1.1738	-1.03175
200	ENSMUSG00000002477	Snrpd1	Small nuclear ribonucleoprotein D1	No	No	No	No	-0.026	0.568	No	Null	0.507773	0.520577	0.494969	-0.054	0.093	No	Null	1.05798	1.08481	1.03115	0.001	0.987	No	Null	0.697427	0.696978	0.697877
201	ENSMUSG00000002489	Tiam1	T cell lymphoma invasion and metastasis 1	No	No	No	No	n/a	n/a	No	Null	n/a	n/a	n/a	-0.189	0.203	No	Null	-7.49584	-7.40151	-7.59017	0.223	0.282	No	Null	-3.64632	-3.75765	-3.53499
202	ENSMUSG00000002496	Tsc2	Tuberous sclerosis 2	No	No	No	No	0.113	0.053	No	Null	-2.18349	-2.23978	-2.1272	-0.02	0.863	No	Null	-5.98826	-5.97837	-5.99815	-0.027	0.735	No	Null	-4.12413	-4.11068	-4.13757
203	ENSMUSG00000002504	Slc9a3r2	Solute carrier family 9 (sodium/hydrogen exchanger), member 3 regulator 2	No	No	No	No	0.011	0.823	No	Null	0.33111	0.325565	0.336656	-0.01	0.826	No	Null	0.043317	0.0482456	0.0383884	-0.051	0.311	No	Null	0.514813	0.540472	0.489155
204	ENSMUSG00000002524	Puf60	Poly-U binding splicing factor 60	No	No	No	No	-0.028	0.621	No	Null	1.63946	1.6536	1.62532	-0.045	0.209	No	Null	1.56261	1.58513	1.5401	-0.065	0.425	No	Null	1.73164	1.76399	1.69929
205	ENSMUSG00000002546	Golga2	Golgi autoantigen, golgin subfamily a, 2	No	No	No	No	-0.014	0.666	No	Null	1.71202	1.71917	1.70488	-0.031	0.291	No	Null	1.77	1.78557	1.75443	-0.005	0.9	No	Null	2.07364	2.07638	2.07091
206	ENSMUSG00000002550	Uck1	Uridine-cytidine kinase 1	No	No	No	No	-0.077	0.607	No	Null	-0.140981	-0.102359	-0.179603	-0.055	0.47	No	Null	-0.419145	-0.391686	-0.446604	0.172	0.321	No	Null	-0.96779	-1.05384	-0.881741
207	ENSMUSG00000002580	Mien1	Migration and invasion enhancer 1	No	No	No	No	-0.062	0.319	No	Null	1.07207	1.1033	1.04083	-0.141	0.091	No	Null	0.731744	0.80244	0.661048	0.03	0.851	No	Null	1.09275	1.07767	1.10784
208	ENSMUSG00000002588	Pon1	Paraoxonase 1	No	No	No	No	0.005	0.977	No	Null	5.0132	5.01061	5.01578	-0.011	0.894	No	Null	5.88724	5.89265	5.88183	-0.354	0.135	No	Null	4.44013	4.61708	4.26319
209	ENSMUSG00000002602	Axl	AXL receptor tyrosine kinase	No	No	No	No	-0.316	0.024	Yes	Down	-5.76196	-5.60405	-5.91987	n/a	n/a	No	Null	n/a	n/a	n/a	0.109	0.423	No	Null	-4.96273	-5.01714	-4.90832
210	ENSMUSG00000002608	Ccdc97	Coiled-coil domain containing 97	No	No	No	No	0.027	0.646	No	Null	-3.24082	-3.2543	-3.22734	-0.031	0.552	No	Null	-2.57824	-2.56256	-2.59392	-0.055	0.578	No	Null	-2.36057	-2.33328	-2.38786
211	ENSMUSG00000002625	Akap8l	A kinase (PRKA) anchor protein 8-like	No	No	No	No	0.037	0.396	No	Null	-3.28611	-3.30463	-3.26759	-0.025	0.68	No	Null	-4.12784	-4.11541	-4.14027	-0.063	0.402	No	Null	-1.75074	-1.71911	-1.78237
212	ENSMUSG00000002658	Gtf2f1	General transcription factor IIF, polypeptide 1	No	No	No	No	0.003	0.964	No	Null	-0.844139	-0.845436	-0.842843	-0.037	0.593	No	Null	-1.26914	-1.25065	-1.28763	-0.097	0.077	No	Null	-1.55733	-1.50861	-1.60604
213	ENSMUSG00000002660	Clpp	Caseinolytic mitochondrial matrix peptidase proteolytic subunit	No	No	No	No	-0.038	0.443	No	Null	2.73578	2.75462	2.71695	-0.037	0.329	No	Null	3.27369	3.2922	3.25519	-0.139	0.094	No	Null	2.7607	2.83033	2.69106
214	ENSMUSG00000002661	Alkbh7	AlkB homolog 7	No	No	No	No	0.072	0.467	No	Null	-6.69344	-6.72925	-6.65764	n/a	n/a	No	Null	n/a	n/a	n/a	n/a	n/a	No	Null	n/a	n/a	n/a
215	ENSMUSG00000002679	Med6	Mediator complex subunit 6	No	No	No	No	0.004	0.934	No	Null	-3.05343	-3.0554	-3.05145	-0.096	0.141	No	Null	-3.61996	-3.57184	-3.66808	-0.141	0.06	No	Null	-1.62026	-1.54988	-1.69065
216	ENSMUSG00000002718	Cse1l	Chromosome segregation 1-like (S. cerevisiae)	No	No	No	No	-0.03	0.353	No	Null	3.46339	3.47824	3.44853	-0.057	0.16	No	Null	3.51314	3.54156	3.48471	0.012	0.82	No	Null	3.7269	3.72081	3.73299
217	ENSMUSG00000002728	Naa20	N(alpha)-acetyltransferase 20, NatB catalytic subunit	No	No	No	No	-0.003	0.942	No	Null	-2.68065	-2.67916	-2.68213	-0.013	0.699	No	Null	-2.58459	-2.57813	-2.59105	-0.027	0.601	No	Null	-0.476885	-0.463233	-0.490537
218	ENSMUSG00000002731	Prkra	Protein kinase, interferon inducible double stranded RNA dependent activator	No	No	No	No	-0.153	0.11	No	Null	0.721086	0.797391	0.644781	0.02	0.759	No	Null	0.523194	0.513051	0.533338	0.171	0.19	No	Null	0.176882	0.0913082	0.262456
219	ENSMUSG00000002732	Fkbp7	FK506 binding protein 7	No	No	No	No	0.082	0.553	No	Null	-4.3751	-4.41625	-4.33396	-0.056	0.561	No	Null	-1.57506	-1.54716	-1.60296	0.164	0.243	No	Null	-1.81333	-1.89554	-1.73113
220	ENSMUSG00000002733	Plekha3	Pleckstrin homology domain-containing, family A (phosphoinositide binding specific) member 3	No	No	No	No	-0.138	0.081	No	Null	-3.19632	-3.12724	-3.26539	0.265	0	Yes	Up	-3.07575	-3.20835	-2.94314	0.005	0.974	No	Null	-7.4323	-7.43499	-7.42961
221	ENSMUSG00000002741	Ykt6	YKT6 v-SNARE homolog (S. cerevisiae)	No	No	No	No	0.01	0.887	No	Null	2.59668	2.59167	2.60168	0.004	0.873	No	Null	2.20087	2.1988	2.20295	-0.112	0.031	No	Null	2.12571	2.18194	2.06949
222	ENSMUSG00000002748	Baz1b	Bromodomain adjacent to zinc finger domain, 1B	No	No	No	No	0.148	0.53	No	Null	-0.398375	-0.472269	-0.32448	0.451	0.357	No	Null	-0.3923	-0.61788	-0.166721	0.398	0.448	No	Null	-1.18783	-1.38698	-0.988684
223	ENSMUSG00000002763	Pex6	Peroxisomal biogenesis factor 6	No	No	No	No	-0.133	0.007	No	Null	0.535348	0.601937	0.46876	0.015	0.85	No	Null	1.27449	1.26678	1.2822	0.155	0.193	No	Null	1.05427	0.976876	1.13165
224	ENSMUSG00000002767	Mrpl2	Mitochondrial ribosomal protein L2	No	No	No	No	-0.002	0.966	No	Null	1.06957	1.07047	1.06867	-0.063	0.275	No	Null	-0.181408	-0.150096	-0.212721	-0.013	0.606	No	Null	-0.903152	-0.896482	-0.909822
225	ENSMUSG00000002768	Mea1	Male enhanced antigen 1	No	No	No	No	n/a	n/a	No	Null	n/a	n/a	n/a	-0.153	0.294	No	Null	-7.63756	-7.56085	-7.71426	n/a	n/a	No	Null	n/a	n/a	n/a
226	ENSMUSG00000002769	Gnmt	Glycine N-methyltransferase	No	No	No	No	-0.161	0.245	No	Null	7.12424	7.20475	7.04372	-0.026	0.813	No	Null	7.41246	7.42547	7.39945	0.217	0.187	No	Null	6.87883	6.77049	6.98718
227	ENSMUSG00000002778	Kdelr1	KDEL (Lys-Asp-Glu-Leu) endoplasmic reticulum protein retention receptor 1	No	No	No	No	-0.007	0.942	No	Null	-0.751488	-0.748237	-0.754739	-0.102	0.278	No	Null	-2.16618	-2.115	-2.21736	0.044	0.642	No	Null	-0.958677	-0.980926	-0.936429
228	ENSMUSG00000002781	Tmem143	Transmembrane protein 143	No	No	No	No	-0.294	0.119	No	Null	-4.6884	-4.54127	-4.83552	-0.299	0.113	No	Null	-4.60592	-4.45624	-4.75561	-0.017	0.889	No	Null	-3.93127	-3.92291	-3.93964
229	ENSMUSG00000002797	Ggct	Gamma-glutamyl cyclotransferase	No	No	No	No	-0.063	0.339	No	Null	1.32139	1.35273	1.29004	0.052	0.434	No	Null	1.41198	1.38577	1.4382	0.287	0.024	Yes	Up	2.11687	1.97351	2.26024
230	ENSMUSG00000002804	Nudt14	Nudix (nucleoside diphosphate linked moiety X)-type motif 14	No	No	No	No	-0.063	0.267	No	Null	0.34534	0.376896	0.313784	0.029	0.511	No	Null	-0.596911	-0.611628	-0.582194	0.179	0.064	No	Null	0.445812	0.356307	0.535317
231	ENSMUSG00000002812	Flii	Flightless I actin binding protein	No	No	No	No	0.043	0.127	No	Null	2.28169	2.25995	2.30344	-0.068	0.197	No	Null	2.24034	2.2742	2.20648	0.042	0.224	No	Null	2.08307	2.0623	2.10384
232	ENSMUSG00000002825	Qtrt1	Queuine tRNA-ribosyltransferase catalytic subunit 1	No	No	No	No	0.093	0.248	No	Null	-2.71582	-2.76239	-2.66924	-0.065	0.176	No	Null	-2.64246	-2.61001	-2.6749	0.02	0.827	No	Null	-2.69196	-2.70203	-2.68189
233	ENSMUSG00000002831	Plin4	Perilipin 4	No	No	No	No	n/a	n/a	No	Null	n/a	n/a	n/a	-0.076	0.399	No	Null	-3.36122	-3.32321	-3.39923	0.918	0.054	Yes	Up	-1.20383	-1.66268	-0.744985
234	ENSMUSG00000002833	Hdgfrp2	HDGF like 2	No	No	No	No	-0.019	0.493	No	Null	1.23977	1.2493	1.23024	-0.059	0.051	No	Null	1.94144	1.97093	1.91196	-0.006	0.934	No	Null	0.971969	0.974963	0.968975
235	ENSMUSG00000002844	Adprh	ADP-ribosylarginine hydrolase	No	No	No	No	-0.008	0.718	No	Null	0.17248	0.17633	0.16863	-0.019	0.365	No	Null	-1.3507	-1.34116	-1.36025	0.029	0.74	No	Null	-1.68836	-1.70277	-1.67396
236	ENSMUSG00000002846	Timmdc1	Translocase of inner mitochondrial membrane domain containing 1	No	No	No	No	0.033	0.551	No	Null	-0.111843	-0.128156	-0.0955292	0.011	0.696	No	Null	-0.608727	-0.614421	-0.603032	0.031	0.683	No	Null	-0.314012	-0.32964	-0.298384
237	ENSMUSG00000002870	Mcm2	Minichromosome maintenance complex component 2	No	No	No	No	n/a	n/a	No	Null	n/a	n/a	n/a	n/a	n/a	No	Null	n/a	n/a	n/a	0.61	0.01	Yes	Up	-2.16185	-2.46683	-1.85688
238	ENSMUSG00000002881	Nab1	Ngfi-A binding protein 1	No	No	No	No	n/a	n/a	No	Null	n/a	n/a	n/a	n/a	n/a	No	Null	n/a	n/a	n/a	-0.036	0.788	No	Null	-1.99746	-1.97968	-2.01525
239	ENSMUSG00000002885	Adgre5	Adhesion G protein-coupled receptor E5	No	No	No	No	-0.025	0.644	No	Null	-3.42299	-3.41052	-3.43545	-0.04	0.839	No	Null	-6.57963	-6.5597	-6.59955	0.112	0.381	No	Null	-3.38665	-3.44286	-3.33044
240	ENSMUSG00000002900	Lamb1	Laminin B1	No	No	No	No	0.059	0.453	No	Null	-3.83029	-3.85977	-3.8008	-0.03	0.709	No	Null	-5.03949	-5.02456	-5.05443	0.228	0.18	No	Null	-3.10361	-3.21754	-2.98968
241	ENSMUSG00000002944	Cd36	CD36 molecule	No	No	No	No	-0.473	0.134	No	Null	1.38788	1.62448	1.15128	0.271	0.345	No	Null	0.546901	0.41165	0.682151	0.727	0.009	Yes	Up	1.39974	1.03599	1.76348
242	ENSMUSG00000002948	Map2k7	Mitogen-activated protein kinase kinase 7	No	No	No	No	-0.018	0.672	No	Null	-2.65446	-2.64567	-2.66325	0.073	0.245	No	Null	-4.59942	-4.6359	-4.56294	0	0.996	No	Null	-1.90772	-1.90785	-1.90759
243	ENSMUSG00000002949	Timm44	Translocase of inner mitochondrial membrane 44	No	No	No	No	-0.055	0.107	No	Null	4.27612	4.30374	4.2485	-0.1	0.015	No	Null	4.57221	4.62212	4.5223	-0.126	0.144	No	Null	4.41996	4.48291	4.35701
244	ENSMUSG00000002957	Ap2a2	Adaptor-related protein complex 2, alpha 2 subunit	No	No	No	No	-0.077	0.041	No	Null	5.21201	5.2507	5.17333	-0.02	0.441	No	Null	5.57673	5.58698	5.56648	-0.036	0.415	No	Null	5.57129	5.5895	5.55307
245	ENSMUSG00000002963	Pnkp	Polynucleotide kinase 3'- phosphatase	No	No	No	No	-0.05	0.583	No	Null	0.649786	0.674873	0.624698	-0.009	0.873	No	Null	-0.283283	-0.278815	-0.287752	0.014	0.801	No	Null	0.963266	0.956396	0.970135
246	ENSMUSG00000002968	Med25	Mediator complex subunit 25	No	No	No	No	0.044	0.251	No	Null	-2.61675	-2.6387	-2.5948	-0.022	0.72	No	Null	-2.96788	-2.95706	-2.97871	-0.034	0.736	No	Null	-2.50523	-2.48812	-2.52233
247	ENSMUSG00000002980	Bcam	Basal cell adhesion molecule	No	No	No	No	0.419	0.1	Yes	Up	-3.83365	-4.0431	-3.62419	0.242	0.09	No	Null	-4.57589	-4.69712	-4.45465	0.185	0.569	No	Null	-2.11153	-2.20403	-2.01903
248	ENSMUSG00000002981	Clptm1	Cleft lip and palate associated transmembrane protein 1	No	No	No	No	0.064	0.268	No	Null	1.18415	1.15211	1.21618	0.06	0.217	No	Null	1.23608	1.20594	1.26622	0.101	0.183	No	Null	1.15293	1.1026	1.20327
249	ENSMUSG00000002983	Relb	Avian reticuloendotheliosis viral (v-rel) oncogene related B	No	No	No	No	-0.269	0.116	No	Null	-7.05649	-6.92184	-7.19114	n/a	n/a	No	Null	n/a	n/a	n/a	0.027	0.887	No	Null	-6.56121	-6.57489	-6.54753
250	ENSMUSG00000002984	Tomm40	Translocase of outer mitochondrial membrane 40	No	No	No	No	0.058	0.448	No	Null	1.4403	1.4112	1.46941	-0.015	0.589	No	Null	1.41757	1.42516	1.40998	0.075	0.231	No	Null	1.39476	1.35714	1.43238
251	ENSMUSG00000002985	Apoe	Apolipoprotein E	No	No	No	No	-0.104	0.221	No	Null	5.86801	5.92016	5.81586	-0.17	0.059	No	Null	6.33297	6.418	6.24793	0.058	0.438	No	Null	6.08686	6.05799	6.11573
252	ENSMUSG00000002992	Apoc2	Apolipoprotein C-II	No	No	No	No	n/a	n/a	No	Null	n/a	n/a	n/a	n/a	n/a	No	Null	n/a	n/a	n/a	0.402	0.357	No	Null	-3.58766	-3.78856	-3.38676
253	ENSMUSG00000003031	Cdkn1b	Cyclin-dependent kinase inhibitor 1B	No	No	No	No	0.054	0.322	No	Null	-0.665877	-0.692823	-0.638931	-0.114	0.036	No	Null	-0.367794	-0.311036	-0.424552	0.015	0.85	No	Null	-0.358072	-0.365794	-0.35035
254	ENSMUSG00000003033	Ap1m1	Adaptor-related protein complex AP-1, mu subunit 1	No	No	No	No	-0.085	0.006	No	Null	2.13178	2.17447	2.08908	0.014	0.665	No	Null	2.12351	2.11648	2.13054	0.021	0.662	No	Null	2.44705	2.43659	2.4575
255	ENSMUSG00000003037	Rab8a	RAB8A, member RAS oncogene family	No	No	No	No	-0.014	0.738	No	Null	0.582133	0.589333	0.574934	0.053	0.056	No	Null	1.27704	1.25077	1.30331	0.057	0.351	No	Null	0.939613	0.911155	0.968071
256	ENSMUSG00000003038	Hmgn2	High mobility group nucleosomal binding domain 2	No	No	No	No	-0.055	0.527	No	Null	1.57271	1.60043	1.545	0.115	0.584	No	Null	2.10941	2.05212	2.1667	0.353	0.091	Yes	Up	1.95366	1.77717	2.13016
257	ENSMUSG00000003039	Fam32a	Family with sequence similarity 32, member A	No	No	No	No	0.075	0.508	No	Null	-2.52227	-2.55971	-2.48483	n/a	n/a	No	Null	n/a	n/a	n/a	0.068	0.497	No	Null	-2.93901	-2.97291	-2.90512
258	ENSMUSG00000003053	Cyp2c29	Cytochrome P450, family 2, subfamily c, polypeptide 29	No	No	No	No	-0.123	0.614	No	Null	5.94879	6.01014	5.88744	0.153	0.475	No	Null	5.53406	5.45768	5.61044	0.288	0.536	No	Null	4.74392	4.59996	4.88789
259	ENSMUSG00000003062	Stard3nl	STARD3 N-terminal like	No	No	No	No	0.043	0.719	No	Null	-6.78261	-6.80391	-6.76131	-0.029	0.68	No	Null	-4.9149	-4.90063	-4.92917	-0.161	0.036	No	Null	-4.80543	-4.72485	-4.88601
260	ENSMUSG00000003068	Stk11	Serine/threonine kinase 11	No	No	No	No	0.02	0.705	No	Null	-3.63604	-3.64608	-3.626	0.039	0.491	No	Null	-3.25646	-3.27603	-3.23688	0.049	0.389	No	Null	-4.74642	-4.77067	-4.72216
261	ENSMUSG00000003072	Atp5d	ATP synthase, H+ transporting, mitochondrial F1 complex, delta subunit	No	No	No	No	-0.158	0.013	No	Null	3.53621	3.61504	3.45738	-0.114	0.435	No	Null	4.20754	4.26443	4.15065	-0.15	0.262	No	Null	3.60478	3.67999	3.52956
262	ENSMUSG00000003099	Ppp5c	Protein phosphatase 5, catalytic subunit	No	No	No	No	-0.026	0.538	No	Null	2.53538	2.54824	2.52251	-0.014	0.741	No	Null	2.56329	2.57051	2.55607	0.06	0.263	No	Null	2.71653	2.68665	2.74641
263	ENSMUSG00000003119	Cdk12	Cyclin-dependent kinase 12	No	No	No	No	0.029	0.746	No	Null	-2.28491	-2.29918	-2.27064	0.134	0.18	No	Null	-5.80436	-5.87146	-5.73726	0.092	0.419	No	Null	-5.7582	-5.80405	-5.71236
264	ENSMUSG00000003123	Lipe	Lipase, hormone sensitive	No	No	No	No	-0.102	0.373	No	Null	-1.79857	-1.74732	-1.84981	-0.021	0.668	No	Null	-0.755121	-0.744746	-0.765496	0.066	0.557	No	Null	-2.05784	-2.0909	-2.02478
265	ENSMUSG00000003131	Pafah1b2	Platelet-activating factor acetylhydrolase, isoform 1b, subunit 2	No	No	No	No	0.019	0.6	No	Null	-3.68811	-3.69742	-3.6788	-0.019	0.703	No	Null	-3.94048	-3.93121	-3.94975	0.036	0.514	No	Null	-4.93341	-4.95146	-4.91536
266	ENSMUSG00000003134	Tbc1d8	TBC1 domain family, member 8	No	No	No	No	n/a	n/a	No	Null	n/a	n/a	n/a	0.008	0.895	No	Null	-4.58911	-4.59299	-4.58523	-0.013	0.927	No	Null	-3.52608	-3.51968	-3.53247
267	ENSMUSG00000003135	Cnot11	CCR4-NOT transcription complex, subunit 11	No	No	No	No	0.183	0.102	No	Null	-4.2054	-4.29666	-4.11415	-0.017	0.651	No	Null	-2.05188	-2.04325	-2.0605	0.169	0.44	No	Null	-7.49288	-7.57728	-7.40848
268	ENSMUSG00000003161	Sri	Sorcin	No	No	No	No	0.107	0.015	No	Null	2.12639	2.07309	2.17969	-0.056	0.123	No	Null	2.32927	2.35713	2.30141	0.051	0.604	No	Null	2.2507	2.22534	2.27606
269	ENSMUSG00000003184	Irf3	Interferon regulatory factor 3	No	No	No	No	-0.034	0.405	No	Null	2.34267	2.35981	2.32553	-0.072	0.052	No	Null	2.83183	2.86773	2.79594	-0.096	0.004	No	Null	2.80195	2.8498	2.75411
270	ENSMUSG00000003200	Sh3gl1	SH3-domain GRB2-like 1	No	No	No	No	0.048	0.14	No	Null	1.3474	1.32321	1.37158	-0.028	0.413	No	Null	2.08932	2.10341	2.07522	-0.04	0.599	No	Null	2.02024	2.0403	2.00018
271	ENSMUSG00000003208	Ccdc94	YJU2 splicing factor	No	No	No	No	-0.034	0.783	No	Null	-5.71274	-5.69581	-5.72966	n/a	n/a	No	Null	n/a	n/a	n/a	n/a	n/a	No	Null	n/a	n/a	n/a
272	ENSMUSG00000003226	Ranbp2	RAN binding protein 2	No	No	No	No	-0.002	0.94	No	Null	4.32039	4.32162	4.31915	-0.065	0.11	No	Null	4.42033	4.45299	4.38768	-0.07	0.062	No	Null	4.33548	4.37072	4.30024
273	ENSMUSG00000003233	Dvl3	Dishevelled segment polarity protein 3	No	No	No	No	-0.162	0.35	No	Null	-5.69418	-5.6133	-5.77507	n/a	n/a	No	Null	n/a	n/a	n/a	n/a	n/a	No	Null	n/a	n/a	n/a
274	ENSMUSG00000003234	Abcf3	ATP-binding cassette, sub-family F (GCN20), member 3	No	No	No	No	-0.015	0.562	No	Null	2.3578	2.36509	2.35052	-0.078	0.16	No	Null	2.22915	2.26826	2.19003	-0.131	0.034	No	Null	2.14226	2.20769	2.07683
275	ENSMUSG00000003235	Eif2b5	Eukaryotic translation initiation factor 2B, subunit 5 epsilon	No	No	No	No	-0.065	0.052	No	Null	1.1781	1.21056	1.14564	-0.119	0.03	No	Null	1.5462	1.60582	1.48659	-0.155	0.005	No	Null	1.28736	1.36481	1.2099
276	ENSMUSG00000003269	Cyth2	Cytohesin 2	No	No	No	No	n/a	n/a	No	Null	n/a	n/a	n/a	n/a	n/a	No	Null	n/a	n/a	n/a	-0.033	0.775	No	Null	-3.13179	-3.11521	-3.14837
277	ENSMUSG00000003283	Hck	Hemopoietic cell kinase	No	No	No	No	0.33	0.102	No	Null	-6.44446	-6.60964	-6.27928	0.094	0.442	No	Null	-6.67374	-6.72075	-6.62673	-0.011	0.95	No	Null	-2.93423	-2.92854	-2.93991
278	ENSMUSG00000003299	Mrpl4	Mitochondrial ribosomal protein L4	No	No	No	No	-0.039	0.208	No	Null	0.715073	0.734323	0.695823	-0.129	0.024	No	Null	0.714046	0.778672	0.649421	-0.016	0.454	No	Null	0.388421	0.39644	0.380402
279	ENSMUSG00000003308	Keap1	Kelch-like ECH-associated protein 1	No	No	No	No	-0.004	0.932	No	Null	-1.17864	-1.17642	-1.18086	-0.018	0.725	No	Null	-1.93603	-1.92688	-1.94518	-0.108	0.101	No	Null	-1.96485	-1.91082	-2.01888
280	ENSMUSG00000003316	Glg1	Golgi apparatus protein 1	No	No	No	No	0.116	0.019	No	Null	1.89298	1.8352	1.95077	-0.024	0.548	No	Null	2.10237	2.11444	2.0903	-0.066	0.204	No	Null	2.01193	2.04468	1.97917
281	ENSMUSG00000003344	Btbd2	BTB (POZ) domain containing 2	No	No	No	No	n/a	n/a	No	Null	n/a	n/a	n/a	n/a	n/a	No	Null	n/a	n/a	n/a	0.042	0.502	No	Null	-2.24888	-2.26979	-2.22796
282	ENSMUSG00000003345	Csnk1g2	Casein kinase 1, gamma 2	No	No	No	No	0.054	0.501	No	Null	-4.09073	-4.11797	-4.0635	0.105	0.023	No	Null	-1.46455	-1.51721	-1.41189	0.06	0.365	No	Null	-2.43735	-2.4675	-2.4072
283	ENSMUSG00000003348	Mob3a	MOB kinase activator 3A	No	No	No	No	n/a	n/a	No	Null	n/a	n/a	n/a	-0.002	0.958	No	Null	-2.99538	-2.99418	-2.99658	n/a	n/a	No	Null	n/a	n/a	n/a
284	ENSMUSG00000003355	Fkbp11	FK506 binding protein 11	No	No	No	No	0.014	0.945	No	Null	0.229865	0.222805	0.236924	-0.065	0.791	No	Null	0.87549	0.908071	0.84291	-0.422	0.12	No	Null	0.246149	0.457197	0.0351009
285	ENSMUSG00000003360	Ddx23	DEAD (Asp-Glu-Ala-Asp) box polypeptide 23	No	No	No	No	-0.158	0.091	No	Null	0.112146	0.19118	0.0331108	-0.012	0.89	No	Null	0.258837	0.265014	0.252659	-0.043	0.496	No	Null	1.3535	1.37487	1.33213
286	ENSMUSG00000003363	Pld3	Phospholipase D family, member 3	No	No	No	No	0.167	0.044	No	Null	-1.65664	-1.74025	-1.57303	-0.1	0.201	No	Null	-1.54443	-1.49437	-1.59449	-0.022	0.889	No	Null	-3.48379	-3.47293	-3.49464
287	ENSMUSG00000003380	Rabac1	Rab acceptor 1 (prenylated)	No	No	No	No	-0.022	0.521	No	Null	-2.02307	-2.01229	-2.03386	-0.034	0.604	No	Null	-2.61116	-2.59404	-2.62828	0.076	0.318	No	Null	-1.35296	-1.39085	-1.31506
288	ENSMUSG00000003402	Prkcsh	Protein kinase C substrate 80K-H	No	No	No	No	-0.03	0.663	No	Null	5.16376	5.17873	5.1488	0.038	0.671	No	Null	5.14599	5.12712	5.16486	-0.1	0.594	No	Null	5.66342	5.71323	5.61361
289	ENSMUSG00000003420	Fcgrt	Fc receptor, IgG, alpha chain transporter	No	No	No	No	-0.048	0.362	No	Null	0.219608	0.243436	0.195779	-0.007	0.857	No	Null	0.233701	0.237207	0.230195	-0.006	0.95	No	Null	0.188562	0.191408	0.185717
290	ENSMUSG00000003421	Nosip	Nitric oxide synthase interacting protein	No	No	No	No	0.034	0.45	No	Null	-3.16944	-3.18638	-3.15251	-0.029	0.519	No	Null	-2.01821	-2.0038	-2.03262	-0.069	0.378	No	Null	-3.06013	-3.02574	-3.09451
291	ENSMUSG00000003423	Pih1d1	PIH1 domain containing 1	No	No	No	No	-0.01	0.915	No	Null	-6.01865	-6.01363	-6.02367	-0.069	0.172	No	Null	-3.24778	-3.21327	-3.28229	-0.07	0.32	No	Null	-2.73914	-2.70425	-2.77404
292	ENSMUSG00000003429	Rps11	Ribosomal protein S11	No	No	No	No	-0.068	0.403	No	Null	5.26457	5.29856	5.23058	-0.084	0.453	No	Null	5.91901	5.96101	5.87702	-0.116	0.354	No	Null	5.79954	5.85778	5.7413
293	ENSMUSG00000003437	Paf1	Paf1, RNA polymerase II complex component	No	No	No	No	-0.003	0.941	No	Null	0.503607	0.50522	0.501994	-0.048	0.199	No	Null	0.55221	0.576178	0.528241	-0.065	0.148	No	Null	0.0952526	0.127739	0.0627665
294	ENSMUSG00000003438	Timm50	Translocase of inner mitochondrial membrane 50	No	No	No	No	-0.02	0.7	No	Null	2.45792	2.46795	2.44789	-0.004	0.892	No	Null	2.51044	2.51268	2.50819	0.035	0.422	No	Null	2.61779	2.60048	2.63511
295	ENSMUSG00000003444	Med29	Mediator complex subunit 29	No	No	No	No	n/a	n/a	No	Null	n/a	n/a	n/a	0.135	0.281	No	Null	-7.4326	-7.49989	-7.3653	n/a	n/a	No	Null	n/a	n/a	n/a
296	ENSMUSG00000003458	Ncstn	Nicastrin	No	No	No	No	0.044	0.324	No	Null	0.714716	0.692575	0.736857	0.025	0.152	No	Null	0.804632	0.792079	0.817186	-0.026	0.576	No	Null	0.850441	0.863478	0.837404
297	ENSMUSG00000003464	Pex19	Peroxisomal biogenesis factor 19	No	No	No	No	-0.104	0.064	No	Null	3.36653	3.41845	3.3146	-0.033	0.713	No	Null	3.34188	3.35818	3.32559	0.017	0.902	No	Null	3.53888	3.53052	3.54725
298	ENSMUSG00000003477	Inmt	Indolethylamine N-methyltransferase	No	No	No	No	0.181	0.276	No	Null	6.9273	6.83683	7.01777	0.003	0.992	No	Null	6.36276	6.36145	6.36408	-0.052	0.848	No	Null	6.24074	6.26651	6.21497
299	ENSMUSG00000003500	Impdh1	Inosine monophosphate dehydrogenase 1	No	No	No	No	n/a	n/a	No	Null	n/a	n/a	n/a	n/a	n/a	No	Null	n/a	n/a	n/a	-0.01	0.946	No	Null	-4.35475	-4.34978	-4.35972
300	ENSMUSG00000003518	Dusp3	Dual specificity phosphatase 3 (vaccinia virus phosphatase VH1-related)	No	No	No	No	-0.03	0.459	No	Null	1.48725	1.50214	1.47236	0.012	0.781	No	Null	2.08041	2.0745	2.08632	0.1	0.055	No	Null	0.89199	0.841789	0.942191
301	ENSMUSG00000003526	Prodh	Proline dehydrogenase	No	No	No	No	-0.025	0.794	No	Null	5.75421	5.76696	5.74147	-0.037	0.502	No	Null	5.55756	5.57608	5.53903	-0.055	0.622	No	Null	4.95677	4.98433	4.9292
302	ENSMUSG00000003528	Slc25a1	Solute carrier family 25 (mitochondrial carrier, citrate transporter), member 1	No	No	No	No	-0.013	0.877	No	Null	4.94703	4.95331	4.94075	0.055	0.596	No	Null	5.27381	5.24632	5.30131	0.287	0.072	Yes	Up	4.91661	4.77288	5.06034
303	ENSMUSG00000003546	Klc4	Kinesin light chain 4	No	No	No	No	-0.005	0.838	No	Null	2.02564	2.02826	2.02302	0.003	0.893	No	Null	2.11361	2.11225	2.11497	0.055	0.071	No	Null	2.58818	2.56064	2.61572
305	ENSMUSG00000003559	As3mt	Arsenic (+3 oxidation state) methyltransferase	No	No	No	No	-0.031	0.788	No	Null	4.14743	4.16295	4.13192	0.024	0.677	No	Null	4.05394	4.0418	4.06607	0.304	0.028	Yes	Up	3.926	3.77401	4.078
306	ENSMUSG00000003573	Homer3	Homer scaffolding protein 3	No	No	No	No	n/a	n/a	No	Null	n/a	n/a	n/a	-0.083	0.225	No	Null	-3.65225	-3.61094	-3.69356	-0.568	0.032	Yes	Down	-4.35601	-4.07224	-4.63978
307	ENSMUSG00000003585	Sec14l2	SEC14-like lipid binding 2	No	No	No	No	-0.114	0.212	No	Null	6.57285	6.62972	6.51599	-0.074	0.439	No	Null	6.33097	6.36807	6.29386	0.051	0.716	No	Null	6.7242	6.69856	6.74984
308	ENSMUSG00000003604	Aven	Apoptosis, caspase activation inhibitor	No	No	No	No	0.107	0.044	No	Null	-0.938624	-0.991952	-0.885296	-0.011	0.768	No	Null	-1.55281	-1.54742	-1.5582	0.06	0.504	No	Null	-1.82705	-1.85692	-1.79718
309	ENSMUSG00000003617	Cp	Ceruloplasmin	No	No	No	No	-0.018	0.827	No	Null	3.22885	3.23783	3.21987	0.003	0.989	No	Null	3.22535	3.22395	3.22676	0.065	0.779	No	Null	3.20769	3.17532	3.24007
310	ENSMUSG00000003623	Crot	Carnitine O-octanoyltransferase	No	No	No	No	-0.135	0.252	No	Null	5.655	5.72237	5.58763	0.067	0.428	No	Null	5.77757	5.74412	5.81102	-0.202	0.016	No	Null	5.77615	5.87732	5.67498
311	ENSMUSG00000003644	Rps6ka1	Ribosomal protein S6 kinase polypeptide 1	No	No	No	No	0.066	0.56	No	Null	1.32602	1.29321	1.35882	0.02	0.69	No	Null	1.12502	1.1152	1.13484	0.118	0.586	No	Null	0.162102	0.103093	0.221112
312	ENSMUSG00000003660	Snrnp200	Small nuclear ribonucleoprotein 200 (U5)	No	No	No	No	-0.032	0.606	No	Null	3.95318	3.96921	3.93716	-0.026	0.566	No	Null	3.77801	3.79115	3.76487	-0.04	0.223	No	Null	4.0059	4.02586	3.98594
313	ENSMUSG00000003662	Ciao1	Cytosolic iron-sulfur protein assembly 1	No	No	No	No	-0.015	0.74	No	Null	1.21261	1.22007	1.20515	-0.035	0.422	No	Null	1.60279	1.62025	1.58533	-0.03	0.499	No	Null	1.57908	1.59396	1.56419
314	ENSMUSG00000003680	Taf6l	TATA-box binding protein associated factor 6 like	No	No	No	No	0.014	0.929	No	Null	-7.20992	-7.21698	-7.20286	0.047	0.626	No	Null	-5.24993	-5.2736	-5.22627	0.032	0.874	No	Null	-7.18877	-7.20455	-7.17299
315	ENSMUSG00000003721	Insig2	Insulin induced gene 2	No	No	No	No	0.015	0.921	No	Null	0.746236	0.738947	0.753526	0.093	0.611	No	Null	0.647259	0.600826	0.693693	-0.208	0.067	No	Null	-0.473444	-0.36924	-0.577647
316	ENSMUSG00000003731	Kpna6	Karyopherin (importin) alpha 6	No	No	No	No	0.005	0.884	No	Null	-1.48966	-1.49199	-1.48733	-0.18	0.163	No	Null	-1.99286	-1.90308	-2.08263	-0.008	0.746	No	Null	-1.29311	-1.28906	-1.29715
317	ENSMUSG00000003778	Brd8	Bromodomain containing 8	No	No	No	No	n/a	n/a	No	Null	n/a	n/a	n/a	n/a	n/a	No	Null	n/a	n/a	n/a	-0.13	0.258	No	Null	-5.1326	-5.06751	-5.19769
318	ENSMUSG00000003808	Farsa	Phenylalanyl-tRNA synthetase, alpha subunit	No	No	No	No	-0.084	0.188	No	Null	2.52406	2.56595	2.48216	-0.062	0.26	No	Null	2.98282	3.01401	2.95163	-0.063	0.37	No	Null	2.3201	2.35163	2.28858
319	ENSMUSG00000003809	Gcdh	Glutaryl-Coenzyme A dehydrogenase	No	No	No	No	-0.156	0.084	No	Null	4.91429	4.99248	4.83611	-0.086	0.424	No	Null	4.3975	4.44049	4.35452	0.018	0.917	No	Null	5.1447	5.13593	5.15348
320	ENSMUSG00000003810	Mast2	Microtubule associated serine/threonine kinase 2	No	No	No	No	0.09	0.277	No	Null	-2.28829	-2.33339	-2.24319	-0.113	0.153	No	Null	0.338657	0.39509	0.282225	n/a	n/a	No	Null	n/a	n/a	n/a
321	ENSMUSG00000003812	Dnase2a	Deoxyribonuclease II alpha	No	No	No	No	0.121	0.099	No	Null	-0.26821	-0.328788	-0.207632	-0.066	0.2	No	Null	-0.50238	-0.46939	-0.535369	0.148	0.163	No	Null	-0.611261	-0.685104	-0.537419
322	ENSMUSG00000003813	Rad23a	RAD23 homolog A, nucleotide excision repair protein	No	No	No	No	0.004	0.932	No	Null	1.74494	1.74279	1.74709	-0.055	0.322	No	Null	1.64727	1.67461	1.61992	-0.003	0.955	No	Null	4.20318	4.2046	4.20176
323	ENSMUSG00000003814	Calr	Calreticulin	No	No	No	No	-0.096	0.371	No	Null	7.88653	7.93449	7.83856	-0.055	0.643	No	Null	7.90694	7.93423	7.87965	-0.161	0.262	No	Null	8.00257	8.08285	7.92229
324	ENSMUSG00000003847	Nfat5	Nuclear factor of activated T cells 5	No	No	No	No	n/a	n/a	No	Null	n/a	n/a	n/a	0.284	0.295	No	Null	-8.69098	-8.83286	-8.5491	n/a	n/a	No	Null	n/a	n/a	n/a
325	ENSMUSG00000003848	Nob1	NIN1/RPN12 binding protein 1 homolog	No	No	No	No	-0.058	0.25	No	Null	-2.50563	-2.47674	-2.53452	-0.005	0.93	No	Null	-2.67739	-2.67465	-2.68012	-0.097	0.139	No	Null	-2.89302	-2.84458	-2.94146
326	ENSMUSG00000003849	Nqo1	NAD(P)H dehydrogenase, quinone 1	No	No	No	No	0.087	0.65	No	Null	0.808996	0.765646	0.852346	0.009	0.967	No	Null	-0.0211647	-0.0257778	-0.0165516	0.578	0.04	Yes	Up	0.750106	0.460995	1.03922
327	ENSMUSG00000003865	Gys1	Glycogen synthase 1, muscle	No	No	No	No	-0.102	0.135	No	Null	-3.15942	-3.10852	-3.21032	0.076	0.608	No	Null	-8.16207	-8.20016	-8.12398	n/a	n/a	No	Null	n/a	n/a	n/a
328	ENSMUSG00000003868	Ruvbl2	RuvB-like protein 2	No	No	No	No	0.04	0.376	No	Null	2.49702	2.47716	2.51688	-0.026	0.403	No	Null	1.9861	1.9992	1.973	-0.037	0.543	No	Null	2.36189	2.38021	2.34357
329	ENSMUSG00000003873	Bax	BCL2-associated X protein	No	No	No	No	0.053	0.475	No	Null	-1.31042	-1.33697	-1.28386	-0.011	0.717	No	Null	-1.00473	-0.999044	-1.01041	0.111	0.285	No	Null	-3.31668	-3.37206	-3.26131
330	ENSMUSG00000003923	Tfam	Transcription factor A, mitochondrial	No	No	No	No	-0.044	0.3	No	Null	4.72623	4.74827	4.70419	-0.075	0.169	No	Null	4.91964	4.95734	4.88194	0.007	0.96	No	Null	4.4613	4.45797	4.46463
331	ENSMUSG00000003955	Fam162a	Family with sequence similarity 162, member A	No	No	No	No	0.032	0.693	No	Null	3.9017	3.88556	3.91784	-0.062	0.321	No	Null	3.60984	3.64082	3.57886	0.012	0.895	No	Null	1.97231	1.96651	1.97812
332	ENSMUSG00000003970	Rpl8	Ribosomal protein L8	No	No	No	No	-0.065	0.557	No	Null	4.25437	4.28679	4.22194	-0.085	0.314	No	Null	4.81312	4.85538	4.77086	-0.176	0.124	No	Null	4.61608	4.70429	4.52788
333	ENSMUSG00000004032	Gstm5	Glutathione S-transferase, mu 5	No	No	No	No	0.009	0.907	No	Null	2.42451	2.41991	2.42911	-0.031	0.452	No	Null	2.26971	2.28533	2.25409	0.108	0.437	No	Null	2.13054	2.07678	2.1843
334	ENSMUSG00000004035	Gstm7	Glutathione S-transferase, mu 7	No	No	No	No	-0.11	0.217	No	Null	3.9766	4.0315	3.92171	0.062	0.492	No	Null	3.55713	3.52603	3.58823	0.103	0.363	No	Null	3.62158	3.57018	3.67297
335	ENSMUSG00000004038	Gstm3	Glutathione S-transferase, mu 3	No	No	No	No	0.115	0.592	No	Null	4.77445	4.71674	4.83216	0.232	0.274	No	Null	3.27356	3.15772	3.38941	0.719	0.005	Yes	Up	1.83305	1.47372	2.19237
336	ENSMUSG00000004040	Stat3	Signal transducer and activator of transcription 3	No	No	No	No	-0.059	0.637	No	Null	2.20477	2.23406	2.17547	0.061	0.114	No	Null	2.10169	2.07132	2.13206	0.156	0.119	No	Null	3.04506	2.96708	3.12303
337	ENSMUSG00000004043	Stat5a	Signal transducer and activator of transcription 5A	No	No	No	No	-0.171	0.026	No	Null	-5.11521	-5.02949	-5.20094	-0.049	0.6	No	Null	-2.96825	-2.94377	-2.99273	0.052	0.718	No	Null	-1.71832	-1.7442	-1.69244
338	ENSMUSG00000004044	Ptrf	Caveolae associated 1	No	No	No	No	0.053	0.736	No	Null	0.346448	0.320014	0.372881	0.059	0.613	No	Null	-0.11915	-0.148444	-0.0898563	0.125	0.616	No	Null	1.03918	0.976534	1.10183
339	ENSMUSG00000004054	Map3k11	Mitogen-activated protein kinase kinase kinase 11	No	No	No	No	n/a	n/a	No	Null	n/a	n/a	n/a	n/a	n/a	No	Null	n/a	n/a	n/a	0.131	0.294	No	Null	-6.23932	-6.30491	-6.17373
340	ENSMUSG00000004056	Akt2	Thymoma viral proto-oncogene 2	No	No	No	No	-0.075	0.007	No	Null	1.0164	1.05397	0.978838	-0.006	0.828	No	Null	1.27117	1.27395	1.2684	0.001	0.968	No	Null	1.31879	1.31832	1.31926
341	ENSMUSG00000004069	Dnaja3	DnaJ heat shock protein family (Hsp40) member A3	No	No	No	No	-0.08	0.046	No	Null	2.69294	2.73271	2.65318	-0.103	0.016	No	Null	3.26432	3.31561	3.21304	-0.126	0.063	No	Null	3.18012	3.24332	3.11692
342	ENSMUSG00000004070	Hmox2	Heme oxygenase 2	No	No	No	No	0.099	0.059	No	Null	1.90047	1.85106	1.94987	0.007	0.876	No	Null	2.49244	2.48901	2.49588	-0.007	0.881	No	Null	2.23998	2.24363	2.23632
343	ENSMUSG00000004071	Cdip1	Cell death inducing Trp53 target 1	No	No	No	No	n/a	n/a	No	Null	n/a	n/a	n/a	0.043	0.636	No	Null	-3.69485	-3.71621	-3.6735	n/a	n/a	No	Null	n/a	n/a	n/a
344	ENSMUSG00000004085	Zak	Mitogen-activated protein kinase kinase kinase 20	No	No	No	No	-0.038	0.694	No	Null	-1.0566	-1.03744	-1.07576	-0.021	0.797	No	Null	-3.28615	-3.27573	-3.29658	0.143	0.138	No	Null	-2.28098	-2.35224	-2.20972
345	ENSMUSG00000004096	Cwc15	CWC15 spliceosome-associated protein	No	No	No	No	0.014	0.761	No	Null	-0.806655	-0.813681	-0.799629	-0.053	0.23	No	Null	-1.40733	-1.38086	-1.43379	-0.109	0.276	No	Null	-0.464959	-0.410422	-0.519496
346	ENSMUSG00000004099	Dnmt1	DNA methyltransferase (cytosine-5) 1	No	No	No	No	-0.021	0.883	No	Null	-6.8533	-6.84268	-6.86393	0.046	0.801	No	Null	-7.27081	-7.29385	-7.24778	0.231	0.035	No	Null	-3.87725	-3.99287	-3.76162
347	ENSMUSG00000004100	Ppan	Peter pan homolog	No	No	No	No	-0.149	0.189	No	Null	-4.58215	-4.50778	-4.65652	n/a	n/a	No	Null	n/a	n/a	n/a	0.031	0.887	No	Null	-5.56613	-5.58142	-5.55084
348	ENSMUSG00000004127	Trmt10a	TRNA methyltransferase 10A	No	No	No	No	0.039	0.763	No	Null	-5.56458	-5.58414	-5.54502	0.066	0.661	No	Null	-6.00647	-6.03965	-5.97329	0.093	0.185	No	Null	-2.64038	-2.68684	-2.59392
349	ENSMUSG00000004207	Psap	Prosaposin	No	No	No	No	0.235	0.19	No	Null	5.06056	4.94297	5.17816	-0.198	0.038	No	Null	5.18696	5.28595	5.08797	-0.171	0.639	No	Null	4.98842	5.07399	4.90285
350	ENSMUSG00000004221	Ikbkg	Inhibitor of kappaB kinase gamma	No	No	No	No	-0.055	0.126	No	Null	1.63762	1.66495	1.61029	-0.104	0.033	No	Null	1.28556	1.33756	1.23356	-0.034	0.662	No	Null	1.40449	1.4216	1.38737
351	ENSMUSG00000004233	Wars2	Tryptophanyl tRNA synthetase 2 (mitochondrial)	No	No	No	No	n/a	n/a	No	Null	n/a	n/a	n/a	0.026	0.233	No	Null	-0.944309	-0.957376	-0.931242	n/a	n/a	No	Null	n/a	n/a	n/a
352	ENSMUSG00000004264	Phb2	Prohibitin 2	No	No	No	No	-0.042	0.574	No	Null	5.95236	5.97335	5.93138	-0.076	0.259	No	Null	6.034	6.07184	5.99616	-0.001	0.995	No	Null	5.60243	5.60279	5.60207
353	ENSMUSG00000004266	Ptpn6	Protein tyrosine phosphatase, non-receptor type 6	No	No	No	No	-0.044	0.395	No	Null	2.93551	2.95751	2.91352	0.055	0.215	No	Null	2.63759	2.60986	2.66532	0.13	0.055	No	Null	3.22129	3.15613	3.28644
354	ENSMUSG00000004268	Emg1	EMG1 N1-specific pseudouridine methyltransferase	No	No	No	No	-0.018	0.805	No	Null	-1.47054	-1.46141	-1.47968	-0.02	0.791	No	Null	-2.03947	-2.02927	-2.04966	-0.032	0.737	No	Null	-0.510908	-0.494831	-0.526985
355	ENSMUSG00000004270	Lpcat3	Lysophosphatidylcholine acyltransferase 3	No	No	No	No	-0.013	0.858	No	Null	2.46623	2.47284	2.45962	0.109	0.203	No	Null	2.20537	2.15094	2.2598	0.304	0.009	Yes	Up	2.4068	2.255	2.5586
356	ENSMUSG00000004285	Atp6v1f	ATPase, H+ transporting, lysosomal V1 subunit F	No	No	No	No	-0.046	0.445	No	Null	1.49107	1.51419	1.46794	-0.095	0.021	No	Null	2.08126	2.12872	2.03379	-0.291	0.049	Yes	Down	1.31989	1.46536	1.17442
357	ENSMUSG00000004319	Clcn3	Chloride channel, voltage-sensitive 3	No	No	No	No	n/a	n/a	No	Null	n/a	n/a	n/a	-0.249	0.229	No	Null	2.83396	2.9583	2.70962	n/a	n/a	No	Null	n/a	n/a	n/a
358	ENSMUSG00000004356	Utp20	UTP20 small subunit processome component	No	No	No	No	0.137	0.349	No	Null	-6.4494	-6.51791	-6.38089	0.043	0.556	No	Null	-4.19078	-4.21207	-4.1695	n/a	n/a	No	Null	n/a	n/a	n/a
359	ENSMUSG00000004364	Cul3	Cullin 3	No	No	No	No	-0.067	0.068	No	Null	2.73054	2.76403	2.69704	-0.038	0.281	No	Null	2.31595	2.3348	2.2971	0.027	0.591	No	Null	2.394	2.38066	2.40734
360	ENSMUSG00000004393	Ddx56	DEAD (Asp-Glu-Ala-Asp) box polypeptide 56	No	No	No	No	0.085	0.232	No	Null	-1.68909	-1.73184	-1.64634	-0.101	0.262	No	Null	-4.9744	-4.92392	-5.02488	-0.23	0.031	No	Null	-4.2236	-4.10878	-4.33842
361	ENSMUSG00000004394	Tmed4	Transmembrane p24 trafficking protein 4	No	No	No	No	-0.054	0.142	No	Null	3.0799	3.1068	3.053	-0.012	0.636	No	Null	2.85197	2.85819	2.84576	0.059	0.298	No	Null	3.21672	3.18715	3.2463
362	ENSMUSG00000004446	Bid	BH3 interacting domain death agonist	No	No	No	No	-0.001	0.97	No	Null	-0.475037	-0.474466	-0.475607	-0.01	0.86	No	Null	-0.780812	-0.775796	-0.785827	0.036	0.538	No	Null	0.208391	0.190332	0.226449
363	ENSMUSG00000004451	Ralb	V-ral simian leukemia viral oncogene B	No	No	No	No	0.144	0.012	No	Null	0.757454	0.685539	0.82937	0.148	0.006	No	Null	0.317601	0.243562	0.391641	0.098	0.351	No	Null	0.258361	0.209403	0.30732
364	ENSMUSG00000004455	Ppp1cc	Protein phosphatase 1 catalytic subunit gamma	No	No	No	No	0.018	0.596	No	Null	-1.05643	-1.06526	-1.0476	-0.045	0.157	No	Null	-0.696719	-0.674083	-0.719356	-0.078	0.146	No	Null	-1.37272	-1.33381	-1.41163
365	ENSMUSG00000004460	Dnajb11	DnaJ heat shock protein family (Hsp40) member B11	No	No	No	No	-0.048	0.605	No	Null	3.13218	3.15634	3.10801	-0.056	0.528	No	Null	3.29124	3.31947	3.263	-0.257	0.155	No	Null	3.03017	3.1586	2.90174
366	ENSMUSG00000004530	Coro1c	Coronin, actin binding protein 1C	No	No	No	No	0.139	0	No	Null	4.10399	4.03446	4.17353	0.057	0.21	No	Null	4.15819	4.12972	4.18666	-0.01	0.922	No	Null	4.07299	4.07776	4.06823
367	ENSMUSG00000004535	Tax1bp1	Tax1 (human T cell leukemia virus type I) binding protein 1	No	No	No	No	0.149	0.084	No	Null	-0.860734	-0.935219	-0.78625	0.01	0.829	No	Null	0.261059	0.256046	0.266071	0.023	0.743	No	Null	-0.681149	-0.692622	-0.669677
368	ENSMUSG00000004558	Ndrg2	N-myc downstream regulated gene 2	No	No	No	No	-0.058	0.223	No	Null	5.15982	5.18865	5.131	-0.078	0.033	No	Null	5.34167	5.38062	5.30273	-0.09	0.094	No	Null	5.42717	5.47238	5.38196
369	ENSMUSG00000004561	Mettl17	Methyltransferase like 17	No	No	No	No	0.129	0.11	No	Null	-3.14911	-3.2138	-3.08442	-0.103	0.327	No	Null	-3.08601	-3.03445	-3.13757	-0.013	0.903	No	Null	-3.10989	-3.10327	-3.11652
370	ENSMUSG00000004562	Arhgef40	Rho guanine nucleotide exchange factor (GEF) 40	No	No	No	No	0.113	0.339	No	Null	-3.06851	-3.12513	-3.01188	-0.029	0.337	No	Null	-2.6175	-2.60317	-2.63183	-0.159	0.265	No	Null	-2.95455	-2.87524	-3.03385
371	ENSMUSG00000004565	Pnpla6	Patatin-like phospholipase domain containing 6	No	No	No	No	0.008	0.922	No	Null	-2.38429	-2.38828	-2.3803	0.049	0.452	No	Null	-2.1392	-2.16362	-2.11479	0.206	0.154	No	Null	-1.34195	-1.44487	-1.23903
372	ENSMUSG00000004567	Mcoln1	Mucolipin 1	No	No	No	No	0.187	0.006	No	Null	-0.890569	-0.984041	-0.797098	0.018	0.836	No	Null	-2.44967	-2.45846	-2.44089	0.124	0.431	No	Null	-2.76666	-2.82855	-2.70476
373	ENSMUSG00000004568	Arhgef18	Rho/rac guanine nucleotide exchange factor (GEF) 18	No	No	No	No	-0.016	0.675	No	Null	-1.92957	-1.92152	-1.93762	-0.024	0.704	No	Null	-2.70691	-2.69493	-2.71889	-0.089	0.148	No	Null	-0.865119	-0.820747	-0.90949
374	ENSMUSG00000004591	Pkn2	Protein kinase N2	No	No	No	No	0.022	0.787	No	Null	-0.0204849	-0.0312919	-0.00967789	-0.09	0.384	No	Null	0.760018	0.804893	0.715144	0.074	0.252	No	Null	-0.92957	-0.966742	-0.892399
375	ENSMUSG00000004610	Etfb	Electron transferring flavoprotein, beta polypeptide	No	No	No	No	-0.1	0.135	No	Null	7.11587	7.16573	7.066	-0.129	0.028	No	Null	7.48298	7.54736	7.41859	-0.097	0.39	No	Null	7.34502	7.39351	7.29653
376	ENSMUSG00000004626	Stxbp2	Syntaxin binding protein 2	No	No	No	No	0.037	0.383	No	Null	0.863834	0.845401	0.882268	-0.001	0.988	No	Null	0.782111	0.782389	0.781832	0.073	0.054	No	Null	0.795665	0.759027	0.832303
377	ENSMUSG00000004633	Chn2	Chimerin 2	No	No	No	No	0.077	0.191	No	Null	1.26076	1.22243	1.29909	-0.025	0.518	No	Null	0.290925	0.303345	0.278506	0.073	0.242	No	Null	1.11767	1.08103	1.1543
378	ENSMUSG00000004637	Wwox	WW domain-containing oxidoreductase	No	No	No	No	0.083	0.528	No	Null	-2.9205	-2.96214	-2.87886	0.138	0.32	No	Null	-3.26664	-3.33548	-3.19781	0.228	0.202	No	Null	-6.58923	-6.70338	-6.47508
379	ENSMUSG00000004655	Aqp1	Aquaporin 1	No	No	No	No	0.021	0.929	No	Null	0.494411	0.483905	0.504917	0.099	0.022	No	Null	1.24542	1.19594	1.2949	-0.078	0.693	No	Null	0.685606	0.724605	0.646606
380	ENSMUSG00000004665	Cnn2	Calponin 2	No	No	No	No	0.051	0.538	No	Null	-0.713823	-0.739164	-0.688481	0.079	0.403	No	Null	-1.33289	-1.37233	-1.29345	0.126	0.446	No	Null	-0.57313	-0.636077	-0.510182
381	ENSMUSG00000004667	Polr2e	Polymerase (RNA) II (DNA directed) polypeptide E	No	No	No	No	-0.054	0.382	No	Null	-0.518737	-0.491889	-0.545584	-0.027	0.6	No	Null	-0.275069	-0.261637	-0.288502	-0.044	0.286	No	Null	-0.396001	-0.374239	-0.417764
382	ENSMUSG00000004677	Myo9b	Myosin IXb	No	No	No	No	-0.027	0.518	No	Null	0.976075	0.989695	0.962455	-0.038	0.349	No	Null	0.897722	0.916755	0.878689	0.018	0.723	No	Null	1.02207	1.01316	1.03098
383	ENSMUSG00000004707	Ly9	Lymphocyte antigen 9	No	No	No	No	n/a	n/a	No	Null	n/a	n/a	n/a	0.166	0.399	No	Null	-7.37276	-7.45575	-7.28978	-0.076	0.534	No	Null	-6.94684	-6.90875	-6.98492
384	ENSMUSG00000004748	Mtfp1	Mitochondrial fission process 1	No	No	No	No	0.11	0.122	No	Null	-1.03067	-1.08587	-0.975464	0.011	0.879	No	Null	0.13908	0.133348	0.144812	-0.014	0.898	No	Null	0.57562	0.582502	0.568738
385	ENSMUSG00000004768	Rab23	RAB23, member RAS oncogene family	No	No	No	No	n/a	n/a	No	Null	n/a	n/a	n/a	-0.002	0.983	No	Null	-3.66276	-3.66195	-3.66356	n/a	n/a	No	Null	n/a	n/a	n/a
386	ENSMUSG00000004771	Rab11a	RAB11A, member RAS oncogene family	No	No	No	No	-0.011	0.799	No	Null	4.47019	4.47557	4.46482	0	0.984	No	Null	4.73899	4.73921	4.73876	-0.073	0.134	No	Null	4.29959	4.33597	4.26321
387	ENSMUSG00000004788	Eif2b2	Eukaryotic translation initiation factor 2B, subunit 2 beta	No	No	No	No	-0.045	0.289	No	Null	1.22022	1.24295	1.19748	-0.107	0.125	No	Null	1.17074	1.22412	1.11736	-0.111	0.013	No	Null	1.56573	1.62099	1.51047
388	ENSMUSG00000004789	Dlst	Dihydrolipoamide S-succinyltransferase (E2 component of 2-oxo-glutarate complex)	No	No	No	No	-0.197	0.002	No	Null	6.00924	6.10763	5.91084	-0.124	0.223	No	Null	5.82966	5.89145	5.76787	-0.07	0.435	No	Null	5.86005	5.8949	5.82521
389	ENSMUSG00000004815	Dgkq	Diacylglycerol kinase, theta	No	No	No	No	0.035	0.403	No	Null	-3.20123	-3.21849	-3.18397	-0.064	0.301	No	Null	-1.55575	-1.52395	-1.58756	0.037	0.559	No	Null	-2.11449	-2.13322	-2.09575
390	ENSMUSG00000004843	Chmp2b	Charged multivesicular body protein 2B	No	No	No	No	0.019	0.744	No	Null	-0.62878	-0.638259	-0.619301	0.016	0.679	No	Null	-1.11973	-1.12772	-1.11174	0.007	0.909	No	Null	-0.0197983	-0.0232983	-0.0162983
391	ENSMUSG00000004846	Plod3	Procollagen-lysine, 2-oxoglutarate 5-dioxygenase 3	No	No	No	No	0.105	0.125	No	Null	-1.51333	-1.56598	-1.46068	0.076	0.276	No	Null	-2.88831	-2.92633	-2.85029	0.09	0.38	No	Null	-1.10042	-1.14565	-1.05518
392	ENSMUSG00000004849	Ap1s1	Adaptor protein complex AP-1, sigma 1	No	No	No	No	-0.059	0.085	No	Null	-0.322544	-0.293216	-0.351872	-0.066	0.464	No	Null	-0.2391	-0.206289	-0.271912	-0.027	0.637	No	Null	-1.88598	-1.87262	-1.89934
393	ENSMUSG00000004865	Srpk1	Serine/arginine-rich protein specific kinase 1	No	No	No	No	0.011	0.765	No	Null	-0.0144712	-0.0201771	-0.00876541	0.014	0.62	No	Null	-0.626807	-0.633772	-0.619843	0.022	0.543	No	Null	-0.340405	-0.351235	-0.329576
394	ENSMUSG00000004880	Lbr	Lamin B receptor	No	No	No	No	0.035	0.625	No	Null	-0.668412	-0.685875	-0.650949	0.289	0.172	No	Null	-1.62068	-1.76505	-1.47632	0.197	0.215	No	Null	-0.629231	-0.727703	-0.530759
395	ENSMUSG00000004891	Nes	Nestin	No	No	No	No	0.242	0.119	No	Null	-3.57666	-3.69775	-3.45557	-0.033	0.697	No	Null	-5.08458	-5.06805	-5.10112	0.127	0.217	No	Null	-1.70359	-1.76692	-1.64027
396	ENSMUSG00000004895	Prcc	Papillary renal cell carcinoma (translocation-associated)	No	No	No	No	n/a	n/a	No	Null	n/a	n/a	n/a	-0.096	0.03	No	Null	-1.99407	-1.94617	-2.04197	-0.143	0.054	No	Null	-0.84947	-0.778034	-0.920906
397	ENSMUSG00000004897	Hdgf	Hepatoma-derived growth factor	No	No	No	No	-0.046	0.371	No	Null	4.86468	4.88761	4.84175	-0.121	0.023	No	Null	5.02107	5.08151	4.96063	-0.132	0.191	No	Null	4.85214	4.91821	4.78606
398	ENSMUSG00000004929	Thop1	Thimet oligopeptidase 1	No	No	No	No	0.012	0.774	No	Null	1.22784	1.22174	1.23395	-0.068	0.049	No	Null	1.97726	2.01146	1.94306	-0.042	0.451	No	Null	1.85842	1.87967	1.83717
399	ENSMUSG00000004931	Apba3	Amyloid beta (A4) precursor protein-binding, family A, member 3	No	No	No	No	n/a	n/a	No	Null	n/a	n/a	n/a	0.499	0.057	Yes	Up	-7.94725	-7.28595	-8.60855	n/a	n/a	No	Null	n/a	n/a	n/a
400	ENSMUSG00000004934	Pias4	Protein inhibitor of activated STAT 4	No	No	No	No	n/a	n/a	No	Null	n/a	n/a	n/a	n/a	n/a	No	Null	n/a	n/a	n/a	-0.235	0.189	No	Null	-2.52561	-2.40823	-2.64299
401	ENSMUSG00000004936	Map2k1	Mitogen-activated protein kinase kinase 1	No	No	No	No	-0.005	0.878	No	Null	2.06297	2.06527	2.06068	-0.103	0.002	No	Null	2.22417	2.27566	2.17269	-0.023	0.562	No	Null	2.22204	2.23373	2.21035
402	ENSMUSG00000004937	Sgta	Small glutamine-rich tetratricopeptide repeat (TPR)-containing, alpha	No	No	No	No	-0.088	0.049	No	Null	2.18538	2.22923	2.14153	-0.077	0.055	No	Null	2.72975	2.76803	2.69147	0.042	0.45	No	Null	2.28763	2.2668	2.30845
403	ENSMUSG00000004947	Dtx2	Deltex 2, E3 ubiquitin ligase	No	No	No	No	n/a	n/a	No	Null	n/a	n/a	n/a	n/a	n/a	No	Null	n/a	n/a	n/a	-0.152	0.102	No	Null	-3.82456	-3.74863	-3.90048
404	ENSMUSG00000004951	Hspb1	Heat shock protein 1	No	No	No	No	-0.342	0.284	No	Null	2.53937	2.71012	2.36861	-0.286	0.507	No	Null	2.70795	2.85112	2.56478	-0.117	0.732	No	Null	2.43074	2.48931	2.37218
405	ENSMUSG00000004980	Hnrnpa2b1	Heterogeneous nuclear ribonucleoprotein A2/B1	No	No	No	No	-0.05	0.451	No	Null	6.51067	6.53572	6.48561	-0.082	0.045	No	Null	6.50849	6.54927	6.46772	-0.17	0.109	No	Null	6.80227	6.88704	6.7175
406	ENSMUSG00000004996	Mri1	Methylthioribose-1-phosphate isomerase 1	No	No	No	No	0.091	0.186	No	Null	3.22646	3.18099	3.27194	-0.016	0.624	No	Null	3.06475	3.07285	3.05664	-0.038	0.615	No	Null	3.20525	3.22404	3.18647
407	ENSMUSG00000005034	Prkacb	Protein kinase, cAMP dependent, catalytic, beta	No	No	No	No	0.007	0.896	No	Null	-3.30269	-3.3064	-3.29899	-0.02	0.606	No	Null	-1.4518	-1.44168	-1.46192	0.083	0.207	No	Null	-4.28287	-4.32424	-4.2415
408	ENSMUSG00000005043	Sgsh	N-sulfoglucosamine sulfohydrolase (sulfamidase)	No	No	No	No	0.106	0.099	No	Null	-0.994253	-1.04719	-0.941317	-0.031	0.492	No	Null	-1.52469	-1.50903	-1.54035	-0.054	0.675	No	Null	-2.16593	-2.13894	-2.19292
409	ENSMUSG00000005054	Cstb	Cystatin B	No	No	No	No	-0.023	0.752	No	Null	3.15579	3.16723	3.14435	-0.085	0.121	No	Null	4.44936	4.4921	4.40661	0.058	0.54	No	Null	4.55334	4.52456	4.58212
410	ENSMUSG00000005069	Pex5	Peroxisomal biogenesis factor 5	No	No	No	No	-0.096	0.029	No	Null	2.97465	3.02284	2.92647	-0.002	0.975	No	Null	2.90184	2.90267	2.90102	-0.001	0.989	No	Null	3.14385	3.14427	3.14343
411	ENSMUSG00000005087	Cd44	CD44 antigen	No	No	No	No	0.061	0.516	No	Null	-0.836262	-0.866585	-0.805939	0.055	0.33	No	Null	-1.30719	-1.33478	-1.27961	0.098	0.514	No	Null	-0.393961	-0.443028	-0.344895
412	ENSMUSG00000005089	Slc1a2	Solute carrier family 1 (glial high affinity glutamate transporter), member 2	No	No	No	No	0.022	0.913	No	Null	1.65913	1.6479	1.67036	0.273	0.098	Yes	Up	1.57943	1.44309	1.71576	0.061	0.739	No	Null	1.44279	1.41243	1.47316
413	ENSMUSG00000005103	Wdr1	WD repeat domain 1	No	No	No	No	0.024	0.515	No	Null	5.47079	5.45897	5.48261	0.028	0.229	No	Null	5.23834	5.22435	5.25232	-0.033	0.655	No	Null	5.38853	5.40519	5.37186
414	ENSMUSG00000005107	Slc2a9	Solute carrier family 2 (facilitated glucose transporter), member 9	No	No	No	No	0.036	0.742	No	Null	1.78366	1.76587	1.80146	0.084	0.187	No	Null	1.81724	1.77511	1.85936	-0.038	0.675	No	Null	0.945487	0.964378	0.926596
415	ENSMUSG00000005125	Ndrg1	N-myc downstream regulated gene 1	No	No	No	No	0.041	0.7	No	Null	0.524958	0.504223	0.545694	0.148	0.255	No	Null	-0.137376	-0.211443	-0.0633087	0.02	0.77	No	Null	1.25073	1.24087	1.2606
416	ENSMUSG00000005142	Man2b1	Mannosidase 2, alpha B1	No	No	No	No	0.05	0.503	No	Null	3.69356	3.66833	3.71878	-0.075	0.05	No	Null	3.37496	3.4123	3.33762	0.005	0.937	No	Null	2.99408	2.99168	2.99647
417	ENSMUSG00000005161	Prdx2	Peroxiredoxin 2	No	No	No	No	-0.09	0.143	No	Null	5.43808	5.483	5.39316	-0.09	0.371	No	Null	5.58914	5.63426	5.54402	0.083	0.156	No	Null	5.43065	5.38908	5.47221
418	ENSMUSG00000005198	Polr2a	Polymerase (RNA) II (DNA directed) polypeptide A	No	No	No	No	0.043	0.617	No	Null	0.611982	0.590337	0.633627	0.039	0.56	No	Null	0.479103	0.459678	0.498528	0.048	0.349	No	Null	0.787469	0.763589	0.81135
419	ENSMUSG00000005204	Senp3	SUMO/sentrin specific peptidase 3	No	No	No	No	0.021	0.696	No	Null	-2.47055	-2.48093	-2.46016	-0.105	0.54	No	Null	-8.03754	-7.9848	-8.09027	-0.05	0.356	No	Null	-2.20338	-2.17826	-2.22849
420	ENSMUSG00000005262	Ufd1l	Ubiquitin recognition factor in ER-associated degradation 1	No	No	No	No	-0.056	0.049	No	Null	2.85797	2.88573	2.83021	-0.054	0.087	No	Null	2.55879	2.58574	2.53183	0.01	0.764	No	Null	2.54823	2.54307	2.55339
421	ENSMUSG00000005299	Letm1	Leucine zipper-EF-hand containing transmembrane protein 1	No	No	No	No	-0.06	0.454	No	Null	5.00544	5.03545	4.97542	-0.072	0.286	No	Null	5.30037	5.33644	5.2643	-0.043	0.752	No	Null	5.06376	5.08548	5.04204
422	ENSMUSG00000005312	Ubqln1	Ubiquilin 1	No	No	No	No	-0.069	0.029	No	Null	2.28946	2.32396	2.25496	-0.036	0.519	No	Null	2.80591	2.82389	2.78793	-0.034	0.573	No	Null	2.28922	2.30606	2.27238
423	ENSMUSG00000005320	Fgfr4	Fibroblast growth factor receptor 4	No	No	No	No	0.075	0.387	No	Null	-3.71245	-3.75007	-3.67484	n/a	n/a	No	Null	n/a	n/a	n/a	0.047	0.721	No	Null	-4.80219	-4.82571	-4.77867
424	ENSMUSG00000005338	Cadm3	Cell adhesion molecule 3	No	No	No	No	0.16	0.157	No	Null	-5.0394	-5.11959	-4.95921	0.091	0.271	No	Null	-5.54856	-5.59393	-5.50318	0.124	0.228	No	Null	-2.18669	-2.24854	-2.12484
425	ENSMUSG00000005354	Txn2	Thioredoxin 2	No	No	No	No	-0.131	0.114	No	Null	2.8677	2.93323	2.80217	-0.178	0.027	No	Null	3.76227	3.85123	3.67331	-0.166	0.081	No	Null	2.38837	2.47138	2.30536
426	ENSMUSG00000005362	Crbn	Cereblon	No	No	No	No	0.133	0.168	No	Null	-4.53729	-4.60388	-4.47069	-0.086	0.309	No	Null	-5.67987	-5.63681	-5.72293	0.11	0.049	No	Null	-2.93774	-2.99255	-2.88293
427	ENSMUSG00000005370	Msh6	MutS homolog 6	No	No	No	No	0.076	0.195	No	Null	-3.39339	-3.43123	-3.35554	-0.03	0.453	No	Null	-2.2939	-2.27892	-2.30887	0.071	0.102	No	Null	-1.45215	-1.48766	-1.41664
428	ENSMUSG00000005373	Mlxipl	MLX interacting protein-like	No	No	No	No	-0.059	0.173	No	Null	-1.67681	-1.6475	-1.70611	-0.051	0.062	No	Null	-1.7624	-1.73675	-1.78806	-0.116	0.221	No	Null	-1.74728	-1.68924	-1.80533
429	ENSMUSG00000005374	Tbl2	Transducin (beta)-like 2	No	No	No	No	-0.075	0.265	No	Null	2.03546	2.07274	1.99818	0.019	0.738	No	Null	2.13588	2.1266	2.14516	-0.086	0.207	No	Null	2.56904	2.61187	2.52621
430	ENSMUSG00000005378	Wbscr22	BUD23, rRNA methyltransferase and ribosome maturation factor	No	No	No	No	-0.138	0.297	No	Null	-5.49162	-5.42274	-5.56051	n/a	n/a	No	Null	n/a	n/a	n/a	0.021	0.853	No	Null	-4.45099	-4.46165	-4.44032
431	ENSMUSG00000005397	Nid1	Nidogen 1	No	No	No	No	0.111	0.361	No	Null	0.187808	0.132075	0.24354	0.125	0.331	No	Null	-0.678077	-0.740642	-0.615512	0.084	0.683	No	Null	0.598719	0.556791	0.640646
432	ENSMUSG00000005413	Hmox1	Heme oxygenase 1	No	No	No	No	-0.143	0.535	No	Null	0.925266	0.996698	0.853835	0.068	0.575	No	Null	0.427127	0.393103	0.461152	0.14	0.548	No	Null	0.965573	0.895592	1.03555
433	ENSMUSG00000005417	Mprip	Myosin phosphatase Rho interacting protein	No	No	No	No	-0.002	0.977	No	Null	1.70939	1.71031	1.70847	0.003	0.916	No	Null	1.60379	1.60229	1.6053	0.015	0.804	No	Null	2.21045	2.20307	2.21783
434	ENSMUSG00000005442	Cic	Capicua transcriptional repressor	No	No	No	No	n/a	n/a	No	Null	n/a	n/a	n/a	0.025	0.784	No	Null	-4.15494	-4.16757	-4.14231	0.071	0.259	No	Null	-2.96843	-3.00375	-2.93312
435	ENSMUSG00000005469	Prkaca	Protein kinase, cAMP dependent, catalytic, alpha	No	No	No	No	-0.018	0.825	No	Null	2.85226	2.8612	2.84332	-0.014	0.728	No	Null	2.71271	2.71987	2.70555	0.145	0.155	No	Null	2.73884	2.66625	2.81143
436	ENSMUSG00000005483	Dnajb1	DnaJ heat shock protein family (Hsp40) member B1	No	No	No	No	-0.17	0.063	No	Null	2.1423	2.22734	2.05725	-0.024	0.717	No	Null	2.55391	2.56595	2.54187	-0.045	0.437	No	Null	2.26759	2.28993	2.24525
437	ENSMUSG00000005501	Usp40	Ubiquitin specific peptidase 40	No	No	No	No	0.027	0.647	No	Null	-3.9507	-3.96435	-3.93704	-0.027	0.556	No	Null	-3.12183	-3.10823	-3.13543	0.032	0.223	No	Null	-1.40343	-1.41921	-1.38766
438	ENSMUSG00000005506	Celf1	CUGBP, Elav-like family member 1	No	No	No	No	-0.069	0.15	No	Null	2.06029	2.095	2.02557	-0.049	0.068	No	Null	2.78295	2.80728	2.75861	-0.122	0.098	No	Null	2.303	2.36407	2.24192
439	ENSMUSG00000005510	Ndufs3	NADH:ubiquinone oxidoreductase core subunit S3	No	No	No	No	-0.079	0.077	No	Null	5.20846	5.24817	5.16874	-0.113	0.019	No	Null	5.36314	5.41981	5.30648	0.075	0.424	No	Null	5.16952	5.13202	5.20703
440	ENSMUSG00000005514	Por	P450 (cytochrome) oxidoreductase	No	No	No	No	0.054	0.566	No	Null	6.9288	6.90169	6.95591	0.043	0.606	No	Null	6.85109	6.82956	6.87261	-0.143	0.31	No	Null	6.60698	6.67828	6.53567
441	ENSMUSG00000005534	Insr	Insulin receptor	No	No	No	No	0.06	0.323	No	Null	1.68048	1.65028	1.71069	0.077	0.056	No	Null	1.36634	1.32777	1.40491	-0.165	0.17	No	Null	1.43512	1.51763	1.35261
442	ENSMUSG00000005547	Cyp2a5	Cytochrome P450, family 2, subfamily a, polypeptide 5	No	No	No	No	0.111	0.771	No	Null	4.5746	4.51907	4.63013	-0.123	0.714	No	Null	3.95506	4.01642	3.8937	0.313	0.246	No	Null	3.05142	2.89489	3.20795
443	ENSMUSG00000005566	Trim28	Tripartite motif-containing 28	No	No	No	No	0.036	0.502	No	Null	3.90653	3.88841	3.92466	-0.041	0.386	No	Null	3.98992	4.01038	3.96946	-0.161	0.129	No	Null	3.90233	3.9829	3.82176
444	ENSMUSG00000005575	Ube2m	Ubiquitin-conjugating enzyme E2M	No	No	No	No	0.031	0.361	No	Null	2.03722	2.02158	2.05287	-0.014	0.714	No	Null	2.75668	2.76373	2.74963	-0.047	0.172	No	Null	1.78055	1.8038	1.7573
445	ENSMUSG00000005580	Adcy9	Adenylate cyclase 9	No	No	No	No	0.021	0.859	No	Null	-1.95694	-1.96747	-1.94641	0.057	0.319	No	Null	-2.54661	-2.5753	-2.51791	-0.037	0.732	No	Null	-2.69243	-2.67416	-2.7107
446	ENSMUSG00000005609	Ctr9	CTR9 homolog, Paf1/RNA polymerase II complex component	No	No	No	No	0.03	0.261	No	Null	0.0309038	0.0157501	0.0460575	0.015	0.542	No	Null	-0.122903	-0.130259	-0.115548	-0.003	0.963	No	Null	0.0499726	0.0512291	0.0487161
447	ENSMUSG00000005610	Eif4g2	Eukaryotic translation initiation factor 4, gamma 2	No	No	No	No	-0.024	0.287	No	Null	3.01312	3.02537	3.00087	-0.014	0.616	No	Null	3.4991	3.50627	3.49193	-0.011	0.738	No	Null	3.50282	3.50824	3.4974
448	ENSMUSG00000005615	Pcyt1a	Phosphate cytidylyltransferase 1, choline, alpha isoform	No	No	No	No	0.008	0.908	No	Null	2.38758	2.38374	2.39141	-0.029	0.177	No	Null	2.6995	2.71389	2.68511	0.125	0.325	No	Null	2.5234	2.46092	2.58588
449	ENSMUSG00000005625	Psmd4	Proteasome (prosome, macropain) 26S subunit, non-ATPase, 4	No	No	No	No	-0.104	0.012	No	Null	2.73966	2.79159	2.68774	-0.02	0.51	No	Null	3.35102	3.36109	3.34094	0.012	0.845	No	Null	2.80633	2.80054	2.81211
450	ENSMUSG00000005656	Snx6	Sorting nexin 6	No	No	No	No	0.015	0.734	No	Null	2.83384	2.82642	2.84126	0.017	0.413	No	Null	2.58593	2.57719	2.59468	-0.012	0.843	No	Null	2.80344	2.80932	2.79757
451	ENSMUSG00000005674	Tomm40l	Translocase of outer mitochondrial membrane 40-like	No	No	No	No	n/a	n/a	No	Null	n/a	n/a	n/a	-0.035	0.647	No	Null	-4.61438	-4.59694	-4.63183	n/a	n/a	No	Null	n/a	n/a	n/a
452	ENSMUSG00000005677	Nr1i3	Nuclear receptor subfamily 1, group I, member 3	No	No	No	No	n/a	n/a	No	Null	n/a	n/a	n/a	0.092	0.773	No	Null	-7.7336	-7.77977	-7.68744	-0.179	0.37	No	Null	-7.20356	-7.1142	-7.29291
453	ENSMUSG00000005681	Apoa2	Apolipoprotein A-II	No	No	No	No	-0.184	0.313	No	Null	3.47991	3.57185	3.38797	-0.187	0.461	No	Null	3.35122	3.44483	3.2576	0.23	0.374	No	Null	3.55618	3.44097	3.67139
454	ENSMUSG00000005682	Pan2	PAN2 poly(A) specific ribonuclease subunit	No	No	No	No	0.044	0.421	No	Null	-2.98205	-3.00427	-2.95982	0.063	0.272	No	Null	-3.24002	-3.27159	-3.20845	-0.021	0.542	No	Null	-1.66124	-1.65088	-1.67161
455	ENSMUSG00000005683	Cs	Citrate synthase	No	No	No	No	-0.087	0.348	No	Null	6.13786	6.18138	6.09433	-0.044	0.284	No	Null	5.97554	5.99736	5.95372	0.052	0.761	No	Null	6.16348	6.1377	6.18926
456	ENSMUSG00000005686	Ampd3	Adenosine monophosphate deaminase 3	No	No	No	No	-0.009	0.884	No	Null	-4.4365	-4.4319	-4.44109	0.136	0.011	No	Null	-3.90497	-3.97285	-3.83708	n/a	n/a	No	Null	n/a	n/a	n/a
457	ENSMUSG00000005687	Bcas2	Breast carcinoma amplified sequence 2	No	No	No	No	0	0.998	No	Null	0.045076	0.0450142	0.0451378	-0.04	0.108	No	Null	0.0378691	0.0579601	0.017778	-0.074	0.169	No	Null	0.656031	0.693176	0.618885
458	ENSMUSG00000005698	Ctcf	CCCTC-binding factor	No	No	No	No	n/a	n/a	No	Null	n/a	n/a	n/a	0.422	0.264	No	Null	-1.7212	-1.93238	-1.51001	0.556	0.126	No	Null	-1.81201	-2.08997	-1.53404
459	ENSMUSG00000005732	Ranbp1	RAN binding protein 1	No	No	No	No	-0.05	0.257	No	Null	3.00001	3.0252	2.97482	-0.104	0.009	No	Null	3.06932	3.12154	3.01711	-0.088	0.261	No	Null	2.78712	2.83095	2.7433
460	ENSMUSG00000005779	Psmb4	Proteasome (prosome, macropain) subunit, beta type 4	No	No	No	No	-0.047	0.279	No	Null	3.87082	3.89444	3.84719	0.031	0.591	No	Null	3.56109	3.54549	3.57669	0.044	0.584	No	Null	3.37178	3.34966	3.39391
461	ENSMUSG00000005803	Sqrdl	Sulfide quinone oxidoreductase	No	No	No	No	-0.027	0.835	No	Null	3.5685	3.58215	3.55486	-0.082	0.39	No	Null	4.0345	4.07572	3.99328	0.077	0.737	No	Null	4.0774	4.03902	4.11577
462	ENSMUSG00000005804	Bloc1s6	Biogenesis of lysosomal organelles complex-1, subunit 6, pallidin	No	No	No	No	-0.176	0.029	No	Null	-3.44898	-3.36121	-3.53676	0.011	0.788	No	Null	-1.99639	-2.00204	-1.99075	n/a	n/a	No	Null	n/a	n/a	n/a
463	ENSMUSG00000005813	Metap1	Methionyl aminopeptidase 1	No	No	No	No	-0.039	0.468	No	Null	1.86999	1.88958	1.8504	-0.062	0.17	No	Null	1.9589	1.98969	1.92811	0.067	0.396	No	Null	2.26013	2.22683	2.29342
464	ENSMUSG00000005823	Gpr108	G protein-coupled receptor 108	No	No	No	No	n/a	n/a	No	Null	n/a	n/a	n/a	-0.085	0.225	No	Null	-4.65964	-4.6173	-4.70197	n/a	n/a	No	Null	n/a	n/a	n/a
465	ENSMUSG00000005846	Rsl1d1	Ribosomal L1 domain containing 1	No	No	No	No	0.024	0.775	No	Null	0.104623	0.092823	0.116424	0.064	0.586	No	Null	1.3493	1.31747	1.38112	-0.037	0.758	No	Null	0.480298	0.498957	0.461639
466	ENSMUSG00000005871	Apc	Adenomatosis polyposis coli	No	No	No	No	n/a	n/a	No	Null	n/a	n/a	n/a	0.007	0.899	No	Null	-1.12435	-1.1276	-1.1211	0.162	0.16	No	Null	-3.45259	-3.53344	-3.37174
467	ENSMUSG00000005873	Reep5	Receptor accessory protein 5	No	No	No	No	0.105	0.088	No	Null	1.77077	1.71832	1.82322	0.041	0.345	No	Null	1.29208	1.27162	1.31253	0.154	0.102	No	Null	1.4372	1.36021	1.5142
468	ENSMUSG00000005881	Ergic3	ERGIC and golgi 3	No	No	No	No	0.088	0.111	No	Null	0.374512	0.330756	0.418268	-0.016	0.603	No	Null	0.731377	0.739414	0.723339	0.015	0.79	No	Null	-0.0404267	-0.0477146	-0.0331388
469	ENSMUSG00000005882	Uqcc1	Ubiquinol-cytochrome c reductase complex assembly factor 1	No	No	No	No	n/a	n/a	No	Null	n/a	n/a	n/a	n/a	n/a	No	Null	n/a	n/a	n/a	-0.096	0.527	No	Null	-3.83686	-3.78875	-3.88497
470	ENSMUSG00000005886	Ncoa2	Nuclear receptor coactivator 2	No	No	No	No	0.044	0.56	No	Null	-3.07858	-3.10082	-3.05635	-0.091	0.014	No	Null	-3.62071	-3.57503	-3.6664	-0.107	0.064	No	Null	-2.35799	-2.30428	-2.4117
471	ENSMUSG00000005899	Smpd4	Sphingomyelin phosphodiesterase 4	No	No	No	No	n/a	n/a	No	Null	n/a	n/a	n/a	0.058	0.478	No	Null	-3.9892	-4.01827	-3.96014	0.181	0.294	No	Null	-3.50528	-3.5958	-3.41475
472	ENSMUSG00000005907	Pex1	Peroxisomal biogenesis factor 1	No	No	No	No	-0.109	0.03	No	Null	2.28865	2.34317	2.23413	0.037	0.651	No	Null	1.94587	1.92725	1.96449	0.086	0.423	No	Null	2.78557	2.74241	2.82873
473	ENSMUSG00000005936	Kctd20	Potassium channel tetramerisation domain containing 20	No	No	No	No	0.018	0.759	No	Null	-5.49026	-5.49942	-5.4811	-0.005	0.953	No	Null	-6.74527	-6.74294	-6.74759	-0.112	0.307	No	Null	-6.88487	-6.82878	-6.94096
474	ENSMUSG00000005951	Shpk	Sedoheptulokinase	No	No	No	No	-0.111	0.13	No	Null	2.89196	2.94765	2.83627	0.036	0.7	No	Null	3.05477	3.03654	3.07299	0.145	0.34	No	Null	3.26739	3.19489	3.33989
475	ENSMUSG00000005973	Rcn1	Reticulocalbin 1	No	No	No	No	0.063	0.294	No	Null	1.20148	1.17015	1.23282	0.02	0.671	No	Null	1.10025	1.09036	1.11014	-0.157	0.238	No	Null	1.62027	1.69883	1.54171
476	ENSMUSG00000005981	Trap1	TNF receptor-associated protein 1	No	No	No	No	-0.012	0.832	No	Null	5.66168	5.66772	5.65563	-0.076	0.121	No	Null	5.60858	5.64674	5.57042	0.007	0.87	No	Null	5.57642	5.5728	5.58005
477	ENSMUSG00000005982	Naa60	N(alpha)-acetyltransferase 60, NatF catalytic subunit	No	No	No	No	0.032	0.728	No	Null	-3.44236	-3.45815	-3.42658	-0.143	0.209	No	Null	-4.71471	-4.64312	-4.78631	-0.04	0.64	No	Null	-3.15177	-3.13183	-3.17171
478	ENSMUSG00000006005	Tpr	Translocated promoter region, nuclear basket protein	No	No	No	No	-0.02	0.662	No	Null	4.8841	4.89421	4.87399	-0.057	0.055	No	Null	4.51654	4.54488	4.48821	-0.107	0.193	No	Null	5.79711	5.85069	5.74354
479	ENSMUSG00000006010	BC003331	Odr4 GPCR localization factor homolog	No	No	No	No	-0.023	0.583	No	Null	1.56922	1.58062	1.55782	0.025	0.498	No	Null	1.64338	1.6308	1.65596	0.106	0.036	No	Null	1.14076	1.08757	1.19395
480	ENSMUSG00000006014	Prg4	Proteoglycan 4 (megakaryocyte stimulating factor, articular superficial zone protein)	No	No	No	No	n/a	n/a	No	Null	n/a	n/a	n/a	0.336	0.078	Yes	Up	-7.68934	-7.85721	-7.52147	n/a	n/a	No	Null	n/a	n/a	n/a
481	ENSMUSG00000006019	Dhx34	DEAH (Asp-Glu-Ala-His) box polypeptide 34	No	No	No	No	n/a	n/a	No	Null	n/a	n/a	n/a	-0.261	0.207	No	Null	-8.32139	-7.28082	-9.36195	n/a	n/a	No	Null	n/a	n/a	n/a
482	ENSMUSG00000006021	Kptn	Kaptin	No	No	No	No	0.077	0.2	No	Null	-2.28978	-2.32837	-2.25119	0.013	0.728	No	Null	-2.94154	-2.94782	-2.93527	-0.033	0.694	No	Null	-4.77523	-4.75864	-4.79181
483	ENSMUSG00000006024	Napa	N-ethylmaleimide sensitive fusion protein attachment protein alpha	No	No	No	No	0.022	0.468	No	Null	3.00729	2.9964	3.01819	-0.023	0.565	No	Null	2.92295	2.93462	2.91128	0.042	0.1	No	Null	2.85612	2.83499	2.87725
484	ENSMUSG00000006050	Sra1	Steroid receptor RNA activator 1	No	No	No	No	-0.009	0.877	No	Null	1.96949	1.97402	1.96497	-0.065	0.166	No	Null	1.92282	1.95543	1.89021	-0.114	0.194	No	Null	2.03548	2.09227	1.97868
485	ENSMUSG00000006057	Atp5g1	ATP synthase, H+ transporting, mitochondrial F0 complex, subunit C1 (subunit 9)	No	No	No	No	0.081	0.815	No	Null	3.91292	3.87266	3.95318	-0.118	0.75	No	Null	5.04004	5.099	4.98108	n/a	n/a	No	Null	n/a	n/a	n/a
486	ENSMUSG00000006058	Snf8	SNF8, ESCRT-II complex subunit, homolog (S. cerevisiae)	No	No	No	No	-0.057	0.134	No	Null	0.486699	0.515009	0.458389	-0.008	0.727	No	Null	0.902677	0.906872	0.898482	0.024	0.609	No	Null	0.732644	0.720721	0.744566
487	ENSMUSG00000006095	Tbcb	Tubulin folding cofactor B	No	No	No	No	-0.098	0.016	No	Null	2.16508	2.21413	2.11603	-0.084	0.031	No	Null	2.56607	2.60831	2.52383	0	0.997	No	Null	2.34974	2.34957	2.34991
488	ENSMUSG00000006127	Inpp5k	Inositol polyphosphate 5-phosphatase K	No	No	No	No	0.091	0.135	No	Null	-2.90243	-2.9481	-2.85676	0.016	0.593	No	Null	-3.17927	-3.18733	-3.17121	0.05	0.574	No	Null	-2.86298	-2.88783	-2.83812
489	ENSMUSG00000006134	Crkl	V-crk avian sarcoma virus CT10 oncogene homolog-like	No	No	No	No	-0.033	0.464	No	Null	1.38663	1.40323	1.37002	-0.051	0.115	No	Null	1.80378	1.82915	1.77842	0.024	0.69	No	Null	1.26667	1.25453	1.2788
490	ENSMUSG00000006169	Clint1	Clathrin interactor 1	No	No	No	No	-0.025	0.41	No	Null	3.65664	3.6692	3.64409	-0.061	0.031	No	Null	3.61536	3.64566	3.58505	-0.063	0.302	No	Null	3.8124	3.84405	3.78074
491	ENSMUSG00000006191	Cdkal1	CDK5 regulatory subunit associated protein 1-like 1	No	No	No	No	0.09	0.139	No	Null	-1.60958	-1.65436	-1.56481	-0.039	0.448	No	Null	-4.27329	-4.2537	-4.29287	-0.163	0.009	No	Null	-0.945757	-0.864117	-1.0274
492	ENSMUSG00000006219	Fblim1	Filamin binding LIM protein 1	No	No	No	No	n/a	n/a	No	Null	n/a	n/a	n/a	-0.228	0.003	No	Null	-5.03815	-4.92408	-5.15223	-0.103	0.38	No	Null	-4.8807	-4.82926	-4.93214
493	ENSMUSG00000006262	Mob1b	MOB kinase activator 1B	No	No	No	No	-0.005	0.886	No	Null	0.472716	0.475338	0.470094	-0.124	0.08	No	Null	0.650845	0.712944	0.588747	-0.021	0.631	No	Null	0.197952	0.208624	0.187279
494	ENSMUSG00000006273	Atp6v1b2	ATPase, H+ transporting, lysosomal V1 subunit B2	No	No	No	No	-0.055	0.298	No	Null	2.63298	2.66067	2.60529	0.027	0.419	No	Null	2.17624	2.16292	2.18956	-0.091	0.353	No	Null	2.15604	2.20177	2.11031
495	ENSMUSG00000006276	Eps15l1	Epidermal growth factor receptor pathway substrate 15-like 1	No	No	No	No	-0.034	0.286	No	Null	2.80388	2.82072	2.78704	-0.037	0.083	No	Null	2.68555	2.7042	2.6669	-0.095	0.151	No	Null	2.97167	3.01909	2.92425
496	ENSMUSG00000006281	Tep1	Telomerase associated protein 1	No	No	No	No	0.096	0.337	No	Null	-1.00023	-1.04825	-0.952215	0.065	0.261	No	Null	-2.09298	-2.12551	-2.06046	0.184	0.167	No	Null	-3.8822	-3.97398	-3.79043
497	ENSMUSG00000006288	Ttc5	Tetratricopeptide repeat domain 5	No	No	No	No	n/a	n/a	No	Null	n/a	n/a	n/a	0.071	0.666	No	Null	-6.71859	-6.75386	-6.68333	n/a	n/a	No	Null	n/a	n/a	n/a
498	ENSMUSG00000006289	Osgep	O-sialoglycoprotein endopeptidase	No	No	No	No	0.015	0.689	No	Null	-0.459441	-0.466701	-0.452181	-0.003	0.915	No	Null	-0.0181238	-0.0163795	-0.0198681	-0.011	0.795	No	Null	0.354737	0.360388	0.349085
499	ENSMUSG00000006299	Aamp	Angio-associated migratory protein	No	No	No	No	0.028	0.795	No	Null	0.747454	0.733278	0.761631	-0.123	0.447	No	Null	0.842862	0.904439	0.781284	0.036	0.697	No	Null	-0.501537	-0.519783	-0.483291
500	ENSMUSG00000006301	Tmbim1	Transmembrane BAX inhibitor motif containing 1	No	No	No	No	0.008	0.93	No	Null	-3.09403	-3.09782	-3.09025	n/a	n/a	No	Null	n/a	n/a	n/a	n/a	n/a	No	Null	n/a	n/a	n/a
501	ENSMUSG00000006304	Arpc2	Actin related protein 2/3 complex, subunit 2	No	No	No	No	-0.032	0.383	No	Null	5.39388	5.40981	5.37795	-0.015	0.44	No	Null	5.63698	5.64466	5.6293	-0.116	0.163	No	Null	5.29944	5.35723	5.24165
502	ENSMUSG00000006315	Tmem147	Transmembrane protein 147	No	No	No	No	0.005	0.934	No	Null	-1.31827	-1.32079	-1.31576	n/a	n/a	No	Null	n/a	n/a	n/a	n/a	n/a	No	Null	n/a	n/a	n/a
503	ENSMUSG00000006333	Rps9	Ribosomal protein S9	No	No	No	No	-0.071	0.329	No	Null	5.18776	5.22301	5.1525	-0.131	0.116	No	Null	5.90337	5.96869	5.83805	-0.154	0.097	No	Null	5.42584	5.50279	5.34889
504	ENSMUSG00000006335	Tfpt	TCF3 (E2A) fusion partner	No	No	No	No	-0.191	0.24	No	Null	-7.14707	-7.05178	-7.24235	-0.049	0.837	No	Null	-6.54336	-6.519	-6.56773	-0.058	0.692	No	Null	-7.04022	-7.011	-7.06944
505	ENSMUSG00000006342	Susd2	Sushi domain containing 2	No	No	No	No	0.23	0.242	No	Null	-1.79921	-1.91441	-1.684	0.026	0.851	No	Null	0.699927	0.686776	0.713079	0.039	0.857	No	Null	0.448214	0.428602	0.467825
506	ENSMUSG00000006344	Ggt5	Gamma-glutamyltransferase 5	No	No	No	No	0.123	0.059	No	Null	-0.997809	-1.05943	-0.936184	0.067	0.161	No	Null	-0.950237	-0.983759	-0.916716	0.261	0.154	No	Null	-0.26119	-0.391831	-0.130548
507	ENSMUSG00000006356	Crip2	Cysteine rich protein 2	No	No	No	No	0.053	0.48	No	Null	3.9128	3.88654	3.93906	-0.016	0.719	No	Null	3.31053	3.31863	3.30242	-0.081	0.611	No	Null	4.15461	4.19515	4.11407
508	ENSMUSG00000006360	Crip1	Cysteine-rich protein 1 (intestinal)	No	No	No	No	-0.033	0.82	No	Null	1.61505	1.63136	1.59875	-0.034	0.834	No	Null	1.0133	1.03037	0.996232	-0.093	0.828	No	Null	0.0872453	0.133662	0.0408282
509	ENSMUSG00000006369	Fbln1	Fibulin 1	No	No	No	No	n/a	n/a	No	Null	n/a	n/a	n/a	-0.061	0.517	No	Null	-1.46755	-1.43715	-1.49796	0.079	0.813	No	Null	-1.2529	-1.29252	-1.21328
510	ENSMUSG00000006373	Pgrmc1	Progesterone receptor membrane component 1	No	No	No	No	-0.073	0.426	No	Null	5.46625	5.50295	5.42954	0.001	0.993	No	Null	5.57218	5.57172	5.57265	0.108	0.474	No	Null	5.1927	5.13884	5.24655
511	ENSMUSG00000006378	Gcat	Glycine C-acetyltransferase (2-amino-3-ketobutyrate-coenzyme A ligase)	No	No	No	No	-0.052	0.455	No	Null	3.93131	3.95745	3.90516	0.03	0.411	No	Null	3.58104	3.56603	3.59605	-0.106	0.262	No	Null	3.17007	3.22318	3.11697
512	ENSMUSG00000006392	Med8	Mediator complex subunit 8	No	No	No	No	-0.035	0.553	No	Null	-4.92537	-4.9078	-4.94293	-0.035	0.558	No	Null	-2.43476	-2.41708	-2.45245	-0.007	0.889	No	Null	-3.00558	-3.00205	-3.00911
513	ENSMUSG00000006412	Pfdn2	Prefoldin 2	No	No	No	No	0.012	0.687	No	Null	2.84572	2.83986	2.85157	-0.08	0.03	No	Null	2.17165	2.21173	2.13156	0.017	0.739	No	Null	2.47964	2.4712	2.48808
514	ENSMUSG00000006418	Rnf114	Ring finger protein 114	No	No	No	No	-0.051	0.164	No	Null	0.615017	0.640322	0.589712	-0.061	0.102	No	Null	1.17014	1.20079	1.13948	0.034	0.446	No	Null	0.829236	0.812047	0.846426
515	ENSMUSG00000006423	C330007P06Rik	RIKEN cDNA C330007P06 gene	No	No	No	No	0.018	0.733	No	Null	-2.1477	-2.15669	-2.13871	n/a	n/a	No	Null	n/a	n/a	n/a	-0.059	0.17	No	Null	-2.22563	-2.19595	-2.25532
516	ENSMUSG00000006442	Srm	Spermidine synthase	No	No	No	No	-0.043	0.346	No	Null	2.56329	2.5846	2.54198	-0.097	0.088	No	Null	2.95258	3.00091	2.90425	-0.152	0.039	No	Null	2.32092	2.39713	2.24472
517	ENSMUSG00000006445	Epha2	Eph receptor A2	No	No	No	No	-0.075	0.378	No	Null	-3.78458	-3.74727	-3.82189	0.114	0.273	No	Null	-3.83333	-3.89014	-3.77652	-0.073	0.286	No	Null	-3.04986	-3.01348	-3.08625
518	ENSMUSG00000006456	Rbm14	RNA binding motif protein 14	No	No	No	No	-0.047	0.356	No	Null	3.18845	3.21195	3.16494	-0.043	0.154	No	Null	3.306	3.32747	3.28454	-0.073	0.198	No	Null	3.34063	3.3769	3.30436
519	ENSMUSG00000006494	Pdk1	Pyruvate dehydrogenase kinase, isoenzyme 1	No	No	No	No	-0.07	0.558	No	Null	2.19014	2.22503	2.15526	0.06	0.665	No	Null	2.21681	2.18702	2.2466	0.085	0.66	No	Null	2.2145	2.17217	2.25682
520	ENSMUSG00000006498	Ptbp1	Polypyrimidine tract binding protein 1	No	No	No	No	-0.106	0.132	No	Null	3.88138	3.93457	3.82818	-0.091	0.036	No	Null	4.00204	4.04751	3.95656	-0.109	0.158	No	Null	3.88927	3.94367	3.83487
521	ENSMUSG00000006517	Mvd	Mevalonate (diphospho) decarboxylase	No	No	No	No	0.076	0.501	No	Null	0.750838	0.712752	0.788925	-0.073	0.494	No	Null	1.36039	1.3968	1.32399	0.521	0.187	No	Null	-0.507805	-0.768535	-0.247075
522	ENSMUSG00000006522	Itih3	Inter-alpha trypsin inhibitor, heavy chain 3	No	No	No	No	-0.098	0.708	No	Null	-0.439328	-0.390544	-0.488113	0.049	0.818	No	Null	0.0583921	0.0339466	0.0828377	0.259	0.422	No	Null	0.58505	0.455631	0.714468
523	ENSMUSG00000006529	Itih1	Inter-alpha trypsin inhibitor, heavy chain 1	No	No	No	No	-0.027	0.259	No	Null	2.6825	2.69608	2.66892	0.074	0.419	No	Null	1.72424	1.68739	1.7611	-0.035	0.492	No	Null	2.8397	2.85731	2.8221
524	ENSMUSG00000006567	Atp7b	ATPase, Cu++ transporting, beta polypeptide	No	No	No	No	0.015	0.534	No	Null	-0.853611	-0.861321	-0.845901	-0.015	0.845	No	Null	-1.2807	-1.27343	-1.28796	-0.002	0.972	No	Null	-1.4062	-1.40514	-1.40725
525	ENSMUSG00000006589	Aprt	Adenine phosphoribosyl transferase	No	No	No	No	0.059	0.34	No	Null	2.61145	2.58196	2.64094	-0.045	0.418	No	Null	3.12961	3.15188	3.10734	-0.165	0.239	No	Null	3.1722	3.25473	3.08967
526	ENSMUSG00000006611	Hfe	Hemochromatosis	No	No	No	No	0.211	0.034	No	Null	-0.341205	-0.446867	-0.235543	-0.124	0.069	No	Null	-0.30202	-0.240149	-0.363891	-0.109	0.112	No	Null	0.223454	0.278137	0.168771
527	ENSMUSG00000006673	Qrich1	Glutamine-rich 1	No	No	No	No	0.095	0.258	No	Null	-4.07065	-4.11794	-4.02335	-0.039	0.224	No	Null	-0.782482	-0.762786	-0.802179	-0.081	0.131	No	Null	-0.34499	-0.304494	-0.385485
528	ENSMUSG00000006676	Usp19	Ubiquitin specific peptidase 19	No	No	No	No	0.005	0.84	No	Null	-0.0910772	-0.0936649	-0.0884895	0.033	0.337	No	Null	0.352914	0.336445	0.369383	-0.064	0.287	No	Null	0.798352	0.830292	0.766411
529	ENSMUSG00000006699	Cdc42	Cell division cycle 42	No	No	No	No	0.046	0.44	No	Null	4.14512	4.1222	4.16804	0.071	0.16	No	Null	4.4945	4.45925	4.52976	0.11	0.18	No	Null	4.2123	4.15732	4.26728
530	ENSMUSG00000006717	Acot13	Acyl-CoA thioesterase 13	No	No	No	No	-0.132	0.093	No	Null	5.20669	5.27275	5.14063	-0.133	0.18	No	Null	4.73726	4.80374	4.67078	0.191	0.216	No	Null	5.53317	5.43763	5.62872
531	ENSMUSG00000006728	Cdk4	Cyclin-dependent kinase 4	No	No	No	No	-0.029	0.715	No	Null	-4.02358	-4.00903	-4.03814	0.038	0.49	No	Null	-3.93856	-3.95747	-3.91965	0.108	0.453	No	Null	-3.20038	-3.25452	-3.14624
532	ENSMUSG00000006731	B4galnt1	Beta-1,4-N-acetyl-galactosaminyl transferase 1	No	No	No	No	-0.051	0.358	No	Null	-2.07155	-2.04584	-2.09727	-0.051	0.409	No	Null	-1.50955	-1.48414	-1.53496	-0.252	0.119	No	Null	-1.40803	-1.28209	-1.53398
533	ENSMUSG00000006732	Mettl1	Methyltransferase like 1	No	No	No	No	0.064	0.254	No	Null	-2.93704	-2.96882	-2.90526	0.486	0.15	No	Null	-3.17029	-3.41306	-2.92752	0.135	0.064	No	Null	-4.53039	-4.59768	-4.4631
534	ENSMUSG00000006736	Tspan31	Tetraspanin 31	No	No	No	No	-0.01	0.883	No	Null	0.596512	0.601288	0.591736	-0.034	0.725	No	Null	0.969324	0.98646	0.952188	-0.151	0.353	No	Null	0.874076	0.949605	0.798547
535	ENSMUSG00000006740	Kif5b	Kinesin family member 5B	No	No	No	No	0.014	0.811	No	Null	3.79002	3.78296	3.79708	0.02	0.57	No	Null	3.64734	3.63709	3.65759	0.073	0.038	No	Null	4.1603	4.12396	4.19663
536	ENSMUSG00000006763	Saal1	Serum amyloid A-like 1	No	No	No	No	0.183	0.032	No	Null	-3.25831	-3.34985	-3.16677	0.018	0.659	No	Null	-0.182587	-0.191706	-0.173468	0.063	0.279	No	Null	-3.88877	-3.92035	-3.8572
537	ENSMUSG00000006782	Cnp	2',3'-cyclic nucleotide 3' phosphodiesterase	No	No	No	No	0.01	0.903	No	Null	-0.467738	-0.472936	-0.46254	0.139	0.09	No	Null	-0.209206	-0.278711	-0.139701	-0.178	0.235	No	Null	-1.6351	-1.54585	-1.72434
538	ENSMUSG00000006818	Sod2	Superoxide dismutase 2, mitochondrial	No	No	No	No	-0.148	0.042	No	Null	7.0401	7.11428	6.96591	-0.153	0.017	No	Null	6.81786	6.89432	6.74139	-0.192	0.14	No	Null	7.17782	7.27367	7.08198
539	ENSMUSG00000006850	Tmco6	Transmembrane and coiled-coil domains 6	No	No	No	No	0.226	0.076	No	Null	-2.44541	-2.55854	-2.33228	0.034	0.637	No	Null	-2.10039	-2.11761	-2.08318	-0.023	0.79	No	Null	-2.8673	-2.85556	-2.87905
540	ENSMUSG00000006906	Stambp	STAM binding protein	No	No	No	No	0.003	0.921	No	Null	-1.90619	-1.90772	-1.90465	0.02	0.629	No	Null	-0.886815	-0.896776	-0.876854	0.039	0.075	No	Null	-0.614576	-0.634186	-0.594966
541	ENSMUSG00000006932	Ctnnb1	Catenin (cadherin associated protein), beta 1	No	No	No	No	0.056	0.482	No	Null	3.63747	3.60966	3.66528	0.066	0.314	No	Null	4.21035	4.17722	4.24348	-0.059	0.413	No	Null	3.80097	3.83044	3.7715
542	ENSMUSG00000006941	Eif1b	Eukaryotic translation initiation factor 1B	No	No	No	No	-0.165	0.057	No	Null	-5.57133	-5.48859	-5.65406	n/a	n/a	No	Null	n/a	n/a	n/a	-0.088	0.358	No	Null	-5.99217	-5.94798	-6.03636
543	ENSMUSG00000006998	Psmd2	Proteasome (prosome, macropain) 26S subunit, non-ATPase, 2	No	No	No	No	-0.054	0.148	No	Null	5.05463	5.08165	5.0276	-0.013	0.74	No	Null	5.12	5.12643	5.11357	-0.021	0.726	No	Null	5.3104	5.32107	5.29973
544	ENSMUSG00000007029	Vars	Valyl-tRNA synthetase	No	No	No	No	-0.104	0.133	No	Null	4.91048	4.9626	4.85836	-0.133	0.008	No	Null	4.97052	5.03714	4.9039	-0.19	0.025	No	Null	4.59392	4.68874	4.4991
545	ENSMUSG00000007036	Abhd16a	Abhydrolase domain containing 16A	No	No	No	No	0.039	0.603	No	Null	0.104873	0.0856052	0.12414	0.053	0.434	No	Null	0.117211	0.0908401	0.143583	0.106	0.339	No	Null	-0.271106	-0.324206	-0.218006
546	ENSMUSG00000007038	Neu1	Neuraminidase 1	No	No	No	No	0.127	0.121	No	Null	-1.33634	-1.40005	-1.27264	-0.106	0.13	No	Null	-0.206012	-0.153181	-0.258843	-0.059	0.542	No	Null	-1.73456	-1.7052	-1.76391
547	ENSMUSG00000007039	Ddah2	Dimethylarginine dimethylaminohydrolase 2	No	No	No	No	-0.028	0.738	No	Null	-1.02595	-1.01186	-1.04003	-0.042	0.171	No	Null	-0.358651	-0.337512	-0.37979	-0.105	0.389	No	Null	-0.870135	-0.817556	-0.922714
548	ENSMUSG00000007041	Clic1	Chloride intracellular channel 1	No	No	No	No	0.063	0.136	No	Null	3.18919	3.15776	3.22062	-0.026	0.431	No	Null	2.85807	2.87088	2.84527	-0.002	0.979	No	Null	3.15007	3.15126	3.14887
549	ENSMUSG00000007050	Lsm2	LSM2 homolog, U6 small nuclear RNA and mRNA degradation associated	No	No	No	No	-0.08	0.364	No	Null	0.791506	0.831454	0.751558	0.047	0.357	No	Null	-2.11612	-2.13955	-2.0927	-0.063	0.231	No	Null	-2.63113	-2.59964	-2.66261
550	ENSMUSG00000007338	Mrpl49	Mitochondrial ribosomal protein L49	No	No	No	No	-0.032	0.296	No	Null	1.85627	1.87222	1.84032	-0.078	0.019	No	Null	1.42844	1.46751	1.38938	-0.069	0.119	No	Null	1.22852	1.26293	1.19412
551	ENSMUSG00000007411	Mark3	MAP/microtubule affinity regulating kinase 3	No	No	No	No	0.04	0.742	No	Null	0.595416	0.575589	0.615242	-0.145	0.081	No	Null	0.29918	0.371441	0.226919	0.138	0.471	No	Null	0.669841	0.600758	0.738924
552	ENSMUSG00000007458	M6pr	Mannose-6-phosphate receptor, cation dependent	No	No	No	No	-0.101	0.023	No	Null	2.38117	2.43169	2.33064	-0.005	0.865	No	Null	2.31023	2.31296	2.30751	-0.024	0.541	No	Null	3.32615	3.3383	3.31399
553	ENSMUSG00000007476	Lrrc8a	Leucine rich repeat containing 8A	No	No	No	No	0.031	0.601	No	Null	1.22845	1.21297	1.24393	0.051	0.5	No	Null	-5.66629	-5.69166	-5.64092	0.018	0.651	No	Null	0.871877	0.863031	0.880723
554	ENSMUSG00000007564	Ppp2r1a	Protein phosphatase 2, regulatory subunit A, alpha	No	No	No	No	-0.056	0.118	No	Null	4.81249	4.84039	4.78459	-0.024	0.471	No	Null	4.76371	4.77584	4.75157	0.024	0.641	No	Null	4.8555	4.8433	4.8677
555	ENSMUSG00000007603	Dus3l	Dihydrouridine synthase 3-like (S. cerevisiae)	No	No	No	No	0.077	0.415	No	Null	-1.38778	-1.42637	-1.3492	0.032	0.143	No	Null	-0.905646	-0.921428	-0.889865	0.012	0.779	No	Null	-1.12855	-1.13476	-1.12235
556	ENSMUSG00000007610	Gtpbp3	GTP binding protein 3	No	No	No	No	0.067	0.797	No	Null	-5.98308	-6.01646	-5.9497	n/a	n/a	No	Null	n/a	n/a	n/a	-0.111	0.548	No	Null	-7.16668	-7.11094	-7.22241
557	ENSMUSG00000007617	Homer1	Homer scaffolding protein 1	No	No	No	No	0.05	0.472	No	Null	-3.05507	-3.08017	-3.02998	0.038	0.474	No	Null	-2.80214	-2.82099	-2.78328	0.076	0.111	No	Null	-2.5512	-2.58925	-2.51314
558	ENSMUSG00000007655	Cav1	Caveolin 1, caveolae protein	No	No	No	No	0.26	0.261	No	Null	-0.0943941	-0.22444	0.0356522	0.191	0.39	No	Null	1.30721	1.21188	1.40253	0.217	0.488	No	Null	1.63673	1.52809	1.74536
559	ENSMUSG00000007656	Arpp19	CAMP-regulated phosphoprotein 19	No	No	No	No	0.031	0.62	No	Null	1.35378	1.33845	1.36911	-0.102	0.152	No	Null	1.36437	1.41552	1.31321	-0.19	0.392	No	Null	0.590295	0.685177	0.495414
560	ENSMUSG00000007659	Bcl2l1	BCL2-like 1	No	No	No	No	0.109	0.185	No	Null	-2.44809	-2.50247	-2.39371	-0.006	0.915	No	Null	-0.555164	-0.552354	-0.557974	0.02	0.84	No	Null	-2.43222	-2.44206	-2.42238
561	ENSMUSG00000007670	Khsrp	KH-type splicing regulatory protein	No	No	No	No	-0.05	0.301	No	Null	4.47806	4.50328	4.45284	-0.091	0.025	No	Null	4.80003	4.84538	4.75468	-0.083	0.128	No	Null	4.63883	4.68022	4.59745
562	ENSMUSG00000007721	Ccdc124	Coiled-coil domain containing 124	No	No	No	No	-0.076	0.184	No	Null	1.21977	1.25787	1.18168	-0.058	0.288	No	Null	1.24367	1.27272	1.21462	0.035	0.424	No	Null	0.966054	0.948683	0.983425
563	ENSMUSG00000007739	Cct4	Chaperonin containing Tcp1, subunit 4 (delta)	No	No	No	No	-0.058	0.247	No	Null	4.98565	5.01447	4.95683	-0.006	0.894	No	Null	4.85995	4.86284	4.85706	-0.023	0.746	No	Null	4.97953	4.99102	4.96804
564	ENSMUSG00000007777	0610009B22Rik	RIKEN cDNA 0610009B22 gene	No	No	No	No	0.028	0.559	No	Null	-1.66593	-1.6799	-1.65196	0.023	0.626	No	Null	-2.84312	-2.85441	-2.83182	-0.075	0.015	No	Null	-2.18692	-2.1496	-2.22425
565	ENSMUSG00000007812	Zfp655	Zinc finger protein 655	No	No	No	No	n/a	n/a	No	Null	n/a	n/a	n/a	n/a	n/a	No	Null	n/a	n/a	n/a	0.06	0.57	No	Null	-4.92192	-4.9517	-4.89214
566	ENSMUSG00000007815	Rhoa	Ras homolog family member A	No	No	No	No	0.013	0.843	No	Null	4.00375	3.99737	4.01013	0.056	0.17	No	Null	4.21452	4.18654	4.2425	-0.014	0.821	No	Null	2.81634	2.82327	2.80941
567	ENSMUSG00000007817	Zmiz1	Zinc finger, MIZ-type containing 1	No	No	No	No	-0.042	0.224	No	Null	-1.34156	-1.32064	-1.36248	-0.013	0.754	No	Null	-1.58042	-1.57415	-1.58668	0.066	0.139	No	Null	-1.89419	-1.92699	-1.86139
568	ENSMUSG00000007833	Aldh16a1	Aldehyde dehydrogenase 16 family, member A1	No	No	No	No	-0.057	0.439	No	Null	3.2514	3.27995	3.22285	-0.019	0.798	No	Null	2.6975	2.70678	2.68821	0.094	0.442	No	Null	3.3248	3.27784	3.37176
569	ENSMUSG00000007836	Hnrnpa0	Heterogeneous nuclear ribonucleoprotein A0	No	No	No	No	-0.032	0.673	No	Null	3.53883	3.55471	3.52294	-0.106	0.032	No	Null	3.24069	3.29371	3.18767	-0.061	0.473	No	Null	3.88222	3.91259	3.85185
570	ENSMUSG00000007850	Hnrnph1	Heterogeneous nuclear ribonucleoprotein H1	No	No	No	No	0.015	0.74	No	Null	0.858354	0.85067	0.866039	0.011	0.777	No	Null	0.949268	0.943953	0.954582	-0.058	0.467	No	Null	0.863051	0.892047	0.834054
571	ENSMUSG00000007880	Arid1a	AT rich interactive domain 1A (SWI-like)	No	No	No	No	-0.022	0.659	No	Null	-1.47799	-1.46705	-1.48894	-0.011	0.867	No	Null	-2.24157	-2.23598	-2.24715	-0.085	0.215	No	Null	-0.143764	-0.10149	-0.186038
572	ENSMUSG00000007891	Ctsd	Cathepsin D	No	No	No	No	0.048	0.65	No	Null	5.36426	5.34001	5.38851	-0.105	0.016	No	Null	5.74994	5.80233	5.69754	0.099	0.661	No	Null	5.54602	5.4965	5.59553
573	ENSMUSG00000007892	Rplp1	Ribosomal protein, large, P1	No	No	No	No	-0.102	0.228	No	Null	2.8809	2.93176	2.83003	-0.032	0.764	No	Null	2.36782	2.38358	2.35205	-0.145	0.006	No	Null	2.75959	2.83189	2.68728
574	ENSMUSG00000008035	Mid1ip1	Mid1 interacting protein 1 (gastrulation specific G12-like (zebrafish))	No	No	No	No	0.547	0.019	Yes	Up	-2.84681	-3.12013	-2.5735	-0.112	0.483	No	Null	-4.01111	-3.955	-4.06722	0.209	0.35	No	Null	-5.23739	-5.34195	-5.13283
575	ENSMUSG00000008036	Ap2s1	Adaptor-related protein complex 2, sigma 1 subunit	No	No	No	No	-0.08	0.045	No	Null	0.496563	0.536422	0.456704	-0.095	0.014	No	Null	0.642229	0.689968	0.594489	-0.035	0.453	No	Null	0.621862	0.639539	0.604185
576	ENSMUSG00000008140	Emc10	ER membrane protein complex subunit 10	No	No	No	No	-0.078	0.032	No	Null	-0.419387	-0.380602	-0.458171	0.008	0.926	No	Null	1.29479	1.291	1.29858	-0.009	0.9	No	Null	0.524117	0.528825	0.519408
577	ENSMUSG00000008167	Fbxw9	F-box and WD-40 domain protein 9	No	No	No	No	n/a	n/a	No	Null	n/a	n/a	n/a	-0.106	0.503	No	Null	-6.31864	-6.26569	-6.37159	n/a	n/a	No	Null	n/a	n/a	n/a
578	ENSMUSG00000008226	Scrn3	Secernin 3	No	No	No	No	-0.089	0.063	No	Null	3.0658	3.11013	3.02148	-0.032	0.562	No	Null	2.94553	2.96168	2.92938	0.059	0.502	No	Null	3.13344	3.10417	3.16271
579	ENSMUSG00000008301	Phax	Phosphorylated adaptor for RNA export	No	No	No	No	-0.033	0.573	No	Null	-2.2614	-2.2447	-2.2781	-0.036	0.267	No	Null	-1.38409	-1.36594	-1.40223	-0.047	0.349	No	Null	-2.79611	-2.77284	-2.81939
580	ENSMUSG00000008305	Tle1	Transducin-like enhancer of split 1	No	No	No	No	0.071	0.604	No	Null	-5.88721	-5.92269	-5.85173	0.025	0.682	No	Null	-4.39013	-4.40283	-4.37743	-0.078	0.705	No	Null	-6.29066	-6.25151	-6.32981
581	ENSMUSG00000008333	Snrpb2	U2 small nuclear ribonucleoprotein B	No	No	No	No	0.02	0.693	No	Null	1.52209	1.51232	1.53187	-0.072	0.011	No	Null	1.19806	1.23404	1.16207	-0.083	0.12	No	Null	2.12887	2.17058	2.08716
582	ENSMUSG00000008348	Ubc	Ubiquitin C	No	No	No	No	n/a	n/a	No	Null	n/a	n/a	n/a	-0.039	0.366	No	Null	6.07002	6.08946	6.05058	-0.04	0.42	No	Null	5.99857	6.01858	5.97857
583	ENSMUSG00000008373	Prpf31	Pre-mRNA processing factor 31	No	No	No	No	0.059	0.353	No	Null	0.992723	0.963239	1.02221	-0.114	0.053	No	Null	0.254581	0.311503	0.19766	-0.079	0.257	No	Null	0.908436	0.947775	0.869098
584	ENSMUSG00000008393	Carhsp1	Calcium regulated heat stable protein 1	No	No	No	No	-0.191	0.006	No	Null	0.995966	1.0916	0.900329	-0.074	0.282	No	Null	1.21073	1.24777	1.1737	0.016	0.897	No	Null	-1.34252	-1.35035	-1.33469
585	ENSMUSG00000008429	Herpud2	HERPUD family member 2	No	No	No	No	-0.197	0.028	No	Null	-2.39002	-2.29167	-2.48837	0.022	0.777	No	Null	-2.35815	-2.36912	-2.34719	0.106	0.338	No	Null	-2.26913	-2.32237	-2.21589
586	ENSMUSG00000008435	Rdh13	Retinol dehydrogenase 13 (all-trans and 9-cis)	No	No	No	No	-0.016	0.856	No	Null	-0.0917988	-0.0838009	-0.0997967	-0.021	0.697	No	Null	-1.76804	-1.75738	-1.7787	0.027	0.672	No	Null	-0.169059	-0.182322	-0.155797
587	ENSMUSG00000008450	Nutf2	Nuclear transport factor 2	No	No	No	No	-0.019	0.708	No	Null	2.51784	2.52714	2.50855	-0.104	0.002	No	Null	2.6464	2.69827	2.59453	-0.054	0.383	No	Null	2.54873	2.57548	2.52198
588	ENSMUSG00000008475	Arpc5	Actin related protein 2/3 complex, subunit 5	No	No	No	No	-0.014	0.784	No	Null	2.93092	2.93791	2.92393	-0.026	0.363	No	Null	2.86994	2.88319	2.8567	-0.039	0.655	No	Null	2.82571	2.84507	2.80635
589	ENSMUSG00000008540	Mgst1	Microsomal glutathione S-transferase 1	No	No	No	No	-0.175	0.197	No	Null	5.09538	5.18294	5.00781	-0.002	0.987	No	Null	4.54897	4.54974	4.5482	0.053	0.707	No	Null	5.70361	5.67696	5.73025
590	ENSMUSG00000008575	Nfib	Nuclear factor I/B	No	No	No	No	0.047	0.412	No	Null	0.732387	0.70907	0.755705	0.03	0.583	No	Null	-1.16812	-1.18291	-1.15333	0.029	0.451	No	Null	-0.716126	-0.730795	-0.701457
591	ENSMUSG00000008604	Ubqln4	Ubiquilin 4	No	No	No	No	-0.165	0.074	No	Null	-1.7357	-1.65337	-1.81803	-0.053	0.381	No	Null	-2.46744	-2.44103	-2.49386	0.266	0.394	No	Null	-1.58934	-1.72254	-1.45613
592	ENSMUSG00000008668	Rps18	Ribosomal protein S18	No	No	No	No	-0.054	0.315	No	Null	5.17824	5.20544	5.15105	-0.115	0.102	No	Null	5.50803	5.56559	5.45047	-0.145	0.015	No	Null	5.31407	5.38646	5.24168
593	ENSMUSG00000008682	Rpl10	Ribosomal protein L10	No	No	No	No	-0.072	0.253	No	Null	4.37015	4.40634	4.33396	-0.055	0.515	No	Null	4.78935	4.81694	4.76175	-0.183	0.003	No	Null	4.85016	4.94179	4.75853
594	ENSMUSG00000008683	Rps15a	Ribosomal protein S15A	No	No	No	No	-0.057	0.425	No	Null	4.64793	4.67622	4.61964	-0.073	0.309	No	Null	5.13307	5.16935	5.0968	-0.173	0.003	No	Null	5.13582	5.22255	5.04909
595	ENSMUSG00000008763	Man1a2	Mannosidase, alpha, class 1A, member 2	No	No	No	No	-0.043	0.399	No	Null	-3.94288	-3.92162	-3.96415	-0.027	0.488	No	Null	-2.86199	-2.84826	-2.87573	-0.098	0.142	No	Null	-1.80904	-1.76002	-1.85805
596	ENSMUSG00000008822	Acyp1	Acylphosphatase 1, erythrocyte (common) type	No	No	No	No	-0.019	0.537	No	Null	1.48658	1.4962	1.47695	-0.093	0.006	No	Null	1.42655	1.47283	1.38026	-0.024	0.708	No	Null	1.66329	1.67547	1.65111
597	ENSMUSG00000008845	Cd163	CD163 antigen	No	No	No	No	0.431	0.131	No	Null	-0.515045	-0.730767	-0.299323	0.085	0.462	No	Null	0.32507	0.282338	0.367802	-0.096	0.689	No	Null	-0.917336	-0.869437	-0.965234
598	ENSMUSG00000008855	Hdac5	Histone deacetylase 5	No	No	No	No	-0.073	0.392	No	Null	-3.47651	-3.44023	-3.51279	n/a	n/a	No	Null	n/a	n/a	n/a	0	0.999	No	Null	-2.72949	-2.72943	-2.72955
599	ENSMUSG00000008859	Rala	V-ral simian leukemia viral oncogene A (ras related)	No	No	No	No	0.036	0.516	No	Null	0.931334	0.913303	0.949365	0.093	0.035	No	Null	1.4269	1.38037	1.47344	0.059	0.374	No	Null	1.09538	1.06602	1.12474
600	ENSMUSG00000008892	Vdac3	Voltage-dependent anion channel 3	No	No	No	No	-0.064	0.373	No	Null	4.18454	4.21651	4.15257	-0.036	0.59	No	Null	4.35093	4.36882	4.33304	0.012	0.845	No	Null	4.70303	4.69723	4.70882
601	ENSMUSG00000008976	Gabpa	GA repeat binding protein, alpha	No	No	No	No	-0.029	0.66	No	Null	-5.16011	-5.14548	-5.17473	-0.042	0.515	No	Null	-4.45533	-4.43424	-4.47642	-0.01	0.863	No	Null	-1.98277	-1.97797	-1.98757
602	ENSMUSG00000009013	Dynll1	Dynein light chain LC8-type 1	No	No	No	No	0.053	0.562	No	Null	-3.46067	-3.487	-3.43435	-0.053	0.69	No	Null	-2.71811	-2.69181	-2.7444	-0.185	0.372	No	Null	-3.51898	-3.42631	-3.61165
603	ENSMUSG00000009030	Pdcl	Phosducin-like	No	No	No	No	-0.019	0.602	No	Null	-1.21615	-1.20685	-1.22545	-0.033	0.315	No	Null	-0.754689	-0.738002	-0.771376	0.025	0.688	No	Null	-1.1572	-1.16966	-1.14474
604	ENSMUSG00000009073	Nf2	Neurofibromin 2	No	No	No	No	-0.127	0.06	No	Null	-0.90852	-0.845007	-0.972033	0	0.998	No	Null	-0.83789	-0.83782	-0.83796	n/a	n/a	No	Null	n/a	n/a	n/a
605	ENSMUSG00000009079	Ewsr1	Ewing sarcoma breakpoint region 1	No	No	No	No	-0.038	0.669	No	Null	2.80249	2.82163	2.78335	-0.172	0.022	No	Null	2.64256	2.72875	2.55638	-0.096	0.257	No	Null	2.81875	2.86668	2.77082
606	ENSMUSG00000009090	Ap1b1	Adaptor protein complex AP-1, beta 1 subunit	No	No	No	No	-0.075	0.051	No	Null	5.73475	5.77229	5.69721	-0.051	0.18	No	Null	5.87351	5.8989	5.84813	-0.078	0.381	No	Null	5.7526	5.79148	5.71371
607	ENSMUSG00000009092	Derl3	Der1-like domain family, member 3	No	No	No	No	n/a	n/a	No	Null	n/a	n/a	n/a	-0.389	0.169	No	Null	-7.08238	-6.88778	-7.27698	n/a	n/a	No	Null	n/a	n/a	n/a
608	ENSMUSG00000009112	Bcl2l13	BCL2-like 13 (apoptosis facilitator)	No	No	No	No	-0.012	0.866	No	Null	2.52889	2.53481	2.52298	0.006	0.914	No	Null	2.35966	2.35676	2.36255	0.067	0.656	No	Null	2.64301	2.60975	2.67626
609	ENSMUSG00000009145	Dqx1	DEAQ RNA-dependent ATPase	No	No	No	No	0.155	0.249	No	Null	-4.1438	-4.22149	-4.06611	n/a	n/a	No	Null	n/a	n/a	n/a	0.429	0.016	Yes	Up	-4.20998	-4.42428	-3.99569
610	ENSMUSG00000009281	Rarres2	Retinoic acid receptor responder (tazarotene induced) 2	No	No	No	No	-0.033	0.759	No	Null	-1.31398	-1.29763	-1.33032	0.019	0.806	No	Null	-0.7796	-0.789146	-0.770053	0.049	0.549	No	Null	-4.79758	-4.82231	-4.77286
611	ENSMUSG00000009291	Pttg1ip	Pituitary tumor-transforming 1 interacting protein	No	No	No	No	0.071	0.369	No	Null	0.476205	0.440627	0.511783	-0.057	0.467	No	Null	0.369488	0.398164	0.340812	0.013	0.791	No	Null	0.0171029	0.0105156	0.0236902
612	ENSMUSG00000009293	Ube2g2	Ubiquitin-conjugating enzyme E2G 2	No	No	No	No	-0.016	0.652	No	Null	0.195438	0.203505	0.18737	-0.102	0.058	No	Null	0.542746	0.593795	0.491697	-0.018	0.659	No	Null	0.750456	0.759665	0.741247
613	ENSMUSG00000009376	Met	Met proto-oncogene	No	No	No	No	0.041	0.687	No	Null	-0.986537	-1.0071	-0.965977	0.103	0.032	No	Null	-0.927019	-0.97875	-0.875289	-0.028	0.784	No	Null	-0.437373	-0.423279	-0.451468
614	ENSMUSG00000009378	Slc16a12	Solute carrier family 16 (monocarboxylic acid transporters), member 12	No	No	No	No	0.371	0.015	Yes	Up	-2.85033	-3.0356	-2.66506	-0.061	0.67	No	Null	-2.90734	-2.87677	-2.93791	-0.269	0.208	No	Null	-2.93106	-2.7965	-3.06561
615	ENSMUSG00000009470	Tnpo1	Transportin 1	No	No	No	No	-0.078	0.017	No	Null	3.179	3.21795	3.14005	-0.019	0.642	No	Null	2.7514	2.76113	2.74167	-0.087	0.009	No	Null	3.06544	3.10894	3.02193
616	ENSMUSG00000009535	Rnmt	RNA (guanine-7-) methyltransferase	No	No	No	No	0.025	0.452	No	Null	0.764225	0.751884	0.776566	-0.047	0.066	No	Null	1.23963	1.26288	1.21637	-0.071	0.089	No	Null	0.504529	0.539893	0.469164
617	ENSMUSG00000009549	Srp14	Signal recognition particle 14	No	No	No	No	-0.005	0.937	No	Null	1.04951	1.05194	1.04709	-0.101	0.264	No	Null	0.563712	0.614222	0.513203	0.009	0.915	No	Null	0.533371	0.528673	0.538069
618	ENSMUSG00000009555	Cdk9	Cyclin-dependent kinase 9 (CDC2-related kinase)	No	No	No	No	-0.017	0.801	No	Null	-3.43467	-3.42626	-3.44307	n/a	n/a	No	Null	n/a	n/a	n/a	n/a	n/a	No	Null	n/a	n/a	n/a
619	ENSMUSG00000009563	Tor2a	Torsin family 2, member A	No	No	No	No	-0.075	0.429	No	Null	-3.09031	-3.05283	-3.12779	0.115	0.249	No	Null	-5.54697	-5.60467	-5.48927	-0.108	0.361	No	Null	-3.98437	-3.93036	-4.03839
620	ENSMUSG00000009566	Fpgs	Folylpolyglutamyl synthetase	No	No	No	No	-0.045	0.548	No	Null	-1.91696	-1.89439	-1.93952	0.002	0.973	No	Null	-3.70662	-3.70739	-3.70584	0.016	0.941	No	Null	-3.01487	-3.02304	-3.00671
621	ENSMUSG00000009569	Mkl2	MKL/myocardin-like 2	No	No	No	No	-0.009	0.826	No	Null	-3.6693	-3.66469	-3.67392	-0.08	0.203	No	Null	-3.96632	-3.92641	-4.00623	0.103	0.016	No	Null	-2.01484	-2.06626	-1.96342
622	ENSMUSG00000009575	Cbx5	Chromobox 5	No	No	No	No	0.055	0.398	No	Null	0.861341	0.83405	0.888631	-0.014	0.751	No	Null	0.379509	0.386753	0.372265	-0.001	0.995	No	Null	0.639205	0.639574	0.638836
623	ENSMUSG00000009614	Sardh	Sarcosine dehydrogenase	No	No	No	No	-0.251	0.044	Yes	Down	7.58132	7.70688	7.45576	-0.131	0.091	No	Null	7.72962	7.79499	7.66424	-0.18	0.23	No	Null	7.74346	7.83346	7.65345
624	ENSMUSG00000009621	Vav2	Vav 2 oncogene	No	No	No	No	-0.03	0.413	No	Null	-0.902021	-0.887161	-0.916881	-0.052	0.019	No	Null	-1.19973	-1.17356	-1.22589	-0.018	0.646	No	Null	0.044872	0.0538986	0.0358453
625	ENSMUSG00000009630	Ppp2cb	Protein phosphatase 2 (formerly 2A), catalytic subunit, beta isoform	No	No	No	No	-0.002	0.953	No	Null	0.0697117	0.0709278	0.0684956	-0.016	0.488	No	Null	0.169021	0.17725	0.160793	0.007	0.821	No	Null	0.502428	0.499054	0.505802
626	ENSMUSG00000009633	G0s2	G0/G1 switch gene 2	No	No	No	No	-0.048	0.304	No	Null	-0.953715	-0.929956	-0.977474	-0.008	0.81	No	Null	-0.663159	-0.65918	-0.667139	-0.033	0.871	No	Null	-0.29696	-0.280275	-0.313645
627	ENSMUSG00000009646	Pla2g12b	Phospholipase A2, group XIIB	No	No	No	No	-0.019	0.8	No	Null	0.638695	0.647991	0.6294	-0.031	0.532	No	Null	1.05221	1.06795	1.03648	-0.233	0.294	No	Null	0.462674	0.579032	0.346315
628	ENSMUSG00000009647	Mcu	Mitochondrial calcium uniporter	No	No	No	No	0.108	0.199	No	Null	0.219434	0.165517	0.273352	0.102	0.058	No	Null	0.423809	0.372832	0.474786	0.122	0.211	No	Null	0.0910902	0.0299755	0.152205
629	ENSMUSG00000009681	Bcr	Breakpoint cluster region	No	No	No	No	0.001	0.987	No	Null	-1.01242	-1.01274	-1.01211	-0.034	0.261	No	Null	-0.993672	-0.976694	-1.01065	0.055	0.231	No	Null	-0.598462	-0.625771	-0.571154
630	ENSMUSG00000009733	Tfcp2	Transcription factor CP2	No	No	No	No	0.073	0.381	No	Null	-4.16698	-4.20348	-4.13048	-0.068	0.171	No	Null	-5.49219	-5.45842	-5.52595	-0.076	0.267	No	Null	-4.38909	-4.35123	-4.42694
631	ENSMUSG00000009741	Ubp1	Upstream binding protein 1	No	No	No	No	-0.077	0.198	No	Null	-0.80687	-0.768146	-0.845594	0	0.994	No	Null	-0.359697	-0.359866	-0.359527	-0.053	0.242	No	Null	-0.235471	-0.208996	-0.261946
632	ENSMUSG00000009863	Sdhb	Succinate dehydrogenase complex, subunit B, iron sulfur (Ip)	No	No	No	No	-0.112	0.447	No	Null	7.03598	7.09192	6.98003	-0.108	0.058	No	Null	6.92699	6.98101	6.87297	-0.047	0.534	No	Null	6.8137	6.83727	6.79013
633	ENSMUSG00000009894	Snap47	Synaptosomal-associated protein, 47	No	No	No	No	-0.017	0.763	No	Null	1.97248	1.98078	1.96417	-0.038	0.462	No	Null	2.0013	2.02019	1.98242	-0.047	0.344	No	Null	0.967689	0.991212	0.944165
634	ENSMUSG00000009905	Kdsr	3-ketodihydrosphingosine reductase	No	No	No	No	-0.019	0.815	No	Null	-1.693	-1.68347	-1.70253	0.199	0.104	No	Null	-0.443095	-0.542542	-0.343648	0.249	0.018	No	Null	-2.46207	-2.58677	-2.33736
635	ENSMUSG00000009907	Vps4b	Vacuolar protein sorting 4B	No	No	No	No	-0.055	0.203	No	Null	2.59914	2.62644	2.57184	-0.053	0.006	No	Null	2.47828	2.50473	2.45184	-0.006	0.824	No	Null	2.75814	2.76135	2.75493
636	ENSMUSG00000009927	Rps25	Ribosomal protein S25	No	No	No	No	-0.121	0.287	No	Null	4.44306	4.50373	4.38239	-0.074	0.595	No	Null	4.63623	4.67334	4.59912	-0.12	0.119	No	Null	4.52618	4.58595	4.46641
637	ENSMUSG00000010025	Aldh3a2	Aldehyde dehydrogenase family 3, subfamily A2	No	No	No	No	-0.12	0.689	No	Null	5.34495	5.40509	5.28481	0.077	0.784	No	Null	5.19322	5.15482	5.23162	0.201	0.549	No	Null	5.56688	5.46641	5.66734
638	ENSMUSG00000010045	Tmem115	Transmembrane protein 115	No	No	No	No	-0.008	0.932	No	Null	-5.38619	-5.38217	-5.39021	0.04	0.471	No	Null	-4.43267	-4.4526	-4.41273	-0.022	0.89	No	Null	-4.97234	-4.96146	-4.98322
639	ENSMUSG00000010047	Hyal2	Hyaluronoglucosaminidase 2	No	No	No	No	0.022	0.871	No	Null	-2.31924	-2.3301	-2.30837	0.039	0.438	No	Null	-0.801965	-0.821318	-0.782612	-0.025	0.867	No	Null	-1.33056	-1.3183	-1.34281
640	ENSMUSG00000010048	Ifrd2	Interferon-related developmental regulator 2	No	No	No	No	-0.044	0.5	No	Null	-3.76067	-3.7387	-3.78264	0.02	0.58	No	Null	-3.48078	-3.49064	-3.47091	-0.028	0.677	No	Null	-3.40991	-3.39606	-3.42376
641	ENSMUSG00000010051	Hyal1	Hyaluronoglucosaminidase 1	No	No	No	No	0.094	0.297	No	Null	-2.3403	-2.38724	-2.29337	0.062	0.549	No	Null	-3.03209	-3.06317	-3.00101	-0.182	0.211	No	Null	-2.56622	-2.47525	-2.6572
642	ENSMUSG00000010054	Tusc2	Tumor suppressor candidate 2	No	No	No	No	n/a	n/a	No	Null	n/a	n/a	n/a	n/a	n/a	No	Null	n/a	n/a	n/a	-0.08	0.537	No	Null	-5.78415	-5.74424	-5.82406
643	ENSMUSG00000010064	Slc38a3	Solute carrier family 38, member 3	No	No	No	No	-0.119	0.748	No	Null	2.45013	2.50958	2.39068	0.097	0.337	No	Null	2.72908	2.6806	2.77756	0.406	0.444	No	Null	2.41345	2.21021	2.6167
644	ENSMUSG00000010095	Slc3a2	Solute carrier family 3 (activators of dibasic and neutral amino acid transport), member 2	No	No	No	No	0.112	0.023	No	Null	1.2175	1.16172	1.27328	0.104	0.003	No	Null	0.988892	0.936903	1.04088	0.093	0.333	No	Null	0.456392	0.409943	0.502842
645	ENSMUSG00000010097	Nxf1	Nuclear RNA export factor 1	No	No	No	No	0.036	0.301	No	Null	0.0413937	0.0231575	0.0596298	-0.037	0.521	No	Null	0.5534	0.572063	0.534737	0.014	0.727	No	Null	0.227901	0.220676	0.235126
646	ENSMUSG00000010110	Stx5a	Syntaxin 5A	No	No	No	No	0.021	0.397	No	Null	0.830129	0.819859	0.840399	-0.002	0.971	No	Null	0.550739	0.551783	0.549695	-0.01	0.827	No	Null	0.70608	0.710942	0.701218
647	ENSMUSG00000010122	Slc47a1	Solute carrier family 47, member 1	No	No	No	No	-0.004	0.975	No	Null	-3.28082	-3.27869	-3.28294	0.114	0.466	No	Null	-3.17713	-3.23407	-3.1202	-0.121	0.36	No	Null	0.523992	0.584719	0.463265
648	ENSMUSG00000010175	Prox1	Prospero homeobox 1	No	No	No	No	-0.111	0.56	No	Null	0.398242	0.453597	0.342887	0.024	0.827	No	Null	-0.233567	-0.245803	-0.221331	0.104	0.38	No	Null	0.310045	0.257841	0.362249
649	ENSMUSG00000010205	Raver1	Ribonucleoprotein, PTB-binding 1	No	No	No	No	0.025	0.509	No	Null	-0.989436	-1.00212	-0.976755	0.024	0.364	No	Null	0.0771549	0.0653011	0.0890087	0.044	0.581	No	Null	-0.388288	-0.410122	-0.366455
650	ENSMUSG00000010358	Ifi35	Interferon-induced protein 35	No	No	No	No	-0.08	0.101	No	Null	2.39196	2.43199	2.35193	-0.003	0.929	No	Null	1.231	1.23269	1.22932	-0.143	0.002	No	Null	1.80896	1.88041	1.73752
651	ENSMUSG00000010376	Nedd8	Neural precursor cell expressed, developmentally down-regulated gene 8	No	No	No	No	-0.11	0.012	No	Null	0.664505	0.719558	0.609452	-0.073	0.173	No	Null	1.62983	1.66634	1.59332	-0.067	0.41	No	Null	0.330516	0.363997	0.297035
652	ENSMUSG00000010392	Gosr1	Golgi SNAP receptor complex member 1	No	No	No	No	0.019	0.724	No	Null	-1.10647	-1.11603	-1.09691	-0.02	0.744	No	Null	-0.76193	-0.752056	-0.771805	-0.009	0.884	No	Null	-0.93645	-0.931748	-0.941153
653	ENSMUSG00000010406	Mrpl52	Mitochondrial ribosomal protein L52	No	No	No	No	0.024	0.746	No	Null	-1.88992	-1.90193	-1.87791	-0.024	0.421	No	Null	-2.81515	-2.8032	-2.82711	0.374	0.02	Yes	Up	-1.75307	-1.94026	-1.56589
654	ENSMUSG00000010453	Kansl3	KAT8 regulatory NSL complex subunit 3	No	No	No	No	n/a	n/a	No	Null	n/a	n/a	n/a	-0.187	0.488	No	Null	-10.4729	-10.3793	-10.5666	n/a	n/a	No	Null	n/a	n/a	n/a
655	ENSMUSG00000010517	Faf1	Fas-associated factor 1	No	No	No	No	0.031	0.481	No	Null	1.53888	1.52355	1.55422	-0.1	0.017	No	Null	1.54811	1.59832	1.49789	-0.025	0.698	No	Null	1.5159	1.52864	1.50317
656	ENSMUSG00000010554	Mettl16	Methyltransferase like 16	No	No	No	No	-0.169	0.087	No	Null	-4.29787	-4.21321	-4.38253	n/a	n/a	No	Null	n/a	n/a	n/a	-0.016	0.821	No	Null	-4.81924	-4.81103	-4.82744
657	ENSMUSG00000010601	Apol7a	Apolipoprotein L 7a	No	No	No	No	0.256	0.014	Yes	Up	-0.983081	-1.11093	-0.855237	-0.017	0.884	No	Null	-2.01159	-2.00322	-2.01996	0.15	0.223	No	Null	-4.21356	-4.28868	-4.13844
658	ENSMUSG00000010608	Rbm25	RNA binding motif protein 25	No	No	No	No	-0.038	0.522	No	Null	2.14649	2.16527	2.1277	-0.081	0.013	No	Null	2.80842	2.84907	2.76776	-0.14	0.043	No	Null	3.04265	3.11258	2.97272
659	ENSMUSG00000010609	Psen2	Presenilin 2	No	No	No	No	0.048	0.405	No	Null	-2.76964	-2.79362	-2.74565	-0.04	0.322	No	Null	-1.35161	-1.33173	-1.3715	-0.022	0.886	No	Null	-4.49571	-4.48476	-4.50665
660	ENSMUSG00000010651	Acaa1b	Acetyl-Coenzyme A acyltransferase 1B	No	No	No	No	-0.253	0.197	No	Null	4.59811	4.72456	4.47165	0.147	0.536	No	Null	4.01064	3.93694	4.08434	0.367	0.166	No	Null	4.84752	4.66399	5.03106
661	ENSMUSG00000010663	Fads1	Fatty acid desaturase 1	No	No	No	No	-0.003	0.978	No	Null	2.31642	2.31811	2.31473	0.168	0.184	No	Null	2.89588	2.81205	2.97972	0.537	0.036	Yes	Up	2.81969	2.55097	3.0884
662	ENSMUSG00000010755	Cars	Cysteinyl-tRNA synthetase	No	No	No	No	-0.027	0.737	No	Null	3.654	3.66737	3.64063	0.048	0.389	No	Null	3.85008	3.82584	3.87432	0.198	0.022	No	Null	4.0236	3.92468	4.12251
663	ENSMUSG00000010911	Apip	APAF1 interacting protein	No	No	No	No	-0.045	0.383	No	Null	1.73203	1.75439	1.70966	-0.054	0.202	No	Null	2.31107	2.33789	2.28425	-0.001	0.991	No	Null	2.0088	2.0093	2.00831
664	ENSMUSG00000010914	Pdhx	Pyruvate dehydrogenase complex, component X	No	No	No	No	-0.02	0.675	No	Null	2.92487	2.9351	2.91463	-0.059	0.19	No	Null	3.39572	3.42544	3.366	-0.009	0.942	No	Null	2.94745	2.95192	2.94297
665	ENSMUSG00000010936	Vac14	Vac14 homolog (S. cerevisiae)	No	No	No	No	-0.077	0.234	No	Null	2.07331	2.11189	2.03473	-0.025	0.773	No	Null	1.85071	1.86345	1.83796	0.055	0.636	No	Null	2.1324	2.10507	2.15974
666	ENSMUSG00000011096	Akt1s1	AKT1 substrate 1 (proline-rich)	No	No	No	No	-0.185	0.034	No	Null	0.430379	0.522737	0.338021	-0.01	0.832	No	Null	0.488144	0.492992	0.483296	-0.093	0.161	No	Null	0.692235	0.738802	0.645669
667	ENSMUSG00000011148	Adssl1	Adenylosuccinate synthetase like 1	No	No	No	No	0.017	0.87	No	Null	1.38093	1.37238	1.38947	-0.061	0.469	No	Null	1.11611	1.14658	1.08565	0.044	0.584	No	Null	1.10728	1.08518	1.12938
668	ENSMUSG00000011257	Pabpc4	Poly(A) binding protein, cytoplasmic 4	No	No	No	No	-0.104	0.211	No	Null	2.89936	2.95156	2.84716	-0.111	0.111	No	Null	3.66064	3.71633	3.60495	-0.112	0.118	No	Null	3.30782	3.36381	3.25183
669	ENSMUSG00000011263	Exoc3l2	Exocyst complex component 3-like 2	No	No	No	No	0.121	0.226	No	Null	-4.65802	-4.71854	-4.5975	0.159	0.128	No	Null	-4.56987	-4.64932	-4.49041	-0.028	0.835	No	Null	-5.11912	-5.10492	-5.13332
670	ENSMUSG00000011305	Plin5	Perilipin 5	No	No	No	No	-0.15	0.342	No	Null	0.80815	0.882915	0.733385	-0.019	0.86	No	Null	0.956609	0.966074	0.947145	0.009	0.952	No	Null	1.04709	1.04258	1.05161
671	ENSMUSG00000011306	Sugp1	SURP and G patch domain containing 1	No	No	No	No	0.015	0.762	No	Null	-1.47682	-1.48449	-1.46915	-0.078	0.188	No	Null	-2.1719	-2.1331	-2.21071	-0.076	0.305	No	Null	-2.33474	-2.29658	-2.3729
672	ENSMUSG00000011382	Dhdh	Dihydrodiol dehydrogenase (dimeric)	No	No	No	No	-0.073	0.304	No	Null	6.0346	6.07113	5.99806	-0.083	0.371	No	Null	5.61773	5.65913	5.57633	0.02	0.886	No	Null	5.90343	5.89362	5.91325
673	ENSMUSG00000011752	Pgam1	Phosphoglycerate mutase 1	No	No	No	No	-0.14	0.178	No	Null	5.60556	5.6754	5.53573	-0.124	0.06	No	Null	6.43284	6.49463	6.37105	0.09	0.354	No	Null	5.58408	5.53917	5.62899
674	ENSMUSG00000011831	Evi5	Ecotropic viral integration site 5	No	No	No	No	0.014	0.564	No	Null	0.601323	0.59425	0.608395	0.001	0.986	No	Null	0.301011	0.300719	0.301303	0.083	0.222	No	Null	-0.538836	-0.580568	-0.497104
675	ENSMUSG00000011832	Evi5l	Ecotropic viral integration site 5 like	No	No	No	No	n/a	n/a	No	Null	n/a	n/a	n/a	n/a	n/a	No	Null	n/a	n/a	n/a	0.076	0.306	No	Null	-4.13694	-4.175	-4.09889
676	ENSMUSG00000011877	Git1	G protein-coupled receptor kinase-interactor 1	No	No	No	No	0.05	0.36	No	Null	-1.73068	-1.7556	-1.70575	-0.022	0.65	No	Null	-3.80894	-3.79792	-3.81996	0.058	0.612	No	Null	-2.24263	-2.2718	-2.21346
677	ENSMUSG00000011884	Gltp	Glycolipid transfer protein	No	No	No	No	0.039	0.61	No	Null	-3.51303	-3.53254	-3.49352	n/a	n/a	No	Null	n/a	n/a	n/a	-0.066	0.655	No	Null	-2.32562	-2.2925	-2.35874
678	ENSMUSG00000011960	Ccnt1	Cyclin T1	No	No	No	No	0.01	0.807	No	Null	0.943505	0.938307	0.948703	-0.001	0.963	No	Null	0.191607	0.192282	0.190931	-0.05	0.075	No	Null	0.340971	0.366028	0.315915
679	ENSMUSG00000012296	Tjap1	Tight junction associated protein 1	No	No	No	No	0.073	0.431	No	Null	-5.05949	-5.09613	-5.02284	n/a	n/a	No	Null	n/a	n/a	n/a	-0.008	0.886	No	Null	-3.29536	-3.29154	-3.29918
680	ENSMUSG00000012405	Rpl15	Ribosomal protein L15	No	No	No	No	0.041	0.706	No	Null	4.64659	4.62618	4.667	-0.072	0.267	No	Null	4.37846	4.41443	4.34249	-0.137	0.334	No	Null	4.26626	4.33499	4.19754
681	ENSMUSG00000012422	Tmem167	Transmembrane protein 167	No	No	No	No	-0.042	0.402	No	Null	-0.0636719	-0.0425091	-0.0848347	-0.03	0.606	No	Null	-2.01953	-2.00439	-2.03467	0.118	0.029	No	Null	-0.566437	-0.625553	-0.507322
682	ENSMUSG00000012428	Steap4	STEAP family member 4	No	No	No	No	-0.018	0.893	No	Null	0.317702	0.326483	0.30892	0.156	0.436	No	Null	1.58782	1.50971	1.66592	0.129	0.112	No	Null	1.94475	1.88005	2.00945
683	ENSMUSG00000012483	Rpa3	Replication protein A3	No	No	No	No	0.048	0.198	No	Null	-1.9447	-1.96885	-1.92056	-0.031	0.561	No	Null	-1.45817	-1.44251	-1.47382	0.154	0.075	No	Null	-1.44696	-1.52383	-1.3701
684	ENSMUSG00000012519	Mlkl	Mixed lineage kinase domain-like	No	No	No	No	0.242	0.013	No	Null	-0.462495	-0.583275	-0.341714	0.025	0.629	No	Null	-1.75393	-1.76619	-1.74167	-0.036	0.795	No	Null	0.0904691	0.108223	0.0727148
685	ENSMUSG00000012535	Tnpo3	Transportin 3	No	No	No	No	-0.032	0.349	No	Null	1.61488	1.63077	1.599	-0.084	0.061	No	Null	1.63168	1.67372	1.58965	-0.096	0.038	No	Null	1.62081	1.6687	1.57292
686	ENSMUSG00000012848	Rps5	Ribosomal protein S5	No	No	No	No	-0.016	0.873	No	Null	4.5228	4.53077	4.51483	-0.035	0.792	No	Null	4.62605	4.64373	4.60837	-0.062	0.574	No	Null	4.47604	4.50721	4.44487
687	ENSMUSG00000013150	Gfod2	Glucose-fructose oxidoreductase domain containing 2	No	No	No	No	0.015	0.929	No	Null	-7.27907	-7.2865	-7.27163	0.062	0.205	No	Null	-3.41751	-3.44828	-3.38674	-0.141	0.175	No	Null	-6.50964	-6.439	-6.58027
688	ENSMUSG00000013160	Atp6v0d1	ATPase, H+ transporting, lysosomal V0 subunit D1	No	No	No	No	0.063	0.324	No	Null	3.36422	3.33267	3.39577	-0.116	0.177	No	Null	2.46041	2.5182	2.40263	-0.339	0.043	Yes	Down	2.13319	2.30277	1.9636
689	ENSMUSG00000013465	Nelfb	Negative elongation factor complex member B	No	No	No	No	-0.021	0.589	No	Null	-0.675121	-0.664593	-0.68565	-0.035	0.365	No	Null	-2.11739	-2.09966	-2.13511	-0.005	0.897	No	Null	-1.3397	-1.33719	-1.3422
690	ENSMUSG00000013539	Tango2	Transport and golgi organization 2	No	No	No	No	0.11	0.01	No	Null	-0.153194	-0.208145	-0.0982437	-0.097	0.009	No	Null	-0.171501	-0.122838	-0.220163	0.039	0.713	No	Null	-0.506368	-0.525894	-0.486843
691	ENSMUSG00000013593	Ndufs2	NADH:ubiquinone oxidoreductase core subunit S2	No	No	No	No	-0.076	0.061	No	Null	5.07387	5.11179	5.03595	-0.082	0.109	No	Null	4.70256	4.74368	4.66143	-0.018	0.746	No	Null	4.54843	4.55751	4.53934
692	ENSMUSG00000013622	Atraid	All-trans retinoic acid induced differentiation factor	No	No	No	No	0.112	0.066	No	Null	-2.64664	-2.70243	-2.59085	0.017	0.82	No	Null	-2.2707	-2.27914	-2.26226	-0.071	0.363	No	Null	-2.61163	-2.57623	-2.64704
693	ENSMUSG00000013629	Cad	Carbamoyl-phosphate synthetase 2, aspartate transcarbamylase, and dihydroorotase	No	No	No	No	0.037	0.585	No	Null	1.94819	1.92967	1.96671	-0.086	0.179	No	Null	1.92426	1.96748	1.88104	-0.22	0.02	No	Null	1.91819	2.02805	1.80832
694	ENSMUSG00000013662	Atad1	ATPase family, AAA domain containing 1	No	No	No	No	-0.03	0.611	No	Null	2.38934	2.40449	2.37419	0.053	0.291	No	Null	1.97814	1.95181	2.00446	0.124	0.146	No	Null	2.63654	2.57452	2.69857
695	ENSMUSG00000013663	Pten	Phosphatase and tensin homolog	No	No	No	No	0.003	0.962	No	Null	-1.67178	-1.67308	-1.67047	-0.037	0.446	No	Null	-2.06536	-2.04665	-2.08407	-0.02	0.702	No	Null	-1.05059	-1.04069	-1.06049
696	ENSMUSG00000013698	Pea15a	Phosphoprotein enriched in astrocytes 15A	No	No	No	No	0.084	0.174	No	Null	0.893303	0.851089	0.935518	0.002	0.967	No	Null	0.280466	0.279604	0.281327	0.064	0.669	No	Null	0.352862	0.320665	0.38506
697	ENSMUSG00000013701	Timm23	Translocase of inner mitochondrial membrane 23	No	No	No	No	0.021	0.651	No	Null	-1.88002	-1.89044	-1.86959	0.005	0.896	No	Null	-2.09862	-2.10127	-2.09597	-0.131	0.125	No	Null	-2.27308	-2.20754	-2.33863
698	ENSMUSG00000013707	Tnfaip8l2	Tumor necrosis factor, alpha-induced protein 8-like 2	No	No	No	No	n/a	n/a	No	Null	n/a	n/a	n/a	n/a	n/a	No	Null	n/a	n/a	n/a	-0.052	0.747	No	Null	-6.25707	-6.23119	-6.28295
699	ENSMUSG00000013736	Trnt1	TRNA nucleotidyl transferase, CCA-adding, 1	No	No	No	No	0.013	0.766	No	Null	2.52186	2.51522	2.5285	-0.09	0.038	No	Null	2.29605	2.34118	2.25092	-0.05	0.103	No	Null	2.64793	2.67306	2.6228
700	ENSMUSG00000013787	Ehmt2	Euchromatic histone lysine N-methyltransferase 2	No	No	No	No	0.156	0.096	No	Null	-6.52672	-6.60483	-6.44862	n/a	n/a	No	Null	n/a	n/a	n/a	0.101	0.609	No	Null	-6.91864	-6.9692	-6.86808
701	ENSMUSG00000013822	Elof1	ELF1 homolog, elongation factor 1	No	No	No	No	0.037	0.628	No	Null	-2.63491	-2.65344	-2.61637	-0.18	0.023	No	Null	-3.62391	-3.53411	-3.7137	-0.009	0.884	No	Null	-2.64198	-2.63757	-2.6464
702	ENSMUSG00000013846	St3gal1	ST3 beta-galactoside alpha-2,3-sialyltransferase 1	No	No	No	No	0.002	0.977	No	Null	-2.19248	-2.19333	-2.19163	0.049	0.353	No	Null	-2.40606	-2.43062	-2.38151	0.094	0.481	No	Null	-1.38059	-1.42773	-1.33346
703	ENSMUSG00000013878	Rnf170	Ring finger protein 170	No	No	No	No	-0.037	0.607	No	Null	-4.40062	-4.3822	-4.41905	-0.045	0.448	No	Null	-4.7203	-4.69788	-4.74272	0.091	0.111	No	Null	-3.69247	-3.73801	-3.64692
704	ENSMUSG00000013997	Nit1	Nitrilase 1	No	No	No	No	-0.027	0.385	No	Null	3.991	4.00437	3.97762	-0.035	0.298	No	Null	3.9567	3.97397	3.93943	0.013	0.845	No	Null	4.14028	4.1337	4.14686
705	ENSMUSG00000014077	Chp1	Calcineurin-like EF hand protein 1	No	No	No	No	-0.065	0.35	No	Null	2.56818	2.60057	2.53579	0.117	0.125	No	Null	2.48054	2.4222	2.53888	-0.069	0.389	No	Null	2.54633	2.58098	2.51168
706	ENSMUSG00000014177	Tvp23b	Trans-golgi network vesicle protein 23B	No	No	No	No	-0.031	0.382	No	Null	-0.80184	-0.786172	-0.817508	-0.17	0.009	No	Null	-1.95293	-1.86793	-2.03793	0.079	0.344	No	Null	-2.03062	-2.07006	-1.99117
707	ENSMUSG00000014195	Dnajc7	DnaJ heat shock protein family (Hsp40) member C7	No	No	No	No	-0.084	0	No	Null	2.38347	2.42563	2.34132	-0.036	0.399	No	Null	2.85381	2.87165	2.83597	-0.041	0.44	No	Null	2.83602	2.85639	2.81564
708	ENSMUSG00000014226	Cacybp	Calcyclin binding protein	No	No	No	No	-0.088	0.026	No	Null	2.92587	2.96969	2.88206	0.005	0.903	No	Null	2.63544	2.63303	2.63785	-0.005	0.93	No	Null	2.63851	2.64122	2.6358
709	ENSMUSG00000014294	Ndufa2	NADH:ubiquinone oxidoreductase subunit A2	No	No	No	No	-0.079	0.042	No	Null	3.95887	3.99844	3.91929	-0.144	0.009	No	Null	4.59948	4.67136	4.5276	0.005	0.957	No	Null	3.51435	3.5116	3.5171
710	ENSMUSG00000014301	Pam16	Presequence translocase-asssociated motor 16 homolog (S. cerevisiae)	No	No	No	No	-0.025	0.595	No	Null	2.84433	2.85665	2.83202	-0.117	0.002	No	Null	2.36967	2.428	2.31135	-0.135	0.156	No	Null	2.0906	2.1583	2.0229
711	ENSMUSG00000014313	Cox6c	Cytochrome c oxidase subunit 6C	No	No	No	No	-0.085	0.287	No	Null	5.58698	5.62924	5.54472	-0.067	0.413	No	Null	6.12523	6.15898	6.09148	-0.019	0.902	No	Null	5.39603	5.40553	5.38653
712	ENSMUSG00000014349	Ube2z	Ubiquitin-conjugating enzyme E2Z	No	No	No	No	-0.011	0.778	No	Null	0.292344	0.297895	0.286794	0.001	0.951	No	Null	0.830568	0.829981	0.831154	0.002	0.965	No	Null	0.641798	0.640786	0.64281
713	ENSMUSG00000014353	Tmem87b	Transmembrane protein 87B	No	No	No	No	0.099	0.146	No	Null	-2.21568	-2.26521	-2.16615	-0.073	0.219	No	Null	-2.65312	-2.61668	-2.68956	0.108	0.09	No	Null	-4.45332	-4.50734	-4.39929
714	ENSMUSG00000014355	Anapc1	Anaphase promoting complex subunit 1	No	No	No	No	-0.018	0.793	No	Null	-2.12911	-2.12009	-2.13812	0.018	0.552	No	Null	-2.8184	-2.82747	-2.80932	0.09	0.198	No	Null	-2.67857	-2.72374	-2.63341
715	ENSMUSG00000014361	Mertk	C-mer proto-oncogene tyrosine kinase	No	No	No	No	0.015	0.858	No	Null	-3.05167	-3.05938	-3.04396	0.131	0.079	No	Null	-2.8293	-2.89478	-2.76382	0.035	0.74	No	Null	-2.7165	-2.73385	-2.69914
716	ENSMUSG00000014402	Tsg101	Tumor susceptibility gene 101	No	No	No	No	-0.035	0.383	No	Null	2.5617	2.5791	2.54431	-0.082	0.003	No	Null	2.38091	2.42168	2.34013	-0.133	0	No	Null	1.5927	1.65918	1.52623
717	ENSMUSG00000014418	Hps5	HPS5, biogenesis of lysosomal organelles complex 2 subunit 2	No	No	No	No	-0.07	0.38	No	Null	-4.79491	-4.76008	-4.82974	0.029	0.752	No	Null	-4.30105	-4.31531	-4.28679	0.022	0.794	No	Null	-3.94625	-3.95738	-3.93513
718	ENSMUSG00000014426	Map3k4	Mitogen-activated protein kinase kinase kinase 4	No	No	No	No	n/a	n/a	No	Null	n/a	n/a	n/a	-0.04	0.367	No	Null	-1.80744	-1.78733	-1.82756	0.039	0.349	No	Null	-3.21824	-3.23762	-3.19885
719	ENSMUSG00000014496	Ankrd28	Ankyrin repeat domain 28	No	No	No	No	-0.029	0.265	No	Null	0.64096	0.655267	0.626653	-0.065	0.058	No	Null	-0.701885	-0.66923	-0.734541	0.013	0.683	No	Null	1.05852	1.05213	1.06491
720	ENSMUSG00000014498	Ankrd52	Ankyrin repeat domain 52	No	No	No	No	-0.214	0.084	No	Null	-5.40555	-5.29854	-5.51256	-0.06	0.179	No	Null	-4.18916	-4.15929	-4.21904	-0.494	0.011	Yes	Down	-5.39894	-5.1518	-5.64607
721	ENSMUSG00000014504	Srp19	Signal recognition particle 19	No	No	No	No	-0.037	0.52	No	Null	0.365094	0.383396	0.346791	-0.099	0.319	No	Null	0.892014	0.941746	0.842283	0.063	0.321	No	Null	0.496943	0.465217	0.528669
722	ENSMUSG00000014542	Clec4f	C-type lectin domain family 4, member f	No	No	No	No	-0.056	0.529	No	Null	2.47853	2.50649	2.45058	0.167	0.104	No	Null	2.24053	2.15715	2.32392	-0.18	0.322	No	Null	2.45866	2.54872	2.36859
723	ENSMUSG00000014547	Wdfy2	WD repeat and FYVE domain containing 2	No	No	No	No	0.017	0.691	No	Null	-2.13078	-2.13907	-2.12248	0.105	0.234	No	Null	-4.27841	-4.33101	-4.2258	-0.145	0.012	No	Null	-1.92143	-1.84869	-1.99417
724	ENSMUSG00000014550	Rbsn	Rabenosyn, RAB effector	No	No	No	No	0.035	0.31	No	Null	-0.485017	-0.502686	-0.467348	-0.04	0.22	No	Null	-1.93204	-1.91195	-1.95212	-0.029	0.584	No	Null	-0.197653	-0.182948	-0.212357
725	ENSMUSG00000014551	Mrps25	Mitochondrial ribosomal protein S25	No	No	No	No	-0.034	0.543	No	Null	0.228899	0.246054	0.211745	-0.059	0.092	No	Null	0.425652	0.455096	0.396207	-0.075	0.377	No	Null	-0.25168	-0.214232	-0.289128
726	ENSMUSG00000014554	Dguok	Deoxyguanosine kinase	No	No	No	No	-0.007	0.857	No	Null	-1.82122	-1.81755	-1.82489	0.021	0.449	No	Null	-1.96685	-1.97759	-1.95611	-0.081	0.28	No	Null	-1.8034	-1.76289	-1.8439
727	ENSMUSG00000014601	Strip1	Striatin interacting protein 1	No	No	No	No	-0.042	0.285	No	Null	-1.97016	-1.94892	-1.9914	-0.006	0.853	No	Null	-2.95255	-2.94931	-2.95578	0.059	0.109	No	Null	-1.62553	-1.65486	-1.59621
728	ENSMUSG00000014606	Slc25a11	Solute carrier family 25 (mitochondrial carrier oxoglutarate carrier), member 11	No	No	No	No	-0.038	0.637	No	Null	4.01701	4.03604	3.99797	-0.016	0.753	No	Null	4.16365	4.17185	4.15546	0.088	0.4	No	Null	3.63909	3.59532	3.68286
729	ENSMUSG00000014633	Cmc2	COX assembly mitochondrial protein 2	No	No	No	No	0.003	0.956	No	Null	0.795668	0.793987	0.797348	-0.092	0.064	No	Null	-1.69695	-1.65117	-1.74274	-0.146	0.096	No	Null	0.319709	0.392656	0.246762
730	ENSMUSG00000014668	Chfr	Checkpoint with forkhead and ring finger domains	No	No	No	No	0.004	0.969	No	Null	-6.49625	-6.49811	-6.4944	n/a	n/a	No	Null	n/a	n/a	n/a	n/a	n/a	No	Null	n/a	n/a	n/a
731	ENSMUSG00000014763	Fam120b	Family with sequence similarity 120, member B	No	No	No	No	0.044	0.751	No	Null	-6.32271	-6.34459	-6.30082	-0.117	0.526	No	Null	-7.21822	-7.15961	-7.27683	n/a	n/a	No	Null	n/a	n/a	n/a
732	ENSMUSG00000014767	Tbp	TATA box binding protein	No	No	No	No	n/a	n/a	No	Null	n/a	n/a	n/a	-0.024	0.62	No	Null	-0.57847	-0.566513	-0.590427	n/a	n/a	No	Null	n/a	n/a	n/a
733	ENSMUSG00000014769	Psmb1	Proteasome (prosome, macropain) subunit, beta type 1	No	No	No	No	-0.017	0.775	No	Null	4.03965	4.04822	4.03107	0.007	0.895	No	Null	4.18503	4.18166	4.1884	0.045	0.631	No	Null	3.40531	3.38305	3.42756
734	ENSMUSG00000014771	Pdcd2	Programmed cell death 2	No	No	No	No	-0.05	0.277	No	Null	-1.05666	-1.03147	-1.08184	-0.127	0.039	No	Null	-1.52509	-1.46168	-1.58849	-0.052	0.376	No	Null	-1.21259	-1.18676	-1.23841
735	ENSMUSG00000014778	Fhod1	Formin homology 2 domain containing 1	No	No	No	No	0.017	0.792	No	Null	-3.15854	-3.16691	-3.15017	0.057	0.237	No	Null	-2.84618	-2.87463	-2.81773	0.121	0.249	No	Null	-2.84708	-2.90756	-2.7866
736	ENSMUSG00000014791	Elmo3	Engulfment and cell motility 3	No	No	No	No	0.005	0.913	No	Null	-1.83467	-1.83739	-1.83195	0	0.996	No	Null	-4.58573	-4.58557	-4.5859	0.007	0.893	No	Null	-1.51381	-1.51734	-1.51028
737	ENSMUSG00000014856	Tmem208	Transmembrane protein 208	No	No	No	No	n/a	n/a	No	Null	n/a	n/a	n/a	-0.009	0.911	No	Null	0.199887	0.204566	0.195208	0.2	0.339	No	Null	0.101852	0.0016571	0.202046
738	ENSMUSG00000014867	Surf4	Surfeit gene 4	No	No	No	No	-0.048	0.483	No	Null	1.07835	1.10226	1.05443	0.022	0.561	No	Null	1.12934	1.11854	1.14014	-0.021	0.787	No	Null	0.91354	0.924044	0.903036
739	ENSMUSG00000014873	Surf2	Surfeit gene 2	No	No	No	No	n/a	n/a	No	Null	n/a	n/a	n/a	n/a	n/a	No	Null	n/a	n/a	n/a	0.086	0.576	No	Null	-4.34719	-4.39	-4.30438
740	ENSMUSG00000014905	Dnajb9	DnaJ heat shock protein family (Hsp40) member B9	No	No	No	No	-0.119	0.369	No	Null	-1.27824	-1.21877	-1.33772	-0.195	0.223	No	Null	-0.81658	-0.718855	-0.914305	-0.188	0.43	No	Null	-1.91254	-1.81876	-2.00632
741	ENSMUSG00000014932	Yes1	YES proto-oncogene 1, Src family tyrosine kinase	No	No	No	No	-0.002	0.964	No	Null	0.209186	0.210418	0.207953	0.079	0.088	No	Null	-0.146868	-0.186229	-0.107508	0.032	0.678	No	Null	0.355392	0.339431	0.371353
742	ENSMUSG00000014956	Ppp1cb	Protein phosphatase 1 catalytic subunit beta	No	No	No	No	-0.002	0.964	No	Null	2.80662	2.80743	2.80581	-0.013	0.574	No	Null	2.50357	2.51	2.49714	-0.039	0.3	No	Null	2.64437	2.66411	2.62463
743	ENSMUSG00000014959	Gorasp2	Golgi reassembly stacking protein 2	No	No	No	No	-0.09	0.183	No	Null	3.49799	3.5428	3.45318	-0.121	0.044	No	Null	3.76915	3.82942	3.70887	-0.103	0.064	No	Null	3.25032	3.30169	3.19895
744	ENSMUSG00000014980	Tsen15	TRNA splicing endonuclease subunit 15	No	No	No	No	n/a	n/a	No	Null	n/a	n/a	n/a	n/a	n/a	No	Null	n/a	n/a	n/a	-0.157	0.079	No	Null	-4.88893	-4.81066	-4.96721
745	ENSMUSG00000015002	Efr3a	EFR3 homolog A	No	No	No	No	0.01	0.947	No	Null	0.936394	0.931529	0.941259	0.121	0.173	No	Null	0.502736	0.442091	0.563381	0.123	0.482	No	Null	0.835752	0.774447	0.897057
746	ENSMUSG00000015013	Trappc2l	Trafficking protein particle complex 2-like	No	No	No	No	0.011	0.834	No	Null	-0.54237	-0.547651	-0.53709	-0.122	0.016	No	Null	-0.509371	-0.448291	-0.570451	-0.074	0.393	No	Null	-0.634467	-0.597681	-0.671254
747	ENSMUSG00000015016	Acsf3	Acyl-CoA synthetase family member 3	No	No	No	No	-0.106	0.069	No	Null	2.89465	2.9478	2.84151	-0.032	0.607	No	Null	3.48266	3.49843	3.4669	0.063	0.498	No	Null	3.13044	3.09869	3.16219
748	ENSMUSG00000015023	Ddx19a	DEAD (Asp-Glu-Ala-Asp) box polypeptide 19a	No	No	No	No	0.002	0.952	No	Null	2.42467	2.42367	2.42566	-0.08	0.016	No	Null	2.60435	2.64456	2.56414	-0.04	0.311	No	Null	2.50458	2.5245	2.48465
749	ENSMUSG00000015027	Galns	Galactosamine (N-acetyl)-6-sulfate sulfatase	No	No	No	No	0.177	0.039	No	Null	1.97817	1.88966	2.06669	-0.097	0.125	No	Null	2.0009	2.04921	1.95259	-0.253	0.118	No	Null	1.0295	1.15615	0.902854
750	ENSMUSG00000015083	C8g	Complement component 8, gamma polypeptide	No	No	No	No	-0.139	0.033	No	Null	0.71419	0.783856	0.644523	-0.036	0.68	No	Null	0.620888	0.638974	0.602803	0.069	0.656	No	Null	1.10731	1.07275	1.14187
751	ENSMUSG00000015087	Rabl6	RAB, member RAS oncogene family-like 6	No	No	No	No	0.104	0.212	No	Null	-2.25162	-2.30356	-2.19967	-0.027	0.666	No	Null	-4.37859	-4.36522	-4.39196	-0.192	0.054	No	Null	-3.59967	-3.50351	-3.69583
752	ENSMUSG00000015092	Edf1	Endothelial differentiation-related factor 1	No	No	No	No	-0.075	0.4	No	Null	2.33844	2.3761	2.30077	-0.087	0.392	No	Null	2.67047	2.71372	2.62721	-0.148	0.048	No	Null	2.6084	2.68261	2.53419
753	ENSMUSG00000015095	Fbxw5	F-box and WD-40 domain protein 5	No	No	No	No	0.008	0.937	No	Null	-5.08241	-5.08618	-5.07864	n/a	n/a	No	Null	n/a	n/a	n/a	n/a	n/a	No	Null	n/a	n/a	n/a
754	ENSMUSG00000015112	Slc25a13	Solute carrier family 25 (mitochondrial carrier, adenine nucleotide translocator), member 13	No	No	No	No	-0.005	0.943	No	Null	6.80459	6.80688	6.80231	-0.063	0.293	No	Null	7.05885	7.09018	7.02753	-0.013	0.899	No	Null	7.06573	7.07222	7.05923
755	ENSMUSG00000015120	Ube2i	Ubiquitin-conjugating enzyme E2I	No	No	No	No	0.054	0.252	No	Null	1.28304	1.25611	1.30997	-0.035	0.109	No	Null	0.835448	0.853114	0.817782	-0.053	0.517	No	Null	1.65045	1.67719	1.6237
756	ENSMUSG00000015127	Unkl	Unkempt family like zinc finger	No	No	No	No	0.033	0.748	No	Null	-5.3402	-5.35659	-5.32381	-0.017	0.912	No	Null	-6.11643	-6.1079	-6.12495	n/a	n/a	No	Null	n/a	n/a	n/a
757	ENSMUSG00000015143	Actn1	Actinin, alpha 1	No	No	No	No	0.094	0.066	No	Null	4.37744	4.3306	4.42429	0.024	0.646	No	Null	4.30176	4.28964	4.31387	-0.175	0.179	No	Null	4.54607	4.63365	4.45848
758	ENSMUSG00000015149	Sirt2	Sirtuin 2	No	No	No	No	-0.032	0.323	No	Null	2.11412	2.13007	2.09817	-0.01	0.734	No	Null	1.93365	1.93885	1.92845	0.033	0.368	No	Null	1.85976	1.84347	1.87604
759	ENSMUSG00000015165	Hnrnpl	Heterogeneous nuclear ribonucleoprotein L	No	No	No	No	-0.068	0.26	No	Null	4.18295	4.21678	4.14912	-0.06	0.016	No	Null	4.27348	4.30345	4.24352	-0.103	0.116	No	Null	4.60275	4.65401	4.55149
760	ENSMUSG00000015176	Nolc1	Nucleolar and coiled-body phosphoprotein 1	No	No	No	No	-0.133	0.052	No	Null	2.26382	2.33019	2.19744	-0.197	0.017	No	Null	2.09971	2.19814	2.00128	-0.108	0.111	No	Null	2.00633	2.06031	1.95234
761	ENSMUSG00000015189	Casd1	CAS1 domain containing 1	No	No	No	No	n/a	n/a	No	Null	n/a	n/a	n/a	-0.011	0.9	No	Null	-4.104	-4.09838	-4.10963	n/a	n/a	No	Null	n/a	n/a	n/a
762	ENSMUSG00000015214	Mtmr1	Myotubularin related protein 1	No	No	No	No	-0.01	0.759	No	Null	-0.704989	-0.699858	-0.710121	-0.031	0.462	No	Null	-0.960403	-0.944795	-0.976012	-0.049	0.204	No	Null	-0.988829	-0.964448	-1.01321
763	ENSMUSG00000015217	Hmgb3	High mobility group box 3	No	No	No	No	0.038	0.521	No	Null	-0.862989	-0.881823	-0.844155	0.035	0.636	No	Null	-1.14098	-1.15844	-1.12352	0.02	0.648	No	Null	-1.30629	-1.31649	-1.29609
764	ENSMUSG00000015222	Map2	Microtubule-associated protein 2	No	No	No	No	0.098	0.544	No	Null	-4.58754	-4.63664	-4.53843	0.062	0.443	No	Null	-4.79808	-4.82931	-4.76685	0.03	0.862	No	Null	-4.01733	-4.03222	-4.00243
765	ENSMUSG00000015243	Abca1	ATP-binding cassette, sub-family A (ABC1), member 1	No	No	No	No	0.098	0.285	No	Null	0.107823	0.0586716	0.156974	0.144	0.038	No	Null	0.112121	0.0401608	0.184081	0.006	0.953	No	Null	0.220004	0.217146	0.222862
766	ENSMUSG00000015247	Nipsnap3b	Nipsnap homolog 3B	No	No	No	No	-0.051	0.357	No	Null	3.47228	3.49799	3.44657	-0.081	0.097	No	Null	3.65591	3.6962	3.61563	0.092	0.32	No	Null	3.57623	3.53011	3.62234
767	ENSMUSG00000015289	Lage3	L antigen family, member 3	No	No	No	No	0.107	0.017	No	Null	-2.88406	-2.93738	-2.83074	n/a	n/a	No	Null	n/a	n/a	n/a	n/a	n/a	No	Null	n/a	n/a	n/a
768	ENSMUSG00000015290	Ubl4a	Ubiquitin-like 4A	No	No	No	No	-0.027	0.403	No	Null	0.0146074	0.0281063	0.00110855	-0.02	0.531	No	Null	-0.817986	-0.807891	-0.828081	0.003	0.943	No	Null	0.158173	0.15653	0.159816
769	ENSMUSG00000015291	Gdi1	Guanosine diphosphate (GDP) dissociation inhibitor 1	No	No	No	No	0.023	0.649	No	Null	3.0413	3.02999	3.05261	0.001	0.976	No	Null	3.32011	3.31967	3.32056	-0.012	0.839	No	Null	2.91392	2.91976	2.90808
770	ENSMUSG00000015305	Sash1	SAM and SH3 domain containing 1	No	No	No	No	0.009	0.879	No	Null	-0.93025	-0.934674	-0.925825	-0.012	0.798	No	Null	-2.11566	-2.10958	-2.12174	0.05	0.485	No	Null	-1.74887	-1.77412	-1.72362
771	ENSMUSG00000015337	Endog	Endonuclease G	No	No	No	No	-0.059	0.627	No	Null	2.50437	2.53405	2.47469	-0.07	0.207	No	Null	2.18559	2.22065	2.15052	0.01	0.905	No	Null	2.17681	2.17157	2.18205
772	ENSMUSG00000015340	Cybb	Cytochrome b-245, beta polypeptide	No	No	No	No	0.133	0.181	No	Null	-1.15213	-1.21851	-1.08574	0.162	0.158	No	Null	-1.7457	-1.82661	-1.6648	0.04	0.829	No	Null	-0.838472	-0.858486	-0.818458
773	ENSMUSG00000015341	Golga7	Golgi autoantigen, golgin subfamily a, 7	No	No	No	No	0.002	0.984	No	Null	-1.30942	-1.31042	-1.30842	0.077	0.2	No	Null	-1.58497	-1.62336	-1.54657	-0.088	0.251	No	Null	-1.63844	-1.59424	-1.68265
774	ENSMUSG00000015357	Clpx	Caseinolytic mitochondrial matrix peptidase chaperone subunit	No	No	No	No	-0.082	0.007	No	Null	4.23355	4.27445	4.19265	-0.051	0.254	No	Null	4.48288	4.50828	4.45747	-0.104	0.194	No	Null	4.42446	4.47661	4.37232
775	ENSMUSG00000015363	Trabd	TraB domain containing	No	No	No	No	0.051	0.557	No	Null	0.181815	0.156292	0.207338	-0.041	0.408	No	Null	0.269719	0.290011	0.249426	-0.088	0.565	No	Null	0.136714	0.180708	0.0927205
776	ENSMUSG00000015474	Ppt2	Palmitoyl-protein thioesterase 2	No	No	No	No	0.138	0.079	No	Null	-0.108193	-0.177103	-0.0392834	-0.054	0.342	No	Null	-1.74662	-1.71955	-1.77368	-0.101	0.271	No	Null	-2.54668	-2.49625	-2.59711
777	ENSMUSG00000015478	Rnf5	Ring finger protein 5	No	No	No	No	-0.033	0.639	No	Null	-0.374963	-0.358303	-0.391623	-0.021	0.736	No	Null	-0.496167	-0.485601	-0.506733	0.168	0.161	No	Null	-1.90176	-1.9859	-1.81761
778	ENSMUSG00000015488	Cacfd1	Calcium channel flower domain containing 1	No	No	No	No	0.004	0.966	No	Null	-0.935457	-0.937662	-0.933252	-0.231	0.108	No	Null	-0.496038	-0.380749	-0.611327	-0.348	0.011	Yes	Down	-0.761394	-0.587601	-0.935188
779	ENSMUSG00000015522	Arnt	Aryl hydrocarbon receptor nuclear translocator	No	No	No	No	-0.003	0.913	No	Null	-2.39964	-2.39803	-2.40125	0.004	0.944	No	Null	-2.96782	-2.96965	-2.966	-0.139	0.261	No	Null	3.80994	3.87953	3.74035
780	ENSMUSG00000015536	Mocs2	Molybdenum cofactor synthesis 2	No	No	No	No	0.037	0.556	No	Null	1.10801	1.08973	1.12629	-0.15	0.003	No	Null	1.07639	1.15153	1.00125	-0.067	0.403	No	Null	0.88268	0.916236	0.849124
781	ENSMUSG00000015542	Nat9	N-acetyltransferase 9 (GCN5-related, putative)	No	No	No	No	0.06	0.155	No	Null	-1.45973	-1.48997	-1.42949	-0.009	0.884	No	Null	-1.87074	-1.86612	-1.87535	0.089	0.19	No	Null	-0.381788	-0.426337	-0.337239
782	ENSMUSG00000015597	Zfp318	Zinc finger protein 318	No	No	No	No	0.19	0.381	No	Null	-1.52174	-1.61685	-1.42663	0.035	0.872	No	Null	-8.04778	-8.06549	-8.03006	0.046	0.812	No	Null	-1.2786	-1.30159	-1.25562
783	ENSMUSG00000015647	Lama5	Laminin, alpha 5	No	No	No	No	0.144	0.424	No	Null	-0.125283	-0.197343	-0.0532238	0.25	0.263	No	Null	0.539003	0.414038	0.663968	0.064	0.653	No	Null	2.12216	2.09041	2.15392
784	ENSMUSG00000015656	Hspa8	Heat shock protein 8	No	No	No	No	-0.098	0.143	No	Null	8.97725	9.02648	8.92803	-0.082	0.161	No	Null	9.05254	9.09375	9.01133	-0.189	0.022	No	Null	8.87682	8.97146	8.78217
785	ENSMUSG00000015668	Pdzd11	PDZ domain containing 11	No	No	No	No	-0.121	0.101	No	Null	-0.785459	-0.724727	-0.846191	-0.08	0.152	No	Null	-3.58742	-3.54755	-3.62729	-0.042	0.378	No	Null	-2.56693	-2.54581	-2.58804
786	ENSMUSG00000015671	Psma2	Proteasome (prosome, macropain) subunit, alpha type 2	No	No	No	No	-0.001	0.988	No	Null	3.37018	3.37052	3.36985	0.004	0.946	No	Null	3.66092	3.65879	3.66305	0.035	0.676	No	Null	3.71648	3.69889	3.73408
787	ENSMUSG00000015672	Mrpl32	Mitochondrial ribosomal protein L32	No	No	No	No	0.028	0.664	No	Null	0.310059	0.296095	0.324023	-0.084	0.311	No	Null	0.311948	0.354154	0.269741	-0.011	0.867	No	Null	-0.252254	-0.246933	-0.257576
788	ENSMUSG00000015697	Setdb1	SET domain, bifurcated 1	No	No	No	No	-0.034	0.591	No	Null	-4.93229	-4.91524	-4.94934	-0.017	0.846	No	Null	-4.48436	-4.47595	-4.49277	-0.013	0.971	No	Null	-1.17663	-1.1703	-1.18296
789	ENSMUSG00000015714	Cers2	Ceramide synthase 2	No	No	No	No	-0.036	0.663	No	Null	1.00497	1.0228	0.987144	0.064	0.291	No	Null	2.86106	2.82887	2.89326	0.121	0.345	No	Null	1.95271	1.89208	2.01334
790	ENSMUSG00000015733	Capza2	Capping protein (actin filament) muscle Z-line, alpha 2	No	No	No	No	-0.045	0.21	No	Null	3.87924	3.90178	3.8567	0.008	0.783	No	Null	3.36947	3.36533	3.37362	-0.05	0.342	No	Null	3.71779	3.74266	3.69291
791	ENSMUSG00000015747	Vps45	Vacuolar protein sorting 45	No	No	No	No	-0.06	0.054	No	Null	-0.466685	-0.436576	-0.496795	0.028	0.4	No	Null	-0.957032	-0.971206	-0.942859	0.017	0.401	No	Null	0.290492	0.281951	0.299033
792	ENSMUSG00000015748	Prpf3	Pre-mRNA processing factor 3	No	No	No	No	-0.084	0.521	No	Null	-1.30745	-1.26547	-1.34942	0.066	0.688	No	Null	-1.68455	-1.71766	-1.65144	0.126	0.288	No	Null	-1.27458	-1.3374	-1.21175
793	ENSMUSG00000015749	Anp32e	Acidic (leucine-rich) nuclear phosphoprotein 32 family, member E	No	No	No	No	-0.066	0.244	No	Null	-0.120803	-0.0876976	-0.153909	-0.056	0.159	No	Null	0.329973	0.35817	0.301777	-0.065	0.439	No	Null	0.548975	0.581367	0.516582
794	ENSMUSG00000015750	Aph1a	Aph1 homolog A, gamma secretase subunit	No	No	No	No	0.054	0.303	No	Null	-1.8964	-1.92353	-1.86928	0.066	0.174	No	Null	-2.7077	-2.74064	-2.67475	-0.037	0.757	No	Null	-3.11973	-3.10141	-3.13805
795	ENSMUSG00000015755	Tab2	TGF-beta activated kinase 1/MAP3K7 binding protein 2	No	No	No	No	-0.001	0.99	No	Null	-4.5778	-4.57719	-4.57841	0.03	0.702	No	Null	-4.50478	-4.51967	-4.4899	-0.057	0.607	No	Null	-4.67537	-4.64682	-4.70392
796	ENSMUSG00000015757	Ppil4	Peptidylprolyl isomerase (cyclophilin)-like 4	No	No	No	No	0.031	0.363	No	Null	-1.07441	-1.08977	-1.05906	0.077	0.091	No	Null	-1.54715	-1.58567	-1.50862	-0.044	0.489	No	Null	-2.45538	-2.43319	-2.47757
797	ENSMUSG00000015776	Med22	Mediator complex subunit 22	No	No	No	No	0.011	0.869	No	Null	-1.69491	-1.70031	-1.68951	-0.088	0.032	No	Null	-1.99349	-1.94946	-2.03751	-0.056	0.503	No	Null	-1.86534	-1.83749	-1.89319
798	ENSMUSG00000015790	Surf1	Surfeit gene 1	No	No	No	No	0.055	0.43	No	Null	1.11283	1.08515	1.14051	-0.035	0.479	No	Null	0.417432	0.434874	0.39999	0.048	0.305	No	Null	0.78324	0.759293	0.807187
799	ENSMUSG00000015804	Med28	Mediator complex subunit 28	No	No	No	No	n/a	n/a	No	Null	n/a	n/a	n/a	0.019	0.886	No	Null	-3.77596	-3.78541	-3.7665	-0.007	0.955	No	Null	-2.70149	-2.69792	-2.70506
800	ENSMUSG00000015806	Qdpr	Quinoid dihydropteridine reductase	No	No	No	No	-0.182	0.035	No	Null	5.9021	5.99287	5.81133	-0.021	0.847	No	Null	5.92779	5.93827	5.91732	0.195	0.16	No	Null	5.73637	5.63889	5.83385
801	ENSMUSG00000015837	Sqstm1	Sequestosome 1	No	No	No	No	0.288	0.087	Yes	Up	1.11725	0.973485	1.26101	0.03	0.757	No	Null	1.22894	1.21401	1.24386	-0.103	0.643	No	Null	1.13013	1.18141	1.07885
802	ENSMUSG00000015843	Rxrg	Retinoid X receptor gamma	No	No	No	No	-0.127	0.339	No	Null	-0.287741	-0.224398	-0.351083	-0.003	0.956	No	Null	0.029925	0.0315601	0.0282898	-0.006	0.953	No	Null	0.521303	0.524118	0.518488
803	ENSMUSG00000015846	Rxra	Retinoid X receptor alpha	No	No	No	No	-0.127	0.339	No	Null	-0.287741	-0.224398	-0.351083	-0.003	0.956	No	Null	0.029925	0.0315601	0.0282898	-0.006	0.953	No	Null	0.521303	0.524118	0.518488
804	ENSMUSG00000015854	Cd5l	CD5 antigen-like	No	No	No	No	-0.058	0.281	No	Null	0.410976	0.439931	0.382021	0.127	0.666	No	Null	-2.24866	-2.31228	-2.18504	0.166	0.386	No	Null	0.799289	0.716483	0.882095
805	ENSMUSG00000015869	Prpsap1	Phosphoribosyl pyrophosphate synthetase-associated protein 1	No	No	No	No	-0.134	0.016	No	Null	2.33785	2.40499	2.27072	-0.039	0.429	No	Null	3.01828	3.03775	2.9988	0.121	0.347	No	Null	3.03277	2.97207	3.09348
806	ENSMUSG00000015889	Lta4h	Leukotriene A4 hydrolase	No	No	No	No	-0.056	0.267	No	Null	5.32798	5.35601	5.29994	-0.07	0.238	No	Null	5.44586	5.48108	5.41063	-0.093	0.299	No	Null	5.1381	5.18436	5.09184
807	ENSMUSG00000015890	Amdhd1	Amidohydrolase domain containing 1	No	No	No	No	-0.099	0.398	No	Null	4.93276	4.98239	4.88313	-0.036	0.424	No	Null	4.92123	4.93941	4.90305	0.092	0.577	No	Null	4.97671	4.93086	5.02256
808	ENSMUSG00000015932	Dstn	Destrin	No	No	No	No	0.007	0.908	No	Null	5.52607	5.52269	5.52945	-0.001	0.992	No	Null	5.31953	5.32004	5.31901	-0.116	0.253	No	Null	5.45426	5.51209	5.39643
809	ENSMUSG00000015937	H2afy	H2A histone family, member Y	No	No	No	No	0	0.999	No	Null	2.89064	2.89076	2.89052	0.128	0.553	No	Null	3.59631	3.53232	3.6603	0.294	0.104	No	Null	3.13253	2.98544	3.27961
810	ENSMUSG00000015943	Bola1	BolA-like 1 (E. coli)	No	No	No	No	-0.053	0.169	No	Null	1.02464	1.05103	0.998259	-0.095	0.027	No	Null	0.843516	0.891108	0.795925	0.016	0.808	No	Null	0.857291	0.849379	0.865203
811	ENSMUSG00000015947	Fcgr1	Fc receptor, IgG, high affinity I	No	No	No	No	n/a	n/a	No	Null	n/a	n/a	n/a	n/a	n/a	No	Null	n/a	n/a	n/a	-0.025	0.899	No	Null	-3.31856	-3.3061	-3.33103
812	ENSMUSG00000015950	Ncf1	Neutrophil cytosolic factor 1	No	No	No	No	0.003	0.985	No	Null	-2.28579	-2.28724	-2.28434	0.134	0.176	No	Null	-2.45583	-2.52267	-2.38899	-0.005	0.973	No	Null	-1.9743	-1.97167	-1.97693
813	ENSMUSG00000015961	Adss	Adenylosuccinate synthetase, non muscle	No	No	No	No	-0.048	0.249	No	Null	2.52215	2.54632	2.49799	-0.012	0.802	No	Null	2.53439	2.54047	2.5283	0.102	0.082	No	Null	2.74875	2.69764	2.79987
814	ENSMUSG00000015970	Chdh	Choline dehydrogenase	No	No	No	No	-0.018	0.812	No	Null	5.87581	5.88463	5.86699	-0.069	0.462	No	Null	5.87081	5.90512	5.83651	0.021	0.819	No	Null	5.97815	5.96761	5.98868
815	ENSMUSG00000015971	Actr8	ARP8 actin-related protein 8	No	No	No	No	0.034	0.476	No	Null	-1.95548	-1.97224	-1.93873	-0.013	0.671	No	Null	-2.18473	-2.17827	-2.1912	-0.079	0.075	No	Null	-1.36746	-1.32818	-1.40674
816	ENSMUSG00000015994	Fnta	Farnesyltransferase, CAAX box, alpha	No	No	No	No	-0.062	0.106	No	Null	0.342141	0.373149	0.311132	-0.028	0.541	No	Null	-0.335446	-0.321667	-0.349226	0.082	0.108	No	Null	0.211173	0.170067	0.25228
817	ENSMUSG00000016018	Skiv2l2	Superkiller viralicidic activity 2-like 2 (S. cerevisiae)	No	No	No	No	0.045	0.306	No	Null	1.75444	1.73185	1.77703	-0.026	0.688	No	Null	1.71297	1.72592	1.70001	-0.092	0.057	No	Null	1.7528	1.79903	1.70657
818	ENSMUSG00000016128	Stard13	StAR-related lipid transfer (START) domain containing 13	No	No	No	No	0.013	0.766	No	Null	-2.27463	-2.28091	-2.26836	0.094	0.496	No	Null	-1.14291	-1.18976	-1.09606	-0.074	0.664	No	Null	-1.41591	-1.37911	-1.4527
819	ENSMUSG00000016181	Diexf	Digestive organ expansion factor homolog (zebrafish)	No	No	No	No	-0.055	0.659	No	Null	-2.8967	-2.86903	-2.92438	n/a	n/a	No	Null	n/a	n/a	n/a	n/a	n/a	No	Null	n/a	n/a	n/a
820	ENSMUSG00000016194	Hsd11b1	Hydroxysteroid 11-beta dehydrogenase 1	No	No	No	No	-0.043	0.576	No	Null	6.43258	6.45385	6.41132	0.116	0.242	No	Null	6.183	6.12502	6.24098	0.264	0.094	Yes	Up	5.9228	5.79065	6.05495
821	ENSMUSG00000016252	Atp5e	ATP synthase, H+ transporting, mitochondrial F1 complex, epsilon subunit	No	No	No	No	-0.135	0.13	No	Null	4.22928	4.29689	4.16167	-0.158	0.27	No	Null	2.57014	2.64927	2.49102	-0.056	0.709	No	Null	4.18503	4.21293	4.15714
822	ENSMUSG00000016253	Nelfcd	Negative elongation factor complex member C/D, Th1l	No	No	No	No	0.022	0.644	No	Null	-1.6269	-1.6378	-1.61601	-0.041	0.21	No	Null	-1.33162	-1.31103	-1.35221	-0.089	0.038	No	Null	-0.83768	-0.793124	-0.882236
823	ENSMUSG00000016256	Ctsz	Cathepsin Z	No	No	No	No	0.127	0.14	No	Null	4.5283	4.46488	4.59171	-0.122	0.189	No	Null	4.62561	4.6864	4.56482	-0.074	0.561	No	Null	3.85346	3.8904	3.81653
824	ENSMUSG00000016257	Slmo2	PRELI domain containing 3B	No	No	No	No	0.021	0.784	No	Null	-4.52905	-4.53959	-4.51851	n/a	n/a	No	Null	n/a	n/a	n/a	n/a	n/a	No	Null	n/a	n/a	n/a
825	ENSMUSG00000016308	Ube2a	Ubiquitin-conjugating enzyme E2A	No	No	No	No	-0.007	0.841	No	Null	-1.0157	-1.01238	-1.01902	0.035	0.519	No	Null	-2.1045	-2.12222	-2.08679	-0.092	0.052	No	Null	-1.59385	-1.5479	-1.63979
826	ENSMUSG00000016319	Slc25a5	Solute carrier family 25 (mitochondrial carrier, adenine nucleotide translocator), member 5	No	No	No	No	-0.056	0.493	No	Null	8.21425	8.24244	8.18607	0	0.999	No	Null	8.52436	8.52439	8.52432	0.088	0.406	No	Null	8.415	8.37094	8.45906
827	ENSMUSG00000016344	Ppdpf	Pancreatic progenitor cell differentiation and proliferation factor	No	No	No	No	0.025	0.87	No	Null	-4.79857	-4.8112	-4.78593	-0.17	0.15	No	Null	-4.93378	-4.84895	-5.01862	-0.015	0.935	No	Null	-5.67576	-5.66819	-5.68334
828	ENSMUSG00000016382	Pls3	Plastin 3 (T-isoform)	No	No	No	No	-0.057	0.242	No	Null	5.64396	5.67223	5.6157	0.05	0.409	No	Null	5.54298	5.51779	5.56816	-0.022	0.663	No	Null	5.648	5.65899	5.63701
829	ENSMUSG00000016409	Nkap	NFKB activating protein	No	No	No	No	0.182	0.073	No	Null	-5.24866	-5.33986	-5.15745	n/a	n/a	No	Null	n/a	n/a	n/a	-0.086	0.298	No	Null	-5.56679	-5.52356	-5.61001
830	ENSMUSG00000016427	Ndufa1	NADH:ubiquinone oxidoreductase subunit A1	No	No	No	No	-0.001	0.983	No	Null	-1.21239	-1.21187	-1.21291	-0.067	0.135	No	Null	-2.03985	-2.00636	-2.07334	0.031	0.49	No	Null	-1.48802	-1.50342	-1.47263
831	ENSMUSG00000016481	Cr1l	Complement component (3b/4b) receptor 1-like	No	No	No	No	0.116	0.044	No	Null	1.98183	1.9238	2.03986	0.105	0.03	No	Null	1.44572	1.39311	1.49833	-0.116	0.214	No	Null	1.15771	1.21586	1.09956
832	ENSMUSG00000016487	Ppfibp1	PTPRF interacting protein, binding protein 1 (liprin beta 1)	No	No	No	No	0.015	0.723	No	Null	1.26973	1.26239	1.27707	0.05	0.099	No	Null	1.38552	1.36074	1.41031	0.006	0.891	No	Null	1.44799	1.44476	1.45121
833	ENSMUSG00000016495	Plgrkt	Plasminogen receptor, C-terminal lysine transmembrane protein	No	No	No	No	0.142	0.298	No	Null	-4.79323	-4.86411	-4.72235	n/a	n/a	No	Null	n/a	n/a	n/a	n/a	n/a	No	Null	n/a	n/a	n/a
834	ENSMUSG00000016510	Mtif3	Mitochondrial translational initiation factor 3	No	No	No	No	-0.078	0.284	No	Null	-0.417353	-0.378402	-0.456304	-0.219	0.02	No	Null	-0.505306	-0.396052	-0.614559	-0.034	0.754	No	Null	-0.473521	-0.456493	-0.490549
835	ENSMUSG00000016520	Lnx2	Ligand of numb-protein X 2	No	No	No	No	0.026	0.542	No	Null	-3.95532	-3.96811	-3.94253	0.035	0.484	No	Null	-4.00073	-4.01818	-3.98329	-0.018	0.687	No	Null	-3.55876	-3.54994	-3.56758
836	ENSMUSG00000016528	Mapkapk2	MAP kinase-activated protein kinase 2	No	No	No	No	-0.114	0.022	No	Null	0.568365	0.625166	0.511564	-0.011	0.639	No	Null	0.678552	0.684275	0.672829	0.035	0.381	No	Null	0.979146	0.961823	0.996469
837	ENSMUSG00000016534	Lamp2	Lysosomal-associated membrane protein 2	No	No	No	No	-0.01	0.813	No	Null	4.79836	4.80358	4.79314	-0.04	0.27	No	Null	4.68299	4.70277	4.66321	-0.132	0.052	No	Null	4.62763	4.69377	4.56149
838	ENSMUSG00000016541	Atxn10	Ataxin 10	No	No	No	No	0.023	0.719	No	Null	2.38409	2.37246	2.39572	-0.042	0.653	No	Null	2.24389	2.26486	2.22293	-0.208	0.031	No	Null	1.57919	1.68344	1.47494
839	ENSMUSG00000016554	Eif3d	Eukaryotic translation initiation factor 3, subunit D	No	No	No	No	-0.083	0.095	No	Null	3.22464	3.26621	3.18307	-0.039	0.455	No	Null	3.25024	3.26982	3.23067	-0.08	0.023	No	Null	3.21957	3.25974	3.1794
840	ENSMUSG00000016619	Nup50	Nucleoporin 50	No	No	No	No	-0.003	0.95	No	Null	0.775149	0.7764	0.773897	-0.12	0.064	No	Null	0.798673	0.858546	0.7388	-0.014	0.681	No	Null	1.18709	1.19392	1.18026
841	ENSMUSG00000016637	Ift27	Intraflagellar transport 27	No	No	No	No	0.055	0.283	No	Null	-3.68342	-3.71069	-3.65615	0.001	0.986	No	Null	-3.43751	-3.43794	-3.43707	0.112	0.099	No	Null	-3.46226	-3.51827	-3.40625
842	ENSMUSG00000016664	Pacsin2	Protein kinase C and casein kinase substrate in neurons 2	No	No	No	No	-0.005	0.909	No	Null	4.13363	4.136	4.13126	-0.012	0.659	No	Null	3.97139	3.97738	3.96539	-0.029	0.65	No	Null	4.0042	4.01853	3.98986
843	ENSMUSG00000016756	Cmah	Cytidine monophospho-N-acetylneuraminic acid hydroxylase	No	No	No	No	-0.006	0.93	No	Null	2.25104	2.25413	2.24795	-0.075	0.184	No	Null	2.00702	2.04459	1.96944	-0.201	0.011	No	Null	2.02193	2.12221	1.92164
844	ENSMUSG00000016757	Ttll12	Tubulin tyrosine ligase-like family, member 12	No	No	No	No	-0.045	0.254	No	Null	1.61888	1.6415	1.59627	-0.042	0.023	No	Null	1.13043	1.15139	1.10948	0.017	0.677	No	Null	1.26626	1.25783	1.27469
845	ENSMUSG00000016831	Tox4	TOX high mobility group box family member 4	No	No	No	No	-0.119	0.232	No	Null	-3.97597	-3.91628	-4.03566	0.137	0.499	No	Null	-3.08568	-3.15395	-3.01742	0.023	0.59	No	Null	-2.64729	-2.65865	-2.63594
846	ENSMUSG00000016833	Mrps18c	Mitochondrial ribosomal protein S18C	No	No	No	No	-0.046	0.742	No	Null	-2.42568	-2.40277	-2.4486	-0.112	0.035	No	Null	-3.65333	-3.59711	-3.70954	n/a	n/a	No	Null	n/a	n/a	n/a
847	ENSMUSG00000016921	Srsf6	Serine/arginine-rich splicing factor 6	No	No	No	No	-0.051	0.426	No	Null	4.00747	4.03289	3.98206	-0.073	0.004	No	Null	3.79836	3.835	3.76172	-0.17	0.054	No	Null	3.39333	3.47841	3.30825
848	ENSMUSG00000016933	Plcg1	Phospholipase C, gamma 1	No	No	No	No	-0.029	0.724	No	Null	0.00960102	0.0241615	-0.00495949	0.003	0.945	No	Null	0.591537	0.590095	0.592979	-0.111	0.309	No	Null	0.504627	0.560066	0.449187
849	ENSMUSG00000016942	Tmprss6	Transmembrane serine protease 6	No	No	No	No	-0.036	0.505	No	Null	-1.63731	-1.61928	-1.65535	0.073	0.156	No	Null	-1.31992	-1.35648	-1.28337	0.082	0.422	No	Null	-0.558956	-0.599919	-0.517993
850	ENSMUSG00000017009	Sdc4	Syndecan 4	No	No	No	No	-0.155	0.179	No	Null	-0.346638	-0.268902	-0.424374	0.084	0.525	No	Null	0.00993023	-0.0319588	0.0518192	0.09	0.36	No	Null	0.661322	0.616305	0.706339
851	ENSMUSG00000017119	Nbr1	NBR1, autophagy cargo receptor	No	No	No	No	0.065	0.488	No	Null	-2.86764	-2.8999	-2.83537	-0.061	0.4	No	Null	-3.75178	-3.72118	-3.78239	-0.01	0.915	No	Null	-3.02841	-3.02354	-3.03328
852	ENSMUSG00000017132	Cyth1	Cytohesin 1	No	No	No	No	n/a	n/a	No	Null	n/a	n/a	n/a	n/a	n/a	No	Null	n/a	n/a	n/a	-0.033	0.775	No	Null	-3.13179	-3.11521	-3.14837
853	ENSMUSG00000017144	Rnd3	Rho family GTPase 3	No	No	No	No	n/a	n/a	No	Null	n/a	n/a	n/a	n/a	n/a	No	Null	n/a	n/a	n/a	0.131	0.375	No	Null	-4.10068	-4.16629	-4.03507
854	ENSMUSG00000017188	Coa3	Cytochrome C oxidase assembly factor 3	No	No	No	No	0.076	0.12	No	Null	0.492734	0.454858	0.530609	-0.045	0.101	No	Null	1.5166	1.53932	1.49388	0	0.993	No	Null	0.420019	0.420268	0.419771
855	ENSMUSG00000017210	Med24	Mediator complex subunit 24	No	No	No	No	n/a	n/a	No	Null	n/a	n/a	n/a	-0.132	0.133	No	Null	-5.7731	-5.70726	-5.83894	-0.142	0.029	No	Null	-3.50552	-3.43472	-3.57633
856	ENSMUSG00000017221	Psmd3	Proteasome (prosome, macropain) 26S subunit, non-ATPase, 3	No	No	No	No	-0.004	0.933	No	Null	4.46368	4.46578	4.46158	0.003	0.943	No	Null	4.68862	4.68723	4.69001	0.017	0.804	No	Null	4.52099	4.51273	4.52925
857	ENSMUSG00000017264	Exosc10	Exosome component 10	No	No	No	No	n/a	n/a	No	Null	n/a	n/a	n/a	0.051	0.582	No	Null	-1.93562	-1.96096	-1.91028	0.071	0.454	No	Null	-2.24411	-2.27944	-2.20878
858	ENSMUSG00000017286	Glod4	Glyoxalase domain containing 4	No	No	No	No	-0.035	0.376	No	Null	4.79185	4.80922	4.77449	-0.04	0.368	No	Null	4.88668	4.90679	4.86658	0.046	0.59	No	Null	4.73945	4.7164	4.76251
859	ENSMUSG00000017288	Vps53	VPS53 GARP complex subunit	No	No	No	No	-0.005	0.925	No	Null	-0.0608265	-0.0585098	-0.0631432	-0.002	0.965	No	Null	0.146934	0.148032	0.145837	-0.029	0.531	No	Null	0.319279	0.333716	0.304841
860	ENSMUSG00000017291	Taok1	TAO kinase 1	No	No	No	No	-0.053	0.067	No	Null	-0.146821	-0.120333	-0.173309	-0.001	0.989	No	Null	-1.90076	-1.90042	-1.9011	0.058	0.32	No	Null	-0.292438	-0.321622	-0.263255
861	ENSMUSG00000017299	Dnttip1	Deoxynucleotidyltransferase, terminal, interacting protein 1	No	No	No	No	n/a	n/a	No	Null	n/a	n/a	n/a	n/a	n/a	No	Null	n/a	n/a	n/a	0.191	0.257	No	Null	-5.19949	-5.29485	-5.10413
862	ENSMUSG00000017307	Acot8	Acyl-CoA thioesterase 8	No	No	No	No	-0.19	0.023	No	Null	1.7528	1.8477	1.6579	-0.034	0.7	No	Null	1.37314	1.39027	1.35601	0.113	0.503	No	Null	2.04862	1.99199	2.10525
863	ENSMUSG00000017309	Cd300lg	CD300 molecule like family member G	No	No	No	No	-0.018	0.861	No	Null	-6.44873	-6.43977	-6.45768	0.057	0.479	No	Null	-5.286	-5.31436	-5.25764	0.094	0.394	No	Null	-1.71491	-1.76204	-1.66777
864	ENSMUSG00000017344	Vtn	Vitronectin	No	No	No	No	-0.099	0.407	No	Null	2.26948	2.31898	2.21998	-0.008	0.952	No	Null	2.02121	2.02509	2.01732	0.098	0.452	No	Null	2.37576	2.327	2.42452
865	ENSMUSG00000017390	Aldoc	Aldolase C, fructose-bisphosphate	No	No	No	No	0.056	0.655	No	Null	0.687466	0.65938	0.715551	-0.06	0.48	No	Null	1.2764	1.30662	1.24617	0.04	0.865	No	Null	0.672694	0.652746	0.692641
866	ENSMUSG00000017404	Rpl19	Ribosomal protein L19	No	No	No	No	-0.09	0.326	No	Null	3.80243	3.8473	3.75755	-0.09	0.393	No	Null	3.40626	3.4514	3.36112	-0.234	0.067	No	Null	4.0651	4.18219	3.94801
867	ENSMUSG00000017421	Zfp207	Zinc finger protein 207	No	No	No	No	-0.017	0.743	No	Null	-2.03331	-2.02474	-2.04188	0	0.995	No	Null	-3.28529	-3.28553	-3.28504	-0.048	0.438	No	Null	-0.815227	-0.791006	-0.839448
868	ENSMUSG00000017428	Psmd11	Proteasome (prosome, macropain) 26S subunit, non-ATPase, 11	No	No	No	No	-0.036	0.29	No	Null	5.04954	5.06775	5.03133	-0.019	0.614	No	Null	5.07956	5.0891	5.07002	0.066	0.374	No	Null	4.72335	4.69055	4.75615
869	ENSMUSG00000017446	C1qtnf1	C1q and tumor necrosis factor related protein 1	No	No	No	No	0.175	0.068	No	Null	-2.89602	-2.98358	-2.80846	-0.023	0.64	No	Null	-2.02123	-2.00997	-2.03249	0.149	0.142	No	Null	-2.00072	-2.07499	-1.92644
870	ENSMUSG00000017453	Pipox	Pipecolic acid oxidase	No	No	No	No	-0.117	0.026	No	Null	5.4068	5.46536	5.34824	0.016	0.893	No	Null	5.13719	5.12941	5.14497	0.106	0.38	No	Null	5.44386	5.39111	5.49661
871	ENSMUSG00000017478	Zc3h18	Zinc finger CCCH-type containing 18	No	No	No	No	0.016	0.711	No	Null	0.523821	0.515627	0.532016	-0.018	0.609	No	Null	0.84482	0.853671	0.83597	0.052	0.328	No	Null	0.0972249	0.0713451	0.123105
872	ENSMUSG00000017485	Top2b	Topoisomerase (DNA) II beta	No	No	No	No	-0.024	0.873	No	Null	-0.440299	-0.428541	-0.452057	0.213	0.372	No	Null	0.823877	0.717379	0.930375	0.36	0.077	Yes	Up	0.752596	0.572427	0.932766
873	ENSMUSG00000017493	Igfbp4	Insulin-like growth factor binding protein 4	No	No	No	No	-0.053	0.287	No	Null	-1.13047	-1.10421	-1.15673	0.008	0.884	No	Null	-0.664028	-0.668179	-0.659877	-0.001	0.996	No	Null	0.200885	0.201268	0.200503
874	ENSMUSG00000017548	Suz12	SUZ12 polycomb repressive complex 2 subunit	No	No	No	No	-0.068	0.138	No	Null	-1.8562	-1.82244	-1.88995	-0.01	0.792	No	Null	-1.12977	-1.1247	-1.13483	0.064	0.262	No	Null	-1.6498	-1.68164	-1.61795
875	ENSMUSG00000017561	Crlf3	Cytokine receptor-like factor 3	No	No	No	No	-0.04	0.187	No	Null	-1.87448	-1.85428	-1.89468	0.029	0.555	No	Null	-2.45161	-2.46601	-2.43722	-0.025	0.664	No	Null	-0.832257	-0.81978	-0.844734
876	ENSMUSG00000017631	Abr	Active BCR-related gene	No	No	No	No	0.087	0.11	No	Null	-2.03905	-2.08241	-1.99568	0.076	0.177	No	Null	-2.68232	-2.72025	-2.6444	n/a	n/a	No	Null	n/a	n/a	n/a
877	ENSMUSG00000017670	Elmo2	Engulfment and cell motility 2	No	No	No	No	0.052	0.19	No	Null	-1.91987	-1.94591	-1.89383	0.131	0.078	No	Null	-3.63419	-3.69949	-3.56889	-0.019	0.777	No	Null	-1.3948	-1.38541	-1.40418
878	ENSMUSG00000017679	Ttpal	Tocopherol (alpha) transfer protein-like	No	No	No	No	0.025	0.698	No	Null	-6.04118	-6.05362	-6.02874	-0.041	0.592	No	Null	-3.78007	-3.75937	-3.80078	0.007	0.939	No	Null	-3.56441	-3.56782	-3.56099
879	ENSMUSG00000017686	Rhot1	Ras homolog family member T1	No	No	No	No	0.031	0.565	No	Null	1.05206	1.03635	1.06777	0.046	0.39	No	Null	1.26623	1.24319	1.28928	0.012	0.912	No	Null	0.587465	0.581695	0.593235
880	ENSMUSG00000017697	Ada	Adenosine deaminase	No	No	No	No	0.175	0.299	No	Null	0.913648	0.826123	1.00117	-0.044	0.211	No	Null	0.697664	0.719476	0.675853	-0.282	0.198	No	Null	-0.449543	-0.308658	-0.590427
881	ENSMUSG00000017707	Serinc3	Serine incorporator 3	No	No	No	No	0.093	0.208	No	Null	-0.711728	-0.758313	-0.665143	0.014	0.879	No	Null	-0.697264	-0.704021	-0.690507	0.026	0.844	No	Null	-1.3161	-1.3292	-1.303
882	ENSMUSG00000017713	Tha1	Threonine aldolase 1	No	No	No	No	-0.022	0.677	No	Null	0.713393	0.724382	0.702404	-0.066	0.138	No	Null	0.813985	0.846797	0.781174	0.005	0.804	No	Null	1.22092	1.21822	1.22363
883	ENSMUSG00000017715	Pgs1	Phosphatidylglycerophosphate synthase 1	No	No	No	No	n/a	n/a	No	Null	n/a	n/a	n/a	-0.049	0.497	No	Null	-5.11718	-5.09271	-5.14165	n/a	n/a	No	Null	n/a	n/a	n/a
884	ENSMUSG00000017718	Afmid	Arylformamidase	No	No	No	No	0.05	0.454	No	Null	1.78169	1.75675	1.80663	-0.049	0.611	No	Null	1.61608	1.64057	1.59159	0.026	0.83	No	Null	1.25307	1.24019	1.26595
885	ENSMUSG00000017721	Pigt	Phosphatidylinositol glycan anchor biosynthesis, class T	No	No	No	No	0.014	0.622	No	Null	0.213365	0.206138	0.220592	0.077	0.119	No	Null	0.0520445	0.0133461	0.0907429	0.025	0.773	No	Null	-1.13288	-1.14534	-1.12041
886	ENSMUSG00000017747	Ghdc	GH3 domain containing	No	No	No	No	-0.058	0.313	No	Null	-1.16292	-1.13387	-1.19197	0.056	0.175	No	Null	-1.19358	-1.22141	-1.16574	0.06	0.389	No	Null	-0.118253	-0.14801	-0.0884953
887	ENSMUSG00000017754	Pltp	Phospholipid transfer protein	No	No	No	No	-0.072	0.648	No	Null	-2.05576	-2.01999	-2.09153	n/a	n/a	No	Null	n/a	n/a	n/a	0.138	0.256	No	Null	-3.3125	-3.38133	-3.24367
888	ENSMUSG00000017756	Slc12a7	Solute carrier family 12, member 7	No	No	No	No	-0.094	0.479	No	Null	0.913037	0.960118	0.865955	0.041	0.472	No	Null	1.20454	1.18399	1.22509	0.108	0.694	No	Null	3.80548	3.75159	3.85936
889	ENSMUSG00000017760	Ctsa	Cathepsin A	No	No	No	No	0.099	0.096	No	Null	3.27145	3.22185	3.32105	-0.011	0.849	No	Null	2.82169	2.82727	2.8161	0.104	0.404	No	Null	2.0372	1.98529	2.08911
890	ENSMUSG00000017765	Slc12a4	Solute carrier family 12, member 4	No	No	No	No	0.023	0.455	No	Null	-1.43529	-1.44677	-1.42382	-0.002	0.962	No	Null	-4.68746	-4.68652	-4.68841	-0.016	0.857	No	Null	-3.47354	-3.46568	-3.4814
891	ENSMUSG00000017774	Myo1c	Myosin IC	No	No	No	No	0.128	0.142	No	Null	3.5915	3.5277	3.6553	0.077	0.057	No	Null	3.65891	3.62043	3.69738	0.115	0.04	No	Null	3.43392	3.37645	3.49138
892	ENSMUSG00000017776	Crk	V-crk avian sarcoma virus CT10 oncogene homolog	No	No	No	No	-0.005	0.917	No	Null	1.32396	1.32645	1.32147	-0.071	0.015	No	Null	1.27994	1.31567	1.24422	0	0.998	No	Null	1.11736	1.11744	1.11727
893	ENSMUSG00000017778	Cox7c	Cytochrome c oxidase subunit 7C	No	No	No	No	-0.064	0.435	No	Null	4.85312	4.88525	4.82099	-0.106	0.294	No	Null	4.68444	4.73749	4.63139	-0.096	0.549	No	Null	4.41541	4.46358	4.36724
894	ENSMUSG00000017781	Pitpna	Phosphatidylinositol transfer protein, alpha	No	No	No	No	0.061	0.028	No	Null	3.39119	3.3607	3.42167	-0.063	0.101	No	Null	3.26677	3.29811	3.23544	-0.009	0.78	No	Null	3.99947	4.00414	3.9948
895	ENSMUSG00000017801	Mlx	MAX-like protein X	No	No	No	No	0.001	0.988	No	Null	0.642392	0.641834	0.64295	-0.037	0.303	No	Null	0.695261	0.713882	0.67664	-0.156	0.023	No	Null	0.456112	0.533967	0.378256
896	ENSMUSG00000017802	Fam134c	Reticulophagy regulator family member 3	No	No	No	No	0.045	0.673	No	Null	-1.53669	-1.55939	-1.51398	0.004	0.934	No	Null	-2.08688	-2.0891	-2.08466	0.053	0.42	No	Null	-1.06907	-1.09559	-1.04255
897	ENSMUSG00000017830	Dhx58	DEXH (Asp-Glu-X-His) box polypeptide 58	No	No	No	No	0.067	0.575	No	Null	-2.27905	-2.31234	-2.24575	-0.021	0.796	No	Null	-1.50008	-1.48944	-1.51071	0.066	0.459	No	Null	-1.18832	-1.22131	-1.15532
898	ENSMUSG00000017831	Rab5a	RAB5A, member RAS oncogene family	No	No	No	No	-0.048	0.413	No	Null	0.47486	0.498877	0.450842	-0.015	0.562	No	Null	0.910095	0.917769	0.902422	-0.078	0.322	No	Null	0.609251	0.648342	0.57016
899	ENSMUSG00000017837	Nkiras2	NFKB inhibitor interacting Ras-like protein 2	No	No	No	No	0.004	0.929	No	Null	-2.1993	-2.20113	-2.19746	0.03	0.606	No	Null	-3.58598	-3.60091	-3.57105	0.006	0.914	No	Null	-3.31201	-3.31488	-3.30913
900	ENSMUSG00000017843	Ppp2r5c	Protein phosphatase 2, regulatory subunit B', gamma	No	No	No	No	0.02	0.565	No	Null	-2.3129	-2.32275	-2.30305	-0.096	0.1	No	Null	-1.6807	-1.63292	-1.72848	-0.029	0.675	No	Null	-1.79895	-1.78464	-1.81326
901	ENSMUSG00000017868	Sgk2	Serum/glucocorticoid regulated kinase 2	No	No	No	No	-0.014	0.886	No	Null	1.49526	1.50208	1.48843	-0.002	0.984	No	Null	0.135708	0.136834	0.134582	0.125	0.198	No	Null	1.27171	1.20922	1.3342
902	ENSMUSG00000017929	B4galt5	UDP-Gal:betaGlcNAc beta 1,4-galactosyltransferase, polypeptide 5	No	No	No	No	0.047	0.644	No	Null	-3.6821	-3.7057	-3.65849	0.032	0.743	No	Null	-3.5783	-3.59448	-3.56214	-0.066	0.488	No	Null	-4.4341	-4.40092	-4.46729
903	ENSMUSG00000017950	Hnf4a	Hepatic nuclear factor 4, alpha	No	No	No	No	-0.1	0.314	No	Null	1.15984	1.2098	1.10988	-0.078	0.309	No	Null	1.37808	1.41685	1.33931	0.06	0.504	No	Null	0.702305	0.672129	0.732481
904	ENSMUSG00000017978	Cadps2	Ca2+-dependent activator protein for secretion 2	No	No	No	No	0.161	0.609	No	Null	-5.93035	-6.01089	-5.84981	0.267	0.424	No	Null	-6.30646	-6.4402	-6.17272	-0.018	0.944	No	Null	0.172691	0.181843	0.16354
905	ENSMUSG00000017999	Ddx27	DEAD (Asp-Glu-Ala-Asp) box polypeptide 27	No	No	No	No	-0.08	0.302	No	Null	-2.0956	-2.05559	-2.13561	-0.006	0.953	No	Null	-2.9158	-2.9128	-2.91881	-0.115	0.205	No	Null	-1.6914	-1.63404	-1.74875
906	ENSMUSG00000018001	Cyth3	Cytohesin 3	No	No	No	No	n/a	n/a	No	Null	n/a	n/a	n/a	n/a	n/a	No	Null	n/a	n/a	n/a	0.031	0.843	No	Null	-4.60837	-4.62406	-4.59269
907	ENSMUSG00000018008	Cyth4	Cytohesin 4	No	No	No	No	n/a	n/a	No	Null	n/a	n/a	n/a	n/a	n/a	No	Null	n/a	n/a	n/a	-0.019	0.881	No	Null	-5.78619	-5.77677	-5.79562
908	ENSMUSG00000018042	Cyb5r3	Cytochrome b5 reductase 3	No	No	No	No	-0.07	0.441	No	Null	6.42467	6.4595	6.38984	0.124	0.097	No	Null	6.27805	6.21591	6.3402	0.333	0.038	Yes	Up	5.82139	5.65485	5.98793
909	ENSMUSG00000018068	Ints2	Integrator complex subunit 2	No	No	No	No	-0.049	0.572	No	Null	-5.45508	-5.43078	-5.47938	0.062	0.468	No	Null	-5.60763	-5.63842	-5.57683	-0.069	0.271	No	Null	-5.18106	-5.14644	-5.21568
910	ENSMUSG00000018102	Hist1h2bc	Histone cluster 1, H2bc	No	No	No	No	-0.066	0.389	No	Null	6.3663	6.39944	6.33316	0.02	0.816	No	Null	8.58727	8.57721	8.59733	-0.096	0.427	No	Null	8.59292	8.64099	8.54486
911	ENSMUSG00000018143	Mafk	V-maf musculoaponeurotic fibrosarcoma oncogene family, protein K (avian)	No	No	No	No	n/a	n/a	No	Null	n/a	n/a	n/a	n/a	n/a	No	Null	n/a	n/a	n/a	0.052	0.483	No	Null	-2.11299	-2.13876	-2.08723
912	ENSMUSG00000018160	Med1	Mediator complex subunit 1	No	No	No	No	-0.068	0.64	No	Null	-6.52941	-6.49558	-6.56324	-0.178	0.123	No	Null	-6.21264	-6.12388	-6.30139	0.017	0.879	No	Null	-5.54215	-5.55043	-5.53387
913	ENSMUSG00000018166	Erbb3	Erb-b2 receptor tyrosine kinase 3	No	No	No	No	0.077	0.52	No	Null	-1.54143	-1.57991	-1.50295	0.139	0.184	No	Null	-4.84259	-4.91209	-4.77309	0.083	0.52	No	Null	-4.88865	-4.93009	-4.8472
914	ENSMUSG00000018167	Stard3	START domain containing 3	No	No	No	No	-0.006	0.925	No	Null	-4.91708	-4.91407	-4.9201	0.028	0.608	No	Null	-4.11768	-4.13176	-4.1036	-0.185	0.072	No	Null	-3.87522	-3.78265	-3.9678
915	ENSMUSG00000018171	Vmp1	Vacuole membrane protein 1	No	No	No	No	n/a	n/a	No	Null	n/a	n/a	n/a	0.136	0.001	No	Null	-1.70748	-1.7753	-1.63966	n/a	n/a	No	Null	n/a	n/a	n/a
916	ENSMUSG00000018189	Uchl5	Ubiquitin carboxyl-terminal esterase L5	No	No	No	No	-0.025	0.549	No	Null	2.30456	2.31725	2.29186	-0.003	0.955	No	Null	2.09246	2.09408	2.09083	0.218	0.017	No	Null	2.57438	2.46525	2.68351
917	ENSMUSG00000018196	Glrx2	Glutaredoxin 2 (thioltransferase)	No	No	No	No	n/a	n/a	No	Null	n/a	n/a	n/a	0.025	0.843	No	Null	-3.34994	-3.36246	-3.33743	-0.08	0.566	No	Null	-3.29186	-3.25174	-3.33199
918	ENSMUSG00000018199	Trove2	TROVE domain family, member 2	No	No	No	No	0.253	0.058	Yes	Up	-5.20818	-5.33465	-5.08172	n/a	n/a	No	Null	n/a	n/a	n/a	n/a	n/a	No	Null	n/a	n/a	n/a
919	ENSMUSG00000018209	Stk4	Serine/threonine kinase 4	No	No	No	No	0.024	0.61	No	Null	-2.68224	-2.69439	-2.67008	-0.04	0.684	No	Null	-4.52432	-4.50443	-4.54421	0.055	0.342	No	Null	-0.883636	-0.911027	-0.856245
920	ENSMUSG00000018286	Psmb6	Proteasome (prosome, macropain) subunit, beta type 6	No	No	No	No	-0.054	0.304	No	Null	3.7811	3.80821	3.75398	-0.081	0.255	No	Null	3.60958	3.65021	3.56895	0.053	0.547	No	Null	3.69084	3.66457	3.71711
921	ENSMUSG00000018287	Spag7	Sperm associated antigen 7	No	No	No	No	0.112	0.169	No	Null	-1.19338	-1.24953	-1.13722	0.003	0.957	No	Null	-1.7579	-1.7594	-1.75641	-0.028	0.689	No	Null	-2.42495	-2.41088	-2.43902
922	ENSMUSG00000018293	Pfn1	Profilin 1	No	No	No	No	-0.084	0.191	No	Null	5.79288	5.8349	5.75085	-0.077	0.083	No	Null	5.47557	5.51421	5.43692	n/a	n/a	No	Null	n/a	n/a	n/a
923	ENSMUSG00000018322	Tomm34	Translocase of outer mitochondrial membrane 34	No	No	No	No	-0.146	0.058	No	Null	-0.771385	-0.698396	-0.844374	0.034	0.211	No	Null	-1.02934	-1.04656	-1.01211	0.134	0.371	No	Null	-0.272158	-0.339367	-0.204949
924	ENSMUSG00000018326	Ywhab	Tyrosine 3-monooxygenase/tryptophan 5-monooxygenase activation protein, beta polypeptide	No	No	No	No	-0.035	0.302	No	Null	2.75694	2.77454	2.73934	-0.005	0.89	No	Null	3.77104	3.77357	3.76852	-0.006	0.899	No	Null	3.28728	3.29041	3.28414
925	ENSMUSG00000018339	Gpx3	Glutathione peroxidase 3	No	No	No	No	0.309	0.279	No	Null	0.683358	0.528844	0.837872	-0.015	0.947	No	Null	0.998122	1.00572	0.990529	0.222	0.579	No	Null	0.818462	0.707701	0.929223
926	ENSMUSG00000018340	Anxa6	Annexin A6	No	No	No	No	-0.145	0.113	No	Null	6.8226	6.89506	6.75015	-0.017	0.857	No	Null	7.30301	7.31153	7.29448	0.165	0.289	No	Null	6.97447	6.89207	7.05686
927	ENSMUSG00000018362	Kpna2	Karyopherin (importin) alpha 2	No	No	No	No	0.055	0.161	No	Null	-0.0673325	-0.0950661	-0.0395988	-0.016	0.782	No	Null	-0.752925	-0.745101	-0.76075	-0.065	0.075	No	Null	0.524645	0.557074	0.492217
928	ENSMUSG00000018363	Smurf2	SMAD specific E3 ubiquitin protein ligase 2	No	No	No	No	-0.046	0.374	No	Null	-2.9654	-2.94237	-2.98843	0.031	0.372	No	Null	-3.38306	-3.39874	-3.36738	-0.111	0.057	No	Null	-2.36966	-2.31415	-2.42517
929	ENSMUSG00000018377	Vezf1	Vascular endothelial zinc finger 1	No	No	No	No	n/a	n/a	No	Null	n/a	n/a	n/a	n/a	n/a	No	Null	n/a	n/a	n/a	0.307	0.317	No	Null	-4.80291	-4.95636	-4.64945
930	ENSMUSG00000018379	Srsf1	Serine/arginine-rich splicing factor 1	No	No	No	No	-0.032	0.63	No	Null	3.34229	3.35854	3.32605	-0.102	0.024	No	Null	3.49104	3.54209	3.43998	-0.073	0.265	No	Null	3.62564	3.66223	3.58905
931	ENSMUSG00000018381	Abi3	ABI gene family, member 3	No	No	No	No	-0.076	0.328	No	Null	-3.1649	-3.12678	-3.20302	n/a	n/a	No	Null	n/a	n/a	n/a	n/a	n/a	No	Null	n/a	n/a	n/a
932	ENSMUSG00000018387	Shroom1	Shroom family member 1	No	No	No	No	0.042	0.481	No	Null	-2.40923	-2.43005	-2.38841	0.004	0.958	No	Null	-1.27399	-1.27599	-1.272	-0.1	0.326	No	Null	-3.11587	-3.06608	-3.16566
933	ENSMUSG00000018395	Kif3a	Kinesin family member 3A	No	No	No	No	0.003	0.965	No	Null	-2.60376	-2.60543	-2.6021	-0.026	0.636	No	Null	-4.46622	-4.45312	-4.47932	0.134	0.139	No	Null	-2.60002	-2.66685	-2.53318
934	ENSMUSG00000018401	Mtmr4	Myotubularin related protein 4	No	No	No	No	0.04	0.49	No	Null	-1.97572	-1.99552	-1.95593	-0.034	0.747	No	Null	-4.05733	-4.04057	-4.0741	n/a	n/a	No	Null	n/a	n/a	n/a
935	ENSMUSG00000018411	Mapt	Microtubule-associated protein tau	No	No	No	No	-0.026	0.756	No	Null	-2.47695	-2.46387	-2.49003	-0.019	0.733	No	Null	-2.24249	-2.23288	-2.25211	-0.016	0.779	No	Null	-2.34756	-2.33967	-2.35546
936	ENSMUSG00000018415	Gid4	GID complex subunit 4, VID24 homolog	No	No	No	No	-0.099	0.283	No	Null	-4.10935	-4.05978	-4.15893	0.048	0.254	No	Null	-4.04943	-4.07367	-4.02518	n/a	n/a	No	Null	n/a	n/a	n/a
937	ENSMUSG00000018417	Myo1b	Myosin IB	No	No	No	No	0.101	0.103	No	Null	4.74225	4.69196	4.79254	-0.004	0.939	No	Null	4.53982	4.54165	4.53799	-0.112	0.184	No	Null	4.18746	4.24322	4.1317
938	ENSMUSG00000018428	Akap1	A kinase (PRKA) anchor protein 1	No	No	No	No	-0.006	0.932	No	Null	2.66711	2.67007	2.66416	0.076	0.223	No	Null	2.46464	2.42655	2.50273	0.11	0.346	No	Null	2.61362	2.55883	2.66841
939	ENSMUSG00000018433	Nol11	Nucleolar protein 11	No	No	No	No	0.023	0.526	No	Null	-2.08129	-2.09256	-2.07001	n/a	n/a	No	Null	n/a	n/a	n/a	0.052	0.523	No	Null	-1.15687	-1.18265	-1.13109
940	ENSMUSG00000018442	Derl2	Der1-like domain family, member 2	No	No	No	No	0.013	0.694	No	Null	-2.97051	-2.977	-2.96402	-0.047	0.583	No	Null	-1.88106	-1.85737	-1.90474	0.112	0.262	No	Null	-3.13821	-3.19398	-3.08245
941	ENSMUSG00000018446	C1qbp	Complement component 1, q subcomponent binding protein	No	No	No	No	-0.08	0.208	No	Null	3.43661	3.47679	3.39644	-0.098	0.052	No	Null	3.18099	3.2299	3.13208	-0.092	0.213	No	Null	3.45881	3.50474	3.41288
942	ENSMUSG00000018501	Ncor1	Nuclear receptor co-repressor 1	No	No	No	No	-0.075	0.046	No	Null	-0.487967	-0.450436	-0.525498	-0.015	0.787	No	Null	-0.421942	-0.414607	-0.429277	-0.048	0.253	No	Null	-0.702251	-0.678088	-0.726414
943	ENSMUSG00000018509	Cenpv	Centromere protein V	No	No	No	No	-0.173	0.242	No	Null	1.19501	1.28163	1.10839	0.132	0.353	No	Null	1.91677	1.85069	1.98285	0.373	0.002	Yes	Up	1.8368	1.6501	2.0235
944	ENSMUSG00000018547	Pip4k2b	Phosphatidylinositol-5-phosphate 4-kinase, type II, beta	No	No	No	No	0.061	0.611	No	Null	0.799121	0.768798	0.829444	0.043	0.411	No	Null	1.97018	1.94891	1.99144	-0.022	0.739	No	Null	1.16796	1.17905	1.15687
945	ENSMUSG00000018559	Ctdnep1	CTD nuclear envelope phosphatase 1	No	No	No	No	n/a	n/a	No	Null	n/a	n/a	n/a	n/a	n/a	No	Null	n/a	n/a	n/a	0.021	0.719	No	Null	-4.40714	-4.41776	-4.39651
946	ENSMUSG00000018565	Elp5	Elongator acetyltransferase complex subunit 5	No	No	No	No	-0.069	0.296	No	Null	-3.27092	-3.23657	-3.30527	-0.017	0.838	No	Null	-4.9933	-4.98481	-5.0018	-0.031	0.686	No	Null	-3.02255	-3.00716	-3.03795
947	ENSMUSG00000018567	Gabarap	Gamma-aminobutyric acid receptor associated protein	No	No	No	No	-0.004	0.933	No	Null	2.23829	2.24004	2.23654	-0.027	0.67	No	Null	2.11549	2.12912	2.10186	-0.08	0.364	No	Null	1.91026	1.9502	1.87031
948	ENSMUSG00000018574	Acadvl	Acyl-Coenzyme A dehydrogenase, very long chain	No	No	No	No	0.005	0.841	No	Null	7.0413	7.03871	7.0439	-0.123	0.029	No	Null	7.23585	7.29749	7.17421	-0.211	0.115	No	Null	7.12059	7.22629	7.01488
949	ENSMUSG00000018583	G3bp1	GTPase activating protein (SH3 domain) binding protein 1	No	No	No	No	-0.085	0.041	No	Null	3.06276	3.10534	3.02017	-0.098	0.065	No	Null	3.07789	3.12677	3.02902	-0.08	0.209	No	Null	3.20381	3.24381	3.16381
950	ENSMUSG00000018585	Atox1	Antioxidant 1 copper chaperone	No	No	No	No	-0.294	0.078	Yes	Down	2.49037	2.63749	2.34326	-0.228	0.387	No	Null	2.60206	2.71629	2.48783	0.195	0.483	No	Null	1.75934	1.66209	1.8566
951	ENSMUSG00000018599	Mief2	Mitochondrial elongation factor 2	No	No	No	No	0.03	0.798	No	Null	-3.10798	-3.12277	-3.09318	-0.082	0.158	No	Null	-2.96096	-2.91997	-3.00194	-0.043	0.806	No	Null	-4.99042	-4.96908	-5.01176
952	ENSMUSG00000018604	Tbx3	T-box 3	No	No	No	No	-0.095	0.418	No	Null	-2.0088	-1.9614	-2.0562	-0.073	0.258	No	Null	-4.04468	-4.00835	-4.08101	-0.413	0.051	Yes	Down	-2.01488	-1.80818	-2.22157
953	ENSMUSG00000018659	Pnpo	Pyridoxine 5'-phosphate oxidase	No	No	No	No	-0.121	0.003	No	Null	3.83166	3.89209	3.77124	-0.116	0.018	No	Null	4.72943	4.78724	4.67161	-0.042	0.419	No	Null	3.93664	3.95754	3.91574
954	ENSMUSG00000018661	Cog1	Component of oligomeric golgi complex 1	No	No	No	No	-0.068	0.179	No	Null	0.164817	0.198673	0.13096	0.008	0.892	No	Null	0.16153	0.157465	0.165594	-0.079	0.032	No	Null	0.0146348	0.0543118	-0.0250421
955	ENSMUSG00000018666	Cbx1	Chromobox 1	No	No	No	No	0.035	0.647	No	Null	1.60243	1.58499	1.61987	-0.054	0.248	No	Null	0.472038	0.499026	0.44505	-0.076	0.484	No	Null	0.797445	0.835608	0.759282
956	ENSMUSG00000018669	Cdk5rap3	CDK5 regulatory subunit associated protein 3	No	No	No	No	-0.045	0.452	No	Null	3.25486	3.27746	3.23226	-0.081	0.17	No	Null	3.27524	3.31565	3.23482	-0.022	0.67	No	Null	3.0826	3.0935	3.0717
957	ENSMUSG00000018672	Copz2	Coatomer protein complex, subunit zeta 2	No	No	No	No	0.011	0.766	No	Null	-0.864795	-0.870367	-0.859223	0.108	0.129	No	Null	-3.4812	-3.53527	-3.42714	0.137	0.066	No	Null	-0.709803	-0.778496	-0.64111
958	ENSMUSG00000018678	Sp2	Sp2 transcription factor	No	No	No	No	n/a	n/a	No	Null	n/a	n/a	n/a	0.044	0.759	No	Null	-6.2253	-6.24714	-6.20347	n/a	n/a	No	Null	n/a	n/a	n/a
959	ENSMUSG00000018697	Aatf	Apoptosis antagonizing transcription factor	No	No	No	No	-0.072	0.452	No	Null	-5.09197	-5.05577	-5.12817	0.089	0.24	No	Null	-5.64539	-5.69	-5.60078	-0.163	0.318	No	Null	-5.79706	-5.71552	-5.8786
960	ENSMUSG00000018707	Dync1h1	Dynein cytoplasmic 1 heavy chain 1	No	No	No	No	-0.009	0.614	No	Null	6.12714	6.13179	6.12248	0.027	0.45	No	Null	5.91476	5.90136	5.92815	0.08	0.047	No	Null	6.23608	6.19605	6.27611
961	ENSMUSG00000018733	Pex12	Peroxisomal biogenesis factor 12	No	No	No	No	-0.079	0.279	No	Null	-2.40517	-2.36569	-2.44465	-0.004	0.957	No	Null	-5.47225	-5.47006	-5.47444	0.071	0.2	No	Null	-4.86505	-4.90039	-4.8297
962	ENSMUSG00000018736	Ndel1	NudE neurodevelopment protein 1 like 1	No	No	No	No	-0.054	0.405	No	Null	-2.24547	-2.21868	-2.27226	-0.019	0.751	No	Null	-3.41222	-3.40269	-3.42175	-0.078	0.287	No	Null	-2.7044	-2.66552	-2.74329
963	ENSMUSG00000018761	Mpdu1	Mannose-P-dolichol utilization defect 1	No	No	No	No	0.049	0.744	No	Null	-1.35199	-1.37633	-1.32764	-0.01	0.908	No	Null	-1.29255	-1.28751	-1.2976	0.292	0.046	Yes	Up	-1.63047	-1.77662	-1.48432
964	ENSMUSG00000018765	Fxr2	Fragile X mental retardation, autosomal homolog 2	No	No	No	No	-0.042	0.235	No	Null	0.315426	0.336192	0.29466	-0.029	0.422	No	Null	-0.0349594	-0.0204769	-0.0494419	-0.026	0.579	No	Null	0.324422	0.337267	0.311577
965	ENSMUSG00000018770	Atp5g3	ATP synthase, H+ transporting, mitochondrial F0 complex, subunit C3 (subunit 9)	No	No	No	No	0.081	0.815	No	Null	3.91292	3.87266	3.95318	-0.118	0.75	No	Null	5.04004	5.099	4.98108	n/a	n/a	No	Null	n/a	n/a	n/a
966	ENSMUSG00000018774	Cd68	CD68 antigen	No	No	No	No	-0.095	0.248	No	Null	-2.18764	-2.1403	-2.23498	0.123	0.21	No	Null	-2.86779	-2.92953	-2.80605	0.067	0.774	No	Null	-2.84671	-2.88038	-2.81304
967	ENSMUSG00000018796	Acsl1	Acyl-CoA synthetase long-chain family member 1	No	No	No	No	-0.149	0.239	No	Null	8.40251	8.47712	8.3279	0.002	0.986	No	Null	8.43498	8.43408	8.43589	-0.11	0.625	No	Null	8.39152	8.44644	8.3366
968	ENSMUSG00000018819	Lsp1	Lymphocyte specific 1	No	No	No	No	0.044	0.739	No	Null	-5.22788	-5.24968	-5.20607	0.036	0.807	No	Null	-4.84027	-4.85804	-4.8225	0.067	0.742	No	Null	-1.35824	-1.39187	-1.32462
969	ENSMUSG00000018830	Myh11	Myosin, heavy polypeptide 11, smooth muscle	No	No	No	No	-0.316	0.283	No	Null	-0.0555	0.102406	-0.213406	-0.068	0.809	No	Null	0.689761	0.723766	0.655755	0.06	0.909	No	Null	1.0539	1.02403	1.08376
970	ENSMUSG00000018846	Pank3	Pantothenate kinase 3	No	No	No	No	0.142	0	No	Null	-2.09652	-2.16737	-2.02566	-0.127	0.15	No	Null	-3.44396	-3.38048	-3.50744	0.014	0.822	No	Null	-3.86086	-3.86799	-3.85373
971	ENSMUSG00000018848	Rars	Arginyl-tRNA synthetase	No	No	No	No	-0.108	0.007	No	Null	4.86038	4.91428	4.80648	-0.113	0.021	No	Null	4.58742	4.64394	4.53089	-0.055	0.353	No	Null	4.56601	4.59342	4.53859
972	ENSMUSG00000018849	Wwc1	WW, C2 and coiled-coil domain containing 1	No	No	No	No	0.005	0.931	No	Null	-0.73062	-0.733368	-0.727871	-0.249	0.417	No	Null	-0.568511	-0.443956	-0.693066	-0.158	0.711	No	Null	-0.0526552	0.026506	-0.131816
973	ENSMUSG00000018861	Fdxr	Ferredoxin reductase	No	No	No	No	-0.172	0.051	No	Null	3.63956	3.72549	3.55363	-0.07	0.089	No	Null	3.68452	3.71969	3.64934	-0.069	0.386	No	Null	3.18234	3.2168	3.14788
974	ENSMUSG00000018882	Mrpl45	Mitochondrial ribosomal protein L45	No	No	No	No	-0.014	0.495	No	Null	1.27166	1.27854	1.26479	-0.051	0.112	No	Null	1.69584	1.72142	1.67026	-0.018	0.652	No	Null	0.907905	0.91702	0.89879
975	ENSMUSG00000018900	Slc22a5	Solute carrier family 22 (organic cation transporter), member 5	No	No	No	No	-0.452	0.057	Yes	Down	-6.44976	-6.22358	-6.67595	0.344	0.073	Yes	Up	-4.14191	-4.31408	-3.96974	-0.181	0.414	No	Null	-2.796	-2.70552	-2.88649
976	ENSMUSG00000018909	Arrb1	Arrestin, beta 1	No	No	No	No	0.035	0.495	No	Null	0.0735748	0.0558929	0.0912567	0.025	0.302	No	Null	-0.119556	-0.131886	-0.107227	-0.019	0.785	No	Null	0.63722	0.646827	0.627613
977	ENSMUSG00000018921	Pelp1	Proline, glutamic acid and leucine rich protein 1	No	No	No	No	-0.013	0.759	No	Null	-2.03006	-2.02339	-2.03674	0.052	0.234	No	Null	-1.47363	-1.49973	-1.44753	-0.007	0.829	No	Null	-0.411054	-0.407484	-0.414623
978	ENSMUSG00000018923	Med11	Mediator complex subunit 11	No	No	No	No	n/a	n/a	No	Null	n/a	n/a	n/a	-0.039	0.21	No	Null	-2.61784	-2.59835	-2.63733	n/a	n/a	No	Null	n/a	n/a	n/a
979	ENSMUSG00000018932	Map2k3	Mitogen-activated protein kinase kinase 3	No	No	No	No	-0.022	0.505	No	Null	1.00134	1.01247	0.99022	-0.008	0.841	No	Null	0.861247	0.865363	0.857131	0.037	0.472	No	Null	0.426355	0.407843	0.444867
980	ENSMUSG00000018965	Ywhah	Tyrosine 3-monooxygenase/tryptophan 5-monooxygenase activation protein, eta polypeptide	No	No	No	No	-0.046	0.38	No	Null	3.52057	3.54362	3.49753	-0.009	0.83	No	Null	3.41987	3.4243	3.41544	0.083	0.241	No	Null	3.99939	3.95778	4.04101
981	ENSMUSG00000018974	Sart3	Squamous cell carcinoma antigen recognized by T cells 3	No	No	No	No	0.016	0.772	No	Null	1.27954	1.27166	1.28742	-0.038	0.436	No	Null	1.50815	1.52704	1.48925	-0.121	0.091	No	Null	1.19192	1.25251	1.13132
982	ENSMUSG00000018995	Nars2	Asparaginyl-tRNA synthetase 2 (mitochondrial)(putative)	No	No	No	No	-0.093	0.157	No	Null	0.883033	0.929446	0.83662	-0.042	0.31	No	Null	1.22066	1.24185	1.19947	-0.073	0.238	No	Null	-0.111078	-0.0745918	-0.147565
983	ENSMUSG00000019039	Dalrd3	DALR anticodon binding domain containing 3	No	No	No	No	-0.081	0.516	No	Null	-4.0682	-4.02748	-4.10891	0.204	0.024	No	Null	-3.10454	-3.20631	-3.00277	0.262	0.115	No	Null	-3.72227	-3.85316	-3.59138
984	ENSMUSG00000019054	Fis1	Fission, mitochondrial 1	No	No	No	No	-0.082	0.065	No	Null	2.49442	2.53566	2.45317	0.024	0.376	No	Null	2.48616	2.47432	2.498	-0.083	0.017	No	Null	2.12044	2.16211	2.07877
985	ENSMUSG00000019055	Plod1	Procollagen-lysine, 2-oxoglutarate 5-dioxygenase 1	No	No	No	No	0.062	0.275	No	Null	-0.453694	-0.484733	-0.422655	0.062	0.126	No	Null	-0.211316	-0.242221	-0.180412	0.075	0.328	No	Null	0.136631	0.0989601	0.174302
986	ENSMUSG00000019066	Rab3d	RAB3D, member RAS oncogene family	No	No	No	No	n/a	n/a	No	Null	n/a	n/a	n/a	0.045	0.522	No	Null	-4.39711	-4.41939	-4.37483	n/a	n/a	No	Null	n/a	n/a	n/a
987	ENSMUSG00000019082	Slc25a22	Solute carrier family 25 (mitochondrial carrier, glutamate), member 22	No	No	No	No	-0.096	0.436	No	Null	4.19793	4.24607	4.14979	-0.002	0.96	No	Null	4.02225	4.02346	4.02103	0.177	0.071	No	Null	4.2414	4.15274	4.33006
988	ENSMUSG00000019087	Atp6ap1	ATPase, H+ transporting, lysosomal accessory protein 1	No	No	No	No	0.019	0.495	No	Null	-2.16013	-2.16938	-2.15088	0.032	0.184	No	Null	-1.72343	-1.7394	-1.70745	-0.115	0.157	No	Null	-1.85032	-1.79285	-1.90779
989	ENSMUSG00000019139	Isyna1	Myo-inositol 1-phosphate synthase A1	No	No	No	No	0.078	0.341	No	Null	-1.40164	-1.44083	-1.36246	0.044	0.812	No	Null	-0.890072	-0.911868	-0.868277	-0.115	0.558	No	Null	-0.405981	-0.348663	-0.463299
990	ENSMUSG00000019143	Hars2	Histidyl-tRNA synthetase 2	No	No	No	No	-0.011	0.745	No	Null	1.35963	1.36519	1.35406	-0.113	0.002	No	Null	1.3433	1.39973	1.28687	0.013	0.849	No	Null	1.68115	1.67487	1.68742
991	ENSMUSG00000019158	Tmem160	Transmembrane protein 160	No	No	No	No	0.13	0.157	No	Null	-1.81837	-1.88344	-1.75329	-0.093	0.18	No	Null	-1.70905	-1.66267	-1.75543	-0.032	0.769	No	Null	-1.92291	-1.90705	-1.93877
992	ENSMUSG00000019173	Rab5c	RAB5C, member RAS oncogene family	No	No	No	No	-0.027	0.676	No	Null	2.38813	2.4014	2.37485	-0.009	0.777	No	Null	3.15446	3.15874	3.15018	-0.088	0.153	No	Null	2.55902	2.60286	2.51519
993	ENSMUSG00000019179	Mdh2	Malate dehydrogenase 2, NAD (mitochondrial)	No	No	No	No	-0.085	0.194	No	Null	8.20023	8.24292	8.15753	-0.139	0.021	No	Null	8.17279	8.24231	8.10327	-0.021	0.815	No	Null	8.19461	8.20511	8.18411
994	ENSMUSG00000019188	H13	Histocompatibility 13	No	No	No	No	0.169	0.172	No	Null	1.88255	1.7983	1.96681	-0.098	0.193	No	Null	1.75383	1.80293	1.70474	-0.062	0.581	No	Null	2.07526	2.10636	2.04415
995	ENSMUSG00000019210	Atp6v1e1	ATPase, H+ transporting, lysosomal V1 subunit E1	No	No	No	No	-0.062	0.333	No	Null	3.22426	3.2551	3.19342	-0.022	0.368	No	Null	3.10724	3.118	3.09648	-0.039	0.689	No	Null	2.69163	2.71101	2.67226
996	ENSMUSG00000019232	Etnppl	Ethanolamine phosphate phospholyase	No	No	No	No	-0.051	0.9	No	Null	3.58369	3.60929	3.55809	-0.213	0.177	No	Null	2.84812	2.95443	2.7418	0.778	0.183	No	Null	2.58546	2.19653	2.97439
997	ENSMUSG00000019254	Ppp1r12c	Protein phosphatase 1, regulatory subunit 12C	No	No	No	No	0.015	0.777	No	Null	0.769356	0.761966	0.776747	-0.064	0.002	No	Null	-0.317523	-0.28544	-0.349606	0.099	0.03	No	Null	0.634025	0.584434	0.683615
998	ENSMUSG00000019261	Map1s	Microtubule-associated protein 1S	No	No	No	No	-0.033	0.265	No	Null	-1.4232	-1.4065	-1.4399	-0.02	0.649	No	Null	-0.836571	-0.826773	-0.846368	-0.005	0.913	No	Null	-1.60487	-1.60213	-1.60761
999	ENSMUSG00000019278	Dpep1	Dipeptidase 1 (renal)	No	No	No	No	n/a	n/a	No	Null	n/a	n/a	n/a	n/a	n/a	No	Null	n/a	n/a	n/a	0.008	0.973	No	Null	-4.10485	-4.10897	-4.10073
1000	ENSMUSG00000019295	Tmem129	Transmembrane protein 129	No	No	No	No	0.069	0.315	No	Null	-3.00291	-3.03718	-2.96863	-0.158	0.025	No	Null	-5.39102	-5.31187	-5.47016	0.002	0.987	No	Null	-5.70189	-5.70266	-5.70111
1001	ENSMUSG00000019297	Nop9	NOP9 nucleolar protein	No	No	No	No	-0.038	0.625	No	Null	-2.68811	-2.66905	-2.70718	-0.029	0.746	No	Null	-2.75892	-2.74423	-2.77362	-0.012	0.907	No	Null	-2.68287	-2.67678	-2.68895
1002	ENSMUSG00000019302	Atp6v0a1	ATPase, H+ transporting, lysosomal V0 subunit A1	No	No	No	No	-0.017	0.678	No	Null	0.454455	0.46288	0.44603	0.021	0.718	No	Null	0.165005	0.154576	0.175435	-0.041	0.417	No	Null	0.414516	0.435122	0.393911
1003	ENSMUSG00000019312	Grb7	Growth factor receptor bound protein 7	No	No	No	No	0.13	0.007	No	Null	0.234522	0.169461	0.299582	-0.039	0.433	No	Null	0.564329	0.583594	0.545065	0.035	0.496	No	Null	0.251106	0.233471	0.268742
1004	ENSMUSG00000019368	Sec14l4	SEC14-like lipid binding 4	No	No	No	No	0.018	0.724	No	Null	4.74731	4.7383	4.75632	-0.085	0.079	No	Null	4.87062	4.913	4.82825	-0.008	0.89	No	Null	4.80088	4.80477	4.79699
1005	ENSMUSG00000019373	Cops3	COP9 signalosome subunit 3	No	No	No	No	-0.008	0.827	No	Null	3.11894	3.12307	3.1148	-0.018	0.391	No	Null	2.51416	2.52294	2.50538	-0.018	0.694	No	Null	2.2567	2.26557	2.24782
1006	ENSMUSG00000019428	Fkbp8	FK506 binding protein 8	No	No	No	No	-0.027	0.723	No	Null	1.59448	1.60817	1.58079	0.079	0.274	No	Null	1.30694	1.26748	1.34641	0.155	0.21	No	Null	1.31761	1.23993	1.39529
1007	ENSMUSG00000019432	Ddx39b	DEAD (Asp-Glu-Ala-Asp) box polypeptide 39B	No	No	No	No	-0.034	0.524	No	Null	4.41445	4.43163	4.39728	-0.067	0.022	No	Null	4.65555	4.6892	4.62191	-0.097	0.186	No	Null	4.55833	4.60684	4.50981
1008	ENSMUSG00000019433	Gipc1	GIPC PDZ domain containing family, member 1	No	No	No	No	-0.045	0.452	No	Null	-3.03596	-3.01328	-3.05863	n/a	n/a	No	Null	n/a	n/a	n/a	0.037	0.664	No	Null	-5.38462	-5.40316	-5.36608
1009	ENSMUSG00000019437	Tlcd1	TLC domain containing 1	No	No	No	No	0.013	0.832	No	Null	-0.919352	-0.92587	-0.912833	0.063	0.503	No	Null	-2.54179	-2.57315	-2.51044	0.212	0.009	No	Null	-2.08406	-2.18985	-1.97827
1010	ENSMUSG00000019461	Plscr3	Phospholipid scramblase 3	No	No	No	No	0.062	0.294	No	Null	-2.34834	-2.37924	-2.31744	-0.073	0.722	No	Null	-6.21641	-6.1797	-6.25311	0.049	0.579	No	Null	-2.39564	-2.41997	-2.37131
1011	ENSMUSG00000019470	Xab2	XPA binding protein 2	No	No	No	No	-0.002	0.962	No	Null	-1.09068	-1.08969	-1.09167	0.008	0.863	No	Null	0.24064	0.236406	0.244873	-0.047	0.208	No	Null	0.0792535	0.102889	0.0556178
1012	ENSMUSG00000019471	Cdc37	Cell division cycle 37	No	No	No	No	-0.016	0.563	No	Null	3.42355	3.4316	3.4155	-0.046	0.071	No	Null	3.70555	3.72859	3.68251	-0.041	0.423	No	Null	4.10676	4.12746	4.08606
1013	ENSMUSG00000019478	Rab4a	RAB4A, member RAS oncogene family	No	No	No	No	-0.013	0.864	No	Null	0.162715	0.169051	0.156379	-0.04	0.353	No	Null	0.129674	0.149726	0.109621	-0.157	0.028	No	Null	-1.34753	-1.26906	-1.42601
1014	ENSMUSG00000019487	Trip10	Thyroid hormone receptor interactor 10	No	No	No	No	0.028	0.618	No	Null	-0.543647	-0.557455	-0.529838	-0.026	0.659	No	Null	-0.833715	-0.82056	-0.846869	-0.012	0.928	No	Null	-1.36295	-1.3568	-1.36911
1015	ENSMUSG00000019494	Cops6	COP9 signalosome subunit 6	No	No	No	No	-0.059	0.116	No	Null	0.952149	0.981827	0.922472	0.003	0.909	No	Null	1.31186	1.31013	1.3136	0.053	0.223	No	Null	1.37191	1.34524	1.39859
1016	ENSMUSG00000019505	Ubb	Ubiquitin B	No	No	No	No	n/a	n/a	No	Null	n/a	n/a	n/a	-0.039	0.366	No	Null	6.07002	6.08946	6.05058	-0.04	0.42	No	Null	5.99857	6.01858	5.97857
1017	ENSMUSG00000019518	Ap4m1	Adaptor-related protein complex AP-4, mu 1	No	No	No	No	-0.022	0.709	No	Null	-3.96168	-3.95072	-3.97264	n/a	n/a	No	Null	n/a	n/a	n/a	-0.001	0.986	No	Null	-3.337	-3.33644	-3.33756
1018	ENSMUSG00000019528	Gyg	Glycogenin	No	No	No	No	-0.063	0.722	No	Null	-1.05536	-1.02392	-1.08679	-0.049	0.703	No	Null	-0.683886	-0.659498	-0.708273	0.287	0.271	No	Null	-0.769886	-0.91322	-0.626553
1019	ENSMUSG00000019539	Rcn3	Reticulocalbin 3, EF-hand calcium binding domain	No	No	No	No	0.245	0.1	No	Null	-1.33485	-1.45715	-1.21256	-0.071	0.454	No	Null	-1.61957	-1.58398	-1.65515	0.137	0.468	No	Null	-1.30223	-1.3707	-1.23377
1020	ENSMUSG00000019577	Pdk4	Pyruvate dehydrogenase kinase, isoenzyme 4	No	No	No	No	-0.865	0.016	Yes	Down	-5.78328	-5.35093	-6.21564	n/a	n/a	No	Null	n/a	n/a	n/a	-0.118	0.877	No	Null	-1.67663	-1.61741	-1.73586
1021	ENSMUSG00000019578	Ubxn6	UBX domain protein 6	No	No	No	No	0.03	0.259	No	Null	0.408177	0.393	0.423354	-0.027	0.601	No	Null	0.052018	0.0652836	0.0387524	0.091	0.26	No	Null	-0.07714	-0.122592	-0.0316882
1022	ENSMUSG00000019579	Mydgf	Myeloid derived growth factor	No	No	No	No	-0.082	0.328	No	Null	4.01284	4.05374	3.97193	0.032	0.426	No	Null	3.83829	3.82211	3.85446	0.015	0.95	No	Null	3.10268	3.09541	3.10995
1023	ENSMUSG00000019659	Ccdc12	Coiled-coil domain containing 12	No	No	No	No	-0.061	0.42	No	Null	-0.676709	-0.646369	-0.707049	-0.064	0.247	No	Null	0.00912189	0.0409077	-0.0226639	-0.093	0.195	No	Null	-0.78519	-0.73865	-0.83173
1024	ENSMUSG00000019710	Mrpl24	Mitochondrial ribosomal protein L24	No	No	No	No	-0.007	0.748	No	Null	1.54538	1.54899	1.54178	-0.047	0.145	No	Null	0.791669	0.815247	0.768091	-0.017	0.673	No	Null	1.11456	1.1231	1.10602
1025	ENSMUSG00000019715	Gle1	GLE1 RNA export mediator (yeast)	No	No	No	No	0.007	0.898	No	Null	-2.95813	-2.96139	-2.95488	-0.015	0.809	No	Null	-2.19164	-2.18432	-2.19895	n/a	n/a	No	Null	n/a	n/a	n/a
1026	ENSMUSG00000019718	L3hypdh	L-3-hydroxyproline dehydratase (trans-)	No	No	No	No	-0.061	0.592	No	Null	1.2686	1.2993	1.23789	-0.007	0.937	No	Null	1.07442	1.07801	1.07082	0.195	0.273	No	Null	1.57583	1.47832	1.67333
1027	ENSMUSG00000019726	Lyst	Lysosomal trafficking regulator	No	No	No	No	0.021	0.659	No	Null	-3.30365	-3.31431	-3.29298	0.022	0.675	No	Null	-3.75926	-3.77034	-3.74819	0.047	0.553	No	Null	-3.73099	-3.75426	-3.70772
1028	ENSMUSG00000019731	Slc35e1	Solute carrier family 35, member E1	No	No	No	No	0.014	0.762	No	Null	-1.04235	-1.04913	-1.03557	0.01	0.803	No	Null	-1.10229	-1.10704	-1.09754	0.014	0.827	No	Null	-1.20813	-1.21499	-1.20127
1029	ENSMUSG00000019738	Polr2i	Polymerase (RNA) II (DNA directed) polypeptide I	No	No	No	No	0.047	0.469	No	Null	0.690796	0.667125	0.714468	-0.088	0.206	No	Null	0.383533	0.427689	0.339377	-0.16	0.011	No	Null	-0.252051	-0.17205	-0.332051
1030	ENSMUSG00000019762	Iyd	Iodotyrosine deiodinase	No	No	No	No	-0.056	0.382	No	Null	1.71405	1.74226	1.68584	0.102	0.183	No	Null	2.51062	2.45943	2.56181	0.168	0.217	No	Null	2.83055	2.74661	2.91449
1031	ENSMUSG00000019763	Rmnd1	Required for meiotic nuclear division 1 homolog	No	No	No	No	-0.122	0.022	No	Null	-0.0475029	0.0133484	-0.108354	-0.026	0.489	No	Null	-0.62072	-0.607614	-0.633827	0.069	0.452	No	Null	-0.672539	-0.70705	-0.638029
1032	ENSMUSG00000019768	Esr1	Estrogen receptor 1 (alpha)	No	No	No	No	n/a	n/a	No	Null	n/a	n/a	n/a	n/a	n/a	No	Null	n/a	n/a	n/a	0.214	0.493	No	Null	-5.35197	-5.45914	-5.2448
1033	ENSMUSG00000019774	Mtrf1l	Mitochondrial translational release factor 1-like	No	No	No	No	-0.082	0.176	No	Null	-3.80362	-3.76239	-3.84484	n/a	n/a	No	Null	n/a	n/a	n/a	0.189	0.033	No	Null	-2.00381	-2.09851	-1.90912
1034	ENSMUSG00000019777	Hdac2	Histone deacetylase 2	No	No	No	No	-0.028	0.578	No	Null	0.279999	0.293868	0.26613	-0.048	0.16	No	Null	-0.138388	-0.114145	-0.16263	-0.06	0.182	No	Null	1.46818	1.49812	1.43823
1035	ENSMUSG00000019779	Frk	Fyn-related kinase	No	No	No	No	0.046	0.358	No	Null	-4.6265	-4.64962	-4.60339	n/a	n/a	No	Null	n/a	n/a	n/a	-0.103	0.351	No	Null	-5.09252	-5.04096	-5.14408
1036	ENSMUSG00000019782	Rwdd1	RWD domain containing 1	No	No	No	No	-0.082	0.028	No	Null	1.30562	1.3468	1.26445	-0.151	0.001	No	Null	1.47955	1.55494	1.40416	-0.121	0.163	No	Null	0.55459	0.614937	0.494244
1037	ENSMUSG00000019790	Stxbp5	Syntaxin binding protein 5 (tomosyn)	No	No	No	No	0.006	0.914	No	Null	-2.99817	-3.00104	-2.9953	n/a	n/a	No	Null	n/a	n/a	n/a	-0.025	0.782	No	Null	-2.82762	-2.81492	-2.84032
1038	ENSMUSG00000019791	Hint3	Histidine triad nucleotide binding protein 3	No	No	No	No	-0.045	0.295	No	Null	0.298453	0.32088	0.276026	-0.035	0.568	No	Null	0.394395	0.412034	0.376756	-0.011	0.733	No	Null	1.13254	1.13784	1.12724
1039	ENSMUSG00000019792	Trmt11	TRNA methyltransferase 11	No	No	No	No	-0.077	0.465	No	Null	0.906241	0.944987	0.867494	0.022	0.873	No	Null	0.302796	0.291632	0.313961	0.061	0.763	No	Null	0.738763	0.708169	0.769357
1040	ENSMUSG00000019794	Katna1	Katanin p60 (ATPase-containing) subunit A1	No	No	No	No	-0.023	0.902	No	Null	1.15343	1.16475	1.14211	0.119	0.247	No	Null	1.49843	1.4387	1.55816	-0.002	0.992	No	Null	1.63126	1.63247	1.63005
1041	ENSMUSG00000019795	Pcmt1	Protein-L-isoaspartate (D-aspartate) O-methyltransferase 1	No	No	No	No	-0.036	0.387	No	Null	1.64679	1.66477	1.62881	-0.05	0.091	No	Null	1.61018	1.63519	1.58518	-0.013	0.747	No	Null	2.23375	2.24	2.2275
1042	ENSMUSG00000019797	1700021F05Rik	RIKEN cDNA 1700021F05 gene	No	No	No	No	-0.051	0.359	No	Null	-1.89396	-1.86822	-1.91971	-0.06	0.324	No	Null	0.197693	0.227911	0.167475	n/a	n/a	No	Null	n/a	n/a	n/a
1043	ENSMUSG00000019802	Sec63	SEC63-like (S. cerevisiae)	No	No	No	No	-0.031	0.642	No	Null	3.30532	3.32103	3.28961	0.043	0.159	No	Null	3.88943	3.86774	3.91112	-0.043	0.679	No	Null	3.52302	3.54454	3.50149
1044	ENSMUSG00000019804	Snx3	Sorting nexin 3	No	No	No	No	-0.032	0.469	No	Null	3.15569	3.17171	3.13968	-0.083	0.02	No	Null	3.40228	3.4436	3.36096	-0.145	0.039	No	Null	2.45313	2.52552	2.38074
1045	ENSMUSG00000019806	Aig1	Androgen-induced 1	No	No	No	No	-0.071	0.63	No	Null	-7.06475	-7.0294	-7.10009	0.463	0.059	Yes	Up	-6.89862	-7.12994	-6.6673	0.285	0.343	No	Null	-6.95924	-7.10163	-6.81686
1046	ENSMUSG00000019809	Pex3	Peroxisomal biogenesis factor 3	No	No	No	No	-0.071	0.333	No	Null	1.33194	1.36765	1.29622	0.089	0.407	No	Null	0.960913	0.916503	1.00532	0.292	0.066	Yes	Up	1.14889	1.00314	1.29464
1047	ENSMUSG00000019814	Ltv1	LTV1 ribosome biogenesis factor	No	No	No	No	0.03	0.641	No	Null	-2.5971	-2.61186	-2.58233	n/a	n/a	No	Null	n/a	n/a	n/a	-0.076	0.445	No	Null	-2.87827	-2.84007	-2.91647
1048	ENSMUSG00000019820	Utrn	Utrophin	No	No	No	No	0.05	0.159	No	Null	4.11717	4.09195	4.14238	0.081	0.004	No	Null	3.72498	3.68428	3.76568	0.047	0.3	No	Null	3.79957	3.77594	3.82321
1049	ENSMUSG00000019822	Smpd2	Sphingomyelin phosphodiesterase 2, neutral	No	No	No	No	0.051	0.352	No	Null	-1.32531	-1.35072	-1.29989	0.059	0.266	No	Null	-0.988156	-1.01746	-0.958857	0.119	0.133	No	Null	-0.550079	-0.60973	-0.490428
1050	ENSMUSG00000019832	Rab32	RAB32, member RAS oncogene family	No	No	No	No	-0.004	0.959	No	Null	1.41349	1.41536	1.41162	0.126	0.086	No	Null	1.00095	0.938114	1.06378	0.045	0.733	No	Null	1.48643	1.46389	1.50897
1051	ENSMUSG00000019837	Gtf3c6	General transcription factor IIIC, polypeptide 6, alpha	No	No	No	No	0.208	0.124	No	Null	-3.19469	-3.29859	-3.09078	n/a	n/a	No	Null	n/a	n/a	n/a	0.075	0.557	No	Null	-3.72052	-3.75788	-3.68316
1052	ENSMUSG00000019838	Slc16a10	Solute carrier family 16 (monocarboxylic acid transporters), member 10	No	No	No	No	0.066	0.417	No	Null	0.287232	0.254409	0.320055	0.043	0.524	No	Null	1.12722	1.10561	1.14884	-0.271	0.075	Yes	Down	0.0550129	0.190329	-0.0803032
1053	ENSMUSG00000019846	Lama4	Laminin, alpha 4	No	No	No	No	-0.007	0.955	No	Null	-0.925815	-0.922487	-0.929143	-0.038	0.618	No	Null	-1.12242	-1.10357	-1.14127	0.149	0.233	No	Null	-0.483761	-0.558078	-0.409444
1054	ENSMUSG00000019849	Prep	Prolyl endopeptidase	No	No	No	No	0.063	0.43	No	Null	4.79867	4.76738	4.82996	-0.088	0.015	No	Null	4.89985	4.94376	4.85594	-0.095	0.314	No	Null	4.69888	4.74645	4.6513
1055	ENSMUSG00000019854	Reps1	RalBP1 associated Eps domain containing protein	No	No	No	No	-0.015	0.725	No	Null	-1.03607	-1.02832	-1.04382	0.011	0.612	No	Null	-0.855499	-0.861145	-0.849853	-0.101	0.175	No	Null	-0.22381	-0.173248	-0.274373
1056	ENSMUSG00000019856	Fam184a	Family with sequence similarity 184, member A	No	No	No	No	0.01	0.888	No	Null	-1.38232	-1.38736	-1.37729	n/a	n/a	No	Null	n/a	n/a	n/a	n/a	n/a	No	Null	n/a	n/a	n/a
1057	ENSMUSG00000019857	Asf1a	Anti-silencing function 1A histone chaperone	No	No	No	No	0.065	0.146	No	Null	-2.81746	-2.85003	-2.78489	0.006	0.846	No	Null	-2.84715	-2.85021	-2.84408	-0.148	0.176	No	Null	-2.66863	-2.59452	-2.74274
1058	ENSMUSG00000019861	Gopc	Golgi associated PDZ and coiled-coil motif containing	No	No	No	No	-0.039	0.474	No	Null	0.829728	0.849395	0.810061	-0.026	0.56	No	Null	0.614442	0.627473	0.60141	0.061	0.313	No	Null	0.452195	0.42152	0.482871
1059	ENSMUSG00000019863	Qrsl1	Glutaminyl-tRNA synthase (glutamine-hydrolyzing)-like 1	No	No	No	No	-0.066	0.384	No	Null	-0.896372	-0.863198	-0.929546	-0.074	0.024	No	Null	-1.27012	-1.23319	-1.30704	-0.118	0.201	No	Null	-1.50233	-1.44353	-1.56113
1060	ENSMUSG00000019864	Rtn4ip1	Reticulon 4 interacting protein 1	No	No	No	No	-0.042	0.634	No	Null	2.3977	2.41865	2.37674	-0.061	0.172	No	Null	1.83771	1.86808	1.80734	-0.104	0.55	No	Null	2.35888	2.41089	2.30687
1061	ENSMUSG00000019866	Aim1	Crystallin beta-gamma domain containing 1	No	No	No	No	0.043	0.387	No	Null	-1.33124	-1.35271	-1.30978	-0.044	0.495	No	Null	-1.85652	-1.83433	-1.87871	0.108	0.109	No	Null	-1.5398	-1.59368	-1.48592
1062	ENSMUSG00000019868	Vta1	Vesicle (multivesicular body) trafficking 1	No	No	No	No	-0.025	0.321	No	Null	1.46073	1.47302	1.44843	-0.091	0.022	No	Null	2.30791	2.3532	2.26261	-0.048	0.441	No	Null	2.30192	2.32601	2.27783
1063	ENSMUSG00000019872	Smpdl3a	Sphingomyelin phosphodiesterase, acid-like 3A	No	No	No	No	-0.042	0.438	No	Null	-0.0934427	-0.0723957	-0.11449	-0.034	0.523	No	Null	-0.470391	-0.453596	-0.487186	-0.021	0.676	No	Null	-0.493111	-0.482689	-0.503532
1064	ENSMUSG00000019873	Reep3	Receptor accessory protein 3	No	No	No	No	-0.106	0.102	No	Null	0.13435	0.187299	0.0814007	0.081	0.036	No	Null	-0.26298	-0.303284	-0.222676	0.014	0.837	No	Null	-0.227332	-0.234193	-0.220471
1065	ENSMUSG00000019874	Fabp7	Fatty acid binding protein 7, brain	No	No	No	No	0.113	0.48	No	Null	-0.656423	-0.71284	-0.600006	0.128	0.194	No	Null	-0.951386	-1.01519	-0.887584	-0.053	0.811	No	Null	-1.11556	-1.08912	-1.14199
1066	ENSMUSG00000019877	Serinc1	Serine incorporator 1	No	No	No	No	n/a	n/a	No	Null	n/a	n/a	n/a	0.042	0.341	No	Null	-2.31316	-2.33419	-2.29214	-0.062	0.095	No	Null	-1.6814	-1.65021	-1.71259
1067	ENSMUSG00000019878	Hsf2	Heat shock factor 2	No	No	No	No	0.104	0.535	No	Null	-5.59558	-5.64762	-5.54353	-0.093	0.442	No	Null	-5.45405	-5.40748	-5.50061	n/a	n/a	No	Null	n/a	n/a	n/a
1068	ENSMUSG00000019883	Echdc1	Enoyl Coenzyme A hydratase domain containing 1	No	No	No	No	-0.125	0.065	No	Null	3.86266	3.92537	3.79995	-0.001	0.992	No	Null	4.087	4.08744	4.08655	0.219	0.195	No	Null	3.94927	3.83979	4.05876
1069	ENSMUSG00000019889	Ptprk	Protein tyrosine phosphatase, receptor type, K	No	No	No	No	-0.142	0.083	No	Null	-1.94683	-1.87576	-2.0179	-0.126	0.119	No	Null	-2.10349	-2.04024	-2.16673	-0.013	0.897	No	Null	-1.47564	-1.46927	-1.482
1070	ENSMUSG00000019899	Lama2	Laminin, alpha 2	No	No	No	No	0.153	0.255	No	Null	-5.06562	-5.14222	-4.98901	n/a	n/a	No	Null	n/a	n/a	n/a	0.191	0.349	No	Null	-2.96075	-3.05619	-2.86532
1071	ENSMUSG00000019906	Lin7a	Lin-7 homolog A (C. elegans)	No	No	No	No	0.036	0.53	No	Null	2.38084	2.36278	2.39889	0.01	0.749	No	Null	1.49639	1.49128	1.50151	-0.042	0.367	No	Null	2.18202	2.20293	2.16112
1072	ENSMUSG00000019907	Ppp1r12a	Protein phosphatase 1, regulatory subunit 12A	No	No	No	No	0.027	0.625	No	Null	2.40658	2.39322	2.41993	0.044	0.196	No	Null	1.91682	1.89484	1.93881	-0.007	0.949	No	Null	2.51738	2.52088	2.51388
1073	ENSMUSG00000019916	P4ha1	Procollagen-proline, 2-oxoglutarate 4-dioxygenase (proline 4-hydroxylase), alpha 1 polypeptide	No	No	No	No	-0.014	0.886	No	Null	-0.839161	-0.832053	-0.846268	-0.075	0.342	No	Null	-2.70679	-2.66942	-2.74417	0.076	0.575	No	Null	-0.626394	-0.66418	-0.588608
1074	ENSMUSG00000019920	Lims1	LIM and senescent cell antigen-like domains 1	No	No	No	No	0.03	0.525	No	Null	3.47407	3.45922	3.48892	-0.011	0.773	No	Null	2.77997	2.78525	2.77468	-0.012	0.929	No	Null	2.83462	2.84056	2.82867
1075	ENSMUSG00000019923	Zwint	ZW10 interactor	No	No	No	No	0.079	0.091	No	Null	-1.2097	-1.2493	-1.1701	0.001	0.987	No	Null	-0.677644	-0.678146	-0.677142	-0.055	0.387	No	Null	-1.24748	-1.22005	-1.27492
1076	ENSMUSG00000019927	Ube2d1	Ubiquitin-conjugating enzyme E2D 1	No	No	No	No	0.034	0.534	No	Null	-2.26975	-2.28695	-2.25254	n/a	n/a	No	Null	n/a	n/a	n/a	n/a	n/a	No	Null	n/a	n/a	n/a
1077	ENSMUSG00000019929	Dcn	Decorin	No	No	No	No	0.067	0.729	No	Null	2.58791	2.55437	2.62145	0.061	0.801	No	Null	1.89045	1.86013	1.92077	0.33	0.469	No	Null	3.83677	3.67161	4.00194
1078	ENSMUSG00000019943	Atp2b1	ATPase, Ca++ transporting, plasma membrane 1	No	No	No	No	0.086	0.204	No	Null	1.31207	1.26883	1.35531	0.096	0.054	No	Null	1.166	1.11775	1.21424	0.053	0.39	No	Null	1.34248	1.31597	1.36899
1079	ENSMUSG00000019948	Actr6	ARP6 actin-related protein 6	No	No	No	No	-0.353	0.236	No	Null	-8.05478	-7.87813	-8.23143	-0.285	0.217	No	Null	-8.02718	-7.88471	-8.16966	n/a	n/a	No	Null	n/a	n/a	n/a
1080	ENSMUSG00000019951	Uhrf1bp1l	UHRF1 (ICBP90) binding protein 1-like	No	No	No	No	-0.065	0.415	No	Null	-1.84453	-1.8119	-1.87715	0.043	0.28	No	Null	-1.19179	-1.21319	-1.17038	-0.024	0.804	No	Null	-1.17542	-1.16325	-1.1876
1081	ENSMUSG00000019960	Dusp6	Dual specificity phosphatase 6	No	No	No	No	0.036	0.849	No	Null	-6.72303	-6.74125	-6.70481	n/a	n/a	No	Null	n/a	n/a	n/a	n/a	n/a	No	Null	n/a	n/a	n/a
1082	ENSMUSG00000019961	Tmpo	Thymopoietin	No	No	No	No	0.063	0.373	No	Null	1.0228	0.991545	1.05406	0.018	0.736	No	Null	1.25267	1.2438	1.26154	0.106	0.17	No	Null	0.912129	0.858891	0.965368
1083	ENSMUSG00000019971	Cep290	Centrosomal protein 290	No	No	No	No	n/a	n/a	No	Null	n/a	n/a	n/a	-0.117	0.054	No	Null	-2.23832	-2.18005	-2.29659	n/a	n/a	No	Null	n/a	n/a	n/a
1084	ENSMUSG00000019977	Hbs1l	Hbs1-like (S. cerevisiae)	No	No	No	No	-0.02	0.207	No	Null	0.906761	0.916973	0.896549	-0.003	0.869	No	Null	0.91075	0.912359	0.909142	-0.042	0.391	No	Null	1.24797	1.26878	1.22715
1085	ENSMUSG00000019978	Epb41l2	Erythrocyte membrane protein band 4.1 like 2	No	No	No	No	0.104	0.001	No	Null	3.54005	3.48795	3.59215	0.017	0.487	No	Null	3.25221	3.2439	3.26051	0.005	0.957	No	Null	3.50171	3.49943	3.50398
1086	ENSMUSG00000019979	Apaf1	Apoptotic peptidase activating factor 1	No	No	No	No	0.041	0.335	No	Null	-2.91367	-2.93415	-2.89319	0.053	0.318	No	Null	-2.68557	-2.71208	-2.65907	0.004	0.965	No	Null	-2.89573	-2.89791	-2.89355
1087	ENSMUSG00000019984	Med23	Mediator complex subunit 23	No	No	No	No	0.003	0.962	No	Null	-4.91816	-4.91942	-4.9169	-0.068	0.645	No	Null	-5.98924	-5.95512	-6.02335	-0.04	0.481	No	Null	-3.14545	-3.12521	-3.1657
1088	ENSMUSG00000019986	Ahi1	Abelson helper integration site 1	No	No	No	No	n/a	n/a	No	Null	n/a	n/a	n/a	-0.019	0.578	No	Null	-0.897351	-0.887727	-0.906975	n/a	n/a	No	Null	n/a	n/a	n/a
1089	ENSMUSG00000019987	Arg1	Arginase, liver	No	No	No	No	-0.13	0.506	No	Null	7.74999	7.81508	7.6849	-0.081	0.198	No	Null	7.94431	7.98477	7.90385	0.053	0.72	No	Null	7.60549	7.57908	7.6319
1090	ENSMUSG00000019988	Nedd1	Neural precursor cell expressed, developmentally down-regulated gene 1	No	No	No	No	0.073	0.135	No	Null	-3.46858	-3.50517	-3.43199	-0.008	0.853	No	Null	-3.51265	-3.50867	-3.51663	-0.085	0.116	No	Null	-3.63152	-3.58913	-3.67392
1091	ENSMUSG00000019989	Enpp3	Ectonucleotide pyrophosphatase/phosphodiesterase 3	No	No	No	No	0.021	0.823	No	Null	0.538862	0.528537	0.549188	0.003	0.989	No	Null	0.488679	0.487424	0.489933	0.36	0.098	Yes	Up	0.971143	0.790931	1.15136
1092	ENSMUSG00000019996	Map7	Microtubule-associated protein 7	No	No	No	No	-0.053	0.42	No	Null	2.91606	2.94246	2.88967	0.031	0.548	No	Null	3.33104	3.31559	3.3465	0.022	0.693	No	Null	3.36668	3.35566	3.3777
1093	ENSMUSG00000019998	Stx7	Syntaxin 7	No	No	No	No	0.034	0.272	No	Null	-0.241487	-0.258494	-0.224481	0.104	0	No	Null	-0.67117	-0.723352	-0.618988	-0.055	0.457	No	Null	-0.741084	-0.713714	-0.768454
1094	ENSMUSG00000020000	Moxd1	Monooxygenase, DBH-like 1	No	No	No	No	-0.943	0.251	No	Null	-5.67267	-5.20092	-6.14441	-0.497	0.548	No	Null	-3.66553	-3.41697	-3.9141	n/a	n/a	No	Null	n/a	n/a	n/a
1095	ENSMUSG00000020003	Pex7	Peroxisomal biogenesis factor 7	No	No	No	No	-0.087	0.231	No	Null	-0.97792	-0.934494	-1.02135	-0.065	0.419	No	Null	-0.973002	-0.940328	-1.00568	0.002	0.991	No	Null	-0.732896	-0.73368	-0.732111
1096	ENSMUSG00000020010	Vnn3	Vanin 3	No	No	No	No	0.005	0.933	No	Null	-0.681371	-0.683722	-0.679019	0.01	0.887	No	Null	-1.30908	-1.3139	-1.30425	-0.058	0.557	No	Null	-0.639911	-0.611157	-0.668665
1097	ENSMUSG00000020015	Cdk17	Cyclin-dependent kinase 17	No	No	No	No	n/a	n/a	No	Null	n/a	n/a	n/a	n/a	n/a	No	Null	n/a	n/a	n/a	-0.046	0.367	No	Null	-2.67489	-2.65182	-2.69795
1098	ENSMUSG00000020017	Hal	Histidine ammonia lyase	No	No	No	No	-0.276	0.168	No	Null	6.2735	6.41146	6.13554	-0.077	0.405	No	Null	6.04837	6.08666	6.01008	0.15	0.617	No	Null	6.17132	6.09636	6.24627
1099	ENSMUSG00000020018	Snrpf	Small nuclear ribonucleoprotein polypeptide F	No	No	No	No	-0.05	0.385	No	Null	-0.743082	-0.718016	-0.768149	-0.054	0.321	No	Null	0.859194	0.886077	0.83231	-0.099	0.407	No	Null	-0.796499	-0.746815	-0.846183
1100	ENSMUSG00000020021	Fgd6	FYVE, RhoGEF and PH domain containing 6	No	No	No	No	0.033	0.774	No	Null	0.984156	0.967837	1.00048	-0.028	0.799	No	Null	0.133747	0.147657	0.119836	-0.175	0.353	No	Null	2.40464	2.49231	2.31698
1101	ENSMUSG00000020022	Ndufa12	NADH:ubiquinone oxidoreductase subunit A12	No	No	No	No	-0.05	0.3	No	Null	3.53882	3.56381	3.51384	-0.134	0.003	No	Null	2.95222	3.01909	2.88534	0.023	0.829	No	Null	2.92362	2.91197	2.93527
1102	ENSMUSG00000020023	Tmcc3	Transmembrane and coiled coil domains 3	No	No	No	No	0.022	0.657	No	Null	-5.56151	-5.57244	-5.55058	0.109	0.112	No	Null	-3.43724	-3.49174	-3.38274	0.011	0.922	No	Null	-5.44146	-5.44693	-5.43599
1103	ENSMUSG00000020029	Nudt4	Nudix (nucleoside diphosphate linked moiety X)-type motif 4	No	No	No	No	0.031	0.509	No	Null	0.926238	0.910793	0.941682	0.004	0.917	No	Null	0.973014	0.970963	0.975066	0.124	0.314	No	Null	0.630487	0.568611	0.692364
1104	ENSMUSG00000020034	Tcp11l2	T-complex 11 (mouse) like 2	No	No	No	No	-0.211	0.185	No	Null	-7.4701	-7.3646	-7.5756	n/a	n/a	No	Null	n/a	n/a	n/a	0.207	0.479	No	Null	-8.41784	-8.52124	-8.31444
1105	ENSMUSG00000020038	Cry1	Cryptochrome 1 (photolyase-like)	No	No	No	No	-0.053	0.834	No	Null	-7.24728	-7.22084	-7.27373	-0.088	0.406	No	Null	-4.63908	-4.59508	-4.68307	0.164	0.216	No	Null	-4.86937	-4.95126	-4.78747
1106	ENSMUSG00000020048	Hsp90b1	Heat shock protein 90, beta (Grp94), member 1	No	No	No	No	-0.106	0.295	No	Null	8.01189	8.065	7.95878	-0.043	0.701	No	Null	8.60001	8.62152	8.57849	-0.126	0.48	No	Null	8.41523	8.4781	8.35236
1107	ENSMUSG00000020051	Pah	Phenylalanine hydroxylase	No	No	No	No	-0.096	0.618	No	Null	6.87208	6.92013	6.82404	-0.14	0.25	No	Null	6.81699	6.88707	6.74692	-0.018	0.916	No	Null	6.70395	6.71296	6.69495
1108	ENSMUSG00000020056	Ccdc53	WASH complex subunit 3	No	No	No	No	-0.013	0.678	No	Null	-0.510195	-0.503813	-0.516576	-0.029	0.382	No	Null	-0.307136	-0.292485	-0.321788	-0.138	0.076	No	Null	-0.263808	-0.195057	-0.332559
1109	ENSMUSG00000020063	Sirt1	Sirtuin 1	No	No	No	No	0.045	0.542	No	Null	-3.55334	-3.57598	-3.5307	n/a	n/a	No	Null	n/a	n/a	n/a	n/a	n/a	No	Null	n/a	n/a	n/a
1110	ENSMUSG00000020064	Herc4	Hect domain and RLD 4	No	No	No	No	-0.028	0.424	No	Null	0.818792	0.832908	0.804676	-0.088	0.018	No	Null	0.828463	0.872286	0.78464	0.002	0.981	No	Null	0.853245	0.852449	0.85404
1111	ENSMUSG00000020069	Hnrnph3	Heterogeneous nuclear ribonucleoprotein H3	No	No	No	No	-0.039	0.268	No	Null	0.459452	0.478849	0.440055	0.027	0.49	No	Null	0.145508	0.132092	0.158923	-0.05	0.459	No	Null	0.951988	0.97701	0.926966
1112	ENSMUSG00000020070	Rufy2	RUN and FYVE domain-containing 2	No	No	No	No	0.172	0.124	No	Null	-2.25385	-2.33961	-2.16809	-0.028	0.589	No	Null	-2.21895	-2.20489	-2.23301	-0.161	0.134	No	Null	-0.689412	-0.609132	-0.769692
1113	ENSMUSG00000020072	Pbld2	Phenazine biosynthesis-like protein domain containing 2	No	No	No	No	-0.069	0.481	No	Null	5.52736	5.56185	5.49288	-0.04	0.532	No	Null	3.34074	3.36088	3.32059	0.061	0.571	No	Null	3.43318	3.40251	3.46386
1114	ENSMUSG00000020074	Ccar1	Cell division cycle and apoptosis regulator 1	No	No	No	No	-0.066	0.151	No	Null	2.43397	2.4668	2.40114	-0.053	0.068	No	Null	3.13496	3.16138	3.10855	-0.089	0.045	No	Null	2.68915	2.73384	2.64446
1115	ENSMUSG00000020075	Ddx21	DEAD (Asp-Glu-Ala-Asp) box polypeptide 21	No	No	No	No	-0.066	0.586	No	Null	0.91071	0.943466	0.877954	0.076	0.702	No	Null	1.45101	1.41322	1.48879	0.133	0.414	No	Null	1.2985	1.2319	1.36511
1116	ENSMUSG00000020076	Ddx50	DEAD (Asp-Glu-Ala-Asp) box polypeptide 50	No	No	No	No	-0.13	0.163	No	Null	-2.70745	-2.64251	-2.7724	-0.011	0.895	No	Null	-2.73695	-2.73127	-2.74263	0.076	0.461	No	Null	-3.12644	-3.16427	-3.08861
1117	ENSMUSG00000020078	Vps26a	VPS26 retromer complex component A	No	No	No	No	0.004	0.854	No	Null	2.15773	2.15582	2.15964	-0.004	0.839	No	Null	2.29395	2.29592	2.29198	-0.017	0.726	No	Null	2.22977	2.23807	2.22147
1118	ENSMUSG00000020079	Supv3l1	Suppressor of var1, 3-like 1 (S. cerevisiae)	No	No	No	No	-0.012	0.74	No	Null	1.29144	1.29733	1.28554	0.001	0.967	No	Null	0.80506	0.804326	0.805793	0.071	0.401	No	Null	1.19634	1.16088	1.23179
1119	ENSMUSG00000020085	Aifm2	Apoptosis-inducing factor, mitochondrion-associated 2	No	No	No	No	-0.157	0.2	No	Null	0.532447	0.610836	0.454058	0.001	0.982	No	Null	1.31945	1.31878	1.32012	0.183	0.115	No	Null	0.552269	0.460577	0.643961
1120	ENSMUSG00000020087	Tysnd1	Trypsin domain containing 1	No	No	No	No	-0.012	0.824	No	Null	-1.28373	-1.27778	-1.28968	-0.008	0.888	No	Null	-1.41083	-1.40673	-1.41492	0.06	0.223	No	Null	-1.11541	-1.14548	-1.08533
1121	ENSMUSG00000020088	Sar1a	Secretion associated Ras related GTPase 1A	No	No	No	No	-0.099	0.024	No	Null	2.92346	2.97304	2.87388	-0.008	0.846	No	Null	2.3708	2.37496	2.36664	0.02	0.828	No	Null	2.49212	2.4822	2.50203
1122	ENSMUSG00000020089	Ppa1	Pyrophosphatase (inorganic) 1	No	No	No	No	-0.141	0.049	No	Null	6.36558	6.43611	6.29505	-0.124	0.002	No	Null	6.51332	6.5752	6.45145	-0.089	0.467	No	Null	6.50578	6.55026	6.4613
1123	ENSMUSG00000020091	Eif4ebp2	Eukaryotic translation initiation factor 4E binding protein 2	No	No	No	No	-0.162	0.008	No	Null	-0.969889	-0.888956	-1.05082	-0.111	0.166	No	Null	-1.60746	-1.55193	-1.66298	-0.056	0.692	No	Null	-0.184797	-0.156633	-0.212962
1124	ENSMUSG00000020092	Pald1	Phosphatase domain containing, paladin 1	No	No	No	No	0.067	0.156	No	Null	-1.8846	-1.91813	-1.85108	0.003	0.906	No	Null	-0.849389	-0.85084	-0.847938	-0.073	0.045	No	Null	-0.849966	-0.813224	-0.886709
1125	ENSMUSG00000020097	Sgpl1	Sphingosine phosphate lyase 1	No	No	No	No	0.004	0.93	No	Null	2.69821	2.69598	2.70045	0.094	0.158	No	Null	2.1833	2.13632	2.23029	0.103	0.338	No	Null	2.83366	2.78225	2.88507
1126	ENSMUSG00000020098	Pcbd1	Pterin 4 alpha carbinolamine dehydratase/dimerization cofactor of hepatocyte nuclear factor 1 alpha (TCF1) 1	No	No	No	No	-0.121	0.089	No	Null	5.44157	5.50227	5.38087	-0.026	0.822	No	Null	5.35322	5.36598	5.34046	0.069	0.676	No	Null	5.33307	5.29876	5.36737
1127	ENSMUSG00000020102	Slc16a7	Solute carrier family 16 (monocarboxylic acid transporters), member 7	No	No	No	No	0.231	0.177	No	Null	-0.269504	-0.385192	-0.153816	0.204	0.052	No	Null	-2.53712	-2.63913	-2.43511	0.398	0.026	Yes	Up	1.89306	1.69401	2.09211
1128	ENSMUSG00000020109	Dnajb12	DnaJ heat shock protein family (Hsp40) member B12	No	No	No	No	0.002	0.973	No	Null	2.56061	2.55956	2.56167	0.014	0.698	No	Null	2.23246	2.22539	2.23953	-0.012	0.915	No	Null	2.22239	2.2282	2.21658
1129	ENSMUSG00000020111	Micu1	Mitochondrial calcium uptake 1	No	No	No	No	0.007	0.89	No	Null	-2.35148	-2.35486	-2.3481	0.028	0.551	No	Null	-2.53416	-2.54829	-2.52004	0.048	0.624	No	Null	-1.60749	-1.63149	-1.58348
1130	ENSMUSG00000020114	Cand1	Cullin associated and neddylation disassociated 1	No	No	No	No	-0.075	0.046	No	Null	5.43551	5.47297	5.39804	-0.043	0.257	No	Null	5.29974	5.32118	5.2783	-0.06	0.252	No	Null	5.55657	5.58654	5.52661
1131	ENSMUSG00000020115	Tbk1	TANK-binding kinase 1	No	No	No	No	-0.011	0.771	No	Null	-1.95523	-1.94986	-1.9606	0.005	0.883	No	Null	-3.26531	-3.26805	-3.26257	-0.09	0.175	No	Null	-0.592714	-0.547939	-0.637488
1132	ENSMUSG00000020116	Pno1	Partner of NOB1 homolog	No	No	No	No	0.002	0.972	No	Null	-1.1109	-1.11175	-1.11005	0.017	0.809	No	Null	-0.871713	-0.880301	-0.863126	-0.124	0.09	No	Null	-0.904823	-0.843058	-0.966588
1133	ENSMUSG00000020120	Plek	Pleckstrin	No	No	No	No	n/a	n/a	No	Null	n/a	n/a	n/a	n/a	n/a	No	Null	n/a	n/a	n/a	-0.03	0.905	No	Null	-4.90872	-4.89366	-4.92378
1134	ENSMUSG00000020122	Egfr	Epidermal growth factor receptor	No	No	No	No	0.024	0.913	No	Null	4.95826	4.94629	4.97023	0.032	0.816	No	Null	5.10858	5.09264	5.12452	-0.568	0.041	Yes	Down	4.88011	5.16388	4.59635
1135	ENSMUSG00000020123	Avpr1a	Arginine vasopressin receptor 1A	No	No	No	No	n/a	n/a	No	Null	n/a	n/a	n/a	-0.026	0.871	No	Null	-6.23109	-6.21816	-6.24402	n/a	n/a	No	Null	n/a	n/a	n/a
1136	ENSMUSG00000020124	Usp15	Ubiquitin specific peptidase 15	No	No	No	No	-0.015	0.647	No	Null	2.40484	2.41258	2.3971	0	0.994	No	Null	2.24959	2.2497	2.24947	0.05	0.381	No	Null	2.29921	2.27413	2.32429
1137	ENSMUSG00000020128	Vps54	VPS54 GARP complex subunit	No	No	No	No	-0.259	0.163	No	Null	-7.7626	-7.63295	-7.89225	n/a	n/a	No	Null	n/a	n/a	n/a	n/a	n/a	No	Null	n/a	n/a	n/a
1138	ENSMUSG00000020130	Tbc1d15	TBC1 domain family, member 15	No	No	No	No	0.009	0.837	No	Null	1.82349	1.81897	1.82802	0.015	0.725	No	Null	1.65821	1.65075	1.66567	-0.049	0.473	No	Null	1.85359	1.878	1.82917
1139	ENSMUSG00000020132	Rab21	RAB21, member RAS oncogene family	No	No	No	No	-0.031	0.459	No	Null	1.20232	1.21775	1.18688	0.021	0.341	No	Null	1.59433	1.58385	1.6048	-0.098	0.105	No	Null	1.16836	1.21746	1.11926
1140	ENSMUSG00000020143	Dock2	Dedicator of cyto-kinesis 2	No	No	No	No	0.033	0.783	No	Null	-2.87505	-2.89155	-2.85856	0.217	0.09	No	Null	-2.72931	-2.83793	-2.62069	0.061	0.771	No	Null	-1.47839	-1.50911	-1.44767
1141	ENSMUSG00000020150	Gamt	Guanidinoacetate methyltransferase	No	No	No	No	0.024	0.819	No	Null	3.33078	3.31873	3.34284	0.011	0.808	No	Null	3.3457	3.34045	3.35095	0.211	0.17	No	Null	2.95626	2.85093	3.0616
1142	ENSMUSG00000020152	Actr2	ARP2 actin-related protein 2	No	No	No	No	-0.032	0.25	No	Null	4.35265	4.3688	4.3365	0.002	0.905	No	Null	3.90402	3.90291	3.90513	-0.133	0.093	No	Null	3.89227	3.95859	3.82595
1143	ENSMUSG00000020153	Ndufs7	NADH:ubiquinone oxidoreductase core subunit S7	No	No	No	No	-0.028	0.441	No	Null	3.20139	3.21544	3.18734	-0.079	0.251	No	Null	3.37122	3.41051	3.33193	0.001	0.986	No	Null	2.74682	2.74623	2.74741
1144	ENSMUSG00000020163	Uqcr11	Ubiquinol-cytochrome c reductase, complex III subunit XI	No	No	No	No	-0.125	0.135	No	Null	-1.59381	-1.53156	-1.65606	-0.104	0.041	No	Null	-1.61073	-1.5586	-1.66287	-0.194	0.194	No	Null	-1.85183	-1.75475	-1.94891
1145	ENSMUSG00000020166	Cnot2	CCR4-NOT transcription complex, subunit 2	No	No	No	No	0.062	0.102	No	Null	-0.980566	-1.01169	-0.949443	-0.115	0.008	No	Null	-1.98987	-1.93246	-2.04729	-0.012	0.862	No	Null	-2.80703	-2.8011	-2.81297
1146	ENSMUSG00000020171	Yeats4	YEATS domain containing 4	No	No	No	No	n/a	n/a	No	Null	n/a	n/a	n/a	-0.008	0.939	No	Null	-6.53473	-6.53094	-6.53851	n/a	n/a	No	Null	n/a	n/a	n/a
1147	ENSMUSG00000020173	Cobl	Cordon-bleu WH2 repeat	No	No	No	No	0.014	0.886	No	Null	-1.16518	-1.17213	-1.15823	0.034	0.748	No	Null	-2.1362	-2.15299	-2.11941	0.054	0.621	No	Null	-1.38998	-1.41681	-1.36314
1148	ENSMUSG00000020180	Snrpd3	Small nuclear ribonucleoprotein D3	No	No	No	No	0.073	0.222	No	Null	1.42547	1.38883	1.4621	-0.149	0.009	No	Null	1.8558	1.93041	1.78119	-0.041	0.601	No	Null	1.6611	1.68161	1.6406
1149	ENSMUSG00000020182	Ddc	Dopa decarboxylase	No	No	No	No	-0.336	0.003	Yes	Down	3.49304	3.66099	3.32508	-0.068	0.453	No	Null	3.17223	3.20601	3.13845	0.045	0.674	No	Null	2.71922	2.69652	2.74191
1150	ENSMUSG00000020186	Csrp2	Cysteine and glycine-rich protein 2	No	No	No	No	-0.014	0.915	No	Null	1.25766	1.26489	1.25043	0.052	0.431	No	Null	0.749358	0.723385	0.775331	-0.163	0.404	No	Null	0.385555	0.466998	0.304113
1151	ENSMUSG00000020189	Osbpl8	Oxysterol binding protein-like 8	No	No	No	No	0.061	0.53	No	Null	1.02684	0.996308	1.05737	0.098	0.153	No	Null	0.680996	0.631871	0.730121	0.155	0.226	No	Null	1.14294	1.06557	1.22032
1152	ENSMUSG00000020198	Ap3d1	Adaptor-related protein complex 3, delta 1 subunit	No	No	No	No	-0.047	0.097	No	Null	2.48687	2.51035	2.46339	0.013	0.735	No	Null	2.50834	2.50166	2.51503	0.002	0.968	No	Null	2.73889	2.73794	2.73984
1153	ENSMUSG00000020205	Phlda1	Pleckstrin homology like domain, family A, member 1	No	No	No	No	0.052	0.791	No	Null	2.13557	2.10955	2.1616	-0.07	0.62	No	Null	1.7078	1.74281	1.67279	-0.702	0.02	Yes	Down	1.8013	2.15218	1.45041
1154	ENSMUSG00000020211	Sf3a2	Splicing factor 3a, subunit 2	No	No	No	No	0.08	0.057	No	Null	1.82966	1.78974	1.86959	-0.145	0.013	No	Null	1.65501	1.72754	1.58248	-0.076	0.308	No	Null	1.67548	1.71365	1.63731
1155	ENSMUSG00000020219	Timm13	Translocase of inner mitochondrial membrane 13	No	No	No	No	-0.016	0.793	No	Null	3.43684	3.44482	3.42887	-0.142	0.046	No	Null	3.53183	3.60262	3.46103	-0.426	0.189	No	Null	3.2464	3.45916	3.03363
1156	ENSMUSG00000020220	Vps13d	Vacuolar protein sorting 13D	No	No	No	No	-0.079	0.088	No	Null	-0.101287	-0.0617313	-0.140843	-0.005	0.927	No	Null	-0.193666	-0.191272	-0.19606	0.138	0.059	No	Null	0.217731	0.148597	0.286865
1157	ENSMUSG00000020224	Llph	LLP homolog, long-term synaptic facilitation (Aplysia)	No	No	No	No	0.097	0.44	No	Null	-5.41237	-5.46067	-5.36407	0.08	0.476	No	Null	-4.5622	-4.60211	-4.52229	0.037	0.825	No	Null	-5.54644	-5.56476	-5.52813
1158	ENSMUSG00000020228	Helb	Helicase (DNA) B	No	No	No	No	0.069	0.232	No	Null	-3.07521	-3.1095	-3.04092	0.053	0.364	No	Null	-2.43886	-2.46543	-2.41229	0.006	0.954	No	Null	-2.69805	-2.7008	-2.69529
1159	ENSMUSG00000020232	Hmg20b	High mobility group 20B	No	No	No	No	n/a	n/a	No	Null	n/a	n/a	n/a	-0.051	0.561	No	Null	-4.60773	-4.58227	-4.63318	n/a	n/a	No	Null	n/a	n/a	n/a
1160	ENSMUSG00000020238	Ncln	Nicalin	No	No	No	No	0.036	0.609	No	Null	2.43821	2.42004	2.45638	0.055	0.322	No	Null	2.35261	2.32516	2.38005	0.08	0.279	No	Null	2.2955	2.25536	2.33565
1161	ENSMUSG00000020241	Col6a2	Collagen, type VI, alpha 2	No	No	No	No	0.261	0.559	No	Null	2.05413	1.92375	2.18451	0.414	0.431	No	Null	2.61133	2.40441	2.81824	0.846	0.209	No	Null	3.32505	2.90208	3.74802
1162	ENSMUSG00000020250	Txnrd1	Thioredoxin reductase 1	No	No	No	No	-0.027	0.234	No	Null	4.5419	4.55517	4.52863	-0.043	0.459	No	Null	4.57278	4.59447	4.5511	0.035	0.315	No	Null	4.59538	4.57802	4.61275
1163	ENSMUSG00000020257	Wdr82	WD repeat domain containing 82	No	No	No	No	0.031	0.346	No	Null	-0.589546	-0.604968	-0.574124	-0.02	0.524	No	Null	-0.461336	-0.45149	-0.471181	-0.072	0.144	No	Null	-2.13892	-2.10289	-2.17494
1164	ENSMUSG00000020258	Glyctk	Glycerate kinase	No	No	No	No	-0.14	0.073	No	Null	5.02584	5.09562	4.95606	-0.107	0.003	No	Null	5.33526	5.38882	5.28171	-0.149	0.019	No	Null	5.29031	5.3648	5.21582
1165	ENSMUSG00000020260	Pofut2	Protein O-fucosyltransferase 2	No	No	No	No	0.15	0.096	No	Null	-2.06639	-2.14156	-1.99122	0.056	0.466	No	Null	-5.01179	-5.03995	-4.98363	0.051	0.71	No	Null	-2.16235	-2.18794	-2.13676
1166	ENSMUSG00000020262	Adarb1	Adenosine deaminase, RNA-specific, B1	No	No	No	No	n/a	n/a	No	Null	n/a	n/a	n/a	-0.301	0.122	No	Null	-4.02784	-3.87746	-4.17821	-0.154	0.181	No	Null	-3.64648	-3.56956	-3.7234
1167	ENSMUSG00000020263	Appl2	Adaptor protein, phosphotyrosine interaction, PH domain and leucine zipper containing 2	No	No	No	No	-0.004	0.925	No	Null	-1.92317	-1.92138	-1.92496	0.014	0.657	No	Null	-1.64203	-1.64888	-1.63519	-0.117	0.086	No	Null	-2.1939	-2.13557	-2.25224
1168	ENSMUSG00000020265	Sumo3	Small ubiquitin-like modifier 3	No	No	No	No	-0.043	0.585	No	Null	2.47971	2.50122	2.45821	-0.083	0.031	No	Null	1.81094	1.85259	1.76929	-0.221	0.011	No	Null	2.99422	3.1047	2.88374
1169	ENSMUSG00000020267	Hint1	Histidine triad nucleotide binding protein 1	No	No	No	No	-0.272	0.021	Yes	Down	5.38453	5.52072	5.24834	-0.136	0.273	No	Null	4.70767	4.77578	4.63955	-0.016	0.883	No	Null	5.2643	5.27254	5.25606
1170	ENSMUSG00000020268	Lyrm7	LYR motif containing 7	No	No	No	No	0.684	0.015	Yes	Up	-0.988591	-1.33059	-0.64659	-0.221	0.448	No	Null	-0.234823	-0.124215	-0.345431	-0.043	0.93	No	Null	-0.507073	-0.485345	-0.528801
1171	ENSMUSG00000020271	Fbxw11	F-box and WD-40 domain protein 11	No	No	No	No	-0.06	0.254	No	Null	-0.937433	-0.907212	-0.967654	0.001	0.993	No	Null	-3.54106	-3.54135	-3.54077	0.088	0.079	No	Null	-2.3841	-2.42812	-2.34008
1172	ENSMUSG00000020272	Stk10	Serine/threonine kinase 10	No	No	No	No	0.062	0.695	No	Null	-3.64037	-3.67143	-3.60931	0.024	0.779	No	Null	-4.07769	-4.08976	-4.06562	0.146	0.389	No	Null	-1.53495	-1.60793	-1.46196
1173	ENSMUSG00000020275	Rel	Reticuloendotheliosis oncogene	No	No	No	No	-0.041	0.373	No	Null	-2.93773	-2.91726	-2.95821	-0.051	0.68	No	Null	-4.46294	-4.43759	-4.4883	n/a	n/a	No	Null	n/a	n/a	n/a
1174	ENSMUSG00000020277	Pfkl	Phosphofructokinase, liver, B-type	No	No	No	No	-0.003	0.964	No	Null	2.69597	2.69727	2.69467	0.041	0.45	No	Null	2.75364	2.73311	2.77418	0.182	0.021	No	Null	2.88301	2.79188	2.97414
1175	ENSMUSG00000020280	Pus10	Pseudouridylate synthase 10	No	No	No	No	0.05	0.293	No	Null	-1.56201	-1.58679	-1.53723	-0.013	0.765	No	Null	-3.77439	-3.7681	-3.78067	0.051	0.494	No	Null	-1.98815	-2.01345	-1.96286
1176	ENSMUSG00000020283	Pex13	Peroxisomal biogenesis factor 13	No	No	No	No	-0.132	0.158	No	Null	-2.23426	-2.16838	-2.30015	0.083	0.297	No	Null	-1.58135	-1.62299	-1.53971	-0.08	0.516	No	Null	-0.795014	-0.755002	-0.835027
1177	ENSMUSG00000020288	Ahsa2	AHA1, activator of heat shock protein ATPase 2	No	No	No	No	-0.064	0.201	No	Null	0.894798	0.92675	0.862846	-0.055	0.465	No	Null	0.610349	0.638036	0.582663	-0.108	0.113	No	Null	0.822597	0.87663	0.768564
1178	ENSMUSG00000020290	Xpo1	Exportin 1	No	No	No	No	-0.012	0.802	No	Null	3.64491	3.6507	3.63912	-0.076	0.048	No	Null	2.95618	2.99431	2.91804	-0.039	0.133	No	Null	3.61087	3.63046	3.59128
1179	ENSMUSG00000020300	Cpeb4	Cytoplasmic polyadenylation element binding protein 4	No	No	No	No	-0.054	0.26	No	Null	0.235628	0.262455	0.2088	n/a	n/a	No	Null	n/a	n/a	n/a	-0.154	0.091	No	Null	0.0478994	0.124657	-0.0288582
1180	ENSMUSG00000020305	Asb3	Ankyrin repeat and SOCS box-containing 3	No	No	No	No	-0.101	0.523	No	Null	-5.45949	-5.4088	-5.51017	-0.094	0.386	No	Null	-5.18731	-5.14038	-5.23424	-0.145	0.156	No	Null	-5.86909	-5.79663	-5.94155
1181	ENSMUSG00000020307	Cdc34	Cell division cycle 34	No	No	No	No	-0.03	0.625	No	Null	0.172592	0.187402	0.157783	-0.068	0.459	No	Null	-3.22174	-3.18796	-3.25552	n/a	n/a	No	Null	n/a	n/a	n/a
1182	ENSMUSG00000020309	Chac2	ChaC, cation transport regulator 2	No	No	No	No	-0.073	0.105	No	Null	0.140475	0.177044	0.103906	-0.066	0.179	No	Null	0.0542185	0.08708	0.021357	0.07	0.417	No	Null	-0.0848104	-0.119626	-0.0499945
1183	ENSMUSG00000020311	Erlec1	Endoplasmic reticulum lectin 1	No	No	No	No	0.042	0.297	No	Null	0.859902	0.839073	0.880731	0.038	0.192	No	Null	0.70848	0.689233	0.727727	0.043	0.516	No	Null	0.736031	0.714469	0.757592
1184	ENSMUSG00000020315	Sptbn1	Spectrin beta, non-erythrocytic 1	No	No	No	No	0.01	0.696	No	Null	6.05419	6.04898	6.0594	0.022	0.368	No	Null	6.09308	6.08188	6.10427	0.01	0.895	No	Null	6.05714	6.052	6.06228
1185	ENSMUSG00000020321	Mdh1	Malate dehydrogenase 1, NAD (soluble)	No	No	No	No	-0.21	0.025	No	Null	7.27824	7.38314	7.17333	-0.097	0.178	No	Null	7.42316	7.4719	7.37443	0.029	0.817	No	Null	7.45853	7.44402	7.47303
1186	ENSMUSG00000020328	Nudcd2	NudC domain containing 2	No	No	No	No	-0.066	0.133	No	Null	0.619968	0.652745	0.587191	-0.161	0.029	No	Null	0.761823	0.842073	0.681572	-0.01	0.905	No	Null	0.658185	0.663205	0.653165
1187	ENSMUSG00000020329	Polrmt	Polymerase (RNA) mitochondrial (DNA directed)	No	No	No	No	-0.072	0.271	No	Null	-4.42704	-4.39124	-4.46284	-0.142	0.017	No	Null	-3.4844	-3.41335	-3.55545	0.081	0.684	No	Null	-4.04621	-4.08662	-4.00579
1188	ENSMUSG00000020334	Slc22a4	Solute carrier family 22 (organic cation transporter), member 4	No	No	No	No	-0.345	0.025	Yes	Down	-6.78536	-6.61262	-6.9581	-0.11	0.586	No	Null	-7.28735	-7.23219	-7.34252	n/a	n/a	No	Null	n/a	n/a	n/a
1189	ENSMUSG00000020340	Cyfip2	Cytoplasmic FMR1 interacting protein 2	No	No	No	No	-0.061	0.434	No	Null	-3.51538	-3.48469	-3.54608	0.077	0.214	No	Null	-2.70311	-2.74176	-2.66446	-0.044	0.553	No	Null	-3.05827	-3.03619	-3.08034
1190	ENSMUSG00000020346	Mgat1	Mannoside acetylglucosaminyltransferase 1	No	No	No	No	-0.11	0.102	No	Null	0.142736	0.197676	0.0877956	0.032	0.746	No	Null	0.0822596	0.0660118	0.0985073	0.034	0.664	No	Null	0.73338	0.716354	0.750405
1191	ENSMUSG00000020349	Ppp2ca	Protein phosphatase 2 (formerly 2A), catalytic subunit, alpha isoform	No	No	No	No	-0.02	0.531	No	Null	3.66477	3.67466	3.65488	-0.031	0.379	No	Null	3.55074	3.56623	3.53524	0.032	0.493	No	Null	3.45561	3.43943	3.4718
1192	ENSMUSG00000020357	Flt4	FMS-like tyrosine kinase 4	No	No	No	No	-0.243	0.168	No	Null	-1.12576	-1.00442	-1.24709	-0.09	0.255	No	Null	2.988	3.03313	2.94288	-0.068	0.717	No	Null	3.52554	3.55958	3.4915
1193	ENSMUSG00000020358	Hnrnpab	Heterogeneous nuclear ribonucleoprotein A/B	No	No	No	No	-0.04	0.473	No	Null	4.70001	4.72015	4.67986	-0.108	0.016	No	Null	4.4419	4.4958	4.388	-0.028	0.623	No	Null	4.62949	4.64351	4.61546
1194	ENSMUSG00000020359	Phykpl	5-phosphohydroxy-L-lysine phospholyase	No	No	No	No	0.024	0.749	No	Null	-3.35326	-3.36544	-3.34107	0.001	0.982	No	Null	-1.73642	-1.73706	-1.73578	0.161	0.068	No	Null	-3.29305	-3.3736	-3.21249
1195	ENSMUSG00000020361	Hspa4	Heat shock protein 4	No	No	No	No	-0.06	0.094	No	Null	6.13432	6.16435	6.10429	-0.073	0.035	No	Null	6.28276	6.31908	6.24644	-0.057	0.248	No	Null	6.21916	6.24771	6.1906
1196	ENSMUSG00000020362	Cnot6	CCR4-NOT transcription complex, subunit 6	No	No	No	No	-0.098	0.237	No	Null	-2.96351	-2.91428	-3.01274	n/a	n/a	No	Null	n/a	n/a	n/a	0.055	0.499	No	Null	-5.10108	-5.12873	-5.07343
1197	ENSMUSG00000020366	Mapk9	Mitogen-activated protein kinase 9	No	No	No	No	-0.024	0.677	No	Null	0.806736	0.818866	0.794607	-0.077	0.244	No	Null	0.765681	0.804076	0.727285	0.05	0.537	No	Null	0.948623	0.923394	0.973853
1198	ENSMUSG00000020368	Canx	Calnexin	No	No	No	No	-0.024	0.748	No	Null	6.90911	6.92095	6.89727	0.001	0.989	No	Null	6.86598	6.86562	6.86634	0.018	0.881	No	Null	6.87492	6.86579	6.88405
1199	ENSMUSG00000020375	Rufy1	RUN and FYVE domain containing 1	No	No	No	No	0.035	0.447	No	Null	1.29188	1.27426	1.30951	0.031	0.532	No	Null	0.40945	0.393781	0.425119	-0.228	0.098	No	Null	0.770845	0.884752	0.656937
1200	ENSMUSG00000020380	Rad50	RAD50 double strand break repair protein	No	No	No	No	-0.093	0.357	No	Null	0.941292	0.987797	0.894786	-0.095	0.167	No	Null	1.10934	1.15678	1.06191	-0.172	0.002	No	Null	2.05833	2.14432	1.97234
1201	ENSMUSG00000020385	Clk4	CDC like kinase 4	No	No	No	No	-0.004	0.956	No	Null	-3.67926	-3.67715	-3.68137	-0.553	0.077	Yes	Down	-1.62495	-1.34826	-1.90163	-0.033	0.648	No	Null	-3.53695	-3.52063	-3.55327
1202	ENSMUSG00000020386	Sar1b	Secretion associated Ras related GTPase 1B	No	No	No	No	-0.097	0.133	No	Null	4.83923	4.88783	4.79063	-0.023	0.679	No	Null	5.09254	5.10396	5.08113	0.076	0.317	No	Null	4.96884	4.93071	5.00697
1203	ENSMUSG00000020390	Ube2b	Ubiquitin-conjugating enzyme E2B	No	No	No	No	-0.047	0.325	No	Null	-1.20187	-1.17825	-1.22548	0.021	0.708	No	Null	-1.60983	-1.6203	-1.59937	0.051	0.394	No	Null	-1.2773	-1.30265	-1.25195
1204	ENSMUSG00000020397	Med7	Mediator complex subunit 7	No	No	No	No	0.058	0.321	No	Null	-1.77302	-1.80199	-1.74405	-0.012	0.973	No	Null	-7.93373	-7.92752	-7.93995	n/a	n/a	No	Null	n/a	n/a	n/a
1205	ENSMUSG00000020400	Tnip1	TNFAIP3 interacting protein 1	No	No	No	No	-0.071	0.211	No	Null	-4.43379	-4.39853	-4.46905	n/a	n/a	No	Null	n/a	n/a	n/a	0.006	0.947	No	Null	-3.81931	-3.82227	-3.81636
1206	ENSMUSG00000020402	Vdac1	Voltage-dependent anion channel 1	No	No	No	No	-0.088	0.412	No	Null	5.58207	5.62626	5.53788	-0.032	0.682	No	Null	5.81317	5.82909	5.79724	0.059	0.436	No	Null	6.60648	6.5769	6.63606
1207	ENSMUSG00000020407	Upp1	Uridine phosphorylase 1	No	No	No	No	0.035	0.698	No	Null	-3.42268	-3.44029	-3.40507	0.119	0.179	No	Null	-3.71861	-3.7782	-3.65901	0.106	0.383	No	Null	-1.64039	-1.69327	-1.58751
1208	ENSMUSG00000020409	Slu7	SLU7 splicing factor homolog (S. cerevisiae)	No	No	No	No	0.066	0.566	No	Null	-1.86359	-1.89639	-1.83079	0.065	0.702	No	Null	-4.56569	-4.5984	-4.53299	-0.067	0.425	No	Null	-2.10798	-2.07431	-2.14165
1209	ENSMUSG00000020412	Ascc2	Activating signal cointegrator 1 complex subunit 2	No	No	No	No	-0.054	0.113	No	Null	-0.401719	-0.374587	-0.428851	0.009	0.83	No	Null	-0.380896	-0.385568	-0.376223	-0.074	0.065	No	Null	-0.288954	-0.252196	-0.325712
1210	ENSMUSG00000020413	Hus1	HUS1 checkpoint clamp component	No	No	No	No	n/a	n/a	No	Null	n/a	n/a	n/a	0.034	0.623	No	Null	-4.94019	-4.95727	-4.9231	-0.06	0.455	No	Null	-4.1468	-4.11657	-4.17704
1211	ENSMUSG00000020422	Tns3	Tensin 3	No	No	No	No	0.013	0.834	No	Null	0.563598	0.556972	0.570224	0.022	0.532	No	Null	0.164392	0.153246	0.175539	-0.04	0.704	No	Null	0.103044	0.123076	0.0830116
1212	ENSMUSG00000020430	Pes1	Pescadillo ribosomal biogenesis factor 1	No	No	No	No	-0.01	0.855	No	Null	-1.10299	-1.09806	-1.10792	-0.038	0.63	No	Null	-0.314607	-0.295464	-0.33375	0.03	0.751	No	Null	-0.490347	-0.505145	-0.475549
1213	ENSMUSG00000020432	Tcn2	Transcobalamin 2	No	No	No	No	0.095	0.337	No	Null	-0.737716	-0.785191	-0.690242	0.026	0.779	No	Null	-4.88624	-4.89926	-4.87323	0.116	0.376	No	Null	-5.80103	-5.85897	-5.74309
1214	ENSMUSG00000020437	Myo1g	Myosin IG	No	No	No	No	-0.03	0.682	No	Null	-3.28822	-3.27299	-3.30345	-0.229	0.14	No	Null	-8.10554	-7.9908	-8.22027	-0.067	0.731	No	Null	-3.25784	-3.22444	-3.29124
1215	ENSMUSG00000020440	Arf5	ADP-ribosylation factor 5	No	No	No	No	-0.025	0.687	No	Null	3.153	3.16536	3.14064	-0.027	0.582	No	Null	2.80686	2.82037	2.79336	0.094	0.162	No	Null	2.8151	2.76817	2.86202
1216	ENSMUSG00000020444	Guk1	Guanylate kinase 1	No	No	No	No	-0.125	0	No	Null	1.51365	1.57593	1.45137	-0.088	0.098	No	Null	1.62162	1.66567	1.57757	0.086	0.136	No	Null	1.5936	1.5506	1.6366
1217	ENSMUSG00000020448	Rnf185	Ring finger protein 185	No	No	No	No	0.041	0.615	No	Null	-0.212566	-0.233109	-0.192022	-0.024	0.58	No	Null	-0.437708	-0.425752	-0.449663	0.019	0.849	No	Null	-0.916245	-0.925675	-0.906815
1218	ENSMUSG00000020451	Limk2	LIM motif-containing protein kinase 2	No	No	No	No	0	0.996	No	Null	-5.06439	-5.06421	-5.06458	n/a	n/a	No	Null	n/a	n/a	n/a	n/a	n/a	No	Null	n/a	n/a	n/a
1219	ENSMUSG00000020453	Patz1	POZ (BTB) and AT hook containing zinc finger 1	No	No	No	No	n/a	n/a	No	Null	n/a	n/a	n/a	n/a	n/a	No	Null	n/a	n/a	n/a	0.307	0.317	No	Null	-4.80291	-4.95636	-4.64945
1220	ENSMUSG00000020454	Eif4enif1	Eukaryotic translation initiation factor 4E nuclear import factor 1	No	No	No	No	0.101	0.384	No	Null	-5.29614	-5.34654	-5.24574	-0.109	0.056	No	Null	-3.50548	-3.45084	-3.56011	-0.052	0.5	No	Null	-1.81283	-1.78667	-1.83899
1221	ENSMUSG00000020455	Trim11	Tripartite motif-containing 11	No	No	No	No	n/a	n/a	No	Null	n/a	n/a	n/a	-0.059	0.505	No	Null	-5.49825	-5.46853	-5.52798	n/a	n/a	No	Null	n/a	n/a	n/a
1222	ENSMUSG00000020456	Ogdh	Oxoglutarate (alpha-ketoglutarate) dehydrogenase (lipoamide)	No	No	No	No	-0.001	0.983	No	Null	5.57797	5.57823	5.57772	-0.029	0.52	No	Null	5.69844	5.71277	5.68412	0.023	0.741	No	Null	5.46995	5.45851	5.4814
1223	ENSMUSG00000020457	Drg1	Developmentally regulated GTP binding protein 1	No	No	No	No	-0.024	0.61	No	Null	0.704341	0.71619	0.692493	-0.066	0.347	No	Null	1.475	1.50788	1.44213	-0.015	0.873	No	Null	0.43837	0.445721	0.43102
1224	ENSMUSG00000020458	Rtn4	Reticulon 4	No	No	No	No	0.127	0.228	No	Null	1.37455	1.31099	1.43812	0.273	0.045	Yes	Up	1.12255	0.985869	1.25922	0.203	0.127	No	Null	1.72072	1.61934	1.8221
1225	ENSMUSG00000020459	Mtif2	Mitochondrial translational initiation factor 2	No	No	No	No	-0.045	0.495	No	Null	1.17879	1.2012	1.15637	-0.038	0.488	No	Null	1.28082	1.29969	1.26196	0.072	0.505	No	Null	1.25861	1.2225	1.29471
1226	ENSMUSG00000020460	Rps27a	Ribosomal protein S27A	No	No	No	No	-0.061	0.357	No	Null	5.87045	5.9007	5.84019	-0.039	0.366	No	Null	6.07002	6.08946	6.05058	-0.04	0.42	No	Null	5.99857	6.01858	5.97857
1227	ENSMUSG00000020462	Cfap36	Cilia and flagella associated protein 36	No	No	No	No	0.003	0.971	No	Null	-5.32804	-5.32952	-5.32656	-0.058	0.601	No	Null	-5.11113	-5.08221	-5.14006	0.279	0.042	Yes	Up	-5.8401	-5.97976	-5.70043
1228	ENSMUSG00000020464	Pnpt1	Polyribonucleotide nucleotidyltransferase 1	No	No	No	No	-0.01	0.783	No	Null	3.13806	3.14287	3.13324	-0.055	0.334	No	Null	3.33302	3.36039	3.30565	-0.093	0.097	No	Null	3.68096	3.72769	3.63422
1229	ENSMUSG00000020467	Efemp1	Epidermal growth factor-containing fibulin-like extracellular matrix protein 1	No	No	No	No	0.398	0.004	Yes	Up	-6.89417	-7.09337	-6.69496	-0.079	0.454	No	Null	-3.88187	-3.84235	-3.92139	0.064	0.512	No	Null	-2.12097	-2.15288	-2.08905
1230	ENSMUSG00000020471	Pold2	Polymerase (DNA directed), delta 2, regulatory subunit	No	No	No	No	0.194	0.126	No	Null	-6.46287	-6.55976	-6.36599	n/a	n/a	No	Null	n/a	n/a	n/a	-0.036	0.857	No	Null	-6.1569	-6.139	-6.17479
1231	ENSMUSG00000020473	Aebp1	AE binding protein 1	No	No	No	No	n/a	n/a	No	Null	n/a	n/a	n/a	n/a	n/a	No	Null	n/a	n/a	n/a	0.554	0.217	No	Null	-4.82152	-5.09841	-4.54463
1232	ENSMUSG00000020476	Dbnl	Drebrin-like	No	No	No	No	-0.071	0.277	No	Null	2.87259	2.90808	2.83711	0.003	0.961	No	Null	2.71962	2.71805	2.7212	-0.083	0.356	No	Null	3.12332	3.16506	3.08159
1233	ENSMUSG00000020477	Mrps24	Mitochondrial ribosomal protein S24	No	No	No	No	-0.006	0.871	No	Null	-1.25158	-1.2484	-1.25476	-0.002	0.966	No	Null	-1.48057	-1.47964	-1.48149	0.027	0.689	No	Null	-1.22465	-1.23796	-1.21134
1234	ENSMUSG00000020482	Ccdc117	Coiled-coil domain containing 117	No	No	No	No	-0.091	0.026	No	Null	-2.85506	-2.80939	-2.90073	n/a	n/a	No	Null	n/a	n/a	n/a	-0.279	0.069	Yes	Down	-2.55982	-2.42046	-2.69918
1235	ENSMUSG00000020483	Dynll2	Dynein light chain LC8-type 2	No	No	No	No	-0.092	0.047	No	Null	4.07671	4.12249	4.03093	0.04	0.446	No	Null	4.96383	4.94408	4.98358	0.077	0.412	No	Null	4.71263	4.67435	4.7509
1236	ENSMUSG00000020485	Supt4a	Suppressor of Ty 4A	No	No	No	No	-0.036	0.415	No	Null	-3.03379	-3.01574	-3.05184	-0.023	0.647	No	Null	-1.22593	-1.21432	-1.23754	-0.122	0.17	No	Null	-2.71866	-2.65774	-2.77958
1237	ENSMUSG00000020491	2810021J22Rik	RIKEN cDNA 2810021J22 gene	No	No	No	No	0.09	0.412	No	Null	-1.47008	-1.51531	-1.42485	0.09	0.412	No	Null	-1.70691	-1.75209	-1.66174	n/a	n/a	No	Null	n/a	n/a	n/a
1238	ENSMUSG00000020495	Smg8	Smg-8 homolog, nonsense mediated mRNA decay factor (C. elegans)	No	No	No	No	n/a	n/a	No	Null	n/a	n/a	n/a	-0.028	0.729	No	Null	-4.11043	-4.09636	-4.1245	0.097	0.095	No	Null	-3.02374	-3.07248	-2.97501
1239	ENSMUSG00000020514	Mrpl22	Mitochondrial ribosomal protein L22	No	No	No	No	-0.045	0.509	No	Null	0.975866	0.998204	0.953528	0.033	0.547	No	Null	0.406809	0.390494	0.423125	0.07	0.361	No	Null	0.901473	0.866302	0.936643
1240	ENSMUSG00000020515	Cnot8	CCR4-NOT transcription complex, subunit 8	No	No	No	No	-0.015	0.916	No	Null	-6.1646	-6.15688	-6.17231	n/a	n/a	No	Null	n/a	n/a	n/a	n/a	n/a	No	Null	n/a	n/a	n/a
1241	ENSMUSG00000020516	Rps6kb1	Ribosomal protein S6 kinase, polypeptide 1	No	No	No	No	0.015	0.762	No	Null	-0.0876522	-0.0949944	-0.0803101	0.1	0.253	No	Null	-3.59478	-3.64483	-3.54472	0.039	0.186	No	Null	-0.344832	-0.364365	-0.325298
1242	ENSMUSG00000020521	Rnft1	Ring finger protein, transmembrane 1	No	No	No	No	0.064	0.523	No	Null	-5.16301	-5.19481	-5.1312	-0.016	0.691	No	Null	-4.45127	-4.44311	-4.45943	0.003	0.972	No	Null	-4.74992	-4.75131	-4.74854
1243	ENSMUSG00000020523	Fam114a2	Family with sequence similarity 114, member A2	No	No	No	No	-0.008	0.899	No	Null	3.25857	3.26278	3.25437	-0.051	0.04	No	Null	1.01771	1.0432	0.992228	-0.03	0.524	No	Null	1.29411	1.30932	1.27889
1244	ENSMUSG00000020526	Znhit3	Zinc finger, HIT type 3	No	No	No	No	n/a	n/a	No	Null	n/a	n/a	n/a	n/a	n/a	No	Null	n/a	n/a	n/a	-0.012	0.846	No	Null	-1.81536	-1.8094	-1.82132
1245	ENSMUSG00000020527	Myo19	Myosin XIX	No	No	No	No	0.1	0.113	No	Null	-2.76021	-2.81032	-2.71009	-0.042	0.384	No	Null	-2.7115	-2.69033	-2.73268	0.032	0.842	No	Null	-4.76813	-4.78392	-4.75234
1246	ENSMUSG00000020528	Prpsap2	Phosphoribosyl pyrophosphate synthetase-associated protein 2	No	No	No	No	-0.05	0.417	No	Null	-0.425636	-0.400424	-0.450849	-0.064	0.33	No	Null	0.045789	0.0778175	0.0137604	0.041	0.694	No	Null	-0.472332	-0.49308	-0.451584
1247	ENSMUSG00000020530	Ggnbp2	Gametogenetin binding protein 2	No	No	No	No	0.009	0.884	No	Null	-4.00967	-4.01397	-4.00537	-0.045	0.413	No	Null	-4.61411	-4.59155	-4.63666	-0.133	0.241	No	Null	-5.05591	-4.98929	-5.12253
1248	ENSMUSG00000020532	Acaca	Acetyl-Coenzyme A carboxylase alpha	No	No	No	No	-0.021	0.892	No	Null	5.51333	5.52377	5.50288	0.158	0.271	No	Null	5.34568	5.26669	5.42468	0.688	0.027	Yes	Up	4.89645	4.55255	5.24035
1249	ENSMUSG00000020534	Shmt1	Serine hydroxymethyltransferase 1 (soluble)	No	No	No	No	-0.15	0.135	No	Null	5.69252	5.76768	5.61736	-0.003	0.962	No	Null	5.59175	5.59344	5.59005	-0.015	0.932	No	Null	5.79278	5.80044	5.78511
1250	ENSMUSG00000020536	Llgl1	LLGL1 scribble cell polarity complex component	No	No	No	No	-0.099	0.521	No	Null	-6.42825	-6.37851	-6.47798	0.045	0.706	No	Null	-4.68734	-4.70996	-4.66472	0.077	0.448	No	Null	-3.36732	-3.40597	-3.32866
1251	ENSMUSG00000020537	Drg2	Developmentally regulated GTP binding protein 2	No	No	No	No	-0.053	0.101	No	Null	1.35736	1.38402	1.33071	-0.061	0.014	No	Null	1.62978	1.66014	1.59943	-0.006	0.921	No	Null	1.61564	1.6186	1.61269
1252	ENSMUSG00000020538	Srebf1	Sterol regulatory element binding transcription factor 1	No	No	No	No	n/a	n/a	No	Null	n/a	n/a	n/a	0.052	0.635	No	Null	-3.1146	-3.14042	-3.08877	n/a	n/a	No	Null	n/a	n/a	n/a
1253	ENSMUSG00000020541	Tom1l1	Target of myb1-like 1 (chicken)	No	No	No	No	-0.061	0.306	No	Null	-3.59033	-3.55967	-3.621	0.023	0.678	No	Null	-3.52274	-3.5341	-3.51138	0.01	0.857	No	Null	-1.66153	-1.66635	-1.65671
1254	ENSMUSG00000020544	Cox11	Cytochrome c oxidase assembly protein 11, copper chaperone	No	No	No	No	n/a	n/a	No	Null	n/a	n/a	n/a	-0.072	0.241	No	Null	-1.83228	-1.79617	-1.86839	0.016	0.826	No	Null	-2.702	-2.7099	-2.69409
1255	ENSMUSG00000020547	Bzw2	Basic leucine zipper and W2 domains 2	No	No	No	No	-0.081	0.047	No	Null	0.186677	0.22734	0.146014	-0.084	0.036	No	Null	0.83768	0.879565	0.795796	-0.124	0.133	No	Null	-1.00971	-0.947754	-1.07167
1256	ENSMUSG00000020549	Elac2	ElaC ribonuclease Z 2	No	No	No	No	-0.013	0.627	No	Null	0.81302	0.819343	0.806697	-0.075	0.083	No	Null	0.452507	0.48982	0.415194	-0.021	0.603	No	Null	0.754265	0.764637	0.743892
1257	ENSMUSG00000020553	Pctp	Phosphatidylcholine transfer protein	No	No	No	No	-0.13	0.33	No	Null	3.7696	3.83468	3.70453	0.05	0.782	No	Null	3.9997	3.97452	4.02488	0.138	0.485	No	Null	4.18158	4.11238	4.25077
1258	ENSMUSG00000020570	Sypl	Synaptophysin-like protein	No	No	No	No	0.05	0.484	No	Null	1.65762	1.63266	1.68257	0.065	0.366	No	Null	1.36167	1.32922	1.39412	0.067	0.449	No	Null	1.28825	1.25496	1.32154
1259	ENSMUSG00000020571	Pdia6	Protein disulfide isomerase associated 6	No	No	No	No	-0.041	0.731	No	Null	5.91588	5.93662	5.89513	-0.07	0.513	No	Null	6.34743	6.38264	6.31222	-0.147	0.395	No	Null	5.90853	5.98225	5.8348
1260	ENSMUSG00000020572	Nampt	Nicotinamide phosphoribosyltransferase	No	No	No	No	0.009	0.859	No	Null	4.65216	4.64753	4.65679	0.013	0.63	No	Null	4.3353	4.32897	4.34163	0.084	0.238	No	Null	4.35919	4.31717	4.40121
1261	ENSMUSG00000020576	Nbas	Neuroblastoma amplified sequence	No	No	No	No	-0.034	0.321	No	Null	1.30747	1.32446	1.29049	-0.004	0.917	No	Null	1.21518	1.21706	1.21329	0.054	0.257	No	Null	1.41403	1.3871	1.44095
1262	ENSMUSG00000020580	Rock2	Rho-associated coiled-coil containing protein kinase 2	No	No	No	No	0.041	0.401	No	Null	1.58572	1.5653	1.60614	0.027	0.292	No	Null	1.16091	1.14716	1.17466	0.024	0.656	No	Null	1.36888	1.35702	1.38074
1263	ENSMUSG00000020589	Fam49a	Family with sequence similarity 49, member A	No	No	No	No	n/a	n/a	No	Null	n/a	n/a	n/a	n/a	n/a	No	Null	n/a	n/a	n/a	0.111	0.465	No	Null	-3.44793	-3.50347	-3.39238
1264	ENSMUSG00000020590	Snx13	Sorting nexin 13	No	No	No	No	-0.24	0.017	No	Null	-1.47562	-1.35586	-1.59537	-0.027	0.793	No	Null	-1.33257	-1.31905	-1.3461	-0.031	0.856	No	Null	-6.99287	-6.97728	-7.00846
1265	ENSMUSG00000020592	Sdc1	Syndecan 1	No	No	No	No	-0.034	0.8	No	Null	1.21239	1.22917	1.1956	0.124	0.146	No	Null	1.17003	1.108	1.23207	0.131	0.123	No	Null	1.40852	1.34312	1.47391
1266	ENSMUSG00000020593	Lpin1	Lipin 1	No	No	No	No	-0.116	0.774	No	Null	-2.5535	-2.49535	-2.61165	0.01	0.953	No	Null	0.0178076	0.0128834	0.0227318	0.123	0.556	No	Null	-4.39343	-4.45513	-4.33173
1267	ENSMUSG00000020594	Pum2	Pumilio RNA-binding family member 2	No	No	No	No	-0.003	0.974	No	Null	-4.44271	-4.44144	-4.44397	-0.05	0.306	No	Null	-0.0238979	0.000896836	-0.0486927	0.05	0.381	No	Null	-2.40227	-2.42736	-2.37719
1268	ENSMUSG00000020604	Arsg	Arylsulfatase G	No	No	No	No	0.048	0.691	No	Null	-2.09547	-2.11968	-2.07125	-0.048	0.638	No	Null	-2.92381	-2.89976	-2.94787	0.009	0.972	No	Null	-1.76989	-1.77443	-1.76535
1269	ENSMUSG00000020605	Hs1bp3	HCLS1 binding protein 3	No	No	No	No	0.016	0.685	No	Null	0.07243	0.0645298	0.0803303	0.011	0.736	No	Null	-0.044904	-0.0503666	-0.0394413	0.041	0.461	No	Null	0.203348	0.182751	0.223944
1270	ENSMUSG00000020608	Smc6	Structural maintenance of chromosomes 6	No	No	No	No	-0.084	0.551	No	Null	-5.33016	-5.28809	-5.37223	-0.062	0.709	No	Null	-5.63184	-5.60097	-5.66272	0.087	0.134	No	Null	-4.77568	-4.81917	-4.73219
1271	ENSMUSG00000020609	Apob	Apolipoprotein B	No	No	No	No	-0.135	0	No	Null	6.07685	6.14425	6.00945	-0.021	0.617	No	Null	6.20115	6.21159	6.1907	0.063	0.415	No	Null	6.03604	6.00453	6.06756
1272	ENSMUSG00000020611	Gna13	Guanine nucleotide binding protein, alpha 13	No	No	No	No	0.05	0.345	No	Null	1.48165	1.45641	1.50689	0.086	0.051	No	Null	1.65225	1.60904	1.69546	0.024	0.683	No	Null	1.04546	1.03343	1.05749
1273	ENSMUSG00000020612	Prkar1a	Protein kinase, cAMP dependent regulatory, type I, alpha	No	No	No	No	0.126	0.033	No	Null	2.49449	2.43165	2.55734	0.023	0.535	No	Null	2.173	2.16142	2.18457	-0.039	0.638	No	Null	2.60968	2.62912	2.59024
1274	ENSMUSG00000020614	Fam20a	Family with sequence similarity 20, member A	No	No	No	No	n/a	n/a	No	Null	n/a	n/a	n/a	-0.045	0.458	No	Null	-4.35381	-4.33118	-4.37644	0.093	0.106	No	Null	-2.64483	-2.69116	-2.59851
1275	ENSMUSG00000020620	Abca8b	ATP-binding cassette, sub-family A (ABC1), member 8b	No	No	No	No	0.181	0.052	No	Null	0.14789	0.0573776	0.238402	0.135	0.012	No	Null	-0.516035	-0.583434	-0.448635	0.111	0.383	No	Null	-1.24071	-1.29624	-1.18519
1276	ENSMUSG00000020621	Rdh14	Retinol dehydrogenase 14 (all-trans and 9-cis)	No	No	No	No	0.015	0.573	No	Null	1.2509	1.24316	1.25863	0.054	0.067	No	Null	0.00140076	-0.0257584	0.0285599	0.017	0.683	No	Null	1.05836	1.04995	1.06676
1277	ENSMUSG00000020623	Map2k6	Mitogen-activated protein kinase kinase 6	No	No	No	No	n/a	n/a	No	Null	n/a	n/a	n/a	-0.099	0.125	No	Null	-3.4918	-3.44235	-3.54125	-0.036	0.835	No	Null	-3.8338	-3.8158	-3.8518
1278	ENSMUSG00000020628	Trappc12	Trafficking protein particle complex 12	No	No	No	No	-0.046	0.185	No	Null	-0.987375	-0.964191	-1.01056	-0.013	0.71	No	Null	-0.618978	-0.612388	-0.625569	-0.089	0.284	No	Null	-0.0266424	0.0178493	-0.0711341
1279	ENSMUSG00000020629	Adi1	Acireductone dioxygenase 1	No	No	No	No	-0.098	0.139	No	Null	1.90226	1.95102	1.8535	-0.073	0.072	No	Null	2.08989	2.12623	2.05354	-0.014	0.87	No	Null	2.84679	2.85377	2.83982
1280	ENSMUSG00000020638	Cmpk2	Cytidine monophosphate (UMP-CMP) kinase 2, mitochondrial	No	No	No	No	0.092	0.18	No	Null	0.126168	0.0802235	0.172112	0.108	0.216	No	Null	-0.104268	-0.158403	-0.0501324	0.131	0.029	No	Null	1.19602	1.13035	1.2617
1281	ENSMUSG00000020640	Itsn2	Intersectin 2	No	No	No	No	0.01	0.814	No	Null	0.47726	0.472079	0.482442	-0.031	0.407	No	Null	0.778535	0.794093	0.762976	-0.015	0.708	No	Null	0.493287	0.500558	0.486015
1282	ENSMUSG00000020647	Ncoa1	Nuclear receptor coactivator 1	No	No	No	No	0.037	0.487	No	Null	-1.77673	-1.7951	-1.75837	n/a	n/a	No	Null	n/a	n/a	n/a	-0.171	0.023	No	Null	-4.82878	-4.7432	-4.91436
1283	ENSMUSG00000020650	Bcap29	B cell receptor associated protein 29	No	No	No	No	-0.002	0.986	No	Null	-0.664668	-0.663845	-0.665491	0.09	0.12	No	Null	0.303036	0.258228	0.347845	0.046	0.496	No	Null	-0.923452	-0.94634	-0.900564
1284	ENSMUSG00000020659	Cbll1	Casitas B-lineage lymphoma-like 1	No	No	No	No	-0.001	0.993	No	Null	-4.47104	-4.47077	-4.47131	n/a	n/a	No	Null	n/a	n/a	n/a	n/a	n/a	No	Null	n/a	n/a	n/a
1285	ENSMUSG00000020664	Dld	Dihydrolipoamide dehydrogenase	No	No	No	No	-0.074	0.148	No	Null	6.51612	6.55306	6.47917	-0.113	0.065	No	Null	6.12384	6.18016	6.06751	-0.088	0.349	No	Null	6.47229	6.51608	6.42849
1286	ENSMUSG00000020671	Rab10	RAB10, member RAS oncogene family	No	No	No	No	-0.05	0.317	No	Null	4.0684	4.09326	4.04354	0.035	0.19	No	Null	4.28732	4.26978	4.30486	-0.012	0.845	No	Null	3.87896	3.88485	3.87307
1287	ENSMUSG00000020674	Pxdn	Peroxidasin	No	No	No	No	-0.003	0.978	No	Null	-3.65154	-3.65005	-3.65303	0.13	0.393	No	Null	-0.45334	-0.518548	-0.388132	0.268	0.084	Yes	Up	-3.07358	-3.20766	-2.9395
1288	ENSMUSG00000020680	Taf15	TATA-box binding protein associated factor 15	No	No	No	No	-0.067	0.404	No	Null	3.67509	3.70878	3.6414	-0.109	0.021	No	Null	3.44046	3.49519	3.38573	-0.095	0.263	No	Null	2.80742	2.85487	2.75997
1289	ENSMUSG00000020681	Ace	Angiotensin I converting enzyme (peptidyl-dipeptidase A) 1	No	No	No	No	0.128	0.39	No	Null	-3.4735	-3.53732	-3.40968	n/a	n/a	No	Null	n/a	n/a	n/a	0.085	0.73	No	Null	-3.2097	-3.25202	-3.16738
1290	ENSMUSG00000020687	Cdc27	Cell division cycle 27	No	No	No	No	0.052	0.642	No	Null	0.432405	0.406647	0.458163	0.066	0.497	No	Null	-1.49444	-1.52763	-1.46126	0.032	0.818	No	Null	-0.389555	-0.405538	-0.373573
1291	ENSMUSG00000020689	Itgb3	Integrin beta 3	No	No	No	No	0.01	0.898	No	Null	-0.569556	-0.574318	-0.564794	0.066	0.746	No	Null	-0.584639	-0.617631	-0.551647	-0.002	0.989	No	Null	-0.300703	-0.2999	-0.301507
1292	ENSMUSG00000020691	Mettl2	Methyltransferase like 2	No	No	No	No	0.006	0.881	No	Null	-3.01574	-3.01893	-3.01256	-0.052	0.659	No	Null	-4.73452	-4.7085	-4.76054	-0.011	0.814	No	Null	-1.77997	-1.77432	-1.78562
1293	ENSMUSG00000020694	Tlk2	Tousled-like kinase 2 (Arabidopsis)	No	No	No	No	n/a	n/a	No	Null	n/a	n/a	n/a	-0.02	0.858	No	Null	-5.80526	-5.79548	-5.81504	-0.027	0.743	No	Null	-4.10285	-4.0893	-4.1164
1294	ENSMUSG00000020695	Mrc2	Mannose receptor, C type 2	No	No	No	No	n/a	n/a	No	Null	n/a	n/a	n/a	n/a	n/a	No	Null	n/a	n/a	n/a	0.076	0.79	No	Null	-2.5917	-2.62994	-2.55346
1295	ENSMUSG00000020697	Lig3	Ligase III, DNA, ATP-dependent	No	No	No	No	n/a	n/a	No	Null	n/a	n/a	n/a	0.052	0.715	No	Null	-2.24306	-2.26904	-2.21708	0.103	0.43	No	Null	-2.35383	-2.40552	-2.30215
1296	ENSMUSG00000020700	Map3k3	Mitogen-activated protein kinase kinase kinase 3	No	No	No	No	0.079	0.1	No	Null	-3.52405	-3.56356	-3.48453	n/a	n/a	No	Null	n/a	n/a	n/a	-0.032	0.924	No	Null	-3.20131	-3.18521	-3.21741
1297	ENSMUSG00000020701	Tmem132e	Transmembrane protein 132E	No	No	No	No	n/a	n/a	No	Null	n/a	n/a	n/a	0.229	0.133	No	Null	-8.42953	-8.54428	-8.31479	n/a	n/a	No	Null	n/a	n/a	n/a
1298	ENSMUSG00000020705	Ddx42	DEAD (Asp-Glu-Ala-Asp) box polypeptide 42	No	No	No	No	-0.014	0.728	No	Null	1.38234	1.38927	1.3754	0.001	0.974	No	Null	1.33487	1.33418	1.33555	-0.069	0.06	No	Null	0.943882	0.978486	0.909279
1299	ENSMUSG00000020706	Ftsj3	FtsJ RNA methyltransferase homolog 3 (E. coli)	No	No	No	No	-0.016	0.9	No	Null	-4.82876	-4.82076	-4.83676	0.187	0.158	No	Null	-4.76164	-4.85494	-4.66833	n/a	n/a	No	Null	n/a	n/a	n/a
1300	ENSMUSG00000020707	Rnf135	Ring finger protein 135	No	No	No	No	n/a	n/a	No	Null	n/a	n/a	n/a	n/a	n/a	No	Null	n/a	n/a	n/a	0.048	0.693	No	Null	-5.78345	-5.80769	-5.75921
1301	ENSMUSG00000020708	Psmc5	Protease (prosome, macropain) 26S subunit, ATPase 5	No	No	No	No	-0.045	0.162	No	Null	4.49439	4.51705	4.47172	-0.046	0.337	No	Null	4.67298	4.69579	4.65017	0.028	0.621	No	Null	4.57401	4.56015	4.58787
1302	ENSMUSG00000020709	Adap2	ArfGAP with dual PH domains 2	No	No	No	No	-0.085	0.119	No	Null	-0.407499	-0.364988	-0.450011	-0.059	0.131	No	Null	-0.878885	-0.849201	-0.908568	0.022	0.748	No	Null	-0.856645	-0.86771	-0.845581
1303	ENSMUSG00000020716	Nf1	Neurofibromin 1	No	No	No	No	-0.14	0.299	No	Null	0.763612	0.83379	0.693433	0.061	0.254	No	Null	-2.59881	-2.62926	-2.56835	0.041	0.477	No	Null	-2.10072	-2.12106	-2.08038
1304	ENSMUSG00000020717	Pecam1	Platelet/endothelial cell adhesion molecule 1	No	No	No	No	0.062	0.227	No	Null	-2.76771	-2.79879	-2.73664	0.202	0.036	No	Null	-4.45839	-4.55924	-4.35755	0.133	0.193	No	Null	-1.25288	-1.3193	-1.18645
1305	ENSMUSG00000020718	Polg2	Polymerase (DNA directed), gamma 2, accessory subunit	No	No	No	No	-0.069	0.329	No	Null	-3.47339	-3.43879	-3.50799	-0.052	0.535	No	Null	-4.0969	-4.07107	-4.12273	-0.041	0.652	No	Null	-2.02682	-2.0061	-2.04753
1306	ENSMUSG00000020719	Ddx5	DEAD (Asp-Glu-Ala-Asp) box polypeptide 5	No	No	No	No	-0.042	0.525	No	Null	4.8706	4.89171	4.84948	-0.048	0.389	No	Null	5.23879	5.26281	5.21476	-0.05	0.252	No	Null	5.28366	5.30885	5.25847
1307	ENSMUSG00000020720	Psmd12	Proteasome (prosome, macropain) 26S subunit, non-ATPase, 12	No	No	No	No	-0.049	0.253	No	Null	4.54546	4.56978	4.52114	-0.027	0.539	No	Null	3.65911	3.67283	3.6454	0.064	0.398	No	Null	4.44201	4.40989	4.47413
1308	ENSMUSG00000020733	Slc9a3r1	Solute carrier family 9 (sodium/hydrogen exchanger), member 3 regulator 1	No	No	No	No	-0.034	0.641	No	Null	4.86744	4.88421	4.85067	-0.08	0.02	No	Null	5.04106	5.08081	5.00131	-0.214	0.003	No	Null	4.9345	5.0413	4.8277
1309	ENSMUSG00000020736	Nt5c	5',3'-nucleotidase, cytosolic	No	No	No	No	0.051	0.174	No	Null	2.98105	2.95561	3.00649	-0.031	0.376	No	Null	2.93317	2.94869	2.91765	-0.025	0.361	No	Null	2.85901	2.87139	2.84662
1310	ENSMUSG00000020737	Hn1	Jupiter microtubule associated homolog 1	No	No	No	No	0.114	0.173	No	Null	-4.51289	-4.56984	-4.45593	-0.073	0.425	No	Null	-4.38774	-4.35117	-4.42431	-0.17	0.186	No	Null	-3.35251	-3.26735	-3.43767
1311	ENSMUSG00000020738	Sumo2	Small ubiquitin-like modifier 2	No	No	No	No	-0.028	0.668	No	Null	1.0356	1.04979	1.02142	-0.083	0.031	No	Null	1.81094	1.85259	1.76929	-0.221	0.011	No	Null	2.99422	3.1047	2.88374
1312	ENSMUSG00000020739	Nup85	Nucleoporin 85	No	No	No	No	0.035	0.471	No	Null	-1.55346	-1.57092	-1.536	-0.041	0.302	No	Null	-0.982976	-0.962577	-1.00338	-0.08	0.263	No	Null	-0.909962	-0.870168	-0.949757
1313	ENSMUSG00000020740	Gga3	Golgi associated, gamma adaptin ear containing, ARF binding protein 3	No	No	No	No	0.047	0.436	No	Null	-3.1076	-3.13099	-3.08421	n/a	n/a	No	Null	n/a	n/a	n/a	-0.148	0.146	No	Null	-2.86932	-2.7954	-2.94324
1314	ENSMUSG00000020741	Cluh	Clustered mitochondria (cluA/CLU1) homolog	No	No	No	No	-0.061	0.075	No	Null	5.07404	5.1046	5.04349	-0.072	0.206	No	Null	5.42498	5.46092	5.38904	-0.106	0.005	No	Null	5.54777	5.60055	5.49498
1315	ENSMUSG00000020743	Mif4gd	MIF4G domain containing	No	No	No	No	0.007	0.887	No	Null	1.5769	1.57331	1.58048	-0.026	0.361	No	Null	1.42875	1.44161	1.4159	-0.064	0.326	No	Null	1.65678	1.68879	1.62477
1316	ENSMUSG00000020745	Pafah1b1	Platelet-activating factor acetylhydrolase, isoform 1b, subunit 1	No	No	No	No	-0.059	0.02	No	Null	2.74636	2.77577	2.71695	0.001	0.966	No	Null	2.95579	2.95537	2.95622	-0.001	0.975	No	Null	2.89986	2.90024	2.89947
1317	ENSMUSG00000020755	Sap30bp	SAP30 binding protein	No	No	No	No	-0.055	0.473	No	Null	-3.53863	-3.51118	-3.56607	0.019	0.71	No	Null	-3.12967	-3.13919	-3.12015	-0.088	0.283	No	Null	-2.68297	-2.63882	-2.72712
1318	ENSMUSG00000020766	Galk1	Galactokinase 1	No	No	No	No	0.073	0.56	No	Null	3.95029	3.91358	3.98701	-0.029	0.672	No	Null	3.88003	3.8947	3.86536	0.205	0.257	No	Null	4.00845	3.90571	4.11119
1319	ENSMUSG00000020770	Unk	Unkempt family zinc finger	No	No	No	No	0.01	0.815	No	Null	-2.00604	-2.01099	-2.00109	0.128	0.572	No	Null	-6.44538	-6.50952	-6.38124	-0.056	0.453	No	Null	-1.01011	-0.981886	-1.03833
1320	ENSMUSG00000020773	Trim47	Tripartite motif-containing 47	No	No	No	No	n/a	n/a	No	Null	n/a	n/a	n/a	n/a	n/a	No	Null	n/a	n/a	n/a	-0.048	0.817	No	Null	-2.72364	-2.69943	-2.74785
1321	ENSMUSG00000020774	Aspa	Aspartoacylase	No	No	No	No	-0.259	0.036	Yes	Down	-0.710993	-0.581261	-0.840725	0.039	0.708	No	Null	-0.94043	-0.960122	-0.920739	0.184	0.167	No	Null	-2.67223	-2.7642	-2.58027
1322	ENSMUSG00000020775	Mrpl38	Mitochondrial ribosomal protein L38	No	No	No	No	-0.001	0.969	No	Null	1.15852	1.15901	1.15802	-0.039	0.083	No	Null	0.997163	1.01647	0.977851	-0.012	0.668	No	Null	1.29113	1.29716	1.28509
1323	ENSMUSG00000020777	Acox1	Acyl-Coenzyme A oxidase 1, palmitoyl	No	No	No	No	-0.335	0.024	Yes	Down	7.47566	7.64311	7.30821	0.036	0.821	No	Null	7.44153	7.42369	7.45936	-0.13	0.405	No	Null	7.62784	7.69309	7.56259
1324	ENSMUSG00000020780	Srp68	Signal recognition particle 68	No	No	No	No	-0.079	0.269	No	Null	4.26598	4.30561	4.22635	-0.082	0.221	No	Null	4.50443	4.54552	4.46333	-0.092	0.004	No	Null	4.4101	4.45608	4.36411
1325	ENSMUSG00000020781	Tsen54	TRNA splicing endonuclease subunit 54	No	No	No	No	-0.028	0.738	No	Null	-5.73271	-5.71857	-5.74685	0.041	0.558	No	Null	-5.30741	-5.32775	-5.28706	0.098	0.286	No	Null	-5.23126	-5.28043	-5.18209
1326	ENSMUSG00000020782	Llgl2	LLGL2 scribble cell polarity complex component	No	No	No	No	0.095	0.054	No	Null	0.485781	0.438276	0.533287	-0.158	0.027	No	Null	-0.535033	-0.456077	-0.61399	0.007	0.874	No	Null	0.205359	0.202037	0.208681
1327	ENSMUSG00000020790	Ankfy1	Ankyrin repeat and FYVE domain containing 1	No	No	No	No	-0.028	0.302	No	Null	2.17604	2.1902	2.16187	-0.018	0.413	No	Null	2.62808	2.6372	2.61896	-0.103	0.023	No	Null	2.16864	2.21992	2.11735
1328	ENSMUSG00000020792	Exoc7	Exocyst complex component 7	No	No	No	No	0.026	0.528	No	Null	0.679715	0.666654	0.692776	0.04	0.38	No	Null	0.803881	0.783714	0.824048	0.011	0.728	No	Null	0.733034	0.727781	0.738287
1329	ENSMUSG00000020794	Ube2g1	Ubiquitin-conjugating enzyme E2G 1	No	No	No	No	-0.054	0.118	No	Null	0.707667	0.734578	0.680756	-0.141	0.012	No	Null	0.124729	0.195169	0.0542889	0.037	0.561	No	Null	0.976806	0.958088	0.995523
1330	ENSMUSG00000020802	Ube2o	Ubiquitin-conjugating enzyme E2O	No	No	No	No	0.012	0.713	No	Null	-1.13325	-1.13925	-1.12725	-0.034	0.606	No	Null	-1.17056	-1.15367	-1.18746	0.011	0.797	No	Null	-0.826864	-0.832341	-0.821388
1331	ENSMUSG00000020803	Txndc17	Thioredoxin domain containing 17	No	No	No	No	-0.026	0.478	No	Null	1.1344	1.14751	1.12128	-0.066	0.284	No	Null	2.40244	2.4352	2.36967	0.133	0.08	No	Null	3.24303	3.17648	3.30959
1332	ENSMUSG00000020807	4933427D14Rik	RIKEN cDNA 4933427D14 gene	No	No	No	No	n/a	n/a	No	Null	n/a	n/a	n/a	n/a	n/a	No	Null	n/a	n/a	n/a	0.491	0.161	No	Null	-6.9287	-7.174	-6.68341
1333	ENSMUSG00000020810	Cygb	Cytoglobin	No	No	No	No	0.015	0.906	No	Null	0.319672	0.311965	0.32738	-0.009	0.938	No	Null	0.12282	0.127464	0.118177	0.131	0.723	No	Null	1.37209	1.30646	1.43773
1334	ENSMUSG00000020814	Mxra7	Matrix-remodelling associated 7	No	No	No	No	0.142	0.238	No	Null	-2.82119	-2.89225	-2.75012	n/a	n/a	No	Null	n/a	n/a	n/a	-0.017	0.939	No	Null	-2.10477	-2.09611	-2.11343
1335	ENSMUSG00000020817	Rabep1	Rabaptin, RAB GTPase binding effector protein 1	No	No	No	No	-0.017	0.5	No	Null	1.7998	1.80836	1.79124	-0.034	0.109	No	Null	1.9233	1.94037	1.90622	0.043	0.07	No	Null	1.92756	1.906	1.94912
1336	ENSMUSG00000020821	Kif1c	Kinesin family member 1C	No	No	No	No	-0.016	0.693	No	Null	-1.61273	-1.60494	-1.62052	0.014	0.676	No	Null	-0.375696	-0.382926	-0.368467	0.009	0.846	No	Null	-0.0984895	-0.102827	-0.0941515
1337	ENSMUSG00000020823	Sec14l1	SEC14-like lipid binding 1	No	No	No	No	-0.003	0.977	No	Null	-4.16355	-4.16217	-4.16493	0.097	0.253	No	Null	-3.74205	-3.79064	-3.69345	0.036	0.683	No	Null	-3.42058	-3.43847	-3.40269
1338	ENSMUSG00000020827	Mink1	Misshapen-like kinase 1 (zebrafish)	No	No	No	No	0.076	0.172	No	Null	-2.13835	-2.17642	-2.10028	0.049	0.295	No	Null	-0.942158	-0.966816	-0.9175	0.105	0.157	No	Null	-0.168967	-0.221307	-0.116626
1339	ENSMUSG00000020828	Pld2	Phospholipase D2	No	No	No	No	0.006	0.964	No	Null	-5.20855	-5.21169	-5.20541	n/a	n/a	No	Null	n/a	n/a	n/a	n/a	n/a	No	Null	n/a	n/a	n/a
1340	ENSMUSG00000020829	Slc46a1	Solute carrier family 46, member 1	No	No	No	No	n/a	n/a	No	Null	n/a	n/a	n/a	n/a	n/a	No	Null	n/a	n/a	n/a	-0.152	0.026	No	Null	-4.57196	-4.49599	-4.64793
1341	ENSMUSG00000020830	Vmo1	Vitelline membrane outer layer 1 homolog (chicken)	No	No	No	No	-0.086	0.087	No	Null	2.36095	2.40376	2.31815	n/a	n/a	No	Null	n/a	n/a	n/a	-0.03	0.465	No	Null	1.93082	1.94596	1.91568
1342	ENSMUSG00000020831	0610010K14Rik	RIKEN cDNA 0610010K14 gene	No	No	No	No	0.027	0.583	No	Null	-3.90158	-3.9151	-3.88806	0.094	0.227	No	Null	-4.41852	-4.4654	-4.37164	0.054	0.406	No	Null	-3.76724	-3.79422	-3.74027
1343	ENSMUSG00000020832	Eral1	Era (G-protein)-like 1 (E. coli)	No	No	No	No	-0.14	0.111	No	Null	1.14116	1.21113	1.07119	-0.136	0.074	No	Null	1.31639	1.38417	1.24862	-0.187	0.043	No	Null	1.9823	2.07602	1.88858
1344	ENSMUSG00000020834	Dhrs13	Dehydrogenase/reductase (SDR family) member 13	No	No	No	No	-0.065	0.371	No	Null	-2.75782	-2.72544	-2.7902	-0.086	0.277	No	Null	-2.92928	-2.88653	-2.97204	-0.014	0.856	No	Null	-2.66562	-2.65883	-2.67241
1345	ENSMUSG00000020840	Blmh	Bleomycin hydrolase	No	No	No	No	-0.099	0.18	No	Null	4.09657	4.14614	4.04701	-0.017	0.782	No	Null	4.2565	4.26494	4.24806	0.056	0.607	No	Null	4.45835	4.43045	4.48625
1346	ENSMUSG00000020841	Cpd	Carboxypeptidase D	No	No	No	No	0.09	0.323	No	Null	-2.25148	-2.29649	-2.20647	0.085	0.085	No	Null	-3.31147	-3.35402	-3.26891	0.225	0.076	No	Null	-1.29696	-1.4096	-1.18432
1347	ENSMUSG00000020843	Timm22	Translocase of inner mitochondrial membrane 22	No	No	No	No	-0.111	0.075	No	Null	-2.71667	-2.66129	-2.77205	0.008	0.82	No	Null	-1.54345	-1.54764	-1.53927	0.059	0.382	No	Null	-2.08245	-2.11188	-2.05302
1348	ENSMUSG00000020844	Nxn	Nucleoredoxin	No	No	No	No	-0.05	0.756	No	Null	-6.98954	-6.96449	-7.01459	n/a	n/a	No	Null	n/a	n/a	n/a	-0.019	0.859	No	Null	-6.0697	-6.06045	-6.07895
1349	ENSMUSG00000020849	Ywhae	Tyrosine 3-monooxygenase/tryptophan 5-monooxygenase activation protein, epsilon polypeptide	No	No	No	No	-0.018	0.703	No	Null	6.21113	6.21991	6.20236	-0.046	0.117	No	Null	6.40661	6.42951	6.38371	-0.041	0.419	No	Null	6.2094	6.22997	6.18883
1350	ENSMUSG00000020850	Prpf8	Pre-mRNA processing factor 8	No	No	No	No	-0.068	0.383	No	Null	3.36308	3.39726	3.32891	-0.032	0.584	No	Null	3.42727	3.44335	3.4112	0.008	0.872	No	Null	3.12269	3.11857	3.12682
1351	ENSMUSG00000020857	Nme2	NME/NM23 nucleoside diphosphate kinase 2	No	No	No	No	-0.091	0.025	No	Null	6.79869	6.84432	6.75306	-0.121	0.008	No	Null	6.88377	6.94421	6.82333	-0.029	0.721	No	Null	6.7603	6.77486	6.74575
1352	ENSMUSG00000020859	Spag9	Sperm associated antigen 9	No	No	No	No	0.012	0.701	No	Null	2.55631	2.55046	2.56216	0.028	0.348	No	Null	2.29781	2.28401	2.31162	0.129	0.076	No	Null	2.81929	2.75484	2.88375
1353	ENSMUSG00000020863	Luc7l3	LUC7-like 3 (S. cerevisiae)	No	No	No	No	-0.032	0.563	No	Null	2.8289	2.84468	2.81311	-0.076	0.083	No	Null	2.34186	2.38003	2.30369	-0.053	0.578	No	Null	1.9663	1.9929	1.9397
1354	ENSMUSG00000020865	Abcc3	ATP-binding cassette, sub-family C (CFTR/MRP), member 3	No	No	No	No	0.196	0.238	No	Null	2.39775	2.29985	2.49565	0.085	0.611	No	Null	2.48105	2.43869	2.52342	0.204	0.454	No	Null	1.44342	1.34159	1.54525
1355	ENSMUSG00000020868	Xylt2	Xylosyltransferase II	No	No	No	No	n/a	n/a	No	Null	n/a	n/a	n/a	n/a	n/a	No	Null	n/a	n/a	n/a	-0.022	0.774	No	Null	-4.38107	-4.37019	-4.39195
1356	ENSMUSG00000020869	Lrrc59	Leucine rich repeat containing 59	No	No	No	No	-0.154	0.153	No	Null	4.71288	4.78998	4.63577	-0.056	0.537	No	Null	4.9094	4.93725	4.88155	-0.1	0.456	No	Null	5.25441	5.30452	5.2043
1357	ENSMUSG00000020877	Scrn2	Secernin 2	No	No	No	No	-0.06	0.218	No	Null	2.90375	2.93387	2.87363	-0.038	0.451	No	Null	3.05313	3.07189	3.03437	-0.026	0.656	No	Null	2.29739	2.31019	2.28459
1358	ENSMUSG00000020884	Asgr1	Asialoglycoprotein receptor 1	No	No	No	No	-0.001	0.99	No	Null	4.08858	4.08892	4.08824	-0.028	0.258	No	Null	4.17352	4.18752	4.15951	-0.181	0.003	No	Null	3.88948	3.97974	3.79921
1359	ENSMUSG00000020888	Dvl2	Dishevelled segment polarity protein 2	No	No	No	No	-0.162	0.35	No	Null	-5.69418	-5.6133	-5.77507	n/a	n/a	No	Null	n/a	n/a	n/a	n/a	n/a	No	Null	n/a	n/a	n/a
1360	ENSMUSG00000020889	Nr1d1	Nuclear receptor subfamily 1, group D, member 1	No	No	No	No	n/a	n/a	No	Null	n/a	n/a	n/a	n/a	n/a	No	Null	n/a	n/a	n/a	0.032	0.868	No	Null	-2.04188	-2.05771	-2.02606
1361	ENSMUSG00000020894	Vamp2	Vesicle-associated membrane protein 2	No	No	No	No	0.023	0.816	No	Null	-1.77174	-1.7831	-1.76037	-0.119	0.102	No	Null	-4.73213	-4.67264	-4.79162	n/a	n/a	No	Null	n/a	n/a	n/a
1362	ENSMUSG00000020899	Pfas	Phosphoribosylformylglycinamidine synthase (FGAR amidotransferase)	No	No	No	No	0.066	0.42	No	Null	2.42008	2.38722	2.45294	-0.078	0.198	No	Null	2.28411	2.32292	2.2453	-0.231	0.012	No	Null	2.44932	2.56494	2.33371
1363	ENSMUSG00000020900	Myh10	Myosin, heavy polypeptide 10, non-muscle	No	No	No	No	-0.006	0.961	No	Null	3.01894	3.02218	3.0157	-0.075	0.417	No	Null	2.51782	2.55513	2.48052	-0.035	0.867	No	Null	3.55149	3.56907	3.53391
1364	ENSMUSG00000020903	Stx8	Syntaxin 8	No	No	No	No	0.007	0.809	No	Null	0.317124	0.313483	0.320765	0.071	0.013	No	Null	0.374821	0.339484	0.410157	-0.05	0.296	No	Null	-0.276564	-0.251697	-0.301431
1365	ENSMUSG00000020917	Acly	ATP citrate lyase	No	No	No	No	-0.142	0.435	No	Null	7.11756	7.18875	7.04636	0.152	0.295	No	Null	7.14451	7.06845	7.22058	0.786	0.025	Yes	Up	6.72133	6.3281	7.11457
1366	ENSMUSG00000020919	Stat5b	Signal transducer and activator of transcription 5B	No	No	No	No	-0.013	0.696	No	Null	2.68104	2.68773	2.67435	-0.053	0.069	No	Null	2.3585	2.38506	2.33194	-0.017	0.834	No	Null	3.09464	3.10321	3.08606
1367	ENSMUSG00000020922	Lsm12	LSM12 homolog	No	No	No	No	-0.037	0.349	No	Null	-0.0945572	-0.075919	-0.113195	-0.045	0.283	No	Null	0.366814	0.389195	0.344433	0.005	0.923	No	Null	0.101199	0.0985851	0.103814
1368	ENSMUSG00000020923	Ubtf	Upstream binding transcription factor, RNA polymerase I	No	No	No	No	-0.101	0.42	No	Null	1.26398	1.31469	1.21328	-0.03	0.554	No	Null	1.75741	1.7722	1.74262	-0.008	0.935	No	Null	1.87434	1.87855	1.87013
1369	ENSMUSG00000020925	Ccdc43	Coiled-coil domain containing 43	No	No	No	No	0.233	0.455	No	Null	0.864498	0.748197	0.980798	-0.052	0.267	No	Null	0.637373	0.663256	0.61149	-0.072	0.153	No	Null	0.0849834	0.120735	0.0492315
1370	ENSMUSG00000020929	Eftud2	Elongation factor Tu GTP binding domain containing 2	No	No	No	No	-0.01	0.86	No	Null	2.88912	2.89408	2.88416	-0.036	0.455	No	Null	2.89358	2.9114	2.87577	-0.053	0.353	No	Null	3.04214	3.06845	3.01584
1371	ENSMUSG00000020935	Dcakd	Dephospho-CoA kinase domain containing	No	No	No	No	-0.044	0.441	No	Null	1.41494	1.43715	1.39274	0.091	0.003	No	Null	1.15759	1.11206	1.20312	-0.082	0.316	No	Null	0.9502	0.991217	0.909183
1372	ENSMUSG00000020936	Nmt1	N-myristoyltransferase 1	No	No	No	No	-0.048	0.258	No	Null	3.22535	3.24945	3.20125	-0.108	0.058	No	Null	3.336	3.38978	3.28223	-0.045	0.48	No	Null	3.1714	3.19368	3.14911
1373	ENSMUSG00000020946	Gosr2	Golgi SNAP receptor complex member 2	No	No	No	No	-0.01	0.86	No	Null	0.0234978	0.0286522	0.0183433	-0.051	0.053	No	Null	0.737087	0.762649	0.711526	-0.085	0.111	No	Null	-1.28122	-1.23862	-1.32381
1374	ENSMUSG00000020949	Fkbp3	FK506 binding protein 3	No	No	No	No	-0.088	0.016	No	Null	3.91113	3.95537	3.86689	-0.121	0.003	No	Null	4.22473	4.28548	4.16398	-0.092	0.374	No	Null	3.70766	3.75367	3.66165
1375	ENSMUSG00000020952	Scfd1	Sec1 family domain containing 1	No	No	No	No	0.01	0.805	No	Null	2.71498	2.71007	2.71989	-0.033	0.407	No	Null	3.18189	3.19862	3.16516	-0.021	0.494	No	Null	3.06939	3.08005	3.05873
1376	ENSMUSG00000020954	Strn3	Striatin, calmodulin binding protein 3	No	No	No	No	0.029	0.36	No	Null	-0.617795	-0.632185	-0.603405	0.012	0.751	No	Null	-1.17642	-1.18265	-1.1702	0.035	0.541	No	Null	-0.712868	-0.73028	-0.695456
1377	ENSMUSG00000020956	Dtd2	D-tyrosyl-tRNA deacylase 2	No	No	No	No	-0.057	0.359	No	Null	0.834896	0.863421	0.806371	-0.068	0.174	No	Null	0.56569	0.5995	0.53188	-0.039	0.635	No	Null	1.88102	1.90056	1.86148
1378	ENSMUSG00000020961	Ston2	Stonin 2	No	No	No	No	-0.071	0.568	No	Null	-2.04059	-2.00486	-2.07631	0.007	0.889	No	Null	0.533771	0.530336	0.537205	-0.071	0.332	No	Null	0.449846	0.485171	0.414522
1379	ENSMUSG00000020962	Gtf2a1	General transcription factor II A, 1	No	No	No	No	-0.014	0.842	No	Null	-3.10755	-3.10053	-3.11456	n/a	n/a	No	Null	n/a	n/a	n/a	n/a	n/a	No	Null	n/a	n/a	n/a
1380	ENSMUSG00000020964	Sel1l	Sel-1 suppressor of lin-12-like (C. elegans)	No	No	No	No	-0.031	0.608	No	Null	1.36794	1.38355	1.35233	-0.049	0.311	No	Null	2.08589	2.11056	2.06123	0.024	0.822	No	Null	1.67707	1.66513	1.68901
1381	ENSMUSG00000020982	Nemf	Nuclear export mediator factor	No	No	No	No	0.122	0.174	No	Null	-0.592287	-0.653513	-0.531061	-0.006	0.926	No	Null	-0.902762	-0.899594	-0.90593	0.03	0.761	No	Null	-0.261986	-0.276852	-0.24712
1382	ENSMUSG00000020986	Sec23a	SEC23 homolog A, COPII coat complex component	No	No	No	No	-0.072	0.039	No	Null	5.01446	5.0505	4.97842	-0.024	0.506	No	Null	5.02472	5.03687	5.01257	0.061	0.191	No	Null	5.10739	5.07714	5.13764
1383	ENSMUSG00000020988	L2hgdh	L-2-hydroxyglutarate dehydrogenase	No	No	No	No	-0.052	0.278	No	Null	2.58426	2.61028	2.55825	-0.021	0.719	No	Null	2.54457	2.55496	2.53418	-0.083	0.476	No	Null	1.88846	1.92978	1.84715
1384	ENSMUSG00000020993	Trappc6b	Trafficking protein particle complex 6B	No	No	No	No	0.036	0.501	No	Null	-2.80267	-2.8209	-2.78444	-0.086	0.197	No	Null	-3.13826	-3.09534	-3.18119	-0.078	0.427	No	Null	-2.74808	-2.70917	-2.78699
1385	ENSMUSG00000020994	Pnn	Pinin	No	No	No	No	-0.008	0.879	No	Null	2.07767	2.08179	2.07354	-0.039	0.473	No	Null	2.20011	2.21947	2.18074	-0.058	0.176	No	Null	1.85813	1.88716	1.8291
1386	ENSMUSG00000021000	Mia2	Melanoma inhibitory activity 2	No	No	No	No	0.081	0.162	No	Null	4.33038	4.28974	4.37101	-0.034	0.577	No	Null	4.3335	4.35039	4.31661	0.08	0.145	No	Null	3.83634	3.79632	3.87636
1387	ENSMUSG00000021003	Galc	Galactosylceramidase	No	No	No	No	0.068	0.479	No	Null	0.0155745	-0.0184162	0.0495651	-0.036	0.553	No	Null	-0.334794	-0.316994	-0.352594	-0.145	0.229	No	Null	-0.498707	-0.426191	-0.571223
1388	ENSMUSG00000021009	Ptpn21	Protein tyrosine phosphatase, non-receptor type 21	No	No	No	No	0.071	0.146	No	Null	-3.96237	-3.99779	-3.92696	-0.035	0.54	No	Null	-1.55539	-1.53813	-1.57264	-0.046	0.471	No	Null	-3.91034	-3.8874	-3.93328
1389	ENSMUSG00000021012	Zc3h14	Zinc finger CCCH type containing 14	No	No	No	No	0.08	0.356	No	Null	-0.19907	-0.239101	-0.15904	-0.097	0.025	No	Null	-0.0619488	-0.0133156	-0.110582	-0.005	0.892	No	Null	-0.0814534	-0.078775	-0.0841317
1390	ENSMUSG00000021018	Polr2h	Polymerase (RNA) II (DNA directed) polypeptide H	No	No	No	No	-0.103	0.145	No	Null	-0.0181271	0.0335701	-0.0698242	-0.121	0.03	No	Null	0.476186	0.536507	0.415865	-0.075	0.199	No	Null	-0.146474	-0.109069	-0.183878
1391	ENSMUSG00000021023	1110008L16Rik	RIKEN cDNA 1110008L16 gene	No	No	No	No	n/a	n/a	No	Null	n/a	n/a	n/a	-0.073	0.172	No	Null	-2.72613	-2.68947	-2.76278	n/a	n/a	No	Null	n/a	n/a	n/a
1392	ENSMUSG00000021024	Psma6	Proteasome (prosome, macropain) subunit, alpha type 6	No	No	No	No	-0.065	0.215	No	Null	4.81715	4.84957	4.78474	-0.02	0.726	No	Null	5.11085	5.12078	5.10092	0.007	0.935	No	Null	4.82013	4.8164	4.82386
1393	ENSMUSG00000021025	Nfkbia	Nuclear factor of kappa light polypeptide gene enhancer in B cells inhibitor, alpha	No	No	No	No	0.085	0.266	No	Null	-2.41077	-2.45325	-2.3683	0.155	0.123	No	Null	-6.26288	-6.34037	-6.18538	-0.048	0.481	No	Null	-3.45133	-3.42724	-3.47541
1394	ENSMUSG00000021027	Ralgapa1	Ral GTPase activating protein, alpha subunit 1	No	No	No	No	0.089	0.689	No	Null	3.33598	3.29125	3.38071	-0.019	0.716	No	Null	1.28465	1.29411	1.2752	-0.336	0.205	No	Null	1.29364	1.46174	1.12554
1395	ENSMUSG00000021033	Gstz1	Glutathione transferase zeta 1 (maleylacetoacetate isomerase)	No	No	No	No	-0.171	0.019	No	Null	6.54251	6.62784	6.45717	-0.058	0.485	No	Null	6.82237	6.85135	6.79338	0.017	0.865	No	Null	6.78631	6.77769	6.79493
1396	ENSMUSG00000021036	Sptlc2	Serine palmitoyltransferase, long chain base subunit 2	No	No	No	No	-0.275	0.311	No	Null	-0.417521	-0.279814	-0.555228	0.057	0.51	No	Null	-4.33641	-4.36476	-4.30805	0.296	0.312	No	Null	-1.19731	-1.34516	-1.04946
1397	ENSMUSG00000021037	Ahsa1	AHA1, activator of heat shock protein ATPase 1	No	No	No	No	-0.031	0.479	No	Null	4.1081	4.12357	4.09264	-0.088	0.215	No	Null	4.4509	4.49514	4.40666	-0.098	0.17	No	Null	4.41112	4.46035	4.3619
1398	ENSMUSG00000021038	Vipas39	VPS33B interacting protein, apical-basolateral polarity regulator, spe-39 homolog	No	No	No	No	0.069	0.579	No	Null	-2.6665	-2.70077	-2.63224	-0.039	0.579	No	Null	-3.03425	-3.01456	-3.05393	-0.125	0.081	No	Null	-2.27763	-2.21504	-2.34022
1399	ENSMUSG00000021039	Snw1	SNW domain containing 1	No	No	No	No	-0.04	0.622	No	Null	0.938732	0.958597	0.918867	-0.055	0.522	No	Null	1.32601	1.3535	1.29852	-0.002	0.973	No	Null	1.27031	1.27127	1.26934
1400	ENSMUSG00000021040	Slirp	SRA stem-loop interacting RNA binding protein	No	No	No	No	-0.062	0.157	No	Null	1.74845	1.77961	1.71729	-0.086	0.047	No	Null	2.136	2.17887	2.09314	-0.008	0.798	No	Null	2.01631	2.02039	2.01223
1401	ENSMUSG00000021044	Adck1	AarF domain containing kinase 1	No	No	No	No	-0.011	0.751	No	Null	-1.60607	-1.60056	-1.61159	0.106	0.014	No	Null	-3.25911	-3.31226	-3.20595	0.153	0.063	No	Null	-2.73169	-2.80836	-2.65502
1402	ENSMUSG00000021048	Mthfd1	Methylenetetrahydrofolate dehydrogenase (NADP+ dependent), methenyltetrahydrofolate cyclohydrolase, formyltetrahydrofolate synthase	No	No	No	No	-0.085	0.117	No	Null	7.10093	7.14352	7.05833	-0.041	0.444	No	Null	7.40248	7.42292	7.38204	-0.002	0.983	No	Null	7.20866	7.20968	7.20763
1403	ENSMUSG00000021051	Ppp2r5e	Protein phosphatase 2, regulatory subunit B', epsilon	No	No	No	No	-0.074	0.405	No	Null	0.991844	1.02896	0.954722	-0.04	0.161	No	Null	1.11163	1.13161	1.09164	-0.012	0.742	No	Null	1.19629	1.20222	1.19036
1404	ENSMUSG00000021054	Sgpp1	Sphingosine-1-phosphate phosphatase 1	No	No	No	No	-0.007	0.916	No	Null	-0.641772	-0.638362	-0.645182	0.039	0.559	No	Null	-0.729394	-0.748671	-0.710117	0.052	0.569	No	Null	-0.137787	-0.163708	-0.111866
1405	ENSMUSG00000021061	Sptb	Spectrin beta, erythrocytic	No	No	No	No	-0.281	0.521	No	Null	-0.994147	-0.8536	-1.13469	-0.204	0.756	No	Null	-0.598621	-0.496405	-0.700837	0.33	0.39	No	Null	-1.58528	-1.75022	-1.42035
1406	ENSMUSG00000021065	Fut8	Fucosyltransferase 8	No	No	No	No	-0.012	0.833	No	Null	-4.68581	-4.6799	-4.69172	n/a	n/a	No	Null	n/a	n/a	n/a	n/a	n/a	No	Null	n/a	n/a	n/a
1407	ENSMUSG00000021068	Nin	Ninein	No	No	No	No	-0.114	0.109	No	Null	-2.44778	-2.39086	-2.50469	n/a	n/a	No	Null	n/a	n/a	n/a	0.015	0.834	No	Null	-2.25515	-2.26258	-2.24773
1408	ENSMUSG00000021069	Pygl	Liver glycogen phosphorylase	No	No	No	No	-0.15	0.361	No	Null	8.17082	8.24584	8.09581	-0.078	0.374	No	Null	8.19548	8.23432	8.15664	0.004	0.989	No	Null	7.98492	7.98313	7.98671
1409	ENSMUSG00000021072	Tmx1	Thioredoxin-related transmembrane protein 1	No	No	No	No	-0.053	0.385	No	Null	1.27696	1.30349	1.25042	0.078	0.204	No	Null	1.64453	1.60575	1.68332	0.069	0.348	No	Null	1.52023	1.48598	1.55449
1410	ENSMUSG00000021076	Actr10	ARP10 actin-related protein 10	No	No	No	No	-0.092	0.084	No	Null	-0.242064	-0.196098	-0.288031	-0.093	0.212	No	Null	-0.289955	-0.243642	-0.336268	0.084	0.319	No	Null	0.421729	0.379657	0.463802
1411	ENSMUSG00000021079	Timm9	Translocase of inner mitochondrial membrane 9	No	No	No	No	-0.021	0.73	No	Null	3.04595	3.05658	3.03532	-0.058	0.307	No	Null	2.9902	3.01901	2.96138	-0.081	0.473	No	Null	2.05014	2.09084	2.00945
1412	ENSMUSG00000021087	Rtn1	Reticulon 1	No	No	No	No	-0.017	0.718	No	Null	0.303437	0.3117	0.295173	0.075	0.183	No	Null	1.3248	1.28739	1.3622	0.231	0.002	No	Null	0.946404	0.830709	1.0621
1413	ENSMUSG00000021091	Serpina3n	Serine (or cysteine) peptidase inhibitor, clade A, member 3N	No	No	No	No	0.01	0.949	No	Null	0.421954	0.41678	0.427128	-0.12	0.581	No	Null	1.05637	1.11659	0.996154	0.414	0.153	No	Null	1.03634	0.829291	1.24339
1414	ENSMUSG00000021094	Dhrs7	Dehydrogenase/reductase (SDR family) member 7	No	No	No	No	0.067	0.47	No	Null	2.02338	1.98989	2.05686	0.118	0.176	No	Null	1.44246	1.38328	1.50165	0.271	0.038	Yes	Up	1.81672	1.68122	1.95221
1415	ENSMUSG00000021096	Ppm1a	Protein phosphatase 1A, magnesium dependent, alpha isoform	No	No	No	No	-0.079	0.287	No	Null	2.9107	2.95018	2.87122	-0.018	0.784	No	Null	3.156	3.16492	3.14708	0.128	0.299	No	Null	3.24467	3.18051	3.30884
1416	ENSMUSG00000021097	Clmn	Calmin	No	No	No	No	-0.038	0.512	No	Null	2.60062	2.61985	2.58138	0.07	0.157	No	Null	2.4265	2.39144	2.46157	0.057	0.371	No	Null	2.72564	2.6971	2.75418
1417	ENSMUSG00000021102	Glrx5	Glutaredoxin 5	No	No	No	No	-0.154	0.068	No	Null	3.46617	3.5434	3.38894	-0.154	0.318	No	Null	3.66582	3.74304	3.58859	0.021	0.896	No	Null	4.16678	4.15634	4.17722
1418	ENSMUSG00000021103	Mnat1	Menage a trois 1	No	No	No	No	n/a	n/a	No	Null	n/a	n/a	n/a	-0.081	0.216	No	Null	-3.50637	-3.46587	-3.54687	-0.016	0.872	No	Null	-3.84984	-3.84186	-3.85782
1419	ENSMUSG00000021111	Papola	Poly (A) polymerase alpha	No	No	No	No	-0.058	0.443	No	Null	-2.24996	-2.22073	-2.27919	-0.061	0.101	No	Null	-1.59429	-1.56374	-1.62484	-0.163	0.055	No	Null	-1.91501	-1.8337	-1.99632
1420	ENSMUSG00000021112	Mpp5	Membrane protein, palmitoylated 5 (MAGUK p55 subfamily member 5)	No	No	No	No	-0.144	0.14	No	Null	0.208211	0.280025	0.136397	-0.067	0.778	No	Null	0.616264	0.649898	0.582631	-0.142	0.045	No	Null	0.609349	0.68057	0.538128
1421	ENSMUSG00000021114	Atp6v1d	ATPase, H+ transporting, lysosomal V1 subunit D	No	No	No	No	-0.044	0.413	No	Null	-0.0601084	-0.0381683	-0.0820484	-0.013	0.686	No	Null	0.427761	0.434422	0.421101	-0.077	0.371	No	Null	0.686743	0.725412	0.648074
1422	ENSMUSG00000021115	Vrk1	Vaccinia related kinase 1	No	No	No	No	0.013	0.874	No	Null	-0.46608	-0.472345	-0.459814	0.047	0.581	No	Null	0.00780906	-0.0156311	0.0312492	0.195	0.007	No	Null	-1.87817	-1.97583	-1.78051
1423	ENSMUSG00000021116	Eif2s1	Eukaryotic translation initiation factor 2, subunit 1 alpha	No	No	No	No	-0.09	0.06	No	Null	4.38892	4.43378	4.34406	-0.048	0.233	No	Null	4.56059	4.58458	4.53659	-0.012	0.79	No	Null	4.65932	4.66519	4.65344
1424	ENSMUSG00000021124	Vti1b	Vesicle transport through interaction with t-SNAREs 1B	No	No	No	No	0.017	0.64	No	Null	0.302529	0.294168	0.310889	0.029	0.255	No	Null	-1.03691	-1.0515	-1.02231	-0.02	0.417	No	Null	-0.34736	-0.337552	-0.357167
1425	ENSMUSG00000021127	Zfp36l1	Zinc finger protein 36, C3H type-like 1	No	No	No	No	-0.046	0.632	No	Null	-2.34351	-2.32027	-2.36675	-0.039	0.491	No	Null	-1.55876	-1.53941	-1.5781	-0.054	0.587	No	Null	-1.73377	-1.70655	-1.76099
1426	ENSMUSG00000021131	Erh	ERH mRNA splicing and mitosis factor	No	No	No	No	0.047	0.244	No	Null	3.55894	3.53545	3.58243	-0.128	0.004	No	Null	3.54561	3.6096	3.48162	-0.141	0.117	No	Null	3.24076	3.31118	3.17035
1427	ENSMUSG00000021134	Srsf5	Serine/arginine-rich splicing factor 5	No	No	No	No	-0.002	0.975	No	Null	3.04699	3.04824	3.04574	-0.118	0.028	No	Null	3.26187	3.32095	3.2028	-0.054	0.44	No	Null	3.02693	3.05403	2.99984
1428	ENSMUSG00000021135	Slc10a1	Solute carrier family 10 (sodium/bile acid cotransporter family), member 1	No	No	No	No	0.074	0.514	No	Null	2.1001	2.06292	2.13729	0.028	0.758	No	Null	2.78145	2.76768	2.79521	0.127	0.358	No	Null	2.29507	2.2315	2.35865
1429	ENSMUSG00000021136	Smoc1	SPARC related modular calcium binding 1	No	No	No	No	-0.09	0.167	No	Null	-0.748806	-0.703928	-0.793684	-0.013	0.794	No	Null	-0.371782	-0.36506	-0.378504	0.071	0.421	No	Null	-0.0982851	-0.133983	-0.0625873
1430	ENSMUSG00000021139	Gm20498	Predicted gene 20498	No	No	No	No	0.035	0.575	No	Null	2.33936	2.3219	2.35682	0.018	0.525	No	Null	3.13475	3.12596	3.14353	-0.097	0.132	No	Null	2.96143	3.01015	2.91271
1431	ENSMUSG00000021143	Pacs2	Phosphofurin acidic cluster sorting protein 2	No	No	No	No	-0.04	0.666	No	Null	-2.05818	-2.03841	-2.07794	0.006	0.916	No	Null	-2.3056	-2.30835	-2.30285	0.132	0.169	No	Null	-2.08262	-2.14847	-2.01676
1432	ENSMUSG00000021144	Mta1	Metastasis associated 1	No	No	No	No	-0.017	0.757	No	Null	-2.53764	-2.52901	-2.54627	-0.083	0.349	No	Null	-1.37369	-1.33225	-1.41513	0.064	0.392	No	Null	-2.3052	-2.33742	-2.27298
1433	ENSMUSG00000021147	Wdr37	WD repeat domain 37	No	No	No	No	0.105	0.454	No	Null	-6.73762	-6.78991	-6.68534	0.037	0.403	No	Null	-1.75078	-1.76913	-1.73242	0.053	0.339	No	Null	-3.27179	-3.29841	-3.24517
1434	ENSMUSG00000021149	Gtpbp4	GTP binding protein 4	No	No	No	No	0.035	0.624	No	Null	-1.26177	-1.27935	-1.24418	0.07	0.234	No	Null	-0.936679	-0.971544	-0.901814	0.009	0.933	No	Null	-0.916326	-0.92106	-0.911592
1435	ENSMUSG00000021156	Zmynd11	Zinc finger, MYND domain containing 11	No	No	No	No	0.045	0.499	No	Null	-3.97429	-3.99685	-3.95172	0.181	0.193	No	Null	-4.32219	-4.41278	-4.2316	n/a	n/a	No	Null	n/a	n/a	n/a
1436	ENSMUSG00000021171	Esyt2	Extended synaptotagmin-like protein 2	No	No	No	No	0.11	0.033	No	Null	-0.226456	-0.281348	-0.171564	0.097	0.141	No	Null	0.732125	0.683785	0.780466	0.251	0.018	Yes	Up	0.472855	0.347124	0.598586
1437	ENSMUSG00000021178	Psmc1	Protease (prosome, macropain) 26S subunit, ATPase 1	No	No	No	No	-0.024	0.619	No	Null	5.22806	5.23996	5.21617	0.013	0.699	No	Null	5.43173	5.4252	5.43825	0.044	0.478	No	Null	5.22609	5.20407	5.2481
1438	ENSMUSG00000021179	Nrde2	Nrde-2 necessary for RNA interference, domain containing	No	No	No	No	0.022	0.82	No	Null	-5.96611	-5.97689	-5.95532	n/a	n/a	No	Null	n/a	n/a	n/a	n/a	n/a	No	Null	n/a	n/a	n/a
1439	ENSMUSG00000021180	Rps6ka5	Ribosomal protein S6 kinase, polypeptide 5	No	No	No	No	0.095	0.165	No	Null	-4.13126	-4.17895	-4.08357	n/a	n/a	No	Null	n/a	n/a	n/a	n/a	n/a	No	Null	n/a	n/a	n/a
1440	ENSMUSG00000021185	9030617O03Rik	D-glutamate cyclase	No	No	No	No	-0.142	0.018	No	Null	3.73825	3.80905	3.66746	-0.04	0.395	No	Null	3.43475	3.45466	3.41485	0.04	0.744	No	Null	3.58276	3.56269	3.60284
1441	ENSMUSG00000021186	Fbln5	Fibulin 5	No	No	No	No	0.036	0.726	No	Null	-1.92022	-1.93815	-1.9023	0.097	0.441	No	Null	-2.2939	-2.34259	-2.24522	0.049	0.783	No	Null	-0.707268	-0.731556	-0.682981
1442	ENSMUSG00000021188	Trip11	Thyroid hormone receptor interactor 11	No	No	No	No	-0.053	0.214	No	Null	2.83561	2.86203	2.8092	-0.012	0.656	No	Null	2.42312	2.42911	2.41712	-0.047	0.282	No	Null	3.13699	3.16049	3.1135
1443	ENSMUSG00000021189	Atxn3	Ataxin 3	No	No	No	No	-0.07	0.238	No	Null	-1.97075	-1.93552	-2.00597	-0.121	0.034	No	Null	-1.76203	-1.7014	-1.82265	-0.055	0.259	No	Null	-1.58466	-1.55734	-1.61198
1444	ENSMUSG00000021190	Lgmn	Legumain	No	No	No	No	0.221	0.047	No	Null	3.49871	3.38812	3.6093	-0.139	0.392	No	Null	3.34391	3.41342	3.2744	-0.042	0.917	No	Null	3.37301	3.39399	3.35203
1445	ENSMUSG00000021192	Golga5	Golgi autoantigen, golgin subfamily a, 5	No	No	No	No	-0.024	0.587	No	Null	0.672072	0.684039	0.660105	0.007	0.81	No	Null	-0.113484	-0.116988	-0.10998	-0.019	0.625	No	Null	1.29299	1.30261	1.28337
1446	ENSMUSG00000021193	Pitrm1	Pitrilysin metallepetidase 1	No	No	No	No	-0.016	0.719	No	Null	3.64716	3.65527	3.63905	-0.019	0.723	No	Null	3.62368	3.63306	3.6143	0.142	0.115	No	Null	3.85886	3.78789	3.92982
1447	ENSMUSG00000021196	Pfkp	Phosphofructokinase, platelet	No	No	No	No	0.103	0.502	No	Null	-1.00121	-1.05281	-0.949612	-0.009	0.938	No	Null	-0.650687	-0.646344	-0.655031	0.159	0.537	No	Null	-0.460247	-0.539661	-0.380833
1448	ENSMUSG00000021208	Ifi27l2b	Interferon, alpha-inducible protein 27 like 2B	No	No	No	No	0.462	0.007	Yes	Up	-4.68238	-4.91334	-4.45142	-0.177	0.463	No	Null	-4.43037	-4.34172	-4.51903	0.208	0.384	No	Null	-2.09835	-2.20238	-1.99433
1449	ENSMUSG00000021210	Akr1c6	Aldo-keto reductase family 1, member C6	No	No	No	No	0.01	0.947	No	Null	8.15427	8.14904	8.1595	-0.01	0.845	No	Null	8.21697	8.2222	8.21174	-0.1	0.553	No	Null	8.41007	8.46012	8.36002
1450	ENSMUSG00000021211	Akr1c12	Aldo-keto reductase family 1, member C12	No	No	No	No	-0.034	0.483	No	Null	1.89805	1.91508	1.88103	0.013	0.851	No	Null	2.27457	2.26805	2.28109	-0.032	0.757	No	Null	1.41796	1.43381	1.40212
1451	ENSMUSG00000021213	Akr1c13	Aldo-keto reductase family 1, member C13	No	No	No	No	-0.069	0.211	No	Null	5.86637	5.9007	5.83204	-0.056	0.401	No	Null	6.41368	6.44182	6.38554	-0.015	0.866	No	Null	6.14739	6.15498	6.1398
1452	ENSMUSG00000021218	Gdi2	Guanosine diphosphate (GDP) dissociation inhibitor 2	No	No	No	No	-0.066	0.255	No	Null	5.77169	5.8049	5.73847	-0.06	0.092	No	Null	5.85751	5.88726	5.82776	-0.051	0.463	No	Null	5.75689	5.78224	5.73153
1453	ENSMUSG00000021223	Papln	Papilin, proteoglycan-like sulfated glycoprotein	No	No	No	No	n/a	n/a	No	Null	n/a	n/a	n/a	n/a	n/a	No	Null	n/a	n/a	n/a	0.045	0.749	No	Null	-3.50791	-3.53036	-3.48546
1454	ENSMUSG00000021224	Numb	NUMB endocytic adaptor protein	No	No	No	No	-0.029	0.404	No	Null	1.56547	1.58022	1.55072	0.027	0.372	No	Null	1.89903	1.88531	1.91274	-0.035	0.045	No	Null	1.73221	1.74959	1.71482
1455	ENSMUSG00000021226	Acot2	Acyl-CoA thioesterase 2	No	No	No	No	-0.394	0.34	No	Null	2.06561	2.26274	1.86848	0.342	0.332	No	Null	1.40984	1.23895	1.58073	-0.088	0.821	No	Null	1.91877	1.96284	1.8747
1456	ENSMUSG00000021228	Acot3	Acyl-CoA thioesterase 3	No	No	No	No	-0.381	0.364	No	Null	0.886659	1.07738	0.695938	0.582	0.187	No	Null	1.09752	0.806582	1.38845	0.341	0.378	No	Null	0.767026	0.596425	0.937627
1457	ENSMUSG00000021235	Coq6	Coenzyme Q6 monooxygenase	No	No	No	No	-0.064	0.159	No	Null	2.12336	2.15527	2.09146	-0.045	0.226	No	Null	2.13622	2.15874	2.1137	-0.146	0.14	No	Null	2.3555	2.42841	2.2826
1458	ENSMUSG00000021236	Entpd5	Ectonucleoside triphosphate diphosphohydrolase 5	No	No	No	No	-0.098	0.569	No	Null	4.5087	4.55751	4.45988	-0.016	0.908	No	Null	4.50026	4.50845	4.49207	0.286	0.037	Yes	Up	4.31094	4.16811	4.45378
1459	ENSMUSG00000021238	Aldh6a1	Aldehyde dehydrogenase family 6, subfamily A1	No	No	No	No	-0.162	0.012	No	Null	7.34979	7.43086	7.26872	-0.1	0.239	No	Null	7.11506	7.16483	7.06528	-0.057	0.649	No	Null	7.47606	7.50466	7.44747
1460	ENSMUSG00000021240	Abcd4	ATP-binding cassette, sub-family D (ALD), member 4	No	No	No	No	n/a	n/a	No	Null	n/a	n/a	n/a	0.017	0.831	No	Null	-5.07547	-5.08383	-5.06711	n/a	n/a	No	Null	n/a	n/a	n/a
1461	ENSMUSG00000021241	Isca2	Iron-sulfur cluster assembly 2	No	No	No	No	0.002	0.972	No	Null	0.508297	0.507343	0.509251	-0.024	0.565	No	Null	-0.15948	-0.147627	-0.171334	0.082	0.207	No	Null	0.691789	0.650917	0.732661
1462	ENSMUSG00000021242	Npc2	NPC intracellular cholesterol transporter 2	No	No	No	No	0.071	0.129	No	Null	2.80469	2.76932	2.84006	-0.066	0.202	No	Null	2.44139	2.4743	2.40848	0.19	0.05	No	Null	2.90509	2.81021	2.99996
1463	ENSMUSG00000021244	Ylpm1	YLP motif containing 1	No	No	No	No	-0.023	0.578	No	Null	1.30739	1.31865	1.29613	-0.03	0.246	No	Null	0.31103	0.3262	0.29586	-0.01	0.846	No	Null	1.03521	1.04006	1.03035
1464	ENSMUSG00000021248	Tmed10	Transmembrane p24 trafficking protein 10	No	No	No	No	-0.064	0.573	No	Null	4.23598	4.26795	4.20402	-0.094	0.428	No	Null	3.94973	3.99657	3.90289	-0.031	0.776	No	Null	4.80178	4.81727	4.78629
1465	ENSMUSG00000021252	0610007P14Rik	Ergosterol biosynthesis 28	No	No	No	No	0.028	0.746	No	Null	1.42566	1.41157	1.43974	0.017	0.827	No	Null	-0.369641	-0.378302	-0.360979	0.366	0.063	Yes	Up	-1.45563	-1.63883	-1.27243
1466	ENSMUSG00000021254	Gpatch2l	G patch domain containing 2 like	No	No	No	No	n/a	n/a	No	Null	n/a	n/a	n/a	n/a	n/a	No	Null	n/a	n/a	n/a	-0.414	0.149	No	Null	-8.60142	-8.3945	-8.80834
1467	ENSMUSG00000021258	Ccnk	Cyclin K	No	No	No	No	-0.017	0.777	No	Null	-5.40755	-5.39886	-5.41625	-0.033	0.508	No	Null	-2.79117	-2.77473	-2.80761	-0.1	0.114	No	Null	-2.25674	-2.20682	-2.30666
1468	ENSMUSG00000021262	Evl	Ena-vasodilator stimulated phosphoprotein	No	No	No	No	-0.067	0.503	No	Null	-3.94042	-3.90689	-3.97395	0.123	0.446	No	Null	-5.15684	-5.2181	-5.09558	0.179	0.478	No	Null	-4.10565	-4.19519	-4.01611
1469	ENSMUSG00000021264	Yy1	YY1 transcription factor	No	No	No	No	0.026	0.745	No	Null	-2.37671	-2.38979	-2.36363	0.184	0.377	No	Null	-1.05098	-1.14308	-0.95888	0.189	0.459	No	Null	-2.06857	-2.16306	-1.97409
1470	ENSMUSG00000021266	Wars	Tryptophanyl-tRNA synthetase	No	No	No	No	-0.062	0.25	No	Null	3.16404	3.19513	3.13295	-0.021	0.582	No	Null	2.99889	3.00946	2.98833	-0.053	0.404	No	Null	3.32551	3.35214	3.29887
1471	ENSMUSG00000021270	Hsp90aa1	Heat shock protein 90, alpha (cytosolic), class A member 1	No	No	No	No	-0.076	0.136	No	Null	6.07133	6.10957	6.03308	-0.101	0.294	No	Null	6.32623	6.37652	6.27594	-0.161	0.06	No	Null	6.14309	6.22354	6.06264
1472	ENSMUSG00000021273	Fdft1	Farnesyl diphosphate farnesyl transferase 1	No	No	No	No	0.057	0.801	No	Null	-0.506079	-0.534594	-0.477564	-0.038	0.856	No	Null	0.418829	0.437839	0.399818	0.632	0.283	No	Null	-2.40544	-2.72159	-2.08929
1473	ENSMUSG00000021277	Traf3	TNF receptor-associated factor 3	No	No	No	No	-0.001	0.986	No	Null	-4.16588	-4.16527	-4.16649	-0.111	0.156	No	Null	-2.93582	-2.88044	-2.9912	0.058	0.262	No	Null	-3.74198	-3.77089	-3.71307
1474	ENSMUSG00000021279	Cdc42bpb	CDC42 binding protein kinase beta	No	No	No	No	-0.006	0.908	No	Null	2.75937	2.76237	2.75637	-0.009	0.73	No	Null	2.24657	2.25094	2.2422	-0.051	0.047	No	Null	3.06237	3.08786	3.03689
1475	ENSMUSG00000021281	Tnfaip2	Tumor necrosis factor, alpha-induced protein 2	No	No	No	No	-0.123	0.37	No	Null	-5.72174	-5.66041	-5.78306	0.145	0.024	No	Null	-5.92113	-5.99363	-5.84864	n/a	n/a	No	Null	n/a	n/a	n/a
1476	ENSMUSG00000021282	Eif5	Eukaryotic translation initiation factor 5	No	No	No	No	0.012	0.785	No	Null	4.43775	4.43178	4.44373	-0.019	0.657	No	Null	3.94863	3.95808	3.93919	-0.11	0.113	No	Null	4.08955	4.14435	4.03476
1477	ENSMUSG00000021285	Ppp1r13b	Protein phosphatase 1, regulatory subunit 13B	No	No	No	No	-0.097	0.233	No	Null	-0.409534	-0.361032	-0.458036	3.636	0.259	No	Null	-2.9137	-4.73173	-1.09567	-0.01	0.965	No	Null	-0.39696	-0.392006	-0.401914
1478	ENSMUSG00000021286	Zfyve21	Zinc finger, FYVE domain containing 21	No	No	No	No	0.019	0.774	No	Null	-1.98213	-1.99162	-1.97264	-0.113	0.022	No	Null	-3.71768	-3.66135	-3.77401	0.194	0.02	No	Null	-1.6488	-1.74604	-1.55155
1479	ENSMUSG00000021288	Klc1	Kinesin light chain 1	No	No	No	No	0.037	0.343	No	Null	-0.506148	-0.524457	-0.487838	0.04	0.517	No	Null	-2.38606	-2.40605	-2.36607	-0.075	0.491	No	Null	0.066853	0.104575	0.0291314
1480	ENSMUSG00000021311	Mtr	5-methyltetrahydrofolate-homocysteine methyltransferase	No	No	No	No	-0.131	0.624	No	Null	4.54931	4.61499	4.48363	0.032	0.854	No	Null	-0.15946	-0.175298	-0.143623	-0.418	0.299	No	Null	4.42189	4.63111	4.21266
1481	ENSMUSG00000021327	Zkscan3	Zinc finger with KRAB and SCAN domains 3	No	No	No	No	n/a	n/a	No	Null	n/a	n/a	n/a	0.036	0.861	No	Null	-4.70877	-4.72692	-4.69061	0.256	0.286	No	Null	-4.25996	-4.388	-4.13192
1482	ENSMUSG00000021340	Gpld1	Glycosylphosphatidylinositol specific phospholipase D1	No	No	No	No	0.031	0.735	No	Null	1.10397	1.08851	1.11942	-0.007	0.939	No	Null	1.40132	1.405	1.39764	-0.03	0.554	No	Null	0.0316488	0.0466984	0.0165992
1483	ENSMUSG00000021357	Exoc2	Exocyst complex component 2	No	No	No	No	0.007	0.826	No	Null	-0.870687	-0.874383	-0.866991	0.001	0.982	No	Null	0.0212679	0.0209454	0.0215904	0.008	0.786	No	Null	-0.837185	-0.841349	-0.83302
1484	ENSMUSG00000021361	Tmem14c	Transmembrane protein 14C	No	No	No	No	-0.098	0.166	No	Null	-2.92269	-2.87391	-2.97148	0.049	0.385	No	Null	-2.90383	-2.92842	-2.87924	-0.068	0.594	No	Null	-3.11865	-3.08449	-3.15282
1485	ENSMUSG00000021364	Elovl2	Elongation of very long chain fatty acids (FEN1/Elo2, SUR4/Elo3, yeast)-like 2	No	No	No	No	0.012	0.938	No	Null	1.95648	1.95031	1.96264	0.164	0.082	No	Null	1.52495	1.443	1.6069	0.117	0.657	No	Null	0.363267	0.304921	0.421613
1486	ENSMUSG00000021368	Tbc1d7	TBC1 domain family, member 7	No	No	No	No	0.049	0.431	No	Null	-3.14524	-3.16975	-3.12073	0.022	0.698	No	Null	-3.60687	-3.61789	-3.59585	n/a	n/a	No	Null	n/a	n/a	n/a
1487	ENSMUSG00000021371	Mcur1	Mitochondrial calcium uniporter regulator 1	No	No	No	No	-0.139	0.051	No	Null	1.07776	1.14711	1.0084	0.003	0.961	No	Null	-1.8958	-1.8971	-1.8945	0.093	0.228	No	Null	-0.0232685	-0.0698181	0.0232811
1488	ENSMUSG00000021374	Nup153	Nucleoporin 153	No	No	No	No	-0.042	0.639	No	Null	1.21927	1.2402	1.19834	-0.011	0.892	No	Null	1.32786	1.33344	1.32228	0.058	0.355	No	Null	0.676123	0.646937	0.70531
1489	ENSMUSG00000021375	Kif13a	Kinesin family member 13A	No	No	No	No	0.004	0.967	No	Null	-5.02447	-5.02636	-5.02257	-0.142	0.421	No	Null	-5.68334	-5.61252	-5.75416	n/a	n/a	No	Null	n/a	n/a	n/a
1490	ENSMUSG00000021376	Tpmt	Thiopurine methyltransferase	No	No	No	No	-0.095	0.495	No	Null	5.0579	5.10549	5.01031	-0.026	0.634	No	Null	4.96999	4.98285	4.95712	-0.085	0.664	No	Null	4.88774	4.9304	4.84508
1491	ENSMUSG00000021377	Dek	DEK oncogene (DNA binding)	No	No	No	No	0.061	0.109	No	Null	1.99311	1.96244	2.02378	-0.117	0.158	No	Null	1.9611	2.01981	1.90239	0.057	0.527	No	Null	2.04855	2.02008	2.07701
1492	ENSMUSG00000021390	Ogn	Osteoglycin	No	No	No	No	-0.009	0.961	No	Null	-1.66821	-1.66354	-1.67288	-0.054	0.748	No	Null	-1.79937	-1.7723	-1.82644	0.298	0.436	No	Null	0.825972	0.67687	0.975073
1493	ENSMUSG00000021392	Nol8	Nucleolar protein 8	No	No	No	No	-0.063	0.69	No	Null	-2.70475	-2.67313	-2.73637	-0.173	0.262	No	Null	-3.50635	-3.41994	-3.59277	0.056	0.632	No	Null	-2.20116	-2.22925	-2.17306
1494	ENSMUSG00000021395	Spin1	Spindlin 1	No	No	No	No	-0.105	0.355	No	Null	-5.81082	-5.75845	-5.8632	0.065	0.135	No	Null	-3.9837	-4.01622	-3.95119	-0.008	0.935	No	Null	-5.5339	-5.52971	-5.53808
1495	ENSMUSG00000021400	Wrnip1	Werner helicase interacting protein 1	No	No	No	No	-0.064	0.5	No	Null	-0.38387	-0.351989	-0.415751	0.053	0.351	No	Null	0.155611	0.128997	0.182224	-0.211	0.027	No	Null	0.173939	0.279356	0.0685225
1496	ENSMUSG00000021408	Ripk1	Receptor (TNFRSF)-interacting serine-threonine kinase 1	No	No	No	No	0.013	0.736	No	Null	0.794279	0.787743	0.800816	-0.081	0.287	No	Null	1.28856	1.32924	1.24788	0.043	0.247	No	Null	1.55969	1.53827	1.58111
1497	ENSMUSG00000021411	Pxdc1	PX domain containing 1	No	No	No	No	-0.029	0.729	No	Null	-3.73387	-3.71943	-3.74831	n/a	n/a	No	Null	n/a	n/a	n/a	0.017	0.861	No	Null	-3.1459	-3.15459	-3.1372
1498	ENSMUSG00000021413	Prpf4b	Pre-mRNA processing factor 4B	No	No	No	No	-0.015	0.691	No	Null	-0.587001	-0.579299	-0.594703	0	1	No	Null	-0.00415687	-0.00416069	-0.00415306	-0.069	0.281	No	Null	0.262015	0.296414	0.227616
1499	ENSMUSG00000021417	Eci2	Enoyl-Coenzyme A delta isomerase 2	No	No	No	No	0.078	0.341	No	Null	5.49058	5.45165	5.52951	-0.072	0.245	No	Null	5.59367	5.62967	5.55767	-0.093	0.545	No	Null	5.54464	5.59129	5.49799
1500	ENSMUSG00000021418	Rpp40	Ribonuclease P 40 subunit	No	No	No	No	n/a	n/a	No	Null	n/a	n/a	n/a	0.132	0.033	No	Null	-2.35664	-2.42245	-2.29083	0.057	0.572	No	Null	-4.24927	-4.278	-4.22054
1501	ENSMUSG00000021420	Fars2	Phenylalanine-tRNA synthetase 2 (mitochondrial)	No	No	No	No	-0.051	0.302	No	Null	1.07634	1.10166	1.05101	-0.09	0.011	No	Null	0.762304	0.807098	0.717509	0.086	0.203	No	Null	0.891907	0.849005	0.934809
1502	ENSMUSG00000021427	Ssr1	Signal sequence receptor, alpha	No	No	No	No	-0.143	0.217	No	Null	2.96945	3.04085	2.89806	-0.116	0.176	No	Null	2.85192	2.90986	2.79397	-0.258	0.003	Yes	Down	2.90452	3.03346	2.77558
1503	ENSMUSG00000021457	Syk	Spleen tyrosine kinase	No	No	No	No	n/a	n/a	No	Null	n/a	n/a	n/a	n/a	n/a	No	Null	n/a	n/a	n/a	0.249	0.264	No	Null	-5.01396	-5.13823	-4.88969
1504	ENSMUSG00000021460	Auh	AU RNA binding protein/enoyl-coenzyme A hydratase	No	No	No	No	-0.072	0.225	No	Null	2.86089	2.8968	2.82497	-0.058	0.039	No	Null	3.40137	3.43025	3.37249	-0.137	0.11	No	Null	3.18598	3.25443	3.11753
1505	ENSMUSG00000021468	Sptlc1	Serine palmitoyltransferase, long chain base subunit 1	No	No	No	No	0.001	0.977	No	Null	-2.26702	-2.26768	-2.26636	0.072	0.185	No	Null	-2.36169	-2.39759	-2.3258	0.113	0.079	No	Null	-1.429	-1.48537	-1.37264
1506	ENSMUSG00000021474	Sfxn1	Sideroflexin 1	No	No	No	No	-0.144	0.119	No	Null	3.00899	3.08113	2.93686	-0.088	0.031	No	Null	3.00099	3.0452	2.95678	0.191	0.214	No	Null	2.90553	2.81023	3.00083
1507	ENSMUSG00000021476	Habp4	Hyaluronic acid binding protein 4	No	No	No	No	-0.15	0.125	No	Null	0.588302	0.663248	0.513355	-0.089	0.269	No	Null	1.82323	1.86762	1.77883	-0.003	0.979	No	Null	2.15359	2.15489	2.15228
1508	ENSMUSG00000021477	Ctsl	Cathepsin L	No	No	No	No	0.033	0.756	No	Null	0.990806	0.974273	1.00734	0.052	0.445	No	Null	1.36124	1.33504	1.38744	0.167	0.476	No	Null	1.09506	1.01134	1.17879
1509	ENSMUSG00000021482	Aaed1	AhpC/TSA antioxidant enzyme domain containing 1	No	No	No	No	n/a	n/a	No	Null	n/a	n/a	n/a	-0.284	0.24	No	Null	-4.97907	-4.8369	-5.12123	n/a	n/a	No	Null	n/a	n/a	n/a
1510	ENSMUSG00000021484	Lman2	Lectin, mannose-binding 2	No	No	No	No	-0.058	0.548	No	Null	3.88672	3.91562	3.85782	-0.07	0.288	No	Null	4.13474	4.16986	4.09962	-0.245	0.057	No	Null	3.65669	3.77912	3.53427
1511	ENSMUSG00000021486	Prelid1	PRELI domain containing 1	No	No	No	No	n/a	n/a	No	Null	n/a	n/a	n/a	n/a	n/a	No	Null	n/a	n/a	n/a	0.101	0.41	No	Null	-3.73546	-3.78574	-3.68519
1512	ENSMUSG00000021492	F12	Coagulation factor XII (Hageman factor)	No	No	No	No	-0.021	0.769	No	Null	-2.07388	-2.06334	-2.08443	-0.03	0.839	No	Null	-1.64808	-1.63303	-1.66312	0.061	0.608	No	Null	-2.99151	-3.02194	-2.96108
1513	ENSMUSG00000021493	Pdlim7	PDZ and LIM domain 7	No	No	No	No	0.03	0.806	No	Null	-4.37576	-4.39077	-4.36075	n/a	n/a	No	Null	n/a	n/a	n/a	n/a	n/a	No	Null	n/a	n/a	n/a
1514	ENSMUSG00000021494	Ddx41	DEAD (Asp-Glu-Ala-Asp) box polypeptide 41	No	No	No	No	-0.017	0.698	No	Null	-1.25264	-1.24416	-1.26112	-0.091	0.272	No	Null	-3.52123	-3.47574	-3.56672	-0.135	0.118	No	Null	-4.15676	-4.08905	-4.22447
1515	ENSMUSG00000021496	Pcbd2	Pterin 4 alpha carbinolamine dehydratase/dimerization cofactor of hepatocyte nuclear factor 1 alpha (TCF1) 2	No	No	No	No	-0.087	0.389	No	Null	4.96433	5.00783	4.92082	-0.049	0.539	No	Null	4.81847	4.8429	4.79405	0.006	0.964	No	Null	5.28412	5.2812	5.28704
1516	ENSMUSG00000021497	Txndc15	Thioredoxin domain containing 15	No	No	No	No	0.008	0.878	No	Null	-0.963528	-0.967704	-0.959351	0.051	0.437	No	Null	-0.882321	-0.907939	-0.856704	-0.055	0.574	No	Null	-1.76383	-1.73628	-1.79137
1517	ENSMUSG00000021500	Ddx46	DEAD (Asp-Glu-Ala-Asp) box polypeptide 46	No	No	No	No	-0.018	0.496	No	Null	2.46092	2.4701	2.45173	-0.018	0.338	No	Null	2.99283	3.00201	2.98365	-0.088	0.144	No	Null	2.8759	2.92013	2.83167
1518	ENSMUSG00000021504	B4galt7	Xylosylprotein beta1,4-galactosyltransferase, polypeptide 7 (galactosyltransferase I)	No	No	No	No	-0.018	0.915	No	Null	-6.08567	-6.07684	-6.0945	n/a	n/a	No	Null	n/a	n/a	n/a	-0.012	0.891	No	Null	-4.31084	-4.30505	-4.31663
1519	ENSMUSG00000021518	Ptdss1	Phosphatidylserine synthase 1	No	No	No	No	0.024	0.854	No	Null	-3.40184	-3.41377	-3.38991	-0.081	0.286	No	Null	-0.218788	-0.178149	-0.259427	-0.029	0.885	No	Null	-0.862761	-0.848233	-0.877288
1520	ENSMUSG00000021520	Uqcrb	Ubiquinol-cytochrome c reductase binding protein	No	No	No	No	-0.155	0.104	No	Null	5.71132	5.78873	5.63391	-0.179	0.01	No	Null	5.51705	5.60639	5.4277	-0.186	0.041	No	Null	5.26811	5.36119	5.17504
1521	ENSMUSG00000021532	Fastkd3	FAST kinase domains 3	No	No	No	No	-0.019	0.803	No	Null	-6.27769	-6.26801	-6.28738	-0.001	0.99	No	Null	-5.64497	-5.64437	-5.64558	0.098	0.686	No	Null	-7.38315	-7.43219	-7.33411
1522	ENSMUSG00000021537	Cetn3	Centrin 3	No	No	No	No	n/a	n/a	No	Null	n/a	n/a	n/a	-0.007	0.948	No	Null	0.526403	0.530152	0.522655	n/a	n/a	No	Null	n/a	n/a	n/a
1523	ENSMUSG00000021539	Lect2	Leukocyte cell-derived chemotaxin 2	No	No	No	No	n/a	n/a	No	Null	n/a	n/a	n/a	n/a	n/a	No	Null	n/a	n/a	n/a	0.174	0.38	No	Null	-3.49405	-3.58103	-3.40708
1524	ENSMUSG00000021540	Smad5	SMAD family member 5	No	No	No	No	0.006	0.973	No	Null	-6.28457	-6.28755	-6.28159	-0.237	0.022	No	Null	-1.15426	-1.03593	-1.2726	n/a	n/a	No	Null	n/a	n/a	n/a
1525	ENSMUSG00000021546	Hnrnpk	Heterogeneous nuclear ribonucleoprotein K	No	No	No	No	-0.052	0.325	No	Null	5.57178	5.59763	5.54593	-0.12	0.002	No	Null	5.29162	5.35186	5.23138	-0.081	0.247	No	Null	5.50854	5.549	5.46809
1526	ENSMUSG00000021548	Ccnh	Cyclin H	No	No	No	No	-0.25	0.064	Yes	Down	-3.87975	-3.75475	-4.00475	0.126	0.042	No	Null	-4.48646	-4.54967	-4.42326	-0.049	0.32	No	Null	-4.24745	-4.22301	-4.27189
1527	ENSMUSG00000021549	Rasa1	RAS p21 protein activator 1	No	No	No	No	0.008	0.875	No	Null	-1.95548	-1.95929	-1.95168	0.049	0.088	No	Null	-1.13791	-1.16239	-1.11342	0.107	0.125	No	Null	-1.74216	-1.7958	-1.68853
1528	ENSMUSG00000021550	2210016F16Rik	RIKEN cDNA 2210016F16 gene	No	No	No	No	0.007	0.898	No	Null	2.8003	2.79699	2.80362	-0.06	0.099	No	Null	2.77086	2.80098	2.74074	0.031	0.607	No	Null	2.72714	2.71186	2.74241
1529	ENSMUSG00000021552	Gkap1	G kinase anchoring protein 1	No	No	No	No	-0.053	0.326	No	Null	-1.8757	-1.84933	-1.90207	0.018	0.716	No	Null	-1.86855	-1.87776	-1.85935	0.02	0.715	No	Null	-1.9269	-1.93681	-1.917
1530	ENSMUSG00000021555	Naa35	N(alpha)-acetyltransferase 35, NatC auxiliary subunit	No	No	No	No	-0.056	0.022	No	Null	0.833285	0.861325	0.805246	-0.05	0.197	No	Null	1.44742	1.47221	1.42263	-0.009	0.825	No	Null	1.29226	1.29669	1.28782
1531	ENSMUSG00000021556	Golm1	Golgi membrane protein 1	No	No	No	No	n/a	n/a	No	Null	n/a	n/a	n/a	n/a	n/a	No	Null	n/a	n/a	n/a	-0.045	0.598	No	Null	-2.69282	-2.67047	-2.71517
1532	ENSMUSG00000021559	Dapk1	Death associated protein kinase 1	No	No	No	No	-0.022	0.701	No	Null	1.49663	1.50764	1.48562	0.007	0.899	No	Null	2.39275	2.38912	2.39638	-0.036	0.676	No	Null	1.81362	1.83167	1.79557
1533	ENSMUSG00000021573	Tppp	Tubulin polymerization promoting protein	No	No	No	No	0.189	0.376	No	Null	1.33272	1.2382	1.42725	-0.057	0.661	No	Null	0.702287	0.730731	0.673842	0.139	0.38	No	Null	1.08171	1.01206	1.15136
1534	ENSMUSG00000021576	Pdcd6	Programmed cell death 6	No	No	No	No	-0.108	0.002	No	Null	2.18015	2.23402	2.12627	-0.027	0.366	No	Null	2.12083	2.13413	2.10753	0.09	0.107	No	Null	1.94226	1.89739	1.98712
1535	ENSMUSG00000021577	Sdha	Succinate dehydrogenase complex, subunit A, flavoprotein (Fp)	No	No	No	No	-0.097	0.072	No	Null	6.89281	6.94141	6.84421	-0.06	0.19	No	Null	6.93302	6.96277	6.90326	-0.011	0.86	No	Null	6.97858	6.98412	6.97304
1536	ENSMUSG00000021578	Ccdc127	Coiled-coil domain containing 127	No	No	No	No	0.11	0.177	No	Null	-1.00896	-1.06411	-0.953816	-0.225	0.214	No	Null	-0.86948	-0.75696	-0.982	0.059	0.456	No	Null	-0.0168583	-0.0464043	0.0126877
1537	ENSMUSG00000021583	Erap1	Endoplasmic reticulum aminopeptidase 1	No	No	No	No	0.053	0.305	No	Null	4.2938	4.26722	4.32039	0.114	0.079	No	Null	4.49224	4.43542	4.54905	-0.016	0.824	No	Null	4.80572	4.81378	4.79767
1538	ENSMUSG00000021585	Cast	Calpastatin	No	No	No	No	-0.075	0.12	No	Null	3.92541	3.96309	3.88774	-0.08	0.063	No	Null	4.09743	4.13731	4.05755	0.036	0.593	No	Null	4.31596	4.29803	4.33388
1539	ENSMUSG00000021591	Glrx	Glutaredoxin	No	No	No	No	0.077	0.328	No	Null	2.89061	2.85198	2.92924	-0.053	0.42	No	Null	3.39043	3.41704	3.36382	0.019	0.899	No	Null	3.22457	3.21492	3.23421
1540	ENSMUSG00000021594	Srd5a1	Steroid 5 alpha-reductase 1	No	No	No	No	0.034	0.864	No	Null	1.73871	1.72175	1.75567	0.025	0.788	No	Null	0.67322	0.660852	0.685588	-0.224	0.399	No	Null	-0.0562639	0.0555992	-0.168127
1541	ENSMUSG00000021595	Nsun2	NOL1/NOP2/Sun domain family member 2	No	No	No	No	0.073	0.314	No	Null	2.38999	2.35368	2.42631	0.028	0.561	No	Null	2.38388	2.36973	2.39803	-0.002	0.979	No	Null	2.35913	2.36015	2.35811
1542	ENSMUSG00000021598	Med10	Mediator complex subunit 10	No	No	No	No	n/a	n/a	No	Null	n/a	n/a	n/a	n/a	n/a	No	Null	n/a	n/a	n/a	-0.135	0.214	No	Null	-4.69144	-4.62369	-4.75918
1543	ENSMUSG00000021606	Ndufs6	NADH:ubiquinone oxidoreductase core subunit S6	No	No	No	No	-0.095	0.164	No	Null	4.84089	4.88837	4.79341	-0.195	0.001	No	Null	4.19962	4.2971	4.10215	-0.089	0.567	No	Null	3.72832	3.77303	3.68361
1544	ENSMUSG00000021608	Lpcat1	Lysophosphatidylcholine acyltransferase 1	No	No	No	No	n/a	n/a	No	Null	n/a	n/a	n/a	n/a	n/a	No	Null	n/a	n/a	n/a	0.241	0.287	No	Null	-6.90251	-7.02278	-6.78225
1545	ENSMUSG00000021610	Clptm1l	CLPTM1-like	No	No	No	No	-0.041	0.589	No	Null	-3.74651	-3.72592	-3.7671	0.039	0.618	No	Null	-3.68578	-3.70506	-3.6665	0.099	0.212	No	Null	-2.70798	-2.75743	-2.65854
1546	ENSMUSG00000021620	Acot12	Acyl-CoA thioesterase 12	No	No	No	No	-0.005	0.949	No	Null	4.02154	4.02428	4.0188	-0.011	0.874	No	Null	3.87482	3.88051	3.86913	-0.057	0.669	No	Null	4.20967	4.23824	4.1811
1547	ENSMUSG00000021624	Cd180	CD180 antigen	No	No	No	No	n/a	n/a	No	Null	n/a	n/a	n/a	0.215	0.114	No	Null	-3.6248	-3.73252	-3.51707	0.162	0.436	No	Null	-3.10791	-3.18885	-3.02697
1548	ENSMUSG00000021629	Slc30a5	Solute carrier family 30 (zinc transporter), member 5	No	No	No	No	n/a	n/a	No	Null	n/a	n/a	n/a	n/a	n/a	No	Null	n/a	n/a	n/a	-0.058	0.336	No	Null	-3.65459	-3.62554	-3.68364
1549	ENSMUSG00000021638	Ocln	Occludin	No	No	No	No	-0.112	0.189	No	Null	-5.59202	-5.53623	-5.64782	0.13	0.22	No	Null	-5.39443	-5.45945	-5.3294	0.021	0.851	No	Null	-5.50895	-5.5195	-5.49839
1550	ENSMUSG00000021639	Gtf2h2	General transcription factor II H, polypeptide 2	No	No	No	No	0.079	0.047	No	Null	-2.09247	-2.1318	-2.05315	-0.058	0.326	No	Null	-2.31544	-2.28649	-2.34439	-0.051	0.278	No	Null	-2.22795	-2.20221	-2.25369
1551	ENSMUSG00000021643	Serf1	Small EDRK-rich factor 1	No	No	No	No	-0.168	0.043	No	Null	-0.170719	-0.0868542	-0.254583	-0.044	0.743	No	Null	0.0784237	0.100587	0.0562603	-0.082	0.346	No	Null	-0.61634	-0.575513	-0.657166
1552	ENSMUSG00000021646	Mccc2	Methylcrotonoyl-Coenzyme A carboxylase 2 (beta)	No	No	No	No	-0.163	0.014	No	Null	5.22084	5.30224	5.13944	-0.055	0.352	No	Null	4.99491	5.02264	4.96718	-0.083	0.42	No	Null	4.85065	4.89205	4.80925
1553	ENSMUSG00000021650	Ptcd2	Pentatricopeptide repeat domain 2	No	No	No	No	0.01	0.844	No	Null	-0.128801	-0.13395	-0.123652	-0.034	0.467	No	Null	-0.481908	-0.465096	-0.498721	0.049	0.46	No	Null	-1.44455	-1.46892	-1.42019
1554	ENSMUSG00000021660	Btf3	Basic transcription factor 3	No	No	No	No	-0.024	0.813	No	Null	4.88025	4.89204	4.86845	-0.112	0.049	No	Null	0.444472	0.50066	0.388284	-0.139	0.381	No	Null	3.89767	3.96718	3.82816
1555	ENSMUSG00000021665	Hexb	Hexosaminidase B	No	No	No	No	0.07	0.367	No	Null	1.90427	1.86911	1.93942	0.026	0.617	No	Null	1.47986	1.46704	1.49268	0.171	0.047	No	Null	1.41449	1.32876	1.50022
1556	ENSMUSG00000021666	Gfm2	G elongation factor, mitochondrial 2	No	No	No	No	-0.051	0.254	No	Null	1.67073	1.69608	1.64537	0	1	No	Null	1.3835	1.38349	1.38351	0.108	0.104	No	Null	1.18781	1.13369	1.24194
1557	ENSMUSG00000021669	Col4a3bp	Collagen, type IV, alpha 3 (Goodpasture antigen) binding protein	No	No	No	No	0.033	0.62	No	Null	1.37803	1.3614	1.39465	0.034	0.558	No	Null	0.384941	0.367775	0.402107	0.089	0.354	No	Null	0.844905	0.800523	0.889287
1558	ENSMUSG00000021670	Hmgcr	3-hydroxy-3-methylglutaryl-Coenzyme A reductase	No	No	No	No	0.358	0.225	No	Null	-1.61379	-1.79261	-1.43497	-0.115	0.715	No	Null	-1.66368	-1.60599	-1.72138	0.048	0.882	No	Null	-4.00432	-4.02823	-3.98041
1559	ENSMUSG00000021676	Iqgap2	IQ motif containing GTPase activating protein 2	No	No	No	No	0.079	0.189	No	Null	6.80943	6.77004	6.84882	0.044	0.394	No	Null	6.84582	6.82358	6.86806	0.009	0.889	No	Null	6.74105	6.73652	6.74557
1560	ENSMUSG00000021681	Aggf1	Angiogenic factor with G patch and FHA domains 1	No	No	No	No	n/a	n/a	No	Null	n/a	n/a	n/a	0.188	0.088	No	Null	-5.74255	-5.83632	-5.64878	-0.051	0.57	No	Null	-5.43871	-5.41345	-5.46397
1561	ENSMUSG00000021686	Ap3b1	Adaptor-related protein complex 3, beta 1 subunit	No	No	No	No	-0.045	0.141	No	Null	3.37686	3.39934	3.35438	-0.005	0.794	No	Null	3.20874	3.21128	3.20619	-0.018	0.704	No	Null	2.871	2.88002	2.86198
1562	ENSMUSG00000021687	Scamp1	Secretory carrier membrane protein 1	No	No	No	No	0.005	0.933	No	Null	1.9052	1.90254	1.90786	0	0.996	No	Null	2.49546	2.49537	2.49555	-0.166	0.121	No	Null	2.13758	2.22082	2.05433
1563	ENSMUSG00000021690	Jmy	Junction-mediating and regulatory protein	No	No	No	No	-0.163	0.099	No	Null	-4.9967	-4.9154	-5.07801	-0.059	0.698	No	Null	-6.67771	-6.64828	-6.70715	-0.026	0.826	No	Null	-5.1162	-5.10335	-5.12905
1564	ENSMUSG00000021692	Dimt1	DIM1 dimethyladenosine transferase 1-like (S. cerevisiae)	No	No	No	No	-0.087	0.428	No	Null	-2.08581	-2.04238	-2.12923	n/a	n/a	No	Null	n/a	n/a	n/a	n/a	n/a	No	Null	n/a	n/a	n/a
1565	ENSMUSG00000021693	Kif2a	Kinesin family member 2A	No	No	No	No	0.006	0.831	No	Null	-1.98559	-1.98866	-1.98251	0.148	0.046	No	Null	-1.50656	-1.58037	-1.43275	0.144	0.058	No	Null	-2.306	-2.37792	-2.23409
1566	ENSMUSG00000021699	Pde4d	Phosphodiesterase 4D, cAMP specific	No	No	No	No	0.034	0.718	No	Null	-5.83554	-5.85249	-5.81859	n/a	n/a	No	Null	n/a	n/a	n/a	n/a	n/a	No	Null	n/a	n/a	n/a
1567	ENSMUSG00000021704	Mtx3	Metaxin 3	No	No	No	No	n/a	n/a	No	Null	n/a	n/a	n/a	n/a	n/a	No	Null	n/a	n/a	n/a	0.188	0.15	No	Null	-2.83339	-2.92724	-2.73954
1568	ENSMUSG00000021706	Zfyve16	Zinc finger, FYVE domain containing 16	No	No	No	No	-0.036	0.805	No	Null	0.949658	0.967547	0.931768	0.007	0.941	No	Null	0.732329	0.728727	0.735932	-0.377	0.144	No	Null	0.166065	0.354568	-0.0224385
1569	ENSMUSG00000021707	Dhfr	Dihydrofolate reductase	No	No	No	No	-0.067	0.327	No	Null	4.0926	4.12593	4.05927	-0.07	0.304	No	Null	4.03296	4.06787	3.99806	0.085	0.31	No	Null	4.3466	4.30406	4.38914
1570	ENSMUSG00000021710	Nln	Neurolysin (metallopeptidase M3 family)	No	No	No	No	-0.048	0.566	No	Null	2.9915	3.01551	2.96749	-0.046	0.45	No	Null	3.15315	3.1761	3.13021	0.061	0.616	No	Null	2.96691	2.93659	2.99723
1571	ENSMUSG00000021711	Trappc13	Trafficking protein particle complex 13	No	No	No	No	-0.03	0.272	No	Null	0.497359	0.512593	0.482126	-0.107	0.274	No	Null	-0.587694	-0.533975	-0.641413	-0.154	0.094	No	Null	0.147885	0.224909	0.0708609
1572	ENSMUSG00000021712	Trim23	Tripartite motif-containing 23	No	No	No	No	0.041	0.599	No	Null	0.0288637	0.00843429	0.0492931	0.025	0.733	No	Null	0.304467	0.291925	0.317009	-0.155	0.079	No	Null	-0.00079736	0.0769051	-0.0784998
1573	ENSMUSG00000021713	Ppwd1	Peptidylprolyl isomerase domain and WD repeat containing 1	No	No	No	No	0.05	0.24	No	Null	-0.720489	-0.745413	-0.695565	-0.046	0.068	No	Null	-0.86007	-0.836974	-0.883167	-0.044	0.171	No	Null	0.824506	0.846445	0.802566
1574	ENSMUSG00000021715	Cwc27	CWC27 spliceosome-associated protein	No	No	No	No	0.028	0.374	No	Null	0.0244833	0.0105103	0.0384563	-0.179	0.005	No	Null	-2.10587	-2.01614	-2.19561	-0.053	0.388	No	Null	-1.27414	-1.24766	-1.30062
1575	ENSMUSG00000021731	Mrps30	Mitochondrial ribosomal protein S30	No	No	No	No	0.025	0.464	No	Null	1.61559	1.60294	1.62824	-0.003	0.938	No	Null	1.21166	1.213	1.21033	0.019	0.609	No	Null	1.23923	1.22973	1.24873
1576	ENSMUSG00000021733	Slc4a7	Solute carrier family 4, sodium bicarbonate cotransporter, member 7	No	No	No	No	0.104	0.382	No	Null	-5.47456	-5.5265	-5.42263	0.113	0.215	No	Null	-4.54995	-4.6065	-4.4934	0.051	0.324	No	Null	-1.39802	-1.42337	-1.37267
1577	ENSMUSG00000021737	Psmd6	Proteasome (prosome, macropain) 26S subunit, non-ATPase, 6	No	No	No	No	-0.068	0.092	No	Null	4.64972	4.68371	4.61573	-0.027	0.529	No	Null	4.10249	4.11624	4.08874	0.041	0.552	No	Null	4.49717	4.47679	4.51754
1578	ENSMUSG00000021745	Ptprg	Protein tyrosine phosphatase, receptor type, G	No	No	No	No	0.12	0.047	No	Null	-1.70065	-1.76064	-1.64066	0.064	0.138	No	Null	-3.5234	-3.55526	-3.49155	-0.049	0.702	No	Null	-3.33712	-3.31277	-3.36146
1579	ENSMUSG00000021748	Pdhb	Pyruvate dehydrogenase (lipoamide) beta	No	No	No	No	-0.029	0.722	No	Null	5.48599	5.50066	5.47131	-0.067	0.386	No	Null	5.46964	5.50312	5.43615	0.144	0.5	No	Null	5.40041	5.32861	5.47222
1580	ENSMUSG00000021751	Acox2	Acyl-Coenzyme A oxidase 2, branched chain	No	No	No	No	-0.108	0.121	No	Null	5.11724	5.17101	5.06347	-0.026	0.724	No	Null	5.35066	5.36379	5.33753	0.23	0.061	No	Null	4.90529	4.79031	5.02026
1581	ENSMUSG00000021756	Il6st	Interleukin 6 signal transducer	No	No	No	No	-0.057	0.267	No	Null	-3.50578	-3.47751	-3.53404	0.122	0.083	No	Null	-3.32342	-3.38447	-3.26238	0.115	0.43	No	Null	-5.87558	-5.93284	-5.81832
1582	ENSMUSG00000021764	Ndufs4	NADH:ubiquinone oxidoreductase core subunit S4	No	No	No	No	-0.086	0.095	No	Null	4.24874	4.29196	4.20552	-0.154	0.03	No	Null	3.6531	3.73031	3.5759	0.022	0.793	No	Null	4.57991	4.56879	4.59102
1583	ENSMUSG00000021771	Vdac2	Voltage-dependent anion channel 2	No	No	No	No	-0.019	0.811	No	Null	5.14076	5.15047	5.13104	-0.021	0.758	No	Null	5.52882	5.53935	5.5183	0.013	0.819	No	Null	5.15563	5.14892	5.16233
1584	ENSMUSG00000021773	Comtd1	Catechol-O-methyltransferase domain containing 1	No	No	No	No	0.083	0.563	No	Null	0.365591	0.323983	0.407199	-0.124	0.136	No	Null	-0.0751389	-0.0133743	-0.136903	0.238	0	No	Null	0.598889	0.479798	0.717979
1585	ENSMUSG00000021774	Ube2e1	Ubiquitin-conjugating enzyme E2E 1	No	No	No	No	n/a	n/a	No	Null	n/a	n/a	n/a	n/a	n/a	No	Null	n/a	n/a	n/a	-0.141	0.075	No	Null	-1.44811	-1.37746	-1.51876
1586	ENSMUSG00000021785	Ngly1	N-glycanase 1	No	No	No	No	-0.031	0.42	No	Null	0.852428	0.867966	0.83689	-0.029	0.482	No	Null	0.537527	0.552127	0.522926	0.132	0.064	No	Null	1.1715	1.10549	1.23751
1587	ENSMUSG00000021786	Oxsm	3-oxoacyl-ACP synthase, mitochondrial	No	No	No	No	-0.074	0.094	No	Null	3.36818	3.40507	3.33129	-0.074	0.213	No	Null	2.5232	2.56044	2.48595	-0.061	0.309	No	Null	3.34616	3.37664	3.31569
1588	ENSMUSG00000021792	Fam213a	Family with sequence similarity 213, member A	No	No	No	No	-0.076	0.443	No	Null	3.46597	3.50415	3.42779	0.067	0.306	No	Null	3.64508	3.61176	3.6784	0.401	0.071	Yes	Up	3.50522	3.30467	3.70577
1589	ENSMUSG00000021794	Glud1	Glutamate dehydrogenase 1	No	No	No	No	-0.076	0.437	No	Null	8.03119	8.06939	7.99298	-0.083	0.04	No	Null	8.38433	8.42587	8.34279	-0.119	0.494	No	Null	8.5764	8.6361	8.5167
1590	ENSMUSG00000021806	Nid2	Nidogen 2	No	No	No	No	0.035	0.674	No	Null	0.707276	0.6898	0.724751	0.006	0.927	No	Null	0.51014	0.507327	0.512954	0.083	0.662	No	Null	0.994081	0.952805	1.03536
1591	ENSMUSG00000021810	Ecd	Ecdysoneless cell cycle regulator	No	No	No	No	0.018	0.7	No	Null	-2.97232	-2.98111	-2.96353	n/a	n/a	No	Null	n/a	n/a	n/a	-0.064	0.562	No	Null	-4.06771	-4.03558	-4.09984
1592	ENSMUSG00000021811	Dnajc9	DnaJ heat shock protein family (Hsp40) member C9	No	No	No	No	-0.043	0.603	No	Null	-2.96621	-2.94493	-2.9875	0.063	0.273	No	Null	-4.82323	-4.85471	-4.79175	0.203	0.057	No	Null	-2.17633	-2.27803	-2.07464
1593	ENSMUSG00000021814	Anxa7	Annexin A7	No	No	No	No	-0.062	0.187	No	Null	4.44348	4.47456	4.4124	-0.048	0.323	No	Null	4.80358	4.82782	4.77935	0.057	0.288	No	Null	4.57792	4.54933	4.60651
1594	ENSMUSG00000021816	Ppp3cb	Protein phosphatase 3, catalytic subunit, beta isoform	No	No	No	No	-0.013	0.74	No	Null	-2.06205	-2.05538	-2.06871	n/a	n/a	No	Null	n/a	n/a	n/a	0.01	0.883	No	Null	-2.22242	-2.22754	-2.21729
1595	ENSMUSG00000021819	Zswim8	Zinc finger SWIM-type containing 8	No	No	No	No	n/a	n/a	No	Null	n/a	n/a	n/a	-0.01	0.818	No	Null	-3.27995	-3.275	-3.28489	n/a	n/a	No	Null	n/a	n/a	n/a
1596	ENSMUSG00000021820	Camk2g	Calcium/calmodulin-dependent protein kinase II gamma	No	No	No	No	0.003	0.934	No	Null	-1.11388	-1.11536	-1.1124	0.044	0.328	No	Null	-1.50221	-1.52443	-1.48	-0.014	0.773	No	Null	-1.35261	-1.34577	-1.35944
1597	ENSMUSG00000021823	Vcl	Vinculin	No	No	No	No	-0.015	0.816	No	Null	6.38447	6.39181	6.37712	-0.041	0.163	No	Null	6.50854	6.52922	6.48786	-0.022	0.811	No	Null	6.58346	6.59465	6.57228
1598	ENSMUSG00000021824	Ap3m1	Adaptor-related protein complex 3, mu 1 subunit	No	No	No	No	-0.034	0.264	No	Null	1.56992	1.58677	1.55307	-0.002	0.945	No	Null	1.4698	1.47058	1.46901	-0.006	0.883	No	Null	1.43104	1.434	1.42808
1599	ENSMUSG00000021831	Ero1l	ERO1-like (S. cerevisiae)	No	No	No	No	0.061	0.261	No	Null	1.65641	1.62577	1.68705	-0.024	0.485	No	Null	1.30404	1.31612	1.29196	0.08	0.703	No	Null	2.2394	2.1996	2.27921
1600	ENSMUSG00000021832	Psmc6	Proteasome (prosome, macropain) 26S subunit, ATPase, 6	No	No	No	No	-0.027	0.221	No	Null	3.85856	3.87213	3.84498	-0.007	0.813	No	Null	4.38808	4.39165	4.3845	0.048	0.345	No	Null	4.34823	4.32445	4.37202
1601	ENSMUSG00000021843	Ktn1	Kinectin 1	No	No	No	No	0.144	0.094	No	Null	2.61297	2.5408	2.68514	-0.009	0.812	No	Null	2.28843	2.29283	2.28403	-0.012	0.888	No	Null	2.09338	2.09921	2.08755
1602	ENSMUSG00000021866	Anxa11	Annexin A11	No	No	No	No	-0.05	0.458	No	Null	3.02123	3.04639	2.99607	-0.042	0.062	No	Null	2.90535	2.92614	2.88455	-0.016	0.788	No	Null	3.28353	3.29147	3.27559
1603	ENSMUSG00000021867	Tmem254b	Transmembrane protein 254b	No	No	No	No	-0.103	0.479	No	Null	-0.0661428	-0.0145828	-0.117703	0.089	0.391	No	Null	-0.0237371	-0.0683411	0.0208668	0.196	0.228	No	Null	0.119389	0.0212513	0.217527
1604	ENSMUSG00000021868	Ppif	Peptidylprolyl isomerase F (cyclophilin F)	No	No	No	No	-0.079	0.242	No	Null	4.61762	4.6572	4.57805	-0.046	0.348	No	Null	4.21215	4.23496	4.18933	0.096	0.234	No	Null	4.24057	4.19274	4.28841
1605	ENSMUSG00000021870	Slmap	Sarcolemma associated protein	No	No	No	No	0.144	0.016	No	Null	1.87642	1.80445	1.94838	0.019	0.673	No	Null	1.20033	1.19096	1.20969	0.089	0.235	No	Null	1.92936	1.88485	1.97388
1606	ENSMUSG00000021871	Pnp	Predicted gene, 49342	No	No	No	No	-0.084	0.182	No	Null	4.15902	4.20114	4.11689	-0.065	0.192	No	Null	4.38546	4.41817	4.35276	-0.199	0.024	No	Null	4.00847	4.10813	3.90881
1608	ENSMUSG00000021877	Arf4	ADP-ribosylation factor 4	No	No	No	No	-0.075	0.144	No	Null	2.84227	2.87972	2.80482	-0.037	0.39	No	Null	2.85867	2.87712	2.84022	-0.031	0.723	No	Null	3.01332	3.02884	2.99781
1609	ENSMUSG00000021884	Hacl1	2-hydroxyacyl-CoA lyase 1	No	No	No	No	-0.138	0.042	No	Null	6.28841	6.35754	6.21928	0.099	0.555	No	Null	6.35184	6.30234	6.40134	0.108	0.326	No	Null	6.26736	6.21356	6.32116
1610	ENSMUSG00000021893	Capn7	Calpain 7	No	No	No	No	0.01	0.832	No	Null	-2.13785	-2.14285	-2.13285	-0.025	0.64	No	Null	-1.47717	-1.46483	-1.4895	0.135	0.228	No	Null	-3.91241	-3.97985	-3.84496
1611	ENSMUSG00000021900	Btd	Biotinidase	No	No	No	No	-0.09	0.04	No	Null	1.20571	1.25048	1.16094	0.105	0.012	No	Null	1.36993	1.31765	1.42221	-0.173	0.365	No	Null	0.538935	0.625483	0.452387
1612	ENSMUSG00000021906	Oxnad1	Oxidoreductase NAD-binding domain containing 1	No	No	No	No	-0.052	0.366	No	Null	2.52813	2.55428	2.50198	-0.035	0.44	No	Null	2.41224	2.42979	2.3947	0.109	0.102	No	Null	1.90692	1.85232	1.96152
1613	ENSMUSG00000021910	Nisch	Nischarin	No	No	No	No	-0.04	0.28	No	Null	-1.96259	-1.94257	-1.98262	-0.038	0.389	No	Null	-1.04285	-1.02394	-1.06176	-0.035	0.587	No	Null	-1.42641	-1.4088	-1.44403
1614	ENSMUSG00000021911	Parg	Poly (ADP-ribose) glycohydrolase	No	No	No	No	-0.078	0.054	No	Null	-0.724138	-0.685058	-0.763218	-0.004	0.876	No	Null	-0.943799	-0.941892	-0.945707	0.033	0.484	No	Null	-0.882978	-0.899707	-0.866249
1615	ENSMUSG00000021917	Spcs1	Signal peptidase complex subunit 1 homolog (S. cerevisiae)	No	No	No	No	-0.038	0.709	No	Null	0.981272	1.00032	0.962222	-0.004	0.959	No	Null	1.44804	1.44998	1.44609	-0.17	0.027	No	Null	2.05596	2.14108	1.97084
1616	ENSMUSG00000021922	Itih4	Inter alpha-trypsin inhibitor, heavy chain 4	No	No	No	No	-0.256	0.167	No	Null	2.0243	2.15234	1.89627	0.089	0.72	No	Null	2.51963	2.47515	2.56412	0.433	0.075	Yes	Up	2.42502	2.2086	2.64143
1617	ENSMUSG00000021928	Ebpl	Emopamil binding protein-like	No	No	No	No	-0.106	0.513	No	Null	1.22764	1.2806	1.17468	0.129	0.438	No	Null	2.04894	1.98468	2.1132	0.488	0.02	Yes	Up	1.50605	1.26183	1.75027
1618	ENSMUSG00000021929	Kpna3	Karyopherin (importin) alpha 3	No	No	No	No	-0.084	0.027	No	Null	2.51947	2.5614	2.47755	-0.014	0.709	No	Null	2.24907	2.25606	2.24209	0.06	0.328	No	Null	2.37982	2.34971	2.40992
1619	ENSMUSG00000021930	Spryd7	SPRY domain containing 7	No	No	No	No	-0.005	0.91	No	Null	0.163828	0.166343	0.161312	0.048	0.175	No	Null	0.269241	0.245258	0.293224	0.005	0.934	No	Null	-0.186998	-0.189644	-0.184352
1620	ENSMUSG00000021936	Mapk8	Mitogen-activated protein kinase 8	No	No	No	No	n/a	n/a	No	Null	n/a	n/a	n/a	-0.073	0.225	No	Null	-3.2253	-3.18886	-3.26175	n/a	n/a	No	Null	n/a	n/a	n/a
1621	ENSMUSG00000021938	Pspc1	Paraspeckle protein 1	No	No	No	No	0.004	0.934	No	Null	0.105438	0.103337	0.107539	0.06	0.303	No	Null	-0.474592	-0.504421	-0.444763	0.046	0.606	No	Null	0.349854	0.327101	0.372607
1622	ENSMUSG00000021939	Ctsb	Cathepsin B	No	No	No	No	-0.031	0.69	No	Null	5.31395	5.32941	5.29848	-0.03	0.506	No	Null	4.63952	4.65436	4.62467	0.182	0.117	No	Null	4.74756	4.65675	4.83838
1623	ENSMUSG00000021944	Gata4	GATA binding protein 4	No	No	No	No	0.012	0.953	No	Null	-7.64554	-7.6515	-7.63959	0.115	0.311	No	Null	-5.18251	-5.23977	-5.12524	0.218	0.229	No	Null	-5.02718	-5.13634	-4.91802
1624	ENSMUSG00000021945	Zmym2	Zinc finger, MYM-type 2	No	No	No	No	-0.023	0.751	No	Null	-3.05646	-3.04508	-3.06785	-0.309	0.215	No	Null	-5.57856	-5.42406	-5.73306	0.057	0.534	No	Null	-4.44449	-4.47307	-4.4159
1625	ENSMUSG00000021947	Cryl1	Crystallin, lambda 1	No	No	No	No	-0.166	0.352	No	Null	2.94042	3.02329	2.85755	-0.149	0.129	No	Null	2.08714	2.16144	2.01284	0.253	0.117	No	Null	1.85154	1.72522	1.97786
1626	ENSMUSG00000021948	Prkcd	Protein kinase C, delta	No	No	No	No	0.091	0.114	No	Null	-2.21673	-2.2623	-2.17116	0.022	0.645	No	Null	-2.69255	-2.70335	-2.68176	0.093	0.116	No	Null	-3.84281	-3.88909	-3.79653
1627	ENSMUSG00000021952	Xpo4	Exportin 4	No	No	No	No	-0.012	0.833	No	Null	-1.8592	-1.85312	-1.86528	-0.032	0.414	No	Null	-1.23283	-1.21667	-1.24899	-0.022	0.654	No	Null	-2.15555	-2.14462	-2.16647
1628	ENSMUSG00000021957	Tkt	Transketolase	No	No	No	No	0.028	0.815	No	Null	7.41633	7.40251	7.43015	-0.107	0.082	No	Null	7.53321	7.5865	7.47992	0.039	0.848	No	Null	6.93073	6.9113	6.95016
1629	ENSMUSG00000021959	Lats2	Large tumor suppressor 2	No	No	No	No	n/a	n/a	No	Null	n/a	n/a	n/a	0.027	0.757	No	Null	-3.30669	-3.32032	-3.29306	n/a	n/a	No	Null	n/a	n/a	n/a
1630	ENSMUSG00000021962	Dcp1a	Decapping mRNA 1A	No	No	No	No	-0.021	0.573	No	Null	-3.07447	-3.06405	-3.08488	-0.005	0.968	No	Null	-2.90762	-2.90537	-2.90987	-0.009	0.928	No	Null	-2.73664	-2.73211	-2.74117
1631	ENSMUSG00000021963	Sap18	Sin3-associated polypeptide 18	No	No	No	No	-0.001	0.976	No	Null	2.61008	2.61077	2.60938	-0.079	0.056	No	Null	1.93354	1.97306	1.89402	-0.088	0.03	No	Null	2.93404	2.9782	2.88988
1632	ENSMUSG00000021967	Mrpl57	Mitochondrial ribosomal protein L57	No	No	No	No	-0.005	0.879	No	Null	0.122319	0.124762	0.119877	-0.128	0.032	No	Null	0.347453	0.411599	0.283307	-0.032	0.506	No	Null	0.0798383	0.0958286	0.063848
1633	ENSMUSG00000021969	Zdhhc20	Zinc finger, DHHC domain containing 20	No	No	No	No	0.208	0.025	No	Null	-3.8947	-3.99886	-3.79055	0.092	0.379	No	Null	-4.21112	-4.25697	-4.16527	n/a	n/a	No	Null	n/a	n/a	n/a
1634	ENSMUSG00000021972	Hmbox1	Homeobox containing 1	No	No	No	No	0.02	0.812	No	Null	-5.56262	-5.57278	-5.55245	0.101	0.131	No	Null	-6.03371	-6.08403	-5.98339	n/a	n/a	No	Null	n/a	n/a	n/a
1635	ENSMUSG00000021973	Micu2	Mitochondrial calcium uptake 2	No	No	No	No	n/a	n/a	No	Null	n/a	n/a	n/a	0.119	0.03	No	Null	-3.23176	-3.29122	-3.1723	0.157	0.066	No	Null	-3.35464	-3.43314	-3.27614
1636	ENSMUSG00000021975	Ints9	Integrator complex subunit 9	No	No	No	No	-0.007	0.833	No	Null	-1.14368	-1.14001	-1.14735	0.004	0.919	No	Null	-2.6381	-2.64031	-2.6359	-0.037	0.068	No	Null	-0.513034	-0.494657	-0.531411
1637	ENSMUSG00000021981	Cab39l	Calcium binding protein 39-like	No	No	No	No	0.032	0.378	No	Null	-0.136724	-0.152859	-0.120589	0.025	0.654	No	Null	-2.0952	-2.10757	-2.08283	0.017	0.825	No	Null	-0.117849	-0.126588	-0.109111
1638	ENSMUSG00000021982	Cdadc1	Cytidine and dCMP deaminase domain containing 1	No	No	No	No	-0.098	0.177	No	Null	-2.0099	-1.96082	-2.05897	-0.11	0.001	No	Null	-1.60944	-1.55427	-1.6646	0.051	0.583	No	Null	-1.85926	-1.88452	-1.83401
1639	ENSMUSG00000021987	Mtmr6	Myotubularin related protein 6	No	No	No	No	0.018	0.812	No	Null	-3.3767	-3.38565	-3.36775	-0.186	0.024	No	Null	-5.61436	-5.52119	-5.70753	0.081	0.102	No	Null	-3.18553	-3.22598	-3.14508
1640	ENSMUSG00000021990	Spata13	Spermatogenesis associated 13	No	No	No	No	n/a	n/a	No	Null	n/a	n/a	n/a	-0.021	0.876	No	Null	-5.1222	-5.11167	-5.13273	n/a	n/a	No	Null	n/a	n/a	n/a
1641	ENSMUSG00000021993	Mipep	Mitochondrial intermediate peptidase	No	No	No	No	-0.026	0.476	No	Null	1.01851	1.03151	1.00551	-0.039	0.235	No	Null	1.91508	1.93452	1.89564	0.13	0.246	No	Null	1.83627	1.77131	1.90124
1642	ENSMUSG00000021996	Esd	Esterase D/formylglutathione hydrolase	No	No	No	No	-0.137	0.108	No	Null	5.17512	5.24363	5.10661	-0.036	0.643	No	Null	4.98509	5.0031	4.96707	0.073	0.543	No	Null	4.89336	4.85699	4.92972
1643	ENSMUSG00000021998	Lcp1	Lymphocyte cytosolic protein 1	No	No	No	No	0.004	0.95	No	Null	5.12948	5.12751	5.13145	0.038	0.364	No	Null	5.25816	5.23932	5.27701	0.079	0.483	No	Null	5.029	4.9896	5.06839
1644	ENSMUSG00000021999	Cpb2	Carboxypeptidase B2 (plasma)	No	No	No	No	-0.165	0.043	No	Null	-1.29719	-1.21472	-1.37965	-0.167	0.258	No	Null	-0.77641	-0.692777	-0.860043	0.066	0.646	No	Null	-1.46918	-1.50234	-1.43602
1645	ENSMUSG00000022000	Zc3h13	Zinc finger CCCH type containing 13	No	No	No	No	-0.158	0.104	No	Null	-1.12502	-1.0458	-1.20423	0.011	0.838	No	Null	0.474022	0.468309	0.479735	-0.046	0.553	No	Null	0.21602	0.239092	0.192948
1646	ENSMUSG00000022003	Slc25a30	Solute carrier family 25, member 30	No	No	No	No	-0.259	0.294	No	Null	-6.06362	-5.93388	-6.19336	0.074	0.534	No	Null	-5.27161	-5.30842	-5.23479	-0.465	0.179	No	Null	-4.84575	-4.61332	-5.07818
1647	ENSMUSG00000022008	Gpalpp1	GPALPP motifs containing 1	No	No	No	No	-0.059	0.248	No	Null	-1.37832	-1.34899	-1.40764	n/a	n/a	No	Null	n/a	n/a	n/a	-0.024	0.801	No	Null	-2.1181	-2.10586	-2.13035
1648	ENSMUSG00000022010	Tsc22d1	TSC22 domain family, member 1	No	No	No	No	-0.155	0.626	No	Null	2.91031	2.98757	2.83305	0.046	0.778	No	Null	2.56147	2.53833	2.5846	0.06	0.847	No	Null	1.61426	1.58417	1.64435
1649	ENSMUSG00000022013	Dnajc15	DnaJ heat shock protein family (Hsp40) member C15	No	No	No	No	n/a	n/a	No	Null	n/a	n/a	n/a	n/a	n/a	No	Null	n/a	n/a	n/a	-0.074	0.014	No	Null	-4.36511	-4.32794	-4.40227
1650	ENSMUSG00000022016	Akap11	A kinase (PRKA) anchor protein 11	No	No	No	No	n/a	n/a	No	Null	n/a	n/a	n/a	n/a	n/a	No	Null	n/a	n/a	n/a	0.08	0.246	No	Null	-3.76113	-3.80099	-3.72128
1651	ENSMUSG00000022019	Tdrd3	Tudor domain containing 3	No	No	No	No	-0.035	0.249	No	Null	-1.66472	-1.64746	-1.68198	-0.106	0.143	No	Null	-2.69878	-2.64602	-2.75153	0.047	0.448	No	Null	-2.15379	-2.17733	-2.13025
1652	ENSMUSG00000022020	Naa16	N(alpha)-acetyltransferase 16, NatA auxiliary subunit	No	No	No	No	0	0.998	No	Null	-0.163358	-0.163425	-0.163291	-0.005	0.911	No	Null	-0.558171	-0.555708	-0.560633	0.023	0.827	No	Null	-1.08992	-1.10155	-1.0783
1653	ENSMUSG00000022022	Mtrf1	Mitochondrial translational release factor 1	No	No	No	No	n/a	n/a	No	Null	n/a	n/a	n/a	0.006	0.792	No	Null	-3.03166	-3.03475	-3.02859	0.058	0.68	No	Null	-4.83648	-4.86532	-4.80765
1654	ENSMUSG00000022023	Wbp4	WW domain binding protein 4	No	No	No	No	0.231	0.021	No	Null	-2.521	-2.6363	-2.4057	-0.271	0.02	Yes	Down	-2.85337	-2.71781	-2.98893	0.108	0.607	No	Null	-2.52324	-2.57718	-2.46931
1655	ENSMUSG00000022024	Sugt1	SGT1, suppressor of G2 allele of SKP1 (S. cerevisiae)	No	No	No	No	-0.007	0.822	No	Null	2.86077	2.86412	2.85741	-0.035	0.243	No	Null	2.86975	2.88734	2.85217	-0.035	0.282	No	Null	3.07087	3.08849	3.05325
1656	ENSMUSG00000022031	Elp3	Elongator acetyltransferase complex subunit 3	No	No	No	No	0.055	0.022	No	Null	-0.438849	-0.466499	-0.4112	-0.016	0.793	No	Null	-0.802118	-0.793945	-0.810292	0.079	0.308	No	Null	-0.431053	-0.47056	-0.391545
1657	ENSMUSG00000022035	Ccdc25	Coiled-coil domain containing 25	No	No	No	No	-0.056	0.221	No	Null	1.20011	1.2279	1.17232	-0.021	0.379	No	Null	2.31913	2.32942	2.30884	-0.131	0.021	No	Null	2.29829	2.36402	2.23256
1658	ENSMUSG00000022037	Clu	Clusterin	No	No	No	No	-0.154	0.116	No	Null	3.18109	3.25786	3.10433	-0.041	0.824	No	Null	3.53231	3.55304	3.51157	-0.007	0.962	No	Null	3.49168	3.49497	3.4884
1659	ENSMUSG00000022040	Ephx2	Epoxide hydrolase 2, cytoplasmic	No	No	No	No	-0.077	0.306	No	Null	7.38793	7.42626	7.34959	-0.138	0.127	No	Null	7.51436	7.58357	7.44516	-0.103	0.338	No	Null	7.46049	7.51217	7.40881
1660	ENSMUSG00000022048	Dpysl2	Dihydropyrimidinase-like 2	No	No	No	No	0.061	0.445	No	Null	3.40225	3.37175	3.43274	0.046	0.298	No	Null	3.67535	3.65236	3.69834	-0.003	0.985	No	Null	3.5591	3.56073	3.55748
1661	ENSMUSG00000022051	Bnip3l	BCL2/adenovirus E1B interacting protein 3-like	No	No	No	No	0.029	0.738	No	Null	-1.62503	-1.63952	-1.61055	0.034	0.62	No	Null	-2.39603	-2.41328	-2.37878	0.073	0.686	No	Null	-3.04144	-3.07797	-3.00491
1662	ENSMUSG00000022052	Ppp2r2a	Protein phosphatase 2, regulatory subunit B, alpha	No	No	No	No	-0.08	0.053	No	Null	1.8645	1.90442	1.82457	-0.044	0.241	No	Null	2.07116	2.09321	2.0491	0.016	0.807	No	Null	1.89702	1.88906	1.90497
1663	ENSMUSG00000022089	Bin3	Bridging integrator 3	No	No	No	No	-0.226	0.096	No	Null	-2.83639	-2.72349	-2.94928	-0.132	0.023	No	Null	-4.9086	-4.84243	-4.97478	-0.043	0.59	No	Null	-4.26667	-4.24516	-4.28818
1664	ENSMUSG00000022091	Sorbs3	Sorbin and SH3 domain containing 3	No	No	No	No	-0.004	0.963	No	Null	1.302	1.30423	1.29978	-0.038	0.441	No	Null	1.24241	1.26153	1.2233	-0.06	0.669	No	Null	1.21793	1.24804	1.18781
1665	ENSMUSG00000022094	Slc39a14	Solute carrier family 39 (zinc transporter), member 14	No	No	No	No	-0.022	0.883	No	Null	1.33104	1.34199	1.32009	0.071	0.391	No	Null	1.48945	1.454	1.5249	0.196	0.076	No	Null	1.46803	1.36978	1.56627
1666	ENSMUSG00000022095	Fam160b2	Family with sequence similarity 160, member B2	No	No	No	No	0.004	0.964	No	Null	-4.33061	-4.33262	-4.3286	0	0.997	No	Null	-4.39324	-4.39306	-4.39342	n/a	n/a	No	Null	n/a	n/a	n/a
1667	ENSMUSG00000022098	Bmp1	Bone morphogenetic protein 1	No	No	No	No	-0.118	0.008	No	Null	-0.413366	-0.35442	-0.472312	-0.035	0.446	No	Null	0.580569	0.598256	0.562882	0.026	0.6	No	Null	0.481705	0.468806	0.494604
1668	ENSMUSG00000022100	Xpo7	Exportin 7	No	No	No	No	-0.031	0.389	No	Null	2.24918	2.26451	2.23385	-0.18	0.485	No	Null	2.01465	2.10444	1.92486	-0.061	0.829	No	Null	1.75035	1.78072	1.71998
1669	ENSMUSG00000022106	Rcbtb2	Regulator of chromosome condensation (RCC1) and BTB (POZ) domain containing protein 2	No	No	No	No	0.005	0.938	No	Null	-2.99906	-3.00169	-2.99644	0.034	0.615	No	Null	-2.5544	-2.5714	-2.53739	0.101	0.16	No	Null	-4.24185	-4.2925	-4.19119
1670	ENSMUSG00000022108	Itm2b	Integral membrane protein 2B	No	No	No	No	0.012	0.882	No	Null	-0.152796	-0.158766	-0.146827	-0.033	0.56	No	Null	-0.191452	-0.174919	-0.207986	0.283	0.118	No	Null	-0.748677	-0.890155	-0.607199
1671	ENSMUSG00000022109	Med4	Mediator complex subunit 4	No	No	No	No	-0.016	0.947	No	Null	-5.4763	-5.46854	-5.48406	n/a	n/a	No	Null	n/a	n/a	n/a	n/a	n/a	No	Null	n/a	n/a	n/a
1672	ENSMUSG00000022110	Sucla2	Succinate-Coenzyme A ligase, ADP-forming, beta subunit	No	No	No	No	-0.071	0.353	No	Null	6.49963	6.53527	6.46398	-0.09	0.099	No	Null	6.7408	6.7857	6.6959	-0.045	0.578	No	Null	6.48787	6.5106	6.46513
1673	ENSMUSG00000022111	Uchl3	Ubiquitin carboxyl-terminal esterase L3 (ubiquitin thiolesterase)	No	No	No	No	-0.078	0.159	No	Null	2.54272	2.58155	2.50388	-0.032	0.586	No	Null	2.38742	2.40367	2.37118	0.196	0.032	No	Null	2.93677	2.83862	3.03493
1674	ENSMUSG00000022119	Rbm26	RNA binding motif protein 26	No	No	No	No	-0.082	0.254	No	Null	0.0344654	0.0757072	-0.00677643	0.003	0.972	No	Null	-0.128804	-0.130057	-0.12755	0.04	0.577	No	Null	-0.416483	-0.436565	-0.396401
1675	ENSMUSG00000022125	Cln5	Ceroid-lipofuscinosis, neuronal 5	No	No	No	No	0.084	0.024	No	Null	-0.559235	-0.601252	-0.517218	0.006	0.92	No	Null	-0.347478	-0.350653	-0.344303	0.123	0.05	No	Null	-1.39567	-1.45715	-1.33419
1676	ENSMUSG00000022131	Gpr180	G protein-coupled receptor 180	No	No	No	No	-0.044	0.601	No	Null	-3.18824	-3.16615	-3.21033	n/a	n/a	No	Null	n/a	n/a	n/a	n/a	n/a	No	Null	n/a	n/a	n/a
1677	ENSMUSG00000022136	Dnajc3	DnaJ heat shock protein family (Hsp40) member C3	No	No	No	No	-0.061	0.479	No	Null	4.78429	4.81474	4.75384	-0.104	0.24	No	Null	4.53226	4.58448	4.48005	-0.201	0.28	No	Null	5.06607	5.1667	4.96543
1678	ENSMUSG00000022139	Mbnl2	Muscleblind like splicing factor 2	No	No	No	No	-0.071	0.508	No	Null	-3.83954	-3.80398	-3.8751	-0.349	0.326	No	Null	-6.74253	-6.5679	-6.91717	-0.131	0.312	No	Null	-4.5677	-4.50216	-4.63325
1679	ENSMUSG00000022141	Nipbl	NIPBL cohesin loading factor	No	No	No	No	-0.227	0.194	No	Null	-1.62798	-1.51471	-1.74124	0.041	0.749	No	Null	-2.97136	-2.99193	-2.95079	0.181	0.162	No	Null	-0.986322	-1.07704	-0.895602
1680	ENSMUSG00000022142	Nup155	Nucleoporin 155	No	No	No	No	-0.058	0.277	No	Null	1.25421	1.28304	1.22538	-0.012	0.754	No	Null	1.01875	1.02489	1.01262	-0.167	0.017	No	Null	1.16617	1.24963	1.08271
1681	ENSMUSG00000022148	Fyb	FYN binding protein	No	No	No	No	-0.109	0.705	No	Null	-7.17978	-7.1255	-7.23407	0.151	0.386	No	Null	-3.04226	-3.11764	-2.96688	0.01	0.969	No	Null	-4.89691	-4.90206	-4.89175
1682	ENSMUSG00000022149	C9	Complement component 9	No	No	No	No	-0.182	0.381	No	Null	0.889882	0.980975	0.79879	-0.037	0.871	No	Null	1.21788	1.23658	1.19918	-0.072	0.824	No	Null	1.08017	1.11607	1.04427
1683	ENSMUSG00000022150	Dab2	Disabled 2, mitogen-responsive phosphoprotein	No	No	No	No	0.037	0.775	No	Null	0.45581	0.437478	0.474141	0.046	0.387	No	Null	0.631932	0.609103	0.654761	-0.075	0.301	No	Null	0.774204	0.811486	0.736922
1684	ENSMUSG00000022151	Ttc33	Tetratricopeptide repeat domain 33	No	No	No	No	n/a	n/a	No	Null	n/a	n/a	n/a	n/a	n/a	No	Null	n/a	n/a	n/a	-0.265	0.124	No	Null	-1.76619	-1.63384	-1.89854
1685	ENSMUSG00000022159	Rab2b	RAB2B, member RAS oncogene family	No	No	No	No	0.006	0.929	No	Null	-3.6581	-3.66106	-3.65515	-0.003	0.968	No	Null	3.50476	3.50614	3.50337	0.14	0.248	No	Null	-4.00109	-4.07099	-3.93119
1686	ENSMUSG00000022160	Mettl3	Methyltransferase like 3	No	No	No	No	n/a	n/a	No	Null	n/a	n/a	n/a	n/a	n/a	No	Null	n/a	n/a	n/a	-0.05	0.145	No	Null	-2.737	-2.71205	-2.76195
1687	ENSMUSG00000022174	Dad1	Defender against cell death 1	No	No	No	No	-0.061	0.379	No	Null	1.60044	1.63086	1.57002	0.044	0.638	No	Null	2.53076	2.5088	2.55271	0.015	0.874	No	Null	2.45402	2.44649	2.46155
1688	ENSMUSG00000022181	C6	Complement component 6	No	No	No	No	-0.11	0.552	No	Null	1.99004	2.04502	1.93507	-0.071	0.659	No	Null	1.7802	1.81555	1.74485	-0.496	0.156	No	Null	1.94488	2.19282	1.69695
1689	ENSMUSG00000022184	Fbxo4	F-box protein 4	No	No	No	No	0.005	0.894	No	Null	-1.18345	-1.1861	-1.1808	-0.014	0.716	No	Null	-1.61718	-1.61012	-1.62425	0.019	0.809	No	Null	-1.59374	-1.60304	-1.58443
1690	ENSMUSG00000022185	Acin1	Apoptotic chromatin condensation inducer 1	No	No	No	No	-0.016	0.746	No	Null	3.13838	3.14638	3.13037	-0.074	0.019	No	Null	2.70527	2.74224	2.66831	-0.046	0.43	No	Null	2.88467	2.90787	2.86146
1691	ENSMUSG00000022186	Oxct1	3-oxoacid CoA transferase 1	No	No	No	No	-0.046	0.683	No	Null	-2.86092	-2.83806	-2.88378	0.02	0.776	No	Null	-2.2783	-2.28827	-2.26832	0.204	0.406	No	Null	-2.35436	-2.45656	-2.25217
1692	ENSMUSG00000022193	Psmb5	Proteasome (prosome, macropain) subunit, beta type 5	No	No	No	No	-0.092	0.284	No	Null	3.43191	3.47783	3.386	-0.156	0.198	No	Null	3.19646	3.2743	3.11862	0.072	0.489	No	Null	3.29647	3.26057	3.33237
1693	ENSMUSG00000022194	Pabpn1	Poly(A) binding protein, nuclear 1	No	No	No	No	-0.051	0.417	No	Null	1.67877	1.70404	1.6535	-0.071	0.056	No	Null	2.16763	2.20331	2.13194	-0.02	0.455	No	Null	1.50107	1.51083	1.49132
1694	ENSMUSG00000022197	Pdzd2	PDZ domain containing 2	No	No	No	No	n/a	n/a	No	Null	n/a	n/a	n/a	-0.013	0.874	No	Null	-1.46725	-1.4609	-1.47361	n/a	n/a	No	Null	n/a	n/a	n/a
1695	ENSMUSG00000022200	Golph3	Golgi phosphoprotein 3	No	No	No	No	-0.048	0.22	No	Null	2.47779	2.50166	2.45392	-0.026	0.359	No	Null	2.34392	2.35678	2.33106	0.039	0.484	No	Null	1.90908	1.88938	1.92878
1696	ENSMUSG00000022201	Zfr	Zinc finger RNA binding protein	No	No	No	No	-0.095	0.253	No	Null	0.231389	0.279119	0.183659	0.029	0.679	No	Null	1.03314	1.01846	1.04783	0.107	0.087	No	Null	-0.278523	-0.332196	-0.224849
1697	ENSMUSG00000022204	Ngdn	Neuroguidin, EIF4E binding protein	No	No	No	No	n/a	n/a	No	Null	n/a	n/a	n/a	n/a	n/a	No	Null	n/a	n/a	n/a	-0.041	0.658	No	Null	-4.9757	-4.9554	-4.99601
1698	ENSMUSG00000022205	Sub1	SUB1 homolog (S. cerevisiae)	No	No	No	No	-0.038	0.514	No	Null	1.5495	1.56874	1.53025	0.036	0.345	No	Null	2.02467	2.00664	2.0427	0.022	0.718	No	Null	1.52025	1.50932	1.53119
1699	ENSMUSG00000022210	Dhrs4	Dehydrogenase/reductase (SDR family) member 4	No	No	No	No	-0.17	0.002	No	Null	6.31001	6.39503	6.22499	-0.064	0.551	No	Null	5.89037	5.92252	5.85822	0.124	0.416	No	Null	6.13166	6.06953	6.19379
1700	ENSMUSG00000022214	Dcaf11	DDB1 and CUL4 associated factor 11	No	No	No	No	-0.065	0.114	No	Null	0.928414	0.96116	0.895669	0.024	0.715	No	Null	1.25477	1.24302	1.26653	0.039	0.62	No	Null	1.34171	1.32224	1.36118
1701	ENSMUSG00000022216	Psme1	Proteasome (prosome, macropain) activator subunit 1 (PA28 alpha)	No	No	No	No	-0.048	0.271	No	Null	5.32418	5.34834	5.30001	0.029	0.624	No	Null	5.43	5.41559	5.44441	-0.073	0.433	No	Null	5.27491	5.31117	5.23865
1702	ENSMUSG00000022217	Emc9	ER membrane protein complex subunit 9	No	No	No	No	-0.136	0.099	No	Null	-3.15567	-3.08756	-3.22377	0.038	0.615	No	Null	-3.62003	-3.63926	-3.60081	-0.003	0.983	No	Null	-3.89486	-3.89345	-3.89627
1703	ENSMUSG00000022218	Tgm1	Transglutaminase 1, K polypeptide	No	No	No	No	0.246	0.013	No	Null	2.76564	2.64271	2.88857	0.254	0.009	Yes	Up	2.90855	2.7814	3.0357	-0.127	0.491	No	Null	1.869	1.93236	1.80564
1704	ENSMUSG00000022219	Cideb	Cell death-inducing DNA fragmentation factor, alpha subunit-like effector B	No	No	No	No	0.026	0.774	No	Null	0.153309	0.140482	0.166137	0.128	0.022	No	Null	0.475883	0.411747	0.54002	-0.04	0.611	No	Null	0.211807	0.231737	0.191876
1705	ENSMUSG00000022221	Ripk3	Receptor-interacting serine-threonine kinase 3	No	No	No	No	0.107	0.317	No	Null	-5.26459	-5.31793	-5.21125	0.149	0.272	No	Null	-7.30131	-7.37583	-7.2268	0.083	0.406	No	Null	-5.73715	-5.77889	-5.69541
1706	ENSMUSG00000022223	Sdr39u1	Short chain dehydrogenase/reductase family 39U, member 1	No	No	No	No	0.037	0.589	No	Null	0.399177	0.380457	0.417896	-0.073	0.284	No	Null	-0.0924526	-0.0561081	-0.128797	0.128	0.324	No	Null	-0.0562513	-0.120279	0.00777672
1707	ENSMUSG00000022228	Zscan26	Zinc finger and SCAN domain containing 26	No	No	No	No	n/a	n/a	No	Null	n/a	n/a	n/a	0.122	0.663	No	Null	-6.11157	-6.17271	-6.05044	0.232	0.235	No	Null	-3.90657	-4.02246	-3.79068
1708	ENSMUSG00000022234	Cct5	Chaperonin containing Tcp1, subunit 5 (epsilon)	No	No	No	No	-0.03	0.438	No	Null	5.41454	5.42948	5.3996	-0.01	0.831	No	Null	5.89371	5.89861	5.88882	-0.043	0.519	No	Null	5.32939	5.35099	5.30778
1709	ENSMUSG00000022235	Cmbl	Carboxymethylenebutenolidase-like (Pseudomonas)	No	No	No	No	-0.208	0.102	No	Null	5.20781	5.31174	5.10388	-0.035	0.775	No	Null	5.26871	5.28604	5.25137	0.035	0.863	No	Null	5.23805	5.22059	5.25551
1710	ENSMUSG00000022241	Tars	Threonyl-tRNA synthetase	No	No	No	No	-0.112	0.125	No	Null	5.49619	5.55206	5.44032	-0.009	0.641	No	Null	5.73421	5.73862	5.7298	0.015	0.85	No	Null	5.7475	5.74022	5.75479
1711	ENSMUSG00000022244	Amacr	Alpha-methylacyl-CoA racemase	No	No	No	No	-0.116	0.074	No	Null	5.59188	5.6501	5.53366	-0.05	0.228	No	Null	5.74075	5.76552	5.71598	-0.172	0.042	No	Null	5.38027	5.46609	5.29445
1712	ENSMUSG00000022246	Rai14	Retinoic acid induced 14	No	No	No	No	0.004	0.945	No	Null	3.11553	3.11335	3.11772	0.024	0.41	No	Null	3.39538	3.38361	3.40715	0.002	0.943	No	Null	3.53727	3.53645	3.53809
1713	ENSMUSG00000022247	Brix1	BRX1, biogenesis of ribosomes	No	No	No	No	-0.105	0.178	No	Null	-0.849707	-0.797096	-0.902318	0.051	0.637	No	Null	-0.479185	-0.504561	-0.453809	-0.041	0.749	No	Null	-0.772543	-0.752116	-0.792971
1714	ENSMUSG00000022253	Nadk2	NAD kinase 2, mitochondrial	No	No	No	No	-0.076	0.13	No	Null	4.30402	4.34179	4.26625	-0.046	0.209	No	Null	4.56606	4.58881	4.5433	-0.022	0.798	No	Null	4.21008	4.22099	4.19917
1715	ENSMUSG00000022255	Mtdh	Metadherin	No	No	No	No	-0.065	0.437	No	Null	3.77555	3.8078	3.74329	0.06	0.354	No	Null	3.86698	3.83712	3.89684	0.056	0.713	No	Null	3.8982	3.87016	3.92625
1716	ENSMUSG00000022261	Sdc2	Syndecan 2	No	No	No	No	0.059	0.575	No	Null	-1.92625	-1.95563	-1.89687	n/a	n/a	No	Null	n/a	n/a	n/a	n/a	n/a	No	Null	n/a	n/a	n/a
1717	ENSMUSG00000022263	Trio	Triple functional domain (PTPRF interacting)	No	No	No	No	n/a	n/a	No	Null	n/a	n/a	n/a	0.122	0.021	No	Null	-3.23245	-3.29353	-3.17138	-0.081	0.382	No	Null	-1.65129	-1.61094	-1.69165
1718	ENSMUSG00000022272	Myo10	Myosin X	No	No	No	No	-0.337	0.164	No	Null	-0.562665	-0.394316	-0.731014	-0.001	0.988	No	Null	-3.92327	-3.92283	-3.9237	-0.278	0.441	No	Null	0.245044	0.383973	0.106115
1719	ENSMUSG00000022283	Pabpc1	Poly(A) binding protein, cytoplasmic 1	No	No	No	No	-0.06	0.221	No	Null	6.29756	6.32754	6.26758	-0.094	0.054	No	Null	6.43216	6.47923	6.38509	-0.145	0.002	No	Null	6.00933	6.08188	5.93678
1720	ENSMUSG00000022285	Ywhaz	Tyrosine 3-monooxygenase/tryptophan 5-monooxygenase activation protein, zeta polypeptide	No	No	No	No	-0.027	0.485	No	Null	5.60356	5.61693	5.59019	-0.031	0.316	No	Null	6.07282	6.08849	6.05714	0.013	0.863	No	Null	5.80963	5.80323	5.81603
1721	ENSMUSG00000022295	Atp6v1c1	ATPase, H+ transporting, lysosomal V1 subunit C1	No	No	No	No	0.019	0.7	No	Null	2.28133	2.27201	2.29065	-0.017	0.497	No	Null	1.5453	1.55388	1.53672	0.032	0.68	No	Null	1.87925	1.86307	1.89543
1722	ENSMUSG00000022299	Slc25a32	Solute carrier family 25, member 32	No	No	No	No	0.093	0.24	No	Null	-3.99657	-4.04285	-3.95029	-0.044	0.517	No	Null	-4.61288	-4.59096	-4.63481	0.112	0.304	No	Null	-3.96188	-4.01804	-3.90571
1723	ENSMUSG00000022300	Dcaf13	DDB1 and CUL4 associated factor 13	No	No	No	No	n/a	n/a	No	Null	n/a	n/a	n/a	-0.09	0.232	No	Null	-5.782	-5.73684	-5.82716	n/a	n/a	No	Null	n/a	n/a	n/a
1724	ENSMUSG00000022304	Dpys	Dihydropyrimidinase	No	No	No	No	0.016	0.902	No	Null	6.36824	6.36044	6.37604	-0.022	0.838	No	Null	6.50998	6.52117	6.4988	-0.023	0.894	No	Null	6.48183	6.49351	6.47014
1725	ENSMUSG00000022307	Oxr1	Oxidation resistance 1	No	No	No	No	-0.087	0.026	No	Null	1.38842	1.4318	1.34504	-0.029	0.434	No	Null	1.54025	1.55458	1.52593	-0.051	0.269	No	Null	1.03928	1.06472	1.01385
1726	ENSMUSG00000022312	Eif3h	Eukaryotic translation initiation factor 3, subunit H	No	No	No	No	-0.026	0.383	No	Null	3.73172	3.74449	3.71896	-0.118	0.056	No	Null	3.77364	3.83249	3.71479	-0.088	0.145	No	Null	3.59693	3.64084	3.55303
1727	ENSMUSG00000022314	Rad21	RAD21 cohesin complex component	No	No	No	No	-0.021	0.85	No	Null	-0.443733	-0.433	-0.454467	0.048	0.543	No	Null	-1.72772	-1.75182	-1.70361	-0.002	0.968	No	Null	-0.765846	-0.764919	-0.766772
1728	ENSMUSG00000022324	Matn2	Matrilin 2	No	No	No	No	n/a	n/a	No	Null	n/a	n/a	n/a	-0.022	0.913	No	Null	-6.00611	-5.99534	-6.01688	n/a	n/a	No	Null	n/a	n/a	n/a
1729	ENSMUSG00000022325	Pop1	Processing of precursor 1, ribonuclease P/MRP family, (S. cerevisiae)	No	No	No	No	0.238	0.002	No	Null	-2.11716	-2.23609	-1.99824	0.173	0.189	No	Null	-5.90866	-5.99516	-5.82217	0.139	0.415	No	Null	-0.432583	-0.502222	-0.362944
1730	ENSMUSG00000022329	Stk3	Serine/threonine kinase 3	No	No	No	No	0.018	0.669	No	Null	-0.365158	-0.373962	-0.356355	0.008	0.844	No	Null	-0.849411	-0.85336	-0.845462	0.048	0.252	No	Null	-2.24536	-2.26935	-2.22137
1731	ENSMUSG00000022332	Khdrbs3	KH domain containing, RNA binding, signal transduction associated 3	No	No	No	No	n/a	n/a	No	Null	n/a	n/a	n/a	n/a	n/a	No	Null	n/a	n/a	n/a	0.155	0.217	No	Null	-1.59357	-1.67116	-1.51598
1732	ENSMUSG00000022336	Eif3e	Eukaryotic translation initiation factor 3, subunit E	No	No	No	No	-0.087	0.081	No	Null	3.82304	3.86667	3.7794	-0.064	0.226	No	Null	4.0336	4.06569	4.0015	-0.055	0.184	No	Null	3.84221	3.86975	3.81467
1733	ENSMUSG00000022337	Emc2	ER membrane protein complex subunit 2	No	No	No	No	-0.116	0.021	No	Null	0.746254	0.804208	0.6883	-0.006	0.873	No	Null	1.05128	1.05424	1.04833	0.091	0.191	No	Null	1.86936	1.82396	1.91476
1734	ENSMUSG00000022338	Eny2	ENY2 transcription and export complex 2 subunit	No	No	No	No	-0.045	0.377	No	Null	1.90212	1.92456	1.87968	-0.105	0.001	No	Null	0.401988	0.454585	0.349392	-0.079	0.292	No	Null	1.4705	1.51004	1.43097
1735	ENSMUSG00000022339	Ebag9	Estrogen receptor-binding fragment-associated gene 9	No	No	No	No	0	0.996	No	Null	-3.72546	-3.72561	-3.72532	0.027	0.702	No	Null	-4.86494	-4.87846	-4.85142	0.111	0.198	No	Null	-3.59422	-3.64979	-3.53866
1736	ENSMUSG00000022351	Sqle	Squalene epoxidase	No	No	No	No	0.26	0.14	No	Null	0.629759	0.499842	0.759675	-0.001	0.996	No	Null	0.0371906	0.0375553	0.0368259	0.408	0.427	No	Null	-4.30738	-4.51117	-4.10359
1737	ENSMUSG00000022353	Mtss1	Metastasis suppressor 1	No	No	No	No	0.003	0.959	No	Null	0.231413	0.23014	0.232687	0.035	0.449	No	Null	0.861831	0.844172	0.879491	0.16	0.31	No	Null	1.01737	0.937421	1.09733
1738	ENSMUSG00000022354	Ndufb9	NADH:ubiquinone oxidoreductase subunit B9	No	No	No	No	-0.084	0.151	No	Null	2.73749	2.77957	2.6954	-0.095	0.254	No	Null	2.93822	2.98557	2.89087	-0.031	0.854	No	Null	2.45369	2.46932	2.43806
1739	ENSMUSG00000022361	Zhx1	Zinc fingers and homeoboxes 1	No	No	No	No	-0.05	0.463	No	Null	-2.02772	-2.00269	-2.05274	-0.035	0.21	No	Null	-1.64538	-1.62781	-1.66294	0.03	0.724	No	Null	-3.29683	-3.31182	-3.28183
1740	ENSMUSG00000022365	Derl1	Der1-like domain family, member 1	No	No	No	No	-0.035	0.497	No	Null	-0.800632	-0.783276	-0.817987	0.064	0.254	No	Null	-0.188315	-0.220528	-0.156102	0.131	0.08	No	Null	-1.69048	-1.75611	-1.62485
1741	ENSMUSG00000022370	Mrpl13	Mitochondrial ribosomal protein L13	No	No	No	No	-0.01	0.685	No	Null	1.26721	1.27229	1.26213	-0.046	0.216	No	Null	1.33675	1.35981	1.31369	0.006	0.855	No	Null	0.233054	0.230051	0.236057
1742	ENSMUSG00000022371	Col14a1	Collagen, type XIV, alpha 1	No	No	No	No	0.194	0.232	No	Null	3.856	3.75895	3.95304	0.06	0.7	No	Null	3.4714	3.44128	3.50151	0.315	0.44	No	Null	4.75474	4.59739	4.91209
1743	ENSMUSG00000022377	Asap1	ArfGAP with SH3 domain, ankyrin repeat and PH domain1	No	No	No	No	0	0.987	No	Null	-1.4135	-1.41328	-1.41373	0.039	0.117	No	Null	-1.87286	-1.89243	-1.85328	0.099	0.197	No	Null	-0.692031	-0.741385	-0.642676
1744	ENSMUSG00000022378	Fam49b	Family with sequence similarity 49, member B	No	No	No	No	0.042	0.678	No	Null	-0.10706	-0.128188	-0.0859325	0.033	0.688	No	Null	-0.351241	-0.367581	-0.334901	-0.006	0.967	No	Null	0.444317	0.447194	0.44144
1745	ENSMUSG00000022383	Ppara	Peroxisome proliferator activated receptor alpha	No	No	No	No	n/a	n/a	No	Null	n/a	n/a	n/a	n/a	n/a	No	Null	n/a	n/a	n/a	0.117	0.649	No	Null	-1.86573	-1.92415	-1.8073
1746	ENSMUSG00000022386	Trmu	TRNA 5-methylaminomethyl-2-thiouridylate methyltransferase	No	No	No	No	0	0.998	No	Null	-0.570335	-0.570365	-0.570306	-0.021	0.544	No	Null	-0.206388	-0.195687	-0.21709	-0.014	0.746	No	Null	0.0304893	0.037278	0.0237007
1747	ENSMUSG00000022390	Zc3h7b	Zinc finger CCCH type containing 7B	No	No	No	No	-0.191	0.144	No	Null	-1.62439	-1.52911	-1.71968	-0.135	0.046	No	Null	-1.54921	-1.48165	-1.61676	-0.118	0.043	No	Null	-1.2988	-1.23958	-1.35801
1748	ENSMUSG00000022391	Rangap1	RAN GTPase activating protein 1	No	No	No	No	0.016	0.733	No	Null	2.07089	2.06297	2.07881	-0.018	0.685	No	Null	2.59501	2.6041	2.58592	-0.185	0	No	Null	1.97264	2.06493	1.88034
1749	ENSMUSG00000022400	Rbx1	Ring-box 1	No	No	No	No	-0.07	0.235	No	Null	0.537657	0.572617	0.502698	-0.113	0.001	No	Null	1.31128	1.36792	1.25464	-0.013	0.85	No	Null	1.08136	1.08808	1.07463
1750	ENSMUSG00000022401	Xpnpep3	X-prolyl aminopeptidase 3, mitochondrial	No	No	No	No	-0.072	0.121	No	Null	0.692245	0.728476	0.656014	-0.047	0.244	No	Null	0.425619	0.449213	0.402025	-0.136	0.064	No	Null	-0.105148	-0.0372589	-0.173036
1751	ENSMUSG00000022403	St13	Suppression of tumorigenicity 13	No	No	No	No	-0.184	0.006	No	Null	4.90403	4.99623	4.81183	-0.149	0.02	No	Null	5.03166	5.10628	4.95704	-0.133	0.206	No	Null	4.98871	5.05515	4.92227
1752	ENSMUSG00000022404	Slc25a17	Solute carrier family 25 (mitochondrial carrier, peroxisomal membrane protein), member 17	No	No	No	No	-0.032	0.666	No	Null	-4.55592	-4.54013	-4.5717	0.071	0.4	No	Null	-4.33348	-4.36881	-4.29814	0.179	0.19	No	Null	-1.77246	-1.86197	-1.68294
1753	ENSMUSG00000022407	Adsl	Adenylosuccinate lyase	No	No	No	No	-0.025	0.307	No	Null	2.26098	2.27353	2.24842	-0.028	0.315	No	Null	3.02614	3.04022	3.01205	-0.044	0.118	No	Null	2.65299	2.67502	2.63097
1754	ENSMUSG00000022412	Mief1	Mitochondrial elongation factor 1	No	No	No	No	0.01	0.846	No	Null	-1.0226	-1.02763	-1.01756	-0.061	0.218	No	Null	-3.38488	-3.35427	-3.41549	0.042	0.657	No	Null	-3.14877	-3.17001	-3.12752
1755	ENSMUSG00000022414	Tab1	TGF-beta activated kinase 1/MAP3K7 binding protein 1	No	No	No	No	0.009	0.793	No	Null	-2.65061	-2.65516	-2.64606	-0.159	0.067	No	Null	-3.93385	-3.85415	-4.01355	-0.131	0.062	No	Null	-3.74082	-3.67551	-3.80612
1756	ENSMUSG00000022419	Deptor	DEP domain containing MTOR-interacting protein	No	No	No	No	-0.031	0.52	No	Null	1.51191	1.52764	1.49618	-0.045	0.374	No	Null	1.93397	1.95645	1.91148	-0.052	0.342	No	Null	1.62274	1.64897	1.5965
1757	ENSMUSG00000022425	Enpp2	Ectonucleotide pyrophosphatase/phosphodiesterase 2	No	No	No	No	-0.024	0.921	No	Null	-7.72604	-7.71393	-7.73816	-0.033	0.849	No	Null	-7.47582	-7.45913	-7.49251	0.078	0.56	No	Null	-5.19986	-5.23904	-5.16069
1758	ENSMUSG00000022427	Tomm22	Translocase of outer mitochondrial membrane 22	No	No	No	No	0.046	0.438	No	Null	0.478099	0.455292	0.500906	-0.004	0.918	No	Null	0.663647	0.665525	0.66177	0.041	0.564	No	Null	0.159635	0.139283	0.179986
1759	ENSMUSG00000022433	Csnk1e	Casein kinase 1, epsilon	No	No	No	No	0.017	0.661	No	Null	-0.569716	-0.578148	-0.561284	0.042	0.538	No	Null	-1.12617	-1.14726	-1.10509	0.015	0.81	No	Null	-0.497915	-0.505607	-0.490222
1760	ENSMUSG00000022437	Samm50	SAMM50 sorting and assembly machinery component	No	No	No	No	-0.039	0.573	No	Null	3.27561	3.29486	3.25636	-0.012	0.827	No	Null	3.34361	3.34981	3.33742	0.103	0.452	No	Null	2.76417	2.71269	2.81565
1761	ENSMUSG00000022438	Parvb	Parvin, beta	No	No	No	No	-0.003	0.964	No	Null	1.05591	1.05758	1.05424	0.016	0.511	No	Null	0.594076	0.585884	0.602268	-0.252	0.075	Yes	Down	0.818971	0.944962	0.692979
1762	ENSMUSG00000022443	Myh9	Myosin, heavy polypeptide 9, non-muscle	No	No	No	No	0.104	0.224	No	Null	7.65074	7.59876	7.70272	-0.018	0.774	No	Null	7.57905	7.58788	7.57023	0.109	0.314	No	Null	7.6523	7.59796	7.70665
1763	ENSMUSG00000022445	Cyp2d26	Cytochrome P450, family 2, subfamily d, polypeptide 26	No	No	No	No	-0.06	0.523	No	Null	5.69392	5.72408	5.66375	0.09	0.441	No	Null	6.09209	6.04687	6.13732	0.12	0.139	No	Null	5.91259	5.8528	5.97238
1764	ENSMUSG00000022450	Ndufa6	NADH:ubiquinone oxidoreductase subunit A6	No	No	No	No	-0.074	0.164	No	Null	2.74278	2.78002	2.70555	-0.144	0.007	No	Null	2.72001	2.79187	2.64814	0.019	0.837	No	Null	2.59062	2.58116	2.60007
1765	ENSMUSG00000022451	Twf1	Twinfilin actin binding protein 1	No	No	No	No	-0.001	0.968	No	Null	3.16448	3.16501	3.16395	-0.01	0.616	No	Null	2.97814	2.98314	2.97314	-0.016	0.806	No	Null	3.25361	3.2616	3.24562
1766	ENSMUSG00000022453	Naga	N-acetyl galactosaminidase, alpha	No	No	No	No	0.135	0.077	No	Null	3.58977	3.52218	3.65735	-0.066	0.314	No	Null	3.32874	3.36164	3.29584	-0.102	0.483	No	Null	2.85054	2.90161	2.79946
1767	ENSMUSG00000022462	Slc38a2	Solute carrier family 38, member 2	No	No	No	No	n/a	n/a	No	Null	n/a	n/a	n/a	n/a	n/a	No	Null	n/a	n/a	n/a	0.184	0.241	No	Null	-3.37173	-3.46354	-3.27993
1768	ENSMUSG00000022463	Srebf2	Sterol regulatory element binding factor 2	No	No	No	No	n/a	n/a	No	Null	n/a	n/a	n/a	-0.091	0.235	No	Null	-3.91411	-3.86885	-3.95938	n/a	n/a	No	Null	n/a	n/a	n/a
1769	ENSMUSG00000022464	Slc38a4	Solute carrier family 38, member 4	No	No	No	No	0.069	0.829	No	Null	1.68122	1.64678	1.71566	-0.018	0.824	No	Null	0.814297	0.823264	0.80533	0.261	0.504	No	Null	0.841426	0.710715	0.972137
1770	ENSMUSG00000022466	Rpap3	RNA polymerase II associated protein 3	No	No	No	No	0.078	0.272	No	Null	-0.509044	-0.548005	-0.470084	-0.022	0.589	No	Null	-0.492616	-0.481857	-0.503376	-0.045	0.579	No	Null	-0.989459	-0.967015	-1.0119
1771	ENSMUSG00000022471	Xrcc6	X-ray repair complementing defective repair in Chinese hamster cells 6	No	No	No	No	0.211	0.041	No	Null	0.698981	0.593398	0.804564	0.013	0.869	No	Null	1.06059	1.05407	1.0671	0.128	0.379	No	Null	1.47506	1.41098	1.53915
1772	ENSMUSG00000022477	Aco2	Aconitase 2, mitochondrial	No	No	No	No	-0.02	0.792	No	Null	6.60845	6.61859	6.59832	-0.133	0.028	No	Null	6.3911	6.45755	6.32465	-0.025	0.808	No	Null	6.28663	6.29926	6.27399
1773	ENSMUSG00000022488	Nckap1l	NCK associated protein 1 like	No	No	No	No	0.015	0.887	No	Null	-4.52673	-4.53439	-4.51906	0.167	0.045	No	Null	-2.13627	-2.21981	-2.05272	n/a	n/a	No	Null	n/a	n/a	n/a
1774	ENSMUSG00000022498	Txndc11	Thioredoxin domain containing 11	No	No	No	No	-0.023	0.766	No	Null	-1.71467	-1.7031	-1.72623	-0.031	0.674	No	Null	-1.25156	-1.23599	-1.26713	-0.093	0.647	No	Null	-1.64363	-1.59716	-1.6901
1775	ENSMUSG00000022503	Nubp1	Nucleotide binding protein 1	No	No	No	No	-0.105	0.012	No	Null	-0.95837	-0.905672	-1.01107	-0.078	0.063	No	Null	-0.871078	-0.832038	-0.910117	-0.026	0.488	No	Null	-0.420724	-0.407771	-0.433676
1776	ENSMUSG00000022505	Emp2	Epithelial membrane protein 2	No	No	No	No	0.348	0.027	Yes	Up	-2.97007	-3.14413	-2.796	0.187	0.35	No	Null	-3.41996	-3.51323	-3.3267	0.268	0.603	No	Null	-2.22826	-2.36206	-2.09446
1777	ENSMUSG00000022512	Cldn1	Claudin 1	No	No	No	No	0.092	0.189	No	Null	-2.9136	-2.95951	-2.86769	0.011	0.894	No	Null	-3.08131	-3.08682	-3.0758	0.132	0.277	No	Null	-3.58342	-3.64945	-3.51738
1778	ENSMUSG00000022514	Il1rap	Interleukin 1 receptor accessory protein	No	No	No	No	0.027	0.81	No	Null	1.05216	1.03869	1.06563	-0.107	0.607	No	Null	1.11933	1.17264	1.06602	0.047	0.818	No	Null	1.06425	1.04052	1.08799
1779	ENSMUSG00000022516	Nudt16l1	Nudix (nucleoside diphosphate linked moiety X)-type motif 16-like 1	No	No	No	No	0.053	0.384	No	Null	-3.85272	-3.87905	-3.82638	-0.176	0.007	No	Null	-2.25564	-2.16788	-2.34341	0.009	0.932	No	Null	-2.54346	-2.54787	-2.53904
1780	ENSMUSG00000022517	Mgrn1	Mahogunin, ring finger 1	No	No	No	No	0.089	0.243	No	Null	-3.57526	-3.61981	-3.5307	0.044	0.414	No	Null	-3.0139	-3.03591	-2.99188	-0.16	0.069	No	Null	-2.92091	-2.84072	-3.00109
1781	ENSMUSG00000022521	Crebbp	CREB binding protein	No	No	No	No	0.005	0.955	No	Null	-3.4183	-3.42101	-3.41559	-0.113	0.193	No	Null	-0.353084	-0.296442	-0.409726	-0.064	0.179	No	Null	-2.45157	-2.41938	-2.48375
1782	ENSMUSG00000022536	Glyr1	Glyoxylate reductase 1 homolog (Arabidopsis)	No	No	No	No	-0.143	0.373	No	Null	-1.25446	-1.18282	-1.32609	0.07	0.71	No	Null	-0.0537453	-0.0888985	-0.0185921	0.098	0.23	No	Null	-0.381323	-0.430447	-0.332198
1783	ENSMUSG00000022538	Lsg1	Large 60S subunit nuclear export GTPase 1	No	No	No	No	-0.045	0.278	No	Null	-0.51963	-0.497224	-0.542037	-0.04	0.555	No	Null	-0.563807	-0.543577	-0.584036	-0.123	0.2	No	Null	-0.230142	-0.168711	-0.291573
1784	ENSMUSG00000022540	Rogdi	Rogdi homolog	No	No	No	No	-0.152	0.047	No	Null	-5.53917	-5.4632	-5.61513	-0.096	0.348	No	Null	-6.38937	-6.34138	-6.43735	-0.009	0.957	No	Null	-5.54866	-5.54434	-5.55297
1785	ENSMUSG00000022546	Gpt	Glutamic pyruvic transaminase, soluble	No	No	No	No	-0.117	0.012	No	Null	5.42778	5.48611	5.36945	-0.083	0.175	No	Null	5.33711	5.37837	5.29585	-0.012	0.894	No	Null	5.43044	5.43633	5.42455
1786	ENSMUSG00000022550	Adck5	AarF domain containing kinase 5	No	No	No	No	0.083	0.234	No	Null	-0.198894	-0.240449	-0.157339	-0.02	0.646	No	Null	0.188707	0.198673	0.178741	-0.163	0.038	No	Null	-0.408869	-0.327435	-0.490303
1787	ENSMUSG00000022551	Cyc1	Cytochrome c-1	No	No	No	No	-0.091	0.109	No	Null	5.54293	5.58837	5.49749	-0.064	0.257	No	Null	5.38225	5.41426	5.35025	-0.065	0.392	No	Null	5.44657	5.47929	5.41384
1788	ENSMUSG00000022552	Sharpin	SHANK-associated RH domain interacting protein	No	No	No	No	-0.119	0.058	No	Null	-3.1967	-3.13734	-3.25606	n/a	n/a	No	Null	n/a	n/a	n/a	0.014	0.907	No	Null	-6.09273	-6.09956	-6.08589
1789	ENSMUSG00000022554	Hgh1	HGH1 homolog	No	No	No	No	-0.11	0.03	No	Null	-3.41096	-3.35595	-3.46597	-0.032	0.839	No	Null	-2.49902	-2.48322	-2.51482	-0.215	0.006	No	Null	-3.44374	-3.33613	-3.55135
1790	ENSMUSG00000022555	Dgat1	Diacylglycerol O-acyltransferase 1	No	No	No	No	-0.064	0.342	No	Null	-1.65391	-1.62191	-1.6859	-0.078	0.139	No	Null	-1.17003	-1.13083	-1.20923	-0.022	0.806	No	Null	-1.07984	-1.06865	-1.09102
1791	ENSMUSG00000022556	Hsf1	Heat shock factor 1	No	No	No	No	n/a	n/a	No	Null	n/a	n/a	n/a	-0.212	0.744	No	Null	-0.565726	-0.459721	-0.671732	n/a	n/a	No	Null	n/a	n/a	n/a
1792	ENSMUSG00000022557	Bop1	Block of proliferation 1	No	No	No	No	-0.03	0.529	No	Null	-2.87728	-2.86207	-2.8925	-0.108	0.011	No	Null	-0.960637	-0.906758	-1.01452	-0.079	0.421	No	Null	-4.14454	-4.10497	-4.18411
1793	ENSMUSG00000022558	Mroh1	Maestro heat-like repeat family member 1	No	No	No	No	-0.145	0.07	No	Null	-2.66201	-2.58964	-2.73438	-0.145	0.165	No	Null	-0.768419	-0.69582	-0.841018	-0.151	0.232	No	Null	-2.80034	-2.72494	-2.87574
1794	ENSMUSG00000022561	Gpaa1	GPI anchor attachment protein 1	No	No	No	No	-0.035	0.624	No	Null	-4.57515	-4.55761	-4.59269	0.027	0.591	No	Null	-4.01468	-4.02832	-4.00105	0.068	0.192	No	Null	-1.53776	-1.57156	-1.50396
1795	ENSMUSG00000022562	Oplah	5-oxoprolinase (ATP-hydrolysing)	No	No	No	No	-0.102	0.12	No	Null	5.40237	5.45358	5.35117	-0.067	0.11	No	Null	5.56895	5.60238	5.53551	-0.037	0.701	No	Null	5.40061	5.41918	5.38204
1796	ENSMUSG00000022565	Plec	Plectin	No	No	No	No	-0.074	0.047	No	Null	6.82882	6.86603	6.79161	-0.047	0.226	No	Null	6.63921	6.66281	6.6156	0.056	0.359	No	Null	6.59581	6.56789	6.62374
1797	ENSMUSG00000022568	Scrib	Scribbled planar cell polarity	No	No	No	No	0.039	0.515	No	Null	0.613324	0.593883	0.632764	0.035	0.45	No	Null	0.522438	0.505156	0.539721	0.057	0.444	No	Null	0.658775	0.630224	0.687326
1798	ENSMUSG00000022570	Tsta3	Tissue specific transplantation antigen P35B	No	No	No	No	0.004	0.907	No	Null	2.14875	2.1469	2.15059	-0.016	0.414	No	Null	1.97373	1.98157	1.96588	0.005	0.874	No	Null	1.91827	1.91583	1.9207
1799	ENSMUSG00000022571	Pycrl	Pyrroline-5-carboxylate reductase-like	No	No	No	No	-0.104	0.02	No	Null	2.54759	2.59936	2.49582	-0.077	0.066	No	Null	3.19611	3.23445	3.15778	-0.031	0.48	No	Null	2.1435	2.15886	2.12814
1800	ENSMUSG00000022574	Naprt	Nicotinate phosphoribosyltransferase	No	No	No	No	-0.009	0.868	No	Null	4.89614	4.90054	4.89174	0.022	0.392	No	Null	4.80688	4.79573	4.81802	0.02	0.758	No	Null	5.26432	5.25439	5.27424
1801	ENSMUSG00000022579	Gpihbp1	GPI-anchored HDL-binding protein 1	No	No	No	No	n/a	n/a	No	Null	n/a	n/a	n/a	0.251	0.042	Yes	Up	-2.6378	-2.76334	-2.51226	0.225	0.19	No	Null	-2.11837	-2.23097	-2.00576
1802	ENSMUSG00000022607	Ptk2	PTK2 protein tyrosine kinase 2	No	No	No	No	-0.023	0.854	No	Null	1.93796	1.94971	1.92621	-0.036	0.409	No	Null	2.18964	2.20762	2.17167	-0.095	0.393	No	Null	2.38086	2.42813	2.3336
1803	ENSMUSG00000022610	Mapk12	Mitogen-activated protein kinase 12	No	No	No	No	-0.201	0.088	No	Null	-3.15613	-3.0557	-3.25655	n/a	n/a	No	Null	n/a	n/a	n/a	-0.145	0.262	No	Null	-5.16365	-5.09096	-5.23634
1804	ENSMUSG00000022614	Lmf2	Lipase maturation factor 2	No	No	No	No	0.122	0.154	No	Null	-0.473806	-0.534956	-0.412656	-0.086	0.184	No	Null	-0.743664	-0.700846	-0.786482	0.119	0.354	No	Null	-0.845088	-0.904798	-0.785379
1805	ENSMUSG00000022615	Tymp	Thymidine phosphorylase	No	No	No	No	0.306	0.171	No	Null	0.36486	0.211861	0.517858	-0.076	0.417	No	Null	2.72758	2.76545	2.68971	0.075	0.63	No	Null	3.30413	3.26688	3.34138
1806	ENSMUSG00000022617	Chkb	Choline kinase beta	No	No	No	No	-0.012	0.866	No	Null	2.26178	2.26795	2.25561	-0.057	0.067	No	Null	1.47117	1.49969	1.44265	-0.097	0.627	No	Null	1.56337	1.61177	1.51498
1807	ENSMUSG00000022620	Arsa	Arylsulfatase A	No	No	No	No	0.042	0.707	No	Null	-0.340999	-0.36195	-0.320049	-0.055	0.627	No	Null	-3.09984	-3.07247	-3.12722	0.328	0.042	Yes	Up	-0.275644	-0.439851	-0.111436
1808	ENSMUSG00000022621	Rabl2	RAB, member RAS oncogene family-like 2	No	No	No	No	0.114	0.052	No	Null	-1.49522	-1.55208	-1.43837	n/a	n/a	No	Null	n/a	n/a	n/a	-0.011	0.922	No	Null	-6.39342	-6.38773	-6.39912
1809	ENSMUSG00000022623	Shank3	SH3 and multiple ankyrin repeat domains 3	No	No	No	No	0.103	0.29	No	Null	-2.92719	-2.97868	-2.8757	0.028	0.74	No	Null	-5.01111	-5.02501	-4.99721	-0.009	0.895	No	Null	-3.02421	-3.01968	-3.02874
1810	ENSMUSG00000022629	Kif21a	Kinesin family member 21A	No	No	No	No	0.029	0.509	No	Null	0.333087	0.318503	0.34767	0.081	0.05	No	Null	-0.131934	-0.172387	-0.0914806	0.082	0.4	No	Null	0.1658	0.124945	0.206655
1811	ENSMUSG00000022636	Alcam	Activated leukocyte cell adhesion molecule	No	No	No	No	0.145	0.074	No	Null	3.7927	3.72018	3.86522	0.148	0.115	No	Null	4.01017	3.93599	4.08436	0.081	0.497	No	Null	4.10142	4.06082	4.14201
1812	ENSMUSG00000022637	Cblb	Casitas B-lineage lymphoma b	No	No	No	No	-0.099	0.13	No	Null	-5.30681	-5.25715	-5.35647	0.09	0.277	No	Null	-5.48804	-5.53309	-5.443	-0.178	0.066	No	Null	-5.59684	-5.50789	-5.68579
1813	ENSMUSG00000022663	Atg3	Autophagy related 3	No	No	No	No	-0.09	0.115	No	Null	1.83139	1.87645	1.78632	0.086	0.15	No	Null	2.82859	2.78555	2.87162	-0.029	0.616	No	Null	1.69175	1.70607	1.67744
1814	ENSMUSG00000022664	Slc35a5	Solute carrier family 35, member A5	No	No	No	No	n/a	n/a	No	Null	n/a	n/a	n/a	-0.272	0.301	No	Null	-3.83438	-3.69861	-3.97015	n/a	n/a	No	Null	n/a	n/a	n/a
1815	ENSMUSG00000022668	Gtpbp8	GTP-binding protein 8 (putative)	No	No	No	No	0.053	0.753	No	Null	-3.17601	-3.20255	-3.14948	n/a	n/a	No	Null	n/a	n/a	n/a	-0.013	0.907	No	Null	-5.11793	-5.11122	-5.12464
1816	ENSMUSG00000022672	Prkdc	Protein kinase, DNA activated, catalytic polypeptide	No	No	No	No	n/a	n/a	No	Null	n/a	n/a	n/a	n/a	n/a	No	Null	n/a	n/a	n/a	0.329	0.012	Yes	Up	-1.12419	-1.28892	-0.959455
1817	ENSMUSG00000022674	Ube2v2	Ubiquitin-conjugating enzyme E2 variant 2	No	No	No	No	-0.095	0.039	No	Null	-0.047088	0.000520334	-0.0946964	0.009	0.84	No	Null	-0.395873	-0.400436	-0.391311	-0.025	0.599	No	Null	2.31094	2.32335	2.29853
1818	ENSMUSG00000022678	Nde1	NudE neurodevelopment protein 1	No	No	No	No	0.028	0.689	No	Null	-4.27684	-4.29107	-4.26261	n/a	n/a	No	Null	n/a	n/a	n/a	n/a	n/a	No	Null	n/a	n/a	n/a
1819	ENSMUSG00000022679	Mpv17l	Mpv17 transgene, kidney disease mutant-like	No	No	No	No	n/a	n/a	No	Null	n/a	n/a	n/a	-0.02	0.794	No	Null	0.375043	0.385244	0.364842	n/a	n/a	No	Null	n/a	n/a	n/a
1820	ENSMUSG00000022680	Pdxdc1	Pyridoxal-dependent decarboxylase domain containing 1	No	No	No	No	-0.014	0.728	No	Null	2.22527	2.23247	2.21807	0.004	0.878	No	Null	2.88269	2.88048	2.88489	-0.129	0.01	No	Null	3.06981	3.13444	3.00519
1821	ENSMUSG00000022681	Ntan1	N-terminal Asn amidase	No	No	No	No	0.095	0.028	No	Null	-3.89752	-3.94501	-3.85003	0.031	0.496	No	Null	-2.43375	-2.44945	-2.41805	-0.042	0.732	No	Null	-6.3767	-6.3555	-6.3979
1822	ENSMUSG00000022682	Rrn3	RRN3 RNA polymerase I transcription factor homolog (yeast)	No	No	No	No	0.023	0.749	No	Null	-3.92857	-3.9403	-3.91685	0.028	0.624	No	Null	-4.13186	-4.14594	-4.11778	-0.175	0.047	No	Null	-4.87608	-4.78853	-4.96363
1823	ENSMUSG00000022684	Bfar	Bifunctional apoptosis regulator	No	No	No	No	0.018	0.809	No	Null	-1.18006	-1.18923	-1.17089	0.033	0.522	No	Null	-0.683731	-0.700209	-0.667254	-0.116	0.285	No	Null	-0.827372	-0.769239	-0.885504
1824	ENSMUSG00000022685	Parn	Poly(A)-specific ribonuclease (deadenylation nuclease)	No	No	No	No	0.064	0.16	No	Null	0.185361	0.153511	0.21721	0.016	0.616	No	Null	0.150571	0.142569	0.158574	-0.045	0.131	No	Null	0.0508711	0.0734692	0.0282731
1825	ENSMUSG00000022698	Naa50	N(alpha)-acetyltransferase 50, NatE catalytic subunit	No	No	No	No	-0.024	0.43	No	Null	2.63923	2.65111	2.62735	-0.139	0.003	No	Null	2.28307	2.35234	2.21381	-0.099	0.068	No	Null	2.64622	2.69572	2.59673
1826	ENSMUSG00000022704	Qtrtd1	Queuine tRNA-ribosyltransferase accessory subunit 2	No	No	No	No	-0.036	0.368	No	Null	-3.05815	-3.04019	-3.07611	n/a	n/a	No	Null	n/a	n/a	n/a	n/a	n/a	No	Null	n/a	n/a	n/a
1827	ENSMUSG00000022706	Mrpl40	Mitochondrial ribosomal protein L40	No	No	No	No	-0.002	0.967	No	Null	0.441722	0.442712	0.440733	-0.063	0.134	No	Null	0.39113	0.422795	0.359465	-0.038	0.218	No	Null	-0.85298	-0.833955	-0.872005
1828	ENSMUSG00000022707	Gbe1	Glucan (1,4-alpha-), branching enzyme 1	No	No	No	No	-0.003	0.988	No	Null	4.98746	4.98909	4.98583	-0.001	0.996	No	Null	4.88939	4.88973	4.88905	0.35	0.314	No	Null	4.8964	4.72128	5.07151
1829	ENSMUSG00000022708	Zbtb20	Zinc finger and BTB domain containing 20	No	No	No	No	-0.058	0.535	No	Null	-2.63704	-2.60814	-2.66593	0.113	0.536	No	Null	-1.79731	-1.85395	-1.74067	0.1	0.576	No	Null	-1.72292	-1.77308	-1.67276
1830	ENSMUSG00000022710	Usp7	Ubiquitin specific peptidase 7	No	No	No	No	-0.017	0.517	No	Null	2.01815	2.02665	2.00964	-0.007	0.779	No	Null	2.07814	2.08142	2.07486	-0.061	0.001	No	Null	1.8875	1.91776	1.85725
1831	ENSMUSG00000022711	Pmm2	Phosphomannomutase 2	No	No	No	No	-0.044	0.563	No	Null	4.42926	4.45126	4.40726	-0.072	0.109	No	Null	4.6519	4.68799	4.61581	-0.086	0.285	No	Null	4.55353	4.59643	4.51062
1832	ENSMUSG00000022721	Trmt2a	TRM2 tRNA methyltransferase 2A	No	No	No	No	0.047	0.142	No	Null	-2.17785	-2.20147	-2.15423	0.02	0.622	No	Null	-2.48337	-2.49362	-2.47313	0.049	0.478	No	Null	-2.08699	-2.11154	-2.06244
1833	ENSMUSG00000022722	Arl6	ADP-ribosylation factor-like 6	No	No	No	No	n/a	n/a	No	Null	n/a	n/a	n/a	n/a	n/a	No	Null	n/a	n/a	n/a	-0.045	0.696	No	Null	-3.90011	-3.87754	-3.92268
1834	ENSMUSG00000022723	Crybg3	Beta-gamma crystallin domain containing 3	No	No	No	No	-0.062	0.338	No	Null	-5.02559	-4.99461	-5.05656	0.089	0.255	No	Null	-5.26127	-5.3056	-5.21694	-0.121	0.347	No	Null	-3.96362	-3.90312	-4.02412
1835	ENSMUSG00000022724	Mina	Ribosomal oxygenase 2	No	No	No	No	0.141	0.141	No	Null	-1.09	-1.16056	-1.01944	0.02	0.537	No	Null	-0.680098	-0.689921	-0.670275	0.052	0.664	No	Null	-0.841476	-0.867593	-0.815359
1836	ENSMUSG00000022742	Cpox	Coproporphyrinogen oxidase	No	No	No	No	-0.035	0.763	No	Null	4.17353	4.19082	4.15624	-0.038	0.491	No	Null	4.40072	4.41989	4.38155	0.001	0.996	No	Null	4.81808	4.81765	4.81851
1837	ENSMUSG00000022750	Klhl22	Kelch-like 22	No	No	No	No	-0.062	0.465	No	Null	-2.3087	-2.27792	-2.33949	-0.021	0.786	No	Null	-4.05173	-4.04102	-4.06244	0.185	0.082	No	Null	-3.55996	-3.6523	-3.46762
1838	ENSMUSG00000022751	Nit2	Nitrilase family, member 2	No	No	No	No	-0.063	0.23	No	Null	5.78694	5.81852	5.75535	-0.005	0.947	No	Null	6.13105	6.13358	6.12852	-0.01	0.927	No	Null	5.92618	5.93119	5.92116
1839	ENSMUSG00000022752	Tomm70a	Translocase of outer mitochondrial membrane 70A	No	No	No	No	0.012	0.887	No	Null	5.25515	5.24912	5.26118	0.014	0.69	No	Null	5.51934	5.51228	5.52641	-0.019	0.854	No	Null	5.49022	5.49969	5.48076
1840	ENSMUSG00000022757	Tfg	Trk-fused gene	No	No	No	No	-0.103	0.013	No	Null	3.36431	3.41573	3.3129	-0.091	0.007	No	Null	4.06424	4.10958	4.01889	-0.126	0.102	No	Null	3.22527	3.28824	3.16229
1841	ENSMUSG00000022761	Lztr1	Leucine-zipper-like transcriptional regulator, 1	No	No	No	No	-0.031	0.679	No	Null	-6.02577	-6.0105	-6.04104	n/a	n/a	No	Null	n/a	n/a	n/a	-0.126	0.4	No	Null	-4.86631	-4.80311	-4.92951
1842	ENSMUSG00000022765	Snap29	Synaptosomal-associated protein 29	No	No	No	No	-0.058	0.182	No	Null	1.84503	1.8738	1.81626	-0.096	0.394	No	Null	1.42361	1.47164	1.37559	-0.03	0.559	No	Null	1.90271	1.9178	1.88762
1843	ENSMUSG00000022766	Serpind1	Serine (or cysteine) peptidase inhibitor, clade D, member 1	No	No	No	No	-0.069	0.289	No	Null	0.857242	0.891847	0.822638	-0.094	0.409	No	Null	0.43021	0.477035	0.383384	0.179	0.271	No	Null	0.175	0.0853935	0.264606
1844	ENSMUSG00000022769	Sdf2l1	Stromal cell-derived factor 2-like 1	No	No	No	No	-0.088	0.468	No	Null	3.27119	3.31497	3.2274	-0.073	0.527	No	Null	3.16914	3.20556	3.13272	-0.322	0.074	Yes	Down	2.22644	2.38765	2.06524
1845	ENSMUSG00000022770	Dlg1	Discs large MAGUK scaffold protein 1	No	No	No	No	-0.023	0.488	No	Null	3.20922	3.22067	3.19777	0.009	0.635	No	Null	3.16186	3.15735	3.16638	-0.045	0.294	No	Null	3.22127	3.24377	3.19878
1846	ENSMUSG00000022771	Ppil2	Peptidylprolyl isomerase (cyclophilin)-like 2	No	No	No	No	-0.014	0.648	No	Null	-0.564707	-0.557684	-0.571731	-0.04	0.103	No	Null	-1.62253	-1.60259	-1.64248	-0.045	0.271	No	Null	-0.838434	-0.815826	-0.861042
1847	ENSMUSG00000022774	Ncbp2	Nuclear cap binding protein subunit 2	No	No	No	No	0.037	0.257	No	Null	-0.205993	-0.224632	-0.187355	-0.093	0.013	No	Null	-0.135636	-0.0892117	-0.182059	-0.055	0.342	No	Null	0.118613	0.146088	0.0911379
1848	ENSMUSG00000022779	Top3b	Topoisomerase (DNA) III beta	No	No	No	No	0.006	0.657	No	Null	-0.850564	-0.853498	-0.84763	-0.041	0.389	No	Null	-0.561831	-0.54146	-0.582202	0.021	0.564	No	Null	-0.381694	-0.392389	-0.370998
[truncated: 5,229 more rows]
