# Supplementary material for: Contrasting effects of whole-body and hepatocyte-specific deletion of the RNA polymerase III repressor Maf1 in the mouse
Source: Front Mol Biosci. 2023 Dec 5;10:1297800. doi: 10.3389/fmolb.2023.1297800 (PMC10746880; doi:10.3389/fmolb.2023.1297800)
Supplement: Supplementary file 4 [file Table6.XLSX]

## Sheet: Table S6
Table S6. CE-MS analysis of refed liver from Ctrl and Maf1hep-/- mice.
HMT DB			Concentration (nmol/g)										Comparative Analysis			Comparative Analysis #
Compound name	KEGG ID	HMDB ID	Ctrl			Maf1Hep-/-			Ctrl		Maf1Hep-/-		Maf1hep-/- vs Ctrl			Maf1-/- vs Ctrl
			CT-1	CT-2	CT-3	KO-1	KO-2	KO-3	Mean	S.D.	Mean	S.D.	Ratio ¶	p-value ||		Ratio ¶	p-value ||
Thr	C00188,C00820	HMDB00167	235.204	224.983	205.447	285.121	300.239	297.135	221.878	15.1196	294.165	7.98468	1.32579	0.00185078	**	2.07849	0.000541465	***
Sarcosine	C00213	HMDB00271	60.9534	37.9376	30.2651	101.245	96.6175	91.6338	43.052	15.9706	96.4989	4.80695	2.24145	0.00515518	*	3.13063	0.00153453	**
Putrescine	C00134	HMDB01414	17.6729	11.1034	11.811	2.50833	3.64226	3.5016	13.5291	3.60603	3.2174	0.618085	0.237813	0.00815045	*	1<	N.A.
Creatinine	C00791	HMDB00562	6.37135	6.32931	6.68769	10.1711	10.4279	8.19093	6.46278	0.195905	9.59663	1.22413	1.48491	0.0118894	*	1.70914	0.0359335	*
SAM/SAH	No ID	No ID	1.5632	2.60618	2.07632	1.14429	0.724667	0.992502	2.0819	0.521515	0.953821	0.21247	0.458149	0.0255916	*	0.384095	0.0437022	*
Trp	C00078,C00525,C00806	HMDB00929	32.9574	30.8346	39.2364	45.3176	41.8545	43.936	34.3428	4.36889	43.7027	1.74327	1.27254	0.026138	*	1.38589	0.0689007
S-Adenosylhomocysteine	C00021	HMDB00939	36.5752	23.1884	22.3399	44.195	46.7559	40.3601	27.3678	7.9851	43.7703	3.21899	1.59934	0.0299378	*	2.34765	0.000918447	***
Total Succinyl CoA-related Amino Acids	No ID	No ID	432.143	396.271	402.48	608.851	449.506	614.742	410.298	19.1711	557.699	93.7448	1.35926	0.0559104		1.73747	0.0382511	*
Val	C00183,C06417,C16436	HMDB00883	240.774	216.307	235.062	340.365	255.267	361.898	230.715	12.8002	319.177	56.385	1.38343	0.0569827		1.7689	0.0451445	*
Met	C00073,C00855,C01733	HMDB00696	64.7957	62.4031	55.9194	72.2093	66.9804	68.0991	61.0394	4.59262	69.0962	2.75337	1.13199	0.0596657		1.62966	0.0256545	*
Total Ketogenic Amino Acids	No ID	No ID	1345.48	1215.19	1195.79	1674.44	1339.9	1654.49	1252.15	81.4034	1556.27	187.652	1.24288	0.0616391		1.78219	0.00301114	**
CoA	C00010	HMDB01423	161.889	126.996	178.331	124.83	111.963	91.0289	155.739	26.2144	109.274	17.0604	0.701651	0.0617758		0.920987	0.0963574
Total BCAA	No ID	No ID	647.341	594.72	598.586	908.995	657.223	913.647	613.549	29.3287	826.622	146.722	1.34728	0.0692047		1.73205	0.0280637	*
Adenine	C00147	HMDB00034	1.84343	2.19333	2.5194	2.77728	2.64823	3.43086	2.18539	0.338053	2.95212	0.419592	1.35085	0.0693442		0.789548	0.154453
Total Aromatic Amino Acids	No ID	No ID	245.137	224.364	216.332	311.062	250.917	269.518	228.611	14.8644	277.166	30.7935	1.21239	0.0697267		1.53034	0.0128441	*
Carnosine	C00386	HMDB00033	1.17551	1.48099	1.76018	1.731	2.16041	2.41497	1.47223	0.29243	2.10213	0.34569	1.42785	0.0735911		N.A.	N.A.
Putrescine/Spermidine	No ID	No ID	1.40905	0.434565	0.624874	0.100974	0.103453	0.118632	0.822829	0.516521	0.107686	0.00956015	0.130874	0.0745438		1<	N.A.
Ile	C00407,C06418,C16434	HMDB00172	126.572	117.561	111.498	196.276	127.258	184.745	118.544	7.58493	169.427	36.971	1.42923	0.0798		1.72707	0.053055
Urea	C00086	HMDB00294	12737.2	11179.3	8608.11	14725.8	13526.9	13226.9	10841.6	2085.18	13826.5	793.075	1.27533	0.08136		1.4218	0.000330377	***
γ-Aminobutyric acid	C00334	HMDB00112	23.0971	23.2637	14.3623	24.3757	30.2595	31.9795	20.2411	5.09182	28.8716	3.98734	1.42639	0.0819059		2.35388	0.0433201	*
Total Essential Amino Acids	No ID	No ID	2211.3	2076.54	1949.91	2664	2165.87	2636.12	2079.25	130.716	2488.66	279.898	1.1969	0.08335		1.64961	0.00422256	**
N,N-Dimethylglycine	C01026	HMDB00092	61.8969	51.4051	41.5435	63.1604	67.274	65.3046	51.6152	10.1783	65.2463	2.05744	1.26409	0.0853843		2.38094	0.0136854	*
Cystathionine	C00542,C02291	HMDB00099	27.9644	14.5824	20.8331	36.9527	25.7873	38.3591	21.1266	6.69582	33.6997	6.88834	1.59513	0.0860174		3.38642	0.000594094	***
Spermidine	C00315	HMDB01257	12.5424	25.5506	18.9014	24.8413	35.207	29.5164	18.9982	6.50462	29.8549	5.19114	1.57146	0.0867222		1.48544	0.181184
Leu	C00123,C01570,C16439	HMDB00687	279.994	260.852	252.025	372.354	274.697	367.005	264.29	14.2982	338.019	54.9029	1.27897	0.0875617		1.70726	0.0219927	*
Acetyl CoA	C00024	HMDB01206	4.87277	3.1015	5.01445	2.88778	3.30401	2.13493	4.32957	1.0659	2.77557	0.592563	0.641074	0.0919254		0.656799	0.00256935	**
Betaine	C00719	HMDB00043	1607.68	1915.83	1075.39	884.001	889.065	1148.7	1532.97	425.172	973.923	151.386	0.635318	0.0984799		2.6782	0.02	*
Tyr	C00082,C01536,C06420	HMDB00158	86.5544	75.6417	61.9441	117.839	86.5313	94.1328	74.7134	12.3314	99.5011	16.3297	1.33177	0.103872		1.54634	0.0219376	*
S-Adenosylmethionine	C00019	HMDB01185	57.1742	60.4331	46.3846	50.572	33.8825	40.0575	54.664	7.35296	41.504	8.43826	0.759257	0.111382		0.931743	0.597298
Total Fumarate-related Amino Acids	No ID	No ID	212.179	193.529	177.096	265.745	209.062	225.582	194.268	17.5534	233.463	29.1515	1.20176	0.116776		1.55285	0.00982426	*
Pro	C00148,C00763,C16435	HMDB00162,HMDB03411	240.468	152.027	245.771	341.363	232.039	377.383	212.755	52.659	316.928	75.6901	1.48964	0.121995		8.13481	0.00373843	**
Hydroxyproline	C01015,C01157	HMDB06055,HMDB00725	73.7012	63.2917	90.5382	90.2605	91.7533	123.143	75.8437	13.749	101.719	18.5686	1.34116	0.124415		2.5969	0.00401212	**
Spermine	C00750	HMDB01256	8.75939	13.7825	12.8275	13.3953	20.5521	15.9076	11.7898	2.66751	16.6183	3.63094	1.40955	0.136997		N.A.	N.A.
Total Acetyl CoA-related Amino Acids	No ID	No ID	898.096	796.678	813.246	1123.57	830.597	1131.77	836.007	54.4056	1028.65	171.565	1.23043	0.137378		1.74666	0.00609291	**
Phe	C00079,C02057,C02265	HMDB00159	125.625	117.888	115.152	147.906	122.531	131.449	119.555	5.43191	133.962	12.8726	1.12051	0.148631		1.55788	0.00801568	**
Glutathione (GSH)	C00051	HMDB00125	8340.71	7368.86	9059.92	7753.66	7386.22	6742.28	8256.5	848.669	7294.05	511.952	0.883432	0.167876		1.09515	0.159698
Malic acid	C00149,C00497,C00711	HMDB00156,HMDB00744	428.986	648.01	N.D.	239.381	78.9114	447.054	538.498	154.873	255.116	184.575	0.473754	0.174602		3.33636	0.213796
GSH/GSSG	No ID	No ID	24.2494	13.723	15.6142	14.7418	12.344	7.15075	17.8622	5.6117	11.4122	3.88034	0.638901	0.176877		0.895069	0.450441
Asn	C00152,C01905,C16438	HMDB00168	77.9118	81.2416	85.5056	91.5001	82.4914	106.76	81.553	3.80647	93.584	12.268	1.14752	0.180062		1.46114	0.00215574	**
β-Ala	C00099	HMDB00056	121.025	108.321	72.9868	131.406	110.482	140.926	100.777	24.8914	127.605	15.5738	1.26621	0.188688		3.12298	0.0122749	*
Phosphocreatine	C02305	HMDB01511	19.2021	19.9692	5.29316	15.8806	26.2747	33.0847	14.8215	8.26068	25.08	8.66408	1.69214	0.211902		2.88502	0.0012023	**
2-Phosphoglyceric acid	C00631	HMDB03391	1.77848	1.18432	1.60153	1.73845	1.86857	1.75718	1.52144	0.305072	1.78806	0.0703456	1.17524	0.214229		1.32782	0.253278
6-Phosphogluconic acid	C00345	HMDB01316	23.6528	24.0836	17.7853	19.0239	20.1505	15.5399	21.8405	3.51857	18.2381	2.40364	0.835056	0.216964		1.06391	0.243743
Sedoheptulose 7-phosphate	C05382	HMDB01068	107.986	120.035	104.221	93.487	110.358	57.393	110.748	8.26094	87.0795	27.0578	0.786288	0.220914		1.16857	0.102858
Malate/Asp	No ID	No ID	0.478643	0.776826	N.A.	0.327488	0.173699	0.555584	0.627735	0.210847	0.352257	0.192143	0.561155	0.22591		2.16558	0.342973
Uric acid	C00366	HMDB00289	0.692387	N.D.	0.0210153	N.D.	0.961569	2.28797	0.356701	0.474731	1.62477	0.937909	4.55499	0.230135		3.90262	0.14005
NADPH/NADP+	No ID	No ID	0.0925407	0.148061	0.0454825	0.0442885	0.0622509	0.0525792	0.0953614	0.0513473	0.0530395	0.00899006	0.556195	0.232387		1.16281	0.448244
XMP	C00655	HMDB01554	0.105572	0.110232	0.12891	0.112788	0.0907062	0.101524	0.114905	0.0123509	0.101673	0.0110416	0.884843	0.238741		0.596909	0.0891049
Glutathione (GSSG)	C00127	HMDB03337	343.956	536.972	580.236	525.966	598.367	942.877	487.055	125.801	689.07	222.764	1.41477	0.243211		1.24841	0.12455
Glycerol 3-phosphate	C00093	HMDB00126	1470.18	1764.98	1436.68	1263.26	1361.64	1520.59	1557.28	180.651	1381.83	129.848	0.887336	0.243718		1.12398	0.463021
Cys	C00097,C00736,C00793	HMDB00574,HMDB03417	11.1536	4.49455	19.1784	6.6249	5.59139	5.56981	11.6088	7.35249	5.9287	0.603021	0.510706	0.253205		1.75854	0.0867348
NADPH	C00005	HMDB00221	11.5348	17.7063	6.52064	7.48135	8.30527	6.96862	11.9206	5.60282	7.58508	0.674334	0.636301	0.254086		0.963298	0.851898
G6P/R5P	No ID	No ID	8.69283	14.5389	8.06241	7.99362	8.16116	6.72185	10.4314	3.57113	7.62554	0.787095	0.73102	0.254597		0.736565	0.205469
UDP-glucose	C00029	HMDB00286	103.838	133.377	260.656	106.514	91.5228	110.033	165.957	83.3309	102.69	9.8298	0.618775	0.261605		0.528996	0.0165942	*
ADP-ribose	C00301	HMDB01178	42.7032	56.5227	31.5505	28.7642	35.4537	36.9731	43.5921	12.5098	33.7303	4.36734	0.773771	0.266854		0.760972	0.332274
Fischer's Ratio	No ID	No ID	2.64074	2.65069	2.76698	2.92223	2.61928	3.38993	2.68614	0.0701862	2.97715	0.388247	1.10834	0.270516		1.13396	0.224742
Glycolic acid	C00160	HMDB00115	43.5759	37.3794	36.7034	41.6829	52.3901	39.8539	39.2196	3.78783	44.6423	6.77183	1.13827	0.292723		0.825934	0.45219
Lys	C00047,C00739,C16440	HMDB00182,HMDB03405	458.572	387.43	410.487	509.623	386.787	536.086	418.83	36.2976	477.498	79.6652	1.14008	0.310297		1.82172	0.000562393	***
NADP+	C00006	HMDB00217	124.645	119.588	143.366	168.923	133.416	132.536	129.2	12.5259	144.958	20.7589	1.12197	0.323236		0.829531	0.0127931	*
Total Glutathione	No ID	No ID	9028.63	8442.8	10220.4	8805.59	8582.95	8628.03	9230.6	905.841	8672.19	117.706	0.939504	0.349379		1.12087	0.0247372	*
Total Guanylate	No ID	No ID	310.914	311.859	352.921	330.64	280.711	300.994	325.231	23.9844	304.115	25.1104	0.935073	0.351632		0.943098	0.169893
Citric acid	C00158	HMDB00094	118.494	107.1	45.7527	78.2615	56.4682	62.5014	90.449	39.1251	65.7437	11.2526	0.72686	0.352526		0.843463	0.276607
GMP	C00144	HMDB01397	179.564	199.625	184.29	203.598	155.641	149.51	187.826	10.4877	169.583	29.6169	0.902871	0.371453		1.25781	0.121323
Inosine	C00294	HMDB00195	144.783	146.021	141.376	113.344	157.711	121.606	144.06	2.40541	130.887	23.5948	0.908558	0.390513		1.74928	0.00121024	**
Ala	C00041,C00133,C01401	HMDB00161,HMDB01310	4197.67	2734.11	4872.9	4342.78	4215.18	5201.44	3934.9	1093.34	4586.46	536.389	1.16559	0.406538		1.56421	0.00646851	**
Asp	C00049,C00402,C16433	HMDB00191,HMDB06483	896.254	834.176	630.055	730.963	454.3	804.658	786.828	139.272	663.307	184.718	0.843013	0.407403		1.41984	0.144684
Ribose 5-phosphate	C00117	HMDB01548	51.7165	33.8069	57.716	57.7727	61.7147	46.1853	47.7465	12.4391	55.2242	8.07228	1.15661	0.431733		1.36754	0.198968
NADH	C00004	HMDB01487	8.49716	10.5146	9.4565	8.45099	8.76226	9.55301	9.48942	1.00912	8.92209	0.568128	0.940214	0.443935		0.678789	0.430418
Total Glu-related Amino Acids	No ID	No ID	6605.16	7727.17	6068.69	6024.6	6044.99	6895.51	6800.34	846.295	6321.7	497.038	0.929615	0.445843		1.2697	0.149167
Gln	C00064,C00303,C00819	HMDB00641,HMDB03423	3501.39	5248.18	4195.51	3647.9	4013.32	3965.81	4315.02	879.508	3875.68	198.683	0.898182	0.44621		0.933336	0.511943
Ornithine	C00077,C00515,C01602	HMDB00214,HMDB03374	230.249	158.007	124.716	213.951	170.693	215.079	170.991	53.9513	199.908	25.3067	1.16912	0.447941		3.2063	0.0310891	*
Total Pyr-related Amino Acids	No ID	No ID	7849.15	6297.09	8886.02	8142.7	7830.9	9236.1	7677.42	1302.98	8403.23	737.939	1.09454	0.448417		1.41533	0.0108918	*
Fructose 6-phosphate	C00085,C05345	HMDB00124	118.279	131.793	127.302	110.848	140.639	84.3456	125.791	6.88236	111.944	28.1629	0.889921	0.454583		0.972392	0.518237
Argininosuccinic acid	C03406	HMDB00052	10.5881	11.5108	6.7935	10.8371	9.0034	14.326	9.6308	2.50012	11.3888	2.70383	1.18254	0.454787		2.57583	0.00044092	***
Citrulline	C00327	HMDB00904	49.7917	36.6394	25.6545	40.0665	43.1966	46.6727	37.3619	12.0848	43.3119	3.30458	1.15925	0.456952		1.78639	0.0518454
2-Hydroxyglutaric acid	C01087,C02630,C03196	HMDB00606,HMDB00694	37.1543	26.9096	39.6681	30.3541	40.269	50.0737	34.5773	6.75835	40.2323	9.85983	1.16354	0.458583		1.02827	0.835208
Total Oxaloacetate-related Amino Acids	No ID	No ID	974.166	915.417	715.561	822.463	536.791	911.418	868.381	135.567	756.891	195.732	0.871611	0.462836		1.42859	0.0903347
AMP	C00020	HMDB00045	1234.02	1426.95	1263.02	1362.96	1222.3	1141.32	1308	104.031	1242.2	112.154	0.949694	0.497654		1.13607	0.226269
Glucose 6-phosphate	C00092,C00668,C01172	HMDB01401	449.563	491.514	465.33	461.813	503.663	310.45	468.802	21.1899	425.309	101.648	0.907224	0.508305		0.999097	0.990169
Ribulose 5-phosphate	C00199,C01101	HMDB00618	14.6259	10.0636	18.4961	19.3642	18.4919	12.4174	14.3952	4.22098	16.7578	3.78411	1.16413	0.510312		1.29846	0.349614
Ribose 1-phosphate	C00620	HMDB01489	58.9443	66.1228	41.741	49.8293	75.4693	63.2079	55.6027	12.5297	62.8355	12.824	1.13008	0.523213		0.930248	0.497167
Betaine aldehyde	C00576	HMDB01252	2.92411	2.74265	1.77101	1.65485	2.18937	2.64511	2.47926	0.620035	2.16311	0.495651	0.872482	0.528235		1<	N.A.
2,3-Diphosphoglyceric acid	C01159	HMDB01294	168.341	110.534	78.2842	113.199	174.403	134.779	119.053	45.629	140.793	31.0421	1.18261	0.532504		0.799999	0.341941
Adenosine	C00212	HMDB00050	95.5915	113.958	160.923	197.798	125.171	114.037	123.491	33.6925	145.668	45.4872	1.17959	0.534626		1.4282	0.192052
Succinic acid	C00042	HMDB00254	1035.09	811.9	1097.63	1050.12	1081.15	996.078	981.539	150.203	1042.45	43.0516	1.06206	0.536576		1.24413	0.095724
3-Phosphoglyceric acid	C00197	HMDB00807	16.5546	9.55128	14.2301	14.9423	15.5619	14	13.4453	3.56701	14.8347	0.786503	1.10334	0.546003		1.19348	0.360937
His	C00135,C00768,C06419	HMDB00177	646.808	658.278	525.087	694.829	590.251	645.768	610.058	73.8099	643.616	52.3221	1.05501	0.555551		1.3077	0.0151273	*
Total Adenylate	No ID	No ID	2631.09	2753.91	2846.4	2852.09	2536.87	2625.97	2743.8	108.014	2671.64	162.495	0.973701	0.556668		0.905534	0.0091667	**
IMP	C00130	HMDB00175	86.7836	124.228	79.992	83.1593	114.667	51.6685	97.0013	23.8224	83.165	31.4994	0.85736	0.576731		0.61897	0.0387011	*
Lactic acid	C00186,C00256,C01432	HMDB00190,HMDB01311	8039.99	7377.82	11406.7	8454.23	10451.9	10401.2	8941.51	2160.45	9769.09	1138.99	1.09255	0.588792		1.06448	0.593576
Carnitine	C00318,C00487,C15025	HMDB00062	348.487	258.539	299.057	304.557	311.583	339.051	302.028	45.0473	318.397	18.2283	1.0542	0.590914		1.75562	0.00120682	**
Pyruvic acid	C00022	HMDB00243	315.107	293.144	185.951	257.39	266.119	199.195	264.734	69.1063	240.901	36.3812	0.909975	0.62508		0.835958	0.0510785
N-Acetylglutamic acid	C00624	HMDB01138	106.776	58.1392	94.6646	89.4779	84.8559	111.897	86.5265	25.319	95.4104	14.4639	1.10267	0.625623		2.72696	0.00113462	**
Guanylate Energy Charge	No ID	No ID	0.326023	0.271017	0.366728	0.295121	0.33836	0.390093	0.321256	0.0480333	0.341191	0.0475494	1.06206	0.636337		0.78531	0.11352
Total Amino Acids	No ID	No ID	16811.4	16177.8	16912.4	16746.3	15732.7	18786.4	16633.8	398.175	17088.5	1555.34	1.02733	0.649462		1.36666	0.0217361	*
Galactose 1-phosphate	C00446	HMDB00645	15.3082	13.7497	8.23321	9.45149	13.8193	10.4493	12.4304	3.71745	11.24	2.28878	0.904239	0.661342		1.59541	0.0122561	*
Glu	C00025,C00217,C00302	HMDB00148,HMDB03339	2215.78	1668.6	1102.3	1340.5	1209.38	1906.01	1662.23	556.765	1485.3	370.2	0.893558	0.6705		1.73056	0.132215
Adenylate Energy Charge	No ID	No ID	0.396776	0.353056	0.418278	0.389311	0.380824	0.430025	0.38937	0.0332355	0.400053	0.0263011	1.02744	0.684944		0.851342	0.100426
cAMP	C00575	HMDB00058	0.750411	0.757663	0.666429	0.607803	0.801945	0.875671	0.724834	0.0507102	0.761807	0.138371	1.05101	0.686314		0.905639	0.346474
Fumaric acid	C00122	HMDB00134	239.095	275.95	92.717	192.719	115.373	219.445	202.587	96.9183	175.846	54.0486	0.868001	0.697827		1.71732	0.162779
Glucose 1-phosphate	C00103	HMDB01586	27.2374	29.1276	27.5858	33.6754	37.5986	19.3768	27.9836	1.00594	30.2169	9.5906	1.07981	0.708827		0.989191	0.816114
Xylulose 5-phosphate	C00231,C03291	HMDB00868	0.78323	N.D.	3.483	2.57344	2.81181	N.D.	2.13311	1.90902	2.69263	0.168552	1.2623	0.719746		1.42679	0.269515
Phosphoenolpyruvic acid	C00074	HMDB00263	1.83072	N.D.	0.561735	1.35389	1.48492	1.31415	1.19623	0.897306	1.38432	0.0893603	1.15724	0.720023		1.57461	0.610941
ADP	C00008	HMDB01341	706.228	709.357	785.6	757.545	696.937	710.832	733.729	44.9491	721.772	31.7504	0.983704	0.725784		0.900265	0.0093381	**
Total Glucogenic Amino Acids	No ID	No ID	16072.8	15529.5	16249.8	15864.4	15071.3	17883.4	15950.7	375.376	16273	1449.9	1.0202	0.728277		1.35058	0.0245052	*
NAD+	C00003	HMDB00902	465.605	542.099	682.285	609.581	440.023	554.16	563.33	109.889	534.588	86.457	0.948979	0.739797		0.903717	0.209656
Guanosine	C00387	HMDB00133	25.3378	27.8629	33.972	37.0438	21.7771	22.5763	29.0576	4.43931	27.1324	8.59283	0.933748	0.747642		1.68327	0.0354264	*
Adenylosuccinic acid	C03794	HMDB00536	31.3359	50.8855	10.7843	32.4017	17.8294	30.0942	31.0019	20.0527	26.7751	7.83262	0.86366	0.750913		2.51039	0.0796134
Lactate/Pyruvate	No ID	No ID	25.5151	25.1679	61.3427	32.846	39.2753	52.2159	37.3419	20.786	41.4457	9.86567	1.1099	0.772797		1.29738	0.195002
GDP	C00035	HMDB01201	59.9713	55.4295	78.4093	58.9269	60.1775	68.1369	64.6034	12.17	62.4138	4.99563	0.966107	0.78745		0.877588	0.104136
Hypoxanthine	C00262	HMDB00157	23.0117	20.1455	9.48792	8.4922	31.293	18.7281	17.5484	7.12616	19.5044	11.4202	1.11147	0.813687		4.88915	0.0243565	*
Glycerol 3-phosphate/DHAP	No ID	No ID	17.3081	30.4776	32.6724	54.8022	13.6043	20.1666	26.8194	8.30976	29.5244	22.1358	1.10086	0.852587		1.37311	0.197116
Xanthine	C00385	HMDB00292	22.9607	20.6559	11.8312	11.3032	26.7009	20.6615	18.4826	5.87444	19.5552	7.75825	1.05803	0.857896		1.52141	0.253493
Creatine	C00300	HMDB00064	419.937	278.479	308.979	295.349	344.233	346.23	335.798	74.4449	328.604	28.8172	0.978575	0.883514		1.60142	0.154695
Dihydroxyacetone phosphate	C00111	HMDB01473	84.9416	57.9106	43.9723	23.0512	100.089	75.4012	62.2748	20.8304	66.1806	39.3381	1.06272	0.886562		0.878178	0.67515
PRPP	C00119	HMDB00280	2.10623	1.76364	1.29922	1.67097	1.77604	1.82706	1.72303	0.405031	1.75802	0.0795895	1.02031	0.890366		1.65484	0.00267016	**
Homoserine	C00263	HMDB00719	4.26604	4.06236	4.48202	4.14051	3.76601	5.05009	4.27014	0.20986	4.31887	0.66036	1.01141	0.908913		3.23654	N.A.
N-Carbamoylaspartic acid	C00438	HMDB00828	4.28502	1.50269	4.02251	2.91348	3.19201	3.38754	3.27007	1.53621	3.16434	0.238237	0.967668	0.911906		5.17971	4.2909e-05	***
Ser	C00065,C00716,C00740	HMDB00187,HMDB03406	554.421	531.952	399.092	531.249	465.727	470.5	495.155	83.9481	489.159	36.5293	0.987891	0.915152		1.79321	0.00142877	**
Fructose 1,6-diphosphate	C00354	HMDB01058	11.8082	9.57962	10.6205	9.76782	12.7088	9.84995	10.6694	1.1151	10.7755	1.6748	1.00994	0.931623		1.28594	0.350903
ATP	C00002	HMDB00538	690.84	617.607	797.787	731.576	617.632	773.816	702.078	90.6145	707.675	80.7886	1.00797	0.940189		0.724212	0.0569727
Malonyl CoA	C00083	HMDB01175	0.294115	0.256473	0.287417	0.291635	0.269582	0.27962	0.279335	0.0200804	0.280279	0.0110414	1.00338	0.946536		0.949371	0.590982
NADH/NAD+	No ID	No ID	0.0182497	0.0193961	0.01386	0.0138636	0.0199132	0.0172387	0.0171686	0.00292208	0.0170052	0.00303155	0.99048	0.949622		0.76018	0.595986
GTP	C00044	HMDB01273	71.3795	56.8041	90.2212	68.1154	64.8926	83.3473	72.8016	16.7539	72.1184	9.85711	0.990616	0.95438		0.701479	0.120923
Citrulline/Ornithine	No ID	No ID	0.216251	0.231885	0.205703	0.187269	0.253065	0.217002	0.217946	0.0131728	0.219112	0.0329486	1.00535	0.95735		0.597185	0.0365881	*
Total Non-essential Amino Acids	No ID	No ID	14600.1	14101.2	14962.4	14082.3	13566.9	16150.3	14554.6	432.402	14599.8	1367.27	1.00311	0.959023		1.32679	0.0303008	*
Choline	C00114	HMDB00097	110.83	78.9683	105.662	75.6565	111.06	106.55	98.4868	17.0999	97.7555	19.2707	0.992575	0.963149		4.02001	0.00610736	**
Gly	C00037	HMDB00123	2817.74	2770.72	3350.16	2931.61	2802.31	3217.52	2979.54	321.828	2983.81	212.472	1.00143	0.985605		1.11962	0.348626
cGMP	C00942	HMDB01314	N.D.	N.D.	N.D.	N.D.	N.D.	N.D.	N.A.	N.A.	N.A.	N.A.	N.A.	N.A.		N.A.	N.A.
Mevalonic acid	C00418,C02104	HMDB00227	N.D.	N.D.	N.D.	N.D.	N.D.	N.D.	N.A.	N.A.	N.A.	N.A.	N.A.	N.A.		N.A.	N.A.
Fructose 1-phosphate	C01094	HMDB01076	N.D.	N.D.	N.D.	N.D.	N.D.	N.D.	N.A.	N.A.	N.A.	N.A.	N.A.	N.A.		4.69149	0.302897
Acetoacetyl CoA	C00332	HMDB01484	N.D.	N.D.	N.D.	N.D.	N.D.	N.D.	N.A.	N.A.	N.A.	N.A.	N.A.	N.A.		1.54452	0.0830622
Folic acid	C00504	HMDB00121	0.270152	N.D.	N.D.	0.271195	0.277268	0.26588	0.270152	N.A.	0.271448	0.00569863	1.0048	N.A.		1<	N.A.
Erythrose 4-phosphate	C00279	HMDB01321	N.D.	N.D.	N.D.	N.D.	N.D.	N.D.	N.A.	N.A.	N.A.	N.A.	N.A.	N.A.		0.909033	0.29688
HMG CoA	C00356	HMDB01375	0.531573	N.D.	0.555996	N.D.	0.528997	N.D.	0.543785	0.0172695	0.528997	N.A.	0.972806	N.A.		0.918241	0.407925
Glyceraldehyde 3-phosphate	C00118,C00661	HMDB01112	N.D.	N.D.	N.D.	N.D.	N.D.	N.D.	N.A.	N.A.	N.A.	N.A.	N.A.	N.A.		1.63115	0.357511
2-Oxoisovaleric acid	C00141	HMDB00019	N.D.	N.D.	N.D.	N.D.	N.D.	N.D.	N.A.	N.A.	N.A.	N.A.	N.A.	N.A.		N.A.	N.A.
Glyoxylate	C00048	HMDB00119	N.D.	N.D.	N.D.	N.D.	N.D.	N.D.	N.A.	N.A.	N.A.	N.A.	N.A.	N.A.		N.A.	N.A.
Carbamoylphosphate	C00169	HMDB01096	N.D.	N.D.	N.D.	N.D.	N.D.	N.D.	N.A.	N.A.	N.A.	N.A.	N.A.	N.A.		N.A.	N.A.
2-Oxoglutaric acid	C00026	HMDB00208	N.D.	N.D.	N.D.	N.D.	N.D.	N.D.	N.A.	N.A.	N.A.	N.A.	N.A.	N.A.		N.A.	N.A.
cis-Aconitic acid	C00417	HMDB00072	0.298645	0.25676	N.D.	N.D.	N.D.	N.D.	0.277703	0.0296174	N.A.	N.A.	<1	N.A.		0.765441	N.A.
Isocitric acid	C00311	HMDB00193	N.D.	N.D.	N.D.	N.D.	N.D.	N.D.	N.A.	N.A.	N.A.	N.A.	N.A.	N.A.		N.A.	N.A.
Homocysteine	C00155,C05330	HMDB00742	N.D.	N.D.	N.D.	N.D.	N.D.	N.D.	N.A.	N.A.	N.A.	N.A.	N.A.	N.A.		N.A.	N.A.
Guanine	C00242	HMDB00132	N.D.	N.D.	N.D.	N.D.	N.D.	N.D.	N.A.	N.A.	N.A.	N.A.	N.A.	N.A.		N.A.	N.A.
Arg	C00062,C00792	HMDB00517,HMDB03416	0.72162	0.0871118	0.0226464	N.D.	N.D.	0.542921	0.277126	0.38629	0.542921	N.A.	1.95911	N.A.		1.27833	N.A.
Glu/2-Oxoglutarate	No ID	No ID	N.A.	N.A.	N.A.	N.A.	N.A.	N.A.	N.A.	N.A.	N.A.	N.A.	N.A.	N.A.		N.A.	N.A.
N.D. (Not Detected): the target peak or metabolite was below detection limits.
N.A. (Not Available): the calculation was impossible because of insufficiency of the data.
¶ The ratio is computed using average detection values.
|| The p-value is computed by a Student's t-test. (*<0.05, **<0.01, ***<0.001)
# Data from Willis et al 2020, Pro. Natl. Acad. Sci. USA
The data are sorted by p-value in ascending order.
