# Supplementary material for: Contrasting effects of whole-body and hepatocyte-specific deletion of the RNA polymerase III repressor Maf1 in the mouse
Source: Front Mol Biosci. 2023 Dec 5;10:1297800. doi: 10.3389/fmolb.2023.1297800 (PMC10746880; doi:10.3389/fmolb.2023.1297800)
Supplement: Supplementary file 6 [file Table4.XLSX]

## Sheet: Table S4 Legend
Table S4. Cumulative scores of Pol III occupancy of the tRNA loci examined in this work.

## Sheet: Isotypes
	Chow Maf1-/- cohort			Chow Maf1hep-/- cohort			HF Maf1hep-/- cohort
Isotype	Ctrl	Maf1-/-	Nb of genes above cutoff	Ctrl	Maf1hep-/-	Nb of genes above cutoff	Ctrl	Maf1hep-/-	Nb of genes above cutoff
Ala	72.9295	87.8517	19	64.3951	80.7498	19	57.919	75.1765	19
Arg	96.3956	106.854	22	92.3838	100.434	22	81.2175	91.2923	22
Asn	39.1123	45.5662	10	37.0188	42.0721	9	30.5303	36.9652	9
Asp	50.8122	58.4142	13	49.1739	54.3921	13	41.4073	49.6872	13
Cys	29.4484	32.8157	7	28.1182	30.6039	7	25.8056	28.905	7
Gln	42.889	50.0038	13	39.3769	45.284	12	32.0162	39.3767	12
Glu	66.1438	72.735	16	62.113	65.9314	15	55.6492	61.0726	14
Gly	88.3881	102.023	24	83.3095	92.7917	23	70.0672	84.3438	23
His	27.2838	31.7519	7	26.806	29.8119	7	22.7141	27.1844	7
Ile	48.3066	55.1488	12	45.0689	50.7818	12	39.109	46.2851	12
iMet	31.2789	36.2352	8	29.5205	32.4015	7	27.4102	31.1872	8
Leu	95.8024	106.517	23	92.3307	98.0364	21	81.1616	90.1215	20
Lys	65.5758	79.4531	19	62.066	72.1715	18	50.4119	63.0519	17
Met	25.5937	29.0664	6	25.2798	27.1039	6	22.4877	24.8773	6
Phe	29.8645	33.1581	7	27.6043	31.2256	7	23.265	26.7952	7
Pro	59.6829	68.0968	14	56.6731	63.7187	14	51.4	59.7102	14
SeC	5.02013	5.51226	1	4.67898	4.82407	1	3.98253	4.49603	1
Ser	79.1399	89.4277	19	75.7019	82.9975	19	66.3829	77.0192	19
Sup	0	0	0	0	0	0	0	0	0
Thr	61.1967	68.8742	15	58.2829	63.7651	15	48.6504	56.2418	14
Trp	27.6213	31.3136	7	25.8458	28.0394	6	22.5387	26.1783	6
Tyr	38.678	43.518	9	39.0408	40.1353	9	32.1753	35.3365	9
Val	62.0788	75.9767	17	58.7466	69.9721	17	50.2487	62.7514	17

## Sheet: Isoacceptors
	Chow Maf1-/- cohort			Chow Maf1hep-/- cohort			HF Maf1hep-/- cohort
Isoacceptor	Ctrl	Maf1-/-	Nb of genes above cutoff	Ctrl	Maf1hep-/-	Nb of genes above cutoff	Ctrl	Maf1hep-/-	Nb of genes above cutoff
Ala - AGC	42.1951	52.5458	12	36.3926	48.2478	12	32.1056	44.2753	12
Ala - CGC	12.5134	14.7204	3	10.9058	13.5298	3	9.35884	12.1768	3
Ala - GGC	0	0	0	0	0	0	0	0	0
Ala - TGC	18.221	20.5855	4	17.0966	18.9722	4	16.4546	18.7244	4
Arg - ACG	26.0833	28.7025	6	25.0512	27.191	6	21.7493	23.6255	6
Arg - CCG	14.2069	15.5754	3	13.822	14.5813	3	12.5494	13.9855	3
Arg - CCT	19.3218	21.3668	4	18.6123	19.8242	4	16.6019	18.8205	4
Arg - TCG	20.8376	23.5838	5	19.8318	21.89	5	17.6884	19.978	5
Arg - TCT	15.946	17.6252	4	15.0665	16.9471	4	12.6284	14.8828	4
Asn - GTT	39.1123	45.5662	10	37.0188	42.0721	9	30.5303	36.9652	9
Asp - GTC	50.8122	58.4142	13	49.1739	54.3921	13	41.4073	49.6872	13
Cys - ACA	0	0	0	0	0	0	0	0	0
Cys - GCA	29.4484	32.8157	7	28.1182	30.6039	7	25.8056	28.905	7
Gln - CTG	27.7938	33.8842	10	24.3177	30.1731	9	18.1779	25.9242	9
Gln - TTG	15.0952	16.1196	3	15.0592	15.1109	3	13.8382	13.4525	3
Glu - CTC	40.9095	44.8615	9	38.4704	40.8042	9	34.3904	38.8983	9
Glu - TTC	25.2344	27.8735	7	23.6427	25.1272	6	21.2588	22.1743	5
Gly - ACC	4.86037	5.01472	1	4.72851	4.82735	1	4.46564	4.87241	1
Gly - CCC	12.5291	16.6169	5	11.5871	14.6046	5	10.0318	13.3687	5
Gly - GCC	40.8271	46.9488	11	38.2946	42.0997	10	31.7313	38.2744	10
Gly - TCC	30.1716	33.4424	7	28.6992	31.26	7	23.8385	27.8283	7
His - ATG	0	0	0	0	0	0	0	0	0
His - GTG	27.2838	31.7519	7	26.806	29.8119	7	22.7141	27.1844	7
Ile - AAT	37.2307	42.9849	9	34.7845	39.5782	9	30.1882	36.0977	9
Ile - GAT	0	0	0	0	0	0	0	0	0
Ile - TAT	11.0759	12.1639	3	10.2844	11.2036	3	8.92082	10.1874	3
iMet - CAT	31.2789	36.2352	8	29.5205	32.4015	7	27.4102	31.1872	8
Leu - AAG	25.0825	26.5147	5	24.31	25.3027	5	21.8704	23.4239	5
Leu - CAA	17.383	19.9089	4	16.8962	18.3772	4	13.7413	16.8884	4
Leu - CAG	27.8257	31.3691	8	26.2644	27.7073	6	24.5855	25.2752	5
Leu - TAA	10.8607	12.8723	3	10.3039	11.7982	3	8.15112	10.669	3
Leu - TAG	14.6506	15.8524	3	14.5563	14.851	3	12.8132	13.865	3
Lys - CTT	34.1903	40.9596	9	32.58	37.8694	9	26.4731	33.8437	9
Lys - NNN	0.99932	2.73814	1	0.477553	2.22543	1	0.441137	2.08909	1
Lys - TTT	30.3861	35.7553	9	29.0084	32.0767	8	23.4977	27.1191	7
Met - CAT	25.5937	29.0664	6	25.2798	27.1039	6	22.4877	24.8773	6
Phe - GAA	29.8645	33.1581	7	27.6043	31.2256	7	23.265	26.7952	7
Pro - AGG	25.3571	28.8857	6	24.3541	26.8819	6	22.285	25.0533	6
Pro - CGG	12.1715	13.866	3	10.8405	13.2599	3	9.74825	12.4109	3
Pro - GGG	0	0	0	0	0	0	0	0	0
Pro - TGG	22.1543	25.3452	5	21.4785	23.5769	5	19.3668	22.246	5
SeC - TCA	5.02013	5.51226	1	4.67898	4.82407	1	3.98253	4.49603	1
Ser - AGA	25.9149	30.6042	7	24.3895	27.8476	7	20.3121	26.1092	7
Ser - CGA	14.1378	14.8977	3	13.5858	14.3661	3	12.6824	13.4014	3
Ser - GCT	27.0558	30.375	6	26.1761	27.9738	6	23.3015	26.0688	6
Ser - GGA	0	0	0	0	0	0	0	0	0
Ser - TGA	12.0314	13.5507	3	11.5504	12.8099	3	10.0869	11.4399	3
Sup - TCA	0	0	0	0	0	0	0	0	0
Sup - TTA	0	0	0	0	0	0	0	0	0
Thr - AGT	32.0638	35.7102	8	29.6204	32.8157	8	24.9559	29.4207	8
Thr - CGT	13.265	15.7746	4	12.4194	15.0476	4	9.07068	11.3842	3
Thr - TGT	15.8679	17.3895	3	16.243	15.9017	3	14.6238	15.4369	3
Trp - CCA	27.6213	31.3136	7	25.8458	28.0394	6	22.5387	26.1783	6
Tyr - GTA	38.678	43.518	9	39.0408	40.1353	9	32.1753	35.3365	9
Val - AAC	22.6242	29.3665	7	20.3682	26.5771	7	17.1301	23.3719	7
Val - CAC	24.8859	30.7442	7	23.7433	28.5124	7	20.7837	25.9055	7
Val - GAC	0	0	0	0	0	0	0	0	0
Val - TAC	14.5687	15.8659	3	14.6351	14.8826	3	12.3349	13.474	3
