# Supplementary material for: Contrasting effects of whole-body and hepatocyte-specific deletion of the RNA polymerase III repressor Maf1 in the mouse
Source: Front Mol Biosci. 2023 Dec 5;10:1297800. doi: 10.3389/fmolb.2023.1297800 (PMC10746880; doi:10.3389/fmolb.2023.1297800)
Supplement: Supplementary file 7 [file Table1.XLSX]

## Sheet: HF-fed mice length
		HF-fed cohort
		Ctrl	Maf1hep-/-	Ctrl versus Maf1hep-/-
	Mouse length [cm]	10.29 +/- 0.160	10.43 +/- 0.198	0.045
	Number of mice	17	14
	Table S1. HF-fed Maf1hep-/- length. The standard deviation is indicated (+/- SD).

## Sheet: Metabolic parameters
		Chow-fed cohort								HF-fed cohort
		Fasted			Refed					Fasted			Refed
		Ctrl	Maf1hep-/-	Ctrl versus Maf1hep-/-	Ctrl	Maf1hep-/-	Ctrl versus Maf1hep-/-	Ctrl Fasted versus Refed	Maf1hep-/- Fasted versus Refed	Ctrl	Maf1hep-/-	Ctrl versus Maf1hep-/-	Ctrl	Maf1hep-/-	Ctrl versus Maf1hep-/-	Ctrl Fasted versus Refed	Maf1hep-/- Fasted versus Refed
	Liver weight [g]	1.28 +/- 0.11	1.32 +/- 0.14	0.971 NS	1.48 +/- 0.13	1.43 +/- 0.20	0.864 NS	0.002 S	0.237 NS	1.90 +/- 0.25	1.66 +/- 0.31	0.527 NS	1.89 +/- 0.30	2.19 +/- 0.46	0.842 NS	1 NS	0.085 T
	Glycemia [mmol/L]	5.50 +/- 0.72	5.94 +/- 0.79	1 NS	12.96 +/- 1.44	11.98 +/- 1.55	0.889 NS	0.000 S	0.002 S	9.70 +/- 1.17	9.69 +/- 0.91	0.975 NS
	Insulinemia [mg/L]	0.163 +/- 0.112	0.107 +/- 0.090	0.988 NS	0.641 +/- 0.318	0.631 +/- 0.317	1 NS	0.003 S	0.013 S	4.425 +/- 1.446	2.646 +/- 1.190	0.116 T	9.873 +/- 7.796	10.553 +/- 7.381	1 NS	0.059 T	0.019 S
	TG [mmol/L]	1.85 +/- 0.15	2.15 +/- 0.72	1 NS	1.05 +/- 0.17	0.91 +/- 0.23	0.912 NS	0.000 S	0.356 NS	1.11 +/- 0.17	1.14 +/- 0.12	1 NS	1.73 +/- 0.32	1.92 +/- 0.49	1 NS	0.000 S	0.020 S
	FFA [mmol/L]	1.17 +/- 0.22	1.15 +/- 0.03	0.999 NS	0.36 +/- 0.10	0.35 +/- 0.14	0.999 NS	0.000 S	0.000 S	0.86 +/- 0.17	0.94 +/- 0.14	1 NS	0.94 +/- 0.12	1.02 +/- 0.12	1 NS	1 NS	1 NS
	Total cholesterol [mmol/L]	3.01 +/- 0.19	2.95 +/- 0.22	1 NS	2.48 +/- 0.19	2.43 +/- 0.38	1 NS	0.000 S	0.278 NS	5.99 +/- 0.98	5.23 +/- 1.11	0.418 NS	5.56 +/- 0.86	6.41 +/- 0.81	0.296 NS	NS	S
	ALT [U/L]	34.61 +/- 4.64	36.25 +/- 2.68	1 NS	74.11 +/- 48.31	104.06 +/- 79.96	1 NS	0.120 T	0.368 NS	200.68 +/- 73.22	173.66 +/- 74.37	0.889 NS	119.68 +/- 54.24	200.04 +/- 90.19	0.151 NS	0.125 T	1 NS
	AST [U/L]	124.51 +/- 33.41	160.23 +/- 63.31	0.960 NS	224.18 +/- 96.92	268.99 +/- 106.96	1 NS	0.055 T	0.620 NS	201.25 +/- 43.47	195.22 +/- 59.16	1 NS	150.19 +/- 32.14	237.10 +/- 65.55	0.046 S	0.083 T	1 NS
	LDH [U/L]	336.63 +/- 102.61	452.49 +/- 234.56	1 NS	676.17 +/- 330.53	836.91 +/- 455.15	1 NS	0.053 T	0.884 NS	847.23 +/- 252.18	882.76 +/- 377.84	0.994 NS	517.12 +/- 130.05	892.26 +/- 320.88	0.054 T	0.089 T	0.989 NS
	Number of mice	8	3		10	6				8 (17 for glycemia)	7 (14 for glycemia)		9 (8 for insulin.)	7 (6 for insulin.)
	Table S1. Metabolic parameters in Ctrl and Maf1hep-/- mice fed a Chow or a HF diet. The standard deviation are indicated (+/- SD). NS: non significant. S: significant. T: tendency. Note that values for Chow-fed fasted Maf1hep-/- mice are derived from three animals and that values for glycemia for the HF-fed cohort have been obtained straight on blood after a six hours fast, in the whole cohort tw…
