# Supplementary material for: Contrasting effects of whole-body and hepatocyte-specific deletion of the RNA polymerase III repressor Maf1 in the mouse
Source: Front Mol Biosci. 2023 Dec 5;10:1297800. doi: 10.3389/fmolb.2023.1297800 (PMC10746880; doi:10.3389/fmolb.2023.1297800)
Supplement: Supplementary file 8 [file Table10.XLSX]

## Sheet: Table S10
		Value	Parameters
			Breeding couples	N=
	Fertility [percentage]	0.861538	65	65 couples
	Litter size [Nb of pups/litter]	6.4 +/- 1.9	56	218 litters
	Time between litters [days]	25.7 +/- 0.6(SEM)	52	252 litters
	Sex ratio	50.4% ♂ & 49.6% ♀	56	1342 weaned mice
	Genotype ratio	49.5% Maf1hep-/- & 50.5% Ctrl	51	737 genotyped mice
	- In males	49.7% Maf1hep-/- & 50.3% Ctrl	50	523 genotyped males
	- In females	49.1% Maf1hep-/- & 50.9% Ctrl	42	214 genotyped females
	Table S10. Description of the Maf1hep-/- line breeding parameters. SD are used, except when noted.
