# Supplementary material for: Contrasting effects of whole-body and hepatocyte-specific deletion of the RNA polymerase III repressor Maf1 in the mouse
Source: Front Mol Biosci. 2023 Dec 5;10:1297800. doi: 10.3389/fmolb.2023.1297800 (PMC10746880; doi:10.3389/fmolb.2023.1297800)
Supplement: Supplementary file 9 [file Table5.XLSX]

## Sheet: Table S5 Legend
Table S5. mRNA accumulation in the liver of the three different cohorts. The last page indicates the differentially expressed TOP mRNAs in each cohort.

## Sheet: Chow Maf1KO cohort
	Gene information - Chow Maf1-/- cohort				Limma								Mean scores		Individual scores
					Mean Ctrl samples' scores versus mean Chow Maf1-/- samples' scores. Cutoff on logFC: 1. Cutoff on adj. P value:0.05.
	Ensembl ID	Gene name	Gene type	Description	logFC	Average expression	T value	P value	Adj. P value	B value	Differentially expressed	Change direction	Ctrl	Maf1-/-	CF-tCT1	CF-tCT2	CF-tCT3	CF-tCT4	CF-tCT5	CF-tCT6	CF-tCT7	CF-tKO1	CF-tKO2	CF-tKO3	CF-tKO4	CF-tKO5
1	ENSMUSG00000000001	Gnai3	protein_coding	Guanine nucleotide binding protein (G protein), alpha inhibiting 3	0.375894	6.80337	3.50655	0.00503049	0.031788	-2.33874	No	Null	6.70238	6.94475	6.50544	6.53448	6.86695	6.72563	6.69478	6.72201	6.86738	6.85761	6.94345	6.89868	7.16117	6.86282
2	ENSMUSG00000000028	Cdc45	protein_coding	Cell division cycle 45	0.550884	-0.121828	2.85974	0.0157525	0.0633218	-3.46756	No	Null	-0.185314	-0.0329489	-0.679914	0.0791599	-0.360701	0.338922	-0.296362	-0.426667	0.0483663	-0.321388	-0.0345282	0.0371462	0.546597	-0.392572
3	ENSMUSG00000000049	Apoh	protein_coding	Apolipoprotein H	0.100247	10.5243	0.695256	0.501546	0.629878	-6.47843	No	Null	10.4928	10.5684	10.3465	10.3701	10.5488	10.5031	10.6421	10.4514	10.5877	10.707	10.4127	10.247	10.7589	10.7163
4	ENSMUSG00000000056	Narf	protein_coding	Nuclear prelamin A recognition factor	0.112613	4.94217	0.712593	0.491171	0.620869	-6.46587	No	Null	4.8981	5.00386	4.7498	4.72209	4.76804	5.26993	4.81041	4.90494	5.0615	5.07985	4.83818	4.83477	5.02641	5.24008
5	ENSMUSG00000000058	Cav2	protein_coding	Caveolin 2	0.237	2.28327	1.88305	0.0868225	0.191383	-5.08463	No	Null	2.25821	2.31837	1.93512	2.62221	2.12995	2.20411	2.30284	2.25131	2.36192	2.1964	2.44953	2.42679	2.16684	2.35229
6	ENSMUSG00000000078	Klf6	protein_coding	Kruppel-like factor 6	0.438496	3.67936	3.97471	0.00224682	0.0199456	-1.53086	No	Null	3.55638	3.85153	3.34001	3.59114	3.49905	3.62289	3.48309	3.68183	3.67665	3.70686	4.11264	3.6825	3.80398	3.95166
7	ENSMUSG00000000085	Scmh1	protein_coding	Sex comb on midleg homolog 1	0.0815258	1.80081	0.35528	0.729205	0.815297	-6.66547	No	Null	1.8172	1.77788	1.77041	2.35489	1.82383	1.38955	1.60097	1.71451	2.06621	1.45434	2.20981	1.91267	1.65153	1.66104
8	ENSMUSG00000000088	Cox5a	protein_coding	Cytochrome c oxidase subunit 5A	0.0972372	5.72932	0.874999	0.400571	0.538516	-6.33482	No	Null	5.79991	5.6305	5.36232	6.26282	5.85168	5.85062	5.82552	5.71333	5.73306	5.28373	5.40171	5.6451	6.05251	5.76946
9	ENSMUSG00000000093	Tbx2	protein_coding	T-box 2	-0.601115	-0.308827	-5.02048	0.00040921	0.00711377	0.188584	No	Null	-0.161871	-0.514566	0.0758591	-0.215935	-0.112309	-0.31133	-0.156381	-0.0947259	-0.318276	-0.287226	-0.859942	-0.330664	-0.723844	-0.371153
10	ENSMUSG00000000120	Ngfr	protein_coding	Nerve growth factor receptor (TNFR superfamily, member 16)	-0.839451	1.19285	-4.62719	0.000763046	0.0104678	-0.441411	No	Null	1.42789	0.8638	1.99374	1.55444	1.35865	0.952395	1.50581	1.30824	1.32195	1.00585	0.710065	0.623792	1.2234	0.755887
11	ENSMUSG00000000127	Fer	protein_coding	Fer (fms/fps related) protein kinase	0.298134	3.68293	2.88692	0.0150099	0.0614854	-3.42033	No	Null	3.55891	3.85655	3.55158	3.38297	3.69377	3.44173	3.61854	3.50282	3.72098	3.99212	4.11974	3.75553	3.63044	3.78494
12	ENSMUSG00000000131	Xpo6	protein_coding	Exportin 6	-0.272914	4.51432	-1.84422	0.0926661	0.199655	-5.14339	No	Null	4.61151	4.37824	4.65254	4.94574	4.66957	4.30625	4.44041	4.41747	4.84862	4.39595	4.40359	4.48336	4.30967	4.29865
13	ENSMUSG00000000134	Tfe3	protein_coding	Transcription factor E3	-0.312725	4.14155	-3.08191	0.0106198	0.0501354	-3.08037	No	Null	4.21204	4.04286	4.51516	4.20689	4.21932	4.03769	4.0495	4.16281	4.29289	4.01875	4.08708	4.07679	4.02899	4.00271
14	ENSMUSG00000000142	Axin2	protein_coding	Axin 2	-0.536443	2.33499	-1.72594	0.112745	0.228015	-5.31835	No	Null	2.44074	2.18695	2.59394	2.76695	2.72619	2.12092	1.91054	2.25673	2.70991	2.53897	2.28568	2.55938	1.24513	2.3056
15	ENSMUSG00000000148	Brat1	protein_coding	BRCA1-associated ATM activator 1	-0.570846	2.67638	-4.13278	0.00172095	0.0169369	-1.2624	No	Null	2.84933	2.43425	3.02849	2.92873	2.88803	2.80335	2.63164	2.74384	2.92122	2.6084	2.07021	2.29347	2.79207	2.40712
16	ENSMUSG00000000149	Gna12	protein_coding	Guanine nucleotide binding protein, alpha 12	-0.767742	5.96421	-7.48838	1.33413e-05	0.00107659	3.62498	No	Null	6.20998	5.62012	6.44962	6.47656	6.10897	6.2732	6.08933	5.89922	6.173	5.74274	5.24153	5.77598	5.72953	5.61082
17	ENSMUSG00000000154	Slc22a18	protein_coding	Solute carrier family 22 (organic cation transporter), member 18	-0.636523	4.92976	-5.23918	0.000292136	0.00583912	0.529311	No	Null	5.12424	4.65749	5.36975	5.18529	5.08467	5.0417	5.06913	5.06851	5.0506	4.82477	4.26394	4.64107	4.99285	4.5648
18	ENSMUSG00000000159	Igsf5	protein_coding	Immunoglobulin superfamily, member 5	0.0777051	4.45656	0.499953	0.627114	0.736461	-6.59998	No	Null	4.43226	4.49057	4.20864	4.56348	4.6742	4.3606	4.23375	4.31228	4.67291	4.64181	4.48563	4.31674	4.36777	4.64093
19	ENSMUSG00000000168	Dlat	protein_coding	Dihydrolipoamide S-acetyltransferase (E2 component of pyruvate dehydrogenase complex)	0.0564825	5.22051	0.378628	0.712284	0.803437	-6.65636	No	Null	5.16723	5.2951	5.13885	5.13148	5.32488	5.07698	4.89757	5.07843	5.52241	5.46158	5.42278	5.17778	5.00779	5.40555
20	ENSMUSG00000000171	Sdhd	protein_coding	Succinate dehydrogenase complex, subunit D, integral membrane protein	0.00194472	7.2633	0.013509	0.989467	0.993076	-6.73296	No	Null	7.28555	7.23213	7.12835	7.31751	7.29831	7.34483	7.50193	7.0887	7.31925	7.24173	7.02675	6.99704	7.4435	7.45164
21	ENSMUSG00000000184	Ccnd2	protein_coding	Cyclin D2	0.172779	3.79697	0.829842	0.424549	0.561057	-6.37364	No	Null	3.77819	3.82326	3.49304	4.31232	3.94993	3.50282	3.68154	3.8257	3.68199	3.9634	4.13985	3.86046	3.5365	3.6161
22	ENSMUSG00000000194	Gpr107	protein_coding	G protein-coupled receptor 107	-0.0807031	4.02173	-0.849756	0.413858	0.551275	-6.35674	No	Null	4.07355	3.94919	4.03196	4.21502	4.12185	3.94957	4.09674	3.92186	4.17785	3.84261	3.86253	3.94321	4.14117	3.95644
23	ENSMUSG00000000247	Lhx2	protein_coding	LIM homeobox protein 2	-0.504338	0.048933	-2.90762	0.014468	0.0602809	-3.38433	No	Null	0.150909	-0.0938334	0.398417	-0.0498938	0.382417	0.0714525	-0.20399	0.00388422	0.454076	0.143656	-0.414242	0.18925	-0.286624	-0.101208
24	ENSMUSG00000000266	Mid2	protein_coding	Midline 2	0.103195	3.42744	0.6364	0.537739	0.661643	-6.51896	No	Null	3.35866	3.52372	3.38533	3.40009	3.43599	3.14249	3.1005	3.40178	3.64445	3.73975	3.83941	3.43015	3.19634	3.41296
25	ENSMUSG00000000275	Trim25	protein_coding	Tripartite motif-containing 25	0.16478	5.18631	0.951362	0.362178	0.50363	-6.26516	No	Null	5.18683	5.18559	4.8138	5.5811	5.2484	4.82838	5.07937	5.37906	5.37771	5.22892	5.20495	5.02831	5.39841	5.06735
26	ENSMUSG00000000276	Dgke	protein_coding	Diacylglycerol kinase, epsilon	0.0572105	1.75262	0.41352	0.687299	0.784312	-6.64169	No	Null	1.75507	1.74919	1.56417	1.88369	1.65596	1.55903	1.62978	1.94419	2.04871	1.72607	1.67807	1.67579	1.88335	1.78268
27	ENSMUSG00000000278	Scpep1	protein_coding	Serine carboxypeptidase 1	-0.153198	4.43722	-1.27609	0.22862	0.368881	-5.91685	No	Null	4.47772	4.38053	4.43917	4.54449	4.5334	4.23215	4.40257	4.59994	4.59229	4.37913	4.26298	4.40905	4.26365	4.58784
28	ENSMUSG00000000282	Mnt	protein_coding	Max binding protein	-0.715971	0.720441	-3.65888	0.00386061	0.0272445	-2.07415	No	Null	1.00358	0.324052	0.756267	1.6415	0.939752	0.771358	0.654704	1.04099	1.22046	0.575692	-0.304615	0.434146	0.652542	0.262496
29	ENSMUSG00000000290	Itgb2	protein_coding	Integrin beta 2	-0.29147	2.30097	-1.64741	0.128162	0.247904	-5.43092	No	Null	2.41577	2.14024	2.39321	2.55089	2.13993	2.3529	2.50586	2.85093	2.11669	2.16435	1.8395	2.09688	2.43848	2.162
30	ENSMUSG00000000296	Tpd52l1	protein_coding	Tumor protein D52-like 1	-0.226128	1.8952	-1.89302	0.0853781	0.18936	-5.06944	No	Null	1.92014	1.86029	2.03861	1.71652	1.87878	1.94513	2.05018	1.92457	1.88717	2.10154	1.68539	1.69704	1.69099	2.12652
31	ENSMUSG00000000301	Pemt	protein_coding	Phosphatidylethanolamine N-methyltransferase	-0.489535	6.89131	-3.01364	0.0119862	0.0541085	-3.19959	No	Null	6.9843	6.76114	7.34437	6.69745	7.00181	6.92031	7.10045	6.78972	7.03597	7.14271	6.49964	6.41545	6.92584	6.82207
32	ENSMUSG00000000303	Cdh1	protein_coding	Cadherin 1	0.123553	5.42306	0.4203	0.682487	0.780741	-6.63869	No	Null	5.40867	5.44321	5.78083	5.19388	5.33165	5.23446	5.97826	5.3395	5.00214	4.78139	5.65237	5.40034	5.93576	5.44619
33	ENSMUSG00000000305	Cdh4	protein_coding	Cadherin 4	-0.504608	0.391324	-1.70301	0.117065	0.233124	-5.35153	No	Null	0.544968	0.176223	0.421383	1.17731	0.335255	0.403219	0.70779	0.554191	0.21563	0.680914	0.131859	0.322282	-0.62193	0.367988
34	ENSMUSG00000000317	Bcl6b	protein_coding	B cell CLL/lymphoma 6, member B	0.249716	0.95517	0.907758	0.383768	0.523988	-6.30554	No	Null	0.874973	1.06745	1.07445	0.833896	1.21445	0.292573	0.666902	0.708857	1.33368	0.594832	1.51456	1.20589	1.13568	0.88627
35	ENSMUSG00000000325	Arvcf	protein_coding	Armadillo repeat gene deleted in velocardiofacial syndrome	-0.740648	2.48718	-4.63897	0.000748697	0.0103208	-0.422224	No	Null	2.66897	2.23268	2.94589	2.68201	2.62419	2.53707	2.44717	2.47892	2.96754	2.54969	1.86821	1.93757	2.26745	2.54049
36	ENSMUSG00000000326	Comt	protein_coding	Catechol-O-methyltransferase	-0.845142	8.51774	-8.65519	3.42424e-06	0.000629798	4.9599	No	Null	8.71688	8.23895	9.17919	8.6161	8.6178	8.62131	8.43212	8.83521	8.71641	8.5191	7.8836	8.2481	8.20481	8.33915
37	ENSMUSG00000000339	Rtca	protein_coding	RNA 3'-terminal phosphate cyclase	0.0831806	2.45622	0.772306	0.456462	0.589675	-6.42046	No	Null	2.46518	2.44367	2.32309	2.53364	2.55762	2.63692	2.41179	2.32717	2.46604	2.28701	2.33778	2.40454	2.69938	2.48967
38	ENSMUSG00000000340	Dbt	protein_coding	Dihydrolipoamide branched chain transacylase E2	0.350242	6.278	2.87591	0.0153064	0.0622219	-3.43947	No	Null	6.18556	6.40741	6.01022	5.99265	6.33531	6.25703	6.37225	6.12327	6.20816	6.33154	6.37196	6.24138	6.66226	6.42994
39	ENSMUSG00000000346	Dazap2	protein_coding	DAZ associated protein 2	-0.119643	5.97016	-1.21751	0.249284	0.392022	-5.98551	No	Null	6.00846	5.91654	6.00148	6.03593	6.09432	5.9135	6.00713	5.88135	6.12551	6.00002	5.79915	5.82359	6.02377	5.93618
40	ENSMUSG00000000355	Mcts1	protein_coding	Malignant T cell amplified sequence 1	0.30154	3.72557	2.63174	0.0236141	0.0824493	-3.86114	No	Null	3.65908	3.81865	3.32128	3.65696	3.77018	3.71678	3.54666	3.75315	3.84858	3.81042	3.71807	3.84484	3.92802	3.7919
41	ENSMUSG00000000374	Trappc10	protein_coding	Trafficking protein particle complex 10	-0.200662	4.66096	-1.40062	0.189332	0.32322	-5.7632	No	Null	4.7294	4.56514	4.63644	5.02002	4.82456	4.49815	4.51447	4.7175	4.89462	4.6745	4.51643	4.68305	4.36722	4.5845
42	ENSMUSG00000000378	Ccm2	protein_coding	Cerebral cavernous malformation 2	-0.777187	2.43759	-5.00946	0.000416292	0.00713518	0.171233	No	Null	2.63671	2.15881	3.1904	2.51312	2.41306	2.61753	2.58598	2.48928	2.64764	2.34096	1.87204	1.96372	2.49861	2.11873
43	ENSMUSG00000000384	Tbrg4	protein_coding	Transforming growth factor beta regulated gene 4	-0.561941	3.95691	-4.93439	0.000468138	0.00771878	0.0525414	No	Null	4.1212	3.72689	4.49369	4.20493	4.12274	3.96137	3.99572	3.92259	4.14737	3.5852	3.59165	3.7618	3.89054	3.80527
44	ENSMUSG00000000385	Tmprss2	protein_coding	Transmembrane protease, serine 2	0.444714	1.77081	2.22159	0.0486045	0.130818	-4.54939	No	Null	1.6376	1.95731	1.59534	1.40194	1.46258	1.60354	1.94828	1.68726	1.76423	1.9894	2.15896	1.47459	2.39743	1.76615
45	ENSMUSG00000000386	Mx1	protein_coding	MX dynamin-like GTPase 1	0.483987	1.03547	2.5092	0.0293353	0.0951237	-4.07003	No	Null	0.895378	1.23159	0.86676	0.632062	0.774617	0.740376	0.999403	1.21618	1.03824	1.12602	1.44399	1.10768	1.66475	0.815528
46	ENSMUSG00000000399	Ndufa9	protein_coding	NADH:ubiquinone oxidoreductase subunit A9	0.0399921	5.99796	0.331074	0.746908	0.82813	-6.67432	No	Null	6.0072	5.98501	5.83055	6.03452	6.04645	6.05878	6.08838	5.8822	6.10954	5.92105	5.8024	5.85942	6.12915	6.21305
47	ENSMUSG00000000420	Galnt1	protein_coding	Polypeptide N-acetylgalactosaminyltransferase 1	0.202585	6.1773	2.37577	0.037114	0.110864	-4.29462	No	Null	6.10767	6.27478	6.03328	5.92126	6.19591	6.17218	6.07402	6.13363	6.22337	6.24847	6.26467	6.26108	6.30591	6.29378
48	ENSMUSG00000000439	Mkrn2	protein_coding	Makorin, ring finger protein, 2	-0.0758565	4.32382	-0.648537	0.530154	0.655228	-6.51087	No	Null	4.34909	4.28845	4.31156	4.50795	4.44777	4.17384	4.27189	4.21821	4.51243	4.35857	4.3188	4.12779	4.28152	4.35554
49	ENSMUSG00000000440	Pparg	protein_coding	Peroxisome proliferator activated receptor gamma	-0.205292	3.65853	-0.738184	0.4761	0.606897	-6.44681	No	Null	3.70891	3.588	3.5001	4.06806	3.86287	3.54383	3.13542	3.50484	4.34726	3.97217	3.55696	3.51408	3.24953	3.64724
50	ENSMUSG00000000441	Raf1	protein_coding	V-raf-leukemia viral oncogene 1	-0.0885153	6.02946	-0.898125	0.388657	0.528404	-6.31425	No	Null	6.04689	6.00506	6.10388	6.04161	6.19448	5.97741	6.00051	5.87384	6.13652	6.06795	5.99402	5.89221	6.03553	6.03559
51	ENSMUSG00000000489	Pdgfb	protein_coding	Platelet derived growth factor, B polypeptide	-0.111133	-0.533707	-0.33435	0.744503	0.826332	-6.67316	No	Null	-0.494508	-0.588586	-0.406448	-0.580789	-0.382454	-0.507979	-0.415159	-0.863737	-0.30499	-0.37483	-0.727925	-1.49369	0.270892	-0.617374
52	ENSMUSG00000000530	Acvrl1	protein_coding	Activin A receptor, type II-like 1	-0.169813	1.73932	-1.18553	0.261179	0.404341	-6.02196	No	Null	1.80604	1.64591	1.90266	1.95497	1.42837	1.65982	1.86881	2.01709	1.81052	1.53915	1.6513	1.8417	1.65959	1.53783
53	ENSMUSG00000000532	Acvr1b	protein_coding	Activin A receptor, type 1B	-0.436294	3.64221	-3.19849	0.00864091	0.0442502	-2.87661	No	Null	3.75194	3.48859	3.85606	3.8809	3.6752	3.81165	3.50618	3.64474	3.88882	3.61637	3.32665	3.58469	3.17186	3.74336
54	ENSMUSG00000000538	Tom1l2	protein_coding	Target of myb1-like 2 (chicken)	-0.240817	3.54979	-2.05543	0.0647766	0.157662	-4.81683	No	Null	3.62417	3.44566	3.68643	3.85109	3.59697	3.458	3.56019	3.47816	3.73838	3.62292	3.46706	3.29408	3.46672	3.37751
55	ENSMUSG00000000552	Zfp385a	protein_coding	Zinc finger protein 385A	-0.752061	0.0154739	-3.81491	0.0029507	0.0232196	-1.80471	No	Null	0.303089	-0.387187	0.290922	0.836373	0.0242424	-0.0803589	-0.0154598	0.458209	0.607695	-0.440061	-0.901484	-0.325985	0.118408	-0.386813
56	ENSMUSG00000000555	Itga5	protein_coding	Integrin alpha 5 (fibronectin receptor alpha)	-0.036254	3.49568	-0.174459	0.864725	0.913226	-6.71669	No	Null	3.5493	3.4206	3.63097	3.83436	3.61967	3.19951	3.73044	3.16479	3.66536	3.35109	3.59429	3.24967	3.84933	3.05864
57	ENSMUSG00000000561	Wdr77	protein_coding	WD repeat domain 77	0.211787	4.90515	1.51437	0.158568	0.286524	-5.61434	No	Null	4.84651	4.98723	4.68519	4.97262	5.11037	4.69153	4.64014	4.781	5.04475	5.03696	5.16309	4.92726	4.92843	4.88043
58	ENSMUSG00000000563	Atp5f1	protein_coding	ATP synthase, H+ transporting, mitochondrial F0 complex, subunit B1	0.27592	7.86405	2.24573	0.0466028	0.127307	-4.50988	No	Null	7.78926	7.96876	7.59682	7.66113	7.86719	7.87525	7.94601	7.70705	7.87135	7.89445	7.91744	7.76558	8.08459	8.18172
59	ENSMUSG00000000567	Sox9	protein_coding	SRY (sex determining region Y)-box 9	-0.298819	1.35562	-0.917054	0.379091	0.519764	-6.29707	No	Null	1.50533	1.14603	1.76245	2.28633	1.13466	0.812506	1.81485	1.20651	1.52002	1.07162	1.64519	0.937483	1.41338	0.662473
60	ENSMUSG00000000568	Hnrnpd	protein_coding	Heterogeneous nuclear ribonucleoprotein D	0.339964	4.13778	1.90743	0.08333	0.186434	-5.04743	No	Null	4.08182	4.21612	3.8812	4.50578	4.11934	3.84561	4.06598	3.87125	4.28361	4.02479	4.6409	4.26778	4.14289	4.00423
61	ENSMUSG00000000579	Dynlt1c	protein_coding	Dynein light chain Tctex-type 1C	0.16067	0.572017	0.587858	0.568687	0.687112	-6.54988	No	Null	0.518542	0.646881	0.386794	0.612063	0.493514	0.250818	0.142754	0.535801	1.20805	0.816297	0.801163	0.0642157	0.975133	0.577598
62	ENSMUSG00000000581	C1d	protein_coding	C1D nuclear receptor co-repressor	0.287776	4.78938	1.75751	0.107032	0.220076	-5.27227	No	Null	4.75163	4.84223	4.19442	4.94705	4.80479	4.88506	4.73906	4.76839	4.92261	4.80034	4.61635	4.7757	4.87158	5.14717
63	ENSMUSG00000000594	Gm2a	protein_coding	GM2 ganglioside activator protein	-0.225546	6.07386	-1.23763	0.242023	0.383458	-5.9622	No	Null	6.15541	5.95969	6.19729	6.00286	5.9947	6.25586	6.32864	6.20568	6.10281	6.03683	5.55545	5.81547	6.45625	5.93444
64	ENSMUSG00000000600	Krit1	protein_coding	KRIT1, ankyrin repeat containing	0.514114	4.66712	3.4906	0.0051725	0.0322927	-2.36652	No	Null	4.51502	4.88004	4.33294	4.53904	4.6327	4.30926	4.46069	4.51788	4.81266	4.89978	5.26951	4.81837	4.82325	4.58931
65	ENSMUSG00000000605	Clcn4	protein_coding	Chloride channel, voltage-sensitive 4	0.00704686	6.05294	0.0691599	0.946123	0.965292	-6.73048	No	Null	6.04517	6.06382	5.96621	5.99133	6.17144	6.02045	5.92771	6.01194	6.22709	6.13497	5.95901	6.02327	6.08675	6.1151
66	ENSMUSG00000000628	Hk2	protein_coding	Hexokinase 2	-0.344064	1.08401	-1.64338	0.129002	0.248959	-5.43662	No	Null	1.23201	0.876821	1.16133	1.63401	1.00136	0.903786	1.04486	1.49068	1.38804	0.902309	0.675355	0.533917	1.41753	0.854992
67	ENSMUSG00000000631	Myo18a	protein_coding	Myosin XVIIIA	-0.720757	5.6874	-6.29585	6.30433e-05	0.00238098	2.07528	No	Null	5.88072	5.41675	6.19045	6.02784	5.79669	5.60616	5.86377	5.72651	5.95365	5.68586	5.17763	5.56721	5.24145	5.41159
68	ENSMUSG00000000673	Haao	protein_coding	3-hydroxyanthranilate 3,4-dioxygenase	-0.561805	7.02495	-3.89498	0.00257317	0.0214436	-1.66721	No	Null	7.136	6.86949	7.45281	6.9165	7.24377	7.14587	7.08403	6.91109	7.19793	7.26525	6.56703	6.56947	6.88394	7.06175
69	ENSMUSG00000000682	Cd52	protein_coding	CD52 antigen	-0.104132	1.97183	-0.45663	0.656962	0.760921	-6.62184	No	Null	1.98198	1.9576	2.22666	1.87353	1.67898	1.88427	1.95227	2.46915	1.78904	2.0227	2.05725	1.49534	2.35272	1.86
70	ENSMUSG00000000686	Abhd15	protein_coding	Abhydrolase domain containing 15	-0.462357	4.29998	-3.02908	0.0116623	0.0530894	-3.17264	No	Null	4.468	4.06474	4.2843	4.71867	4.43321	4.53535	4.35368	4.40988	4.54092	4.19386	3.52682	4.1859	4.08153	4.33559
71	ENSMUSG00000000693	Loxl3	protein_coding	Lysyl oxidase-like 3	-0.11177	0.612337	-0.434257	0.67263	0.773169	-6.63238	No	Null	0.610055	0.615533	0.921504	0.138777	0.774374	0.59469	0.427016	0.447325	0.966696	0.30478	0.463921	0.248206	1.10096	0.959795
72	ENSMUSG00000000708	Kat2b	protein_coding	K(lysine) acetyltransferase 2B	0.0382181	6.38873	0.295433	0.773252	0.848488	-6.68624	No	Null	6.3694	6.4158	6.25904	6.37109	6.51463	6.37746	6.33136	6.11904	6.61316	6.56308	6.37675	6.38991	6.26641	6.48287
73	ENSMUSG00000000711	Rab5b	protein_coding	RAB5B, member RAS oncogene family	-0.0821477	6.31962	-0.97469	0.35099	0.492841	-6.24289	No	Null	6.32295	6.31495	6.35359	6.27048	6.34068	6.32322	6.28033	6.28037	6.41198	6.4427	6.28111	6.29455	6.15514	6.40124
74	ENSMUSG00000000732	Icosl	protein_coding	Icos ligand	0.268859	-0.367856	1.29734	0.22148	0.360315	-5.89137	No	Null	-0.425847	-0.286669	-0.49842	-0.527697	-0.245702	-0.582383	-0.211156	-0.437149	-0.478421	-0.150503	-0.252326	-0.450072	0.232246	-0.812692
75	ENSMUSG00000000738	Spg7	protein_coding	SPG7, paraplegin matrix AAA peptidase subunit	-0.402931	4.22426	-3.76806	0.00319788	0.0244322	-1.88542	No	Null	4.33641	4.06724	4.42836	4.35784	4.34649	4.34206	4.21449	4.18391	4.48173	4.15403	3.77687	4.12288	4.04299	4.23944
76	ENSMUSG00000000739	Sult5a1	protein_coding	Sulfotransferase family 5A, member 1	-0.643641	1.32161	-1.6036	0.137554	0.260131	-5.49237	No	Null	1.4722	1.11079	2.13098	1.28447	1.3803	1.18169	1.82047	2.23008	0.277412	1.02404	1.03973	1.58378	0.912108	0.994301
77	ENSMUSG00000000740	Rpl13	protein_coding	Ribosomal protein L13	-0.474088	5.73987	-3.76699	0.00320373	0.0244336	-1.88726	No	Null	5.87975	5.54405	6.01899	5.91005	5.88338	5.86852	5.71041	5.92985	5.83705	5.53134	5.21003	5.40543	5.76464	5.8088
78	ENSMUSG00000000743	Chmp1a	protein_coding	Charged multivesicular body protein 1A	-0.499227	4.66624	-3.43996	0.0056512	0.0341014	-2.45477	No	Null	4.82261	4.44732	4.85499	4.88443	4.84905	4.84729	4.78994	4.67304	4.85955	4.52711	3.97858	4.31854	4.63106	4.78131
79	ENSMUSG00000000751	Rpa1	protein_coding	Replication protein A1	-0.120695	4.46438	-1.22154	0.247817	0.390307	-5.98087	No	Null	4.49906	4.41583	4.43587	4.60554	4.52532	4.53629	4.42724	4.39968	4.56345	4.5451	4.33429	4.37187	4.29759	4.5303
80	ENSMUSG00000000753	Serpinf1	protein_coding	Serine (or cysteine) peptidase inhibitor, clade F, member 1	-0.399497	8.45221	-4.71387	0.000663894	0.00956242	-0.300704	No	Null	8.54285	8.32532	8.83683	8.48906	8.51662	8.46439	8.5058	8.44659	8.54065	8.39282	8.23922	8.20172	8.32829	8.46456
81	ENSMUSG00000000759	Tubgcp3	protein_coding	Tubulin, gamma complex associated protein 3	0.0663133	3.6964	0.683802	0.508472	0.636164	-6.48658	No	Null	3.6977	3.69459	3.61207	3.83622	3.77176	3.54219	3.63312	3.65855	3.82999	3.575	3.74281	3.6929	3.78883	3.67341
82	ENSMUSG00000000776	Polr3d	protein_coding	Polymerase (RNA) III (DNA directed) polypeptide D	-0.00709109	2.54331	-0.0477658	0.962773	0.976375	-6.73183	No	Null	2.506	2.59553	2.75412	2.2534	2.62844	2.1358	2.56132	2.60748	2.60146	2.68076	2.72533	2.41847	2.72441	2.42866
83	ENSMUSG00000000782	Tcf7	protein_coding	Transcription factor 7, T cell specific	-0.269806	0.845293	-1.19265	0.258493	0.401502	-6.01391	No	Null	0.963877	0.679276	1.1155	1.31751	0.870451	0.834256	1.07837	0.58671	0.944351	0.810265	0.757624	1.08596	0.723334	0.0192017
84	ENSMUSG00000000787	Ddx3x	protein_coding	DEAD/H (Asp-Glu-Ala-Asp/His) box polypeptide 3, X-linked	0.287827	7.37107	2.2218	0.0485863	0.130798	-4.54904	No	Null	7.34975	7.40092	7.02137	7.74396	7.5032	7.25932	7.2467	7.16019	7.51348	7.16297	7.54353	7.54523	7.49343	7.25948
85	ENSMUSG00000000804	Usp32	protein_coding	Ubiquitin specific peptidase 32	0.250789	5.08645	2.14686	0.0553347	0.142021	-4.67068	No	Null	5.02622	5.17076	4.81253	5.2319	5.10344	4.95096	4.96384	4.9835	5.1374	5.22346	5.37955	5.10372	5.04822	5.09886
86	ENSMUSG00000000811	Txnrd3	protein_coding	Thioredoxin reductase 3	-0.3039	2.29795	-1.51907	0.157396	0.285161	-5.60803	No	Null	2.33312	2.24872	2.39052	2.21452	2.54618	2.30865	1.90569	2.29388	2.67237	2.41728	2.06094	2.02938	1.96385	2.77217
87	ENSMUSG00000000823	Zfp512b	protein_coding	Zinc finger protein 512B	-0.355268	4.44706	-3.07681	0.0107163	0.0503349	-3.08929	No	Null	4.54209	4.31402	4.75991	4.61698	4.65893	4.29286	4.5626	4.29241	4.61095	4.3868	4.26462	4.36499	4.26488	4.28881
88	ENSMUSG00000000826	Dnajc5	protein_coding	DnaJ heat shock protein family (Hsp40) member C5	0.0112285	5.70408	0.100557	0.92174	0.950794	-6.72761	No	Null	5.72738	5.67145	5.60379	5.85894	5.84583	5.60178	5.6599	5.6916	5.82983	5.71832	5.59553	5.65816	5.90336	5.4819
89	ENSMUSG00000000827	Tpd52l2	protein_coding	Tumor protein D52-like 2	0.142546	4.61921	1.20536	0.253749	0.396907	-5.99944	No	Null	4.58158	4.67188	4.38838	4.56534	4.59934	4.63429	4.71	4.45899	4.71474	4.72077	4.59789	4.52118	4.63868	4.8809
90	ENSMUSG00000000838	Fmr1	protein_coding	Fragile X mental retardation 1	0.379031	4.70167	3.39129	0.00615411	0.0361252	-2.53968	No	Null	4.63181	4.79947	4.33654	4.86696	4.6579	4.59779	4.5955	4.50203	4.86593	4.59896	4.99085	4.80951	4.84752	4.75051
91	ENSMUSG00000000876	Pxmp4	protein_coding	Peroxisomal membrane protein 4	-0.495795	5.60111	-4.29105	0.00132183	0.0145044	-0.996342	No	Null	5.72683	5.42511	5.90408	5.74832	5.75287	5.48777	5.84271	5.59725	5.75478	5.66144	5.1713	5.34607	5.34696	5.5998
92	ENSMUSG00000000881	Dlg3	protein_coding	Discs large MAGUK scaffold protein 3	0.0695882	4.14014	0.755472	0.466085	0.597708	-6.4336	No	Null	4.08678	4.21484	4.09582	3.97354	4.15749	4.13356	3.97958	4.05111	4.21633	4.38762	4.30275	4.13263	4.0033	4.24791
93	ENSMUSG00000000884	Gnb1l	protein_coding	Guanine nucleotide binding protein (G protein), beta polypeptide 1-like	-0.343603	-0.211542	-1.55324	0.149093	0.274714	-5.56175	No	Null	-0.0768716	-0.400082	-0.238399	0.183763	-0.219417	0.0365167	-0.172714	-0.236233	0.108381	-0.107704	-0.78579	-0.899756	0.0664608	-0.27362
94	ENSMUSG00000000902	Smarcb1	protein_coding	SWI/SNF related, matrix associated, actin dependent regulator of chromatin, subfamily b, member 1	-0.153529	3.69509	-1.11639	0.288422	0.432002	-6.0982	No	Null	3.76965	3.5907	3.73681	4.02185	3.91461	3.40199	3.87194	3.54083	3.89951	3.52882	3.54163	3.58831	3.69554	3.59919
95	ENSMUSG00000000915	Hip1r	protein_coding	Huntingtin interacting protein 1 related	-0.580129	3.79438	-3.37926	0.00628535	0.0365202	-2.56068	No	Null	3.94185	3.58794	4.39264	3.73683	3.97439	3.79078	3.88146	3.80683	4.01	3.75425	3.30284	3.62804	3.94649	3.30805
96	ENSMUSG00000000916	Nsun5	protein_coding	NOL1/NOP2/Sun domain family, member 5	-0.385229	2.54974	-3.32378	0.00692875	0.038801	-2.65758	No	Null	2.63648	2.4283	2.89567	2.53128	2.78453	2.54628	2.37862	2.56671	2.75229	2.55832	2.27002	2.50842	2.48101	2.32375
97	ENSMUSG00000000934	Top1mt	protein_coding	DNA topoisomerase 1, mitochondrial	-0.0393861	3.86385	-0.340078	0.740305	0.82318	-6.6711	No	Null	3.83725	3.90108	3.87352	3.64293	3.97338	3.69513	3.78514	3.83024	4.06043	3.98238	3.83875	3.81248	3.72109	4.15068
98	ENSMUSG00000000948	Gm38393	protein_coding	Predicted gene, 38393	0.675436	0.719999	4.58515	0.000816644	0.0108931	-0.51002	No	Null	0.524336	0.993927	0.278661	0.249793	0.731378	0.966738	0.652348	0.332295	0.459137	0.781239	1.1781	0.93913	0.990548	1.08062
99	ENSMUSG00000000957	Mmp14	protein_coding	Matrix metallopeptidase 14 (membrane-inserted)	-0.198872	4.59679	-1.01046	0.334324	0.476992	-6.20788	No	Null	4.62311	4.55994	4.94344	4.48133	4.74546	4.33278	4.73304	4.16192	4.96382	4.61601	4.64373	4.28271	4.67635	4.58091
100	ENSMUSG00000000958	Slc7a7	protein_coding	Solute carrier family 7 (cationic amino acid transporter, y+ system), member 7	-0.148033	1.49819	-0.838946	0.419639	0.556549	-6.36595	No	Null	1.53198	1.45089	1.80973	1.32093	1.32742	1.51873	1.78699	1.59822	1.36182	1.40302	1.39595	1.21071	1.82522	1.41954
101	ENSMUSG00000000959	Oxa1l	protein_coding	Oxidase assembly 1-like	-0.354033	4.47119	-2.93124	0.0138737	0.0590588	-3.34322	No	Null	4.56275	4.34299	4.86516	4.49463	4.60686	4.41583	4.6301	4.35767	4.56903	4.35551	4.24762	4.21313	4.54684	4.35184
102	ENSMUSG00000000976	Heatr6	protein_coding	HEAT repeat containing 6	-0.117784	3.90561	-0.829605	0.424678	0.561169	-6.37384	No	Null	3.94068	3.85652	4.00172	4.09996	4.10169	3.74325	3.67031	3.80586	4.16198	3.89355	3.95059	3.87648	3.85823	3.70376
103	ENSMUSG00000001016	Ilf2	protein_coding	Interleukin enhancer binding factor 2	0.217393	3.97395	1.77566	0.103867	0.215944	-5.24556	No	Null	3.89484	4.0847	3.9075	3.68495	4.10117	3.86912	4.03456	3.63374	4.03281	4.05639	4.17228	3.97219	4.12144	4.1012
104	ENSMUSG00000001017	Chtop	protein_coding	Chromatin target of PRMT1	0.0258775	5.08663	0.215653	0.833267	0.890441	-6.70806	No	Null	5.09607	5.07343	5.05148	5.16181	5.1529	5.04327	4.94429	5.05374	5.26497	5.09449	5.06063	5.07281	5.3093	4.8299
105	ENSMUSG00000001018	Snapin	protein_coding	SNAP-associated protein	0.105044	3.84381	0.939593	0.367918	0.508888	-6.27622	No	Null	3.81982	3.87739	3.66572	3.87262	3.89683	3.64886	3.90847	3.81083	3.93542	3.97691	3.86245	3.68505	3.95056	3.91199
106	ENSMUSG00000001025	S100a6	protein_coding	S100 calcium binding protein A6 (calcyclin)	0.612786	-0.529422	2.11638	0.0583273	0.146915	-4.71969	No	Null	-0.647065	-0.364722	-1.36245	-0.48137	-0.841787	-0.554179	0.00193989	-0.834514	-0.457089	-0.665052	-0.490902	-0.535451	-0.499464	0.367259
107	ENSMUSG00000001029	Icam2	protein_coding	Intercellular adhesion molecule 2	-0.258841	0.889417	-1.43459	0.179655	0.31182	-5.71957	No	Null	0.983297	0.757985	1.08551	0.912536	0.986143	0.669839	1.00833	1.17454	1.04619	0.723752	0.45147	0.794816	1.25677	0.563122
108	ENSMUSG00000001034	Mapk7	protein_coding	Mitogen-activated protein kinase 7	-0.720599	-0.0427228	-3.832	0.00286555	0.0228175	-1.77531	No	Null	0.151647	-0.314841	0.6732	0.28256	0.0233252	-0.373364	0.147619	0.198271	0.109918	-0.0947729	-0.362106	-0.309414	-0.136457	-0.671453
109	ENSMUSG00000001036	Epn2	protein_coding	Epsin 2	-0.188409	3.10358	-1.65167	0.12728	0.246883	-5.42489	No	Null	3.13112	3.06501	3.26882	3.09194	3.2458	2.96483	2.94254	3.01538	3.38855	3.15815	3.06437	3.03897	2.94934	3.11424
110	ENSMUSG00000001052	Sec24b	protein_coding	Sec24 related gene family, member B (S. cerevisiae)	0.125188	3.44069	0.54722	0.595328	0.709522	-6.574	No	Null	3.43196	3.45291	3.24845	3.93736	3.54235	2.89398	3.32033	3.51917	3.5621	3.5728	3.80622	3.37159	3.36484	3.14911
111	ENSMUSG00000001053	N4bp3	protein_coding	NEDD4 binding protein 3	-0.805831	0.562613	-2.83937	0.0163329	0.064912	-3.50292	No	Null	0.759225	0.287356	1.44364	0.453882	0.93586	0.48163	0.336965	0.492036	1.17056	0.36155	-0.0413713	0.163466	0.931806	0.0213269
112	ENSMUSG00000001054	Rmnd5b	protein_coding	Required for meiotic nuclear division 5 homolog B	-0.19457	3.35631	-1.39723	0.190322	0.324187	-5.76752	No	Null	3.40603	3.28671	3.4474	3.38505	3.58151	3.26516	3.2195	3.37009	3.57346	3.38138	3.12813	3.04379	3.51743	3.3628
113	ENSMUSG00000001056	Nhp2	protein_coding	NHP2 ribonucleoprotein	-0.421457	3.40315	-2.55114	0.0272385	0.0905533	-3.9988	No	Null	3.52878	3.22728	3.65991	3.44833	3.61316	3.53269	3.57757	3.46539	3.40437	3.18129	2.82572	3.01763	3.52948	3.58226
114	ENSMUSG00000001062	Vps9d1	protein_coding	VPS9 domain containing 1	-0.458326	2.55024	-4.13244	0.00172194	0.0169369	-1.26298	No	Null	2.69538	2.34706	2.75342	2.90958	2.68923	2.58646	2.49587	2.5462	2.88686	2.49217	2.09682	2.36681	2.41113	2.36835
115	ENSMUSG00000001065	Zfp276	protein_coding	Zinc finger protein (C2H2 type) 276	-0.330417	3.25743	-2.4463	0.0327808	0.102131	-4.17633	No	Null	3.31093	3.18252	3.61687	3.20157	3.24708	3.38477	3.05008	3.13244	3.54369	3.47827	3.18649	3.11081	3.12602	3.011
116	ENSMUSG00000001082	Mfsd10	protein_coding	Major facilitator superfamily domain containing 10	-0.925212	-0.0474618	-3.55678	0.0046089	0.0302418	-2.25134	No	Null	0.180979	-0.367279	0.865731	0.178217	0.26593	-0.293146	0.200617	-0.246064	0.295565	-0.0137997	-0.507674	0.143199	-0.602366	-0.855753
117	ENSMUSG00000001089	Luzp1	protein_coding	Leucine zipper protein 1	0.405332	4.81846	3.48136	0.00525662	0.0325055	-2.38261	No	Null	4.69834	4.98663	4.50151	4.74684	4.74882	4.68108	4.63624	4.65314	4.92073	4.99619	5.27075	4.7665	4.92318	4.97654
118	ENSMUSG00000001098	Kctd10	protein_coding	Potassium channel tetramerisation domain containing 10	-0.340003	3.25032	-2.50915	0.0293381	0.0951237	-4.07012	No	Null	3.34895	3.11225	3.50793	3.42247	3.42671	3.1962	3.26255	3.14691	3.47984	3.22509	2.98972	2.85291	3.37443	3.11911
119	ENSMUSG00000001100	Poldip2	protein_coding	Polymerase (DNA-directed), delta interacting protein 2	-0.149115	5.88216	-1.59885	0.138607	0.261131	-5.49897	No	Null	5.96093	5.77188	5.84623	6.17622	5.9518	5.97375	5.97136	5.81092	5.99619	5.68257	5.58891	5.7607	5.89257	5.93465
120	ENSMUSG00000001105	Ift20	protein_coding	Intraflagellar transport 20	-0.106353	4.59127	-0.955739	0.36006	0.501597	-6.26101	No	Null	4.61767	4.5543	4.55504	4.60293	4.73141	4.72846	4.52539	4.61261	4.56785	4.64131	4.38187	4.43457	4.55584	4.75791
121	ENSMUSG00000001119	Col6a1	protein_coding	Collagen, type VI, alpha 1	0.0725807	2.28022	0.424793	0.679307	0.778263	-6.63668	No	Null	2.26138	2.3066	2.14124	2.23141	2.32981	2.11943	2.29537	2.09492	2.61747	2.50021	2.22432	2.59013	2.21253	2.0058
122	ENSMUSG00000001120	Pcbp3	protein_coding	Poly(rC) binding protein 3	-0.372104	-0.019713	-1.79687	0.100276	0.210349	-5.21417	No	Null	0.122159	-0.218334	0.0854164	0.413191	-0.275267	0.0806683	-0.320236	0.520792	0.350551	-0.37524	-0.474786	-0.16459	0.0101019	-0.0871571
123	ENSMUSG00000001123	Lgals9	protein_coding	Lectin, galactose binding, soluble 9	-0.128288	7.97084	-1.11753	0.287955	0.431589	-6.09697	No	Null	8.00226	7.92686	8.18461	8.02016	7.99833	7.79455	8.02915	7.96009	8.02892	7.947	8.01401	7.77207	8.08756	7.81365
124	ENSMUSG00000001127	Araf	protein_coding	Araf proto-oncogene, serine/threonine kinase	-0.379238	5.24549	-3.43545	0.0056959	0.0342865	-2.46263	No	Null	5.33186	5.12457	5.58787	5.31044	5.46473	5.23531	5.17186	5.0912	5.46162	5.26758	5.04822	5.03799	5.13687	5.13218
125	ENSMUSG00000001128	Cfp	protein_coding	Complement factor properdin	-0.41679	3.30337	-1.68319	0.120918	0.238025	-5.38001	No	Null	3.4313	3.12428	3.69105	3.39537	3.11988	3.5523	3.26841	3.799	3.19306	3.03482	2.88757	2.68688	3.75187	3.26025
126	ENSMUSG00000001134	Uxt	protein_coding	Ubiquitously expressed prefoldin like chaperone	0.176211	3.63245	1.49419	0.163691	0.292868	-5.64132	No	Null	3.5642	3.72801	3.50903	3.39874	3.63572	3.56319	3.69374	3.53706	3.61192	3.82518	3.7531	3.40267	3.82118	3.83792
127	ENSMUSG00000001138	Cnnm3	protein_coding	Cyclin M3	-0.696871	2.7635	-6.05096	8.87163e-05	0.00294754	1.73181	No	Null	3.00019	2.43214	3.18166	3.45375	2.98939	2.66077	2.84646	2.82767	3.04162	2.45282	2.21509	2.60959	2.5016	2.38158
128	ENSMUSG00000001143	Lman2l	protein_coding	Lectin, mannose-binding 2-like	-0.0417043	3.47399	-0.391736	0.702854	0.796241	-6.65099	No	Null	3.48523	3.45825	3.51313	3.39849	3.39566	3.36368	3.49647	3.65169	3.57749	3.35789	3.35893	3.60148	3.49168	3.48126
129	ENSMUSG00000001150	Mcm3ap	protein_coding	Minichromosome maintenance complex component 3 associated protein	-0.0965454	4.56037	-0.932877	0.371223	0.512151	-6.28248	No	Null	4.61002	4.49085	4.53603	4.76933	4.70035	4.52934	4.48736	4.48066	4.76708	4.50626	4.39743	4.59789	4.56011	4.39259
130	ENSMUSG00000001151	Pcnt	protein_coding	Pericentrin (kendrin)	-0.433409	3.25515	-2.90983	0.0144115	0.060165	-3.38049	No	Null	3.38627	3.07159	3.46377	3.62332	3.32988	3.28286	3.0512	3.2586	3.69423	3.21049	2.91415	3.26483	2.97148	2.99703
131	ENSMUSG00000001155	Ftcd	protein_coding	Formiminotransferase cyclodeaminase	-0.461077	7.05029	-3.27891	0.00749815	0.0406747	-2.73601	No	Null	7.19811	6.84333	7.44282	7.19985	7.2587	7.21245	7.35821	6.8127	7.10206	6.77716	6.5576	6.94635	7.03211	6.90344
132	ENSMUSG00000001156	Mxd1	protein_coding	MAX dimerization protein 1	-0.0213405	1.69602	-0.104162	0.918945	0.948438	-6.72722	No	Null	1.74382	1.6291	1.65275	2.1257	1.73023	1.66472	1.5319	1.54757	1.95385	1.60834	1.74783	2.10668	1.51649	1.16615
133	ENSMUSG00000001157	Gmcl1	protein_coding	Germ cell-less, spermatogenesis associated 1	0.184004	3.44463	1.7039	0.116894	0.232999	-5.35024	No	Null	3.44019	3.45084	3.24031	3.6506	3.46296	3.40063	3.50354	3.28134	3.54197	3.27468	3.47734	3.31756	3.78304	3.40159
134	ENSMUSG00000001158	Snrnp27	protein_coding	Small nuclear ribonucleoprotein 27 (U4/U6.U5)	0.203326	3.69288	1.69175	0.119241	0.236443	-5.36773	No	Null	3.62839	3.78317	3.55401	3.63992	3.66323	3.63245	3.61648	3.49112	3.80149	3.73763	3.9525	3.5079	3.77878	3.93904
135	ENSMUSG00000001166	Oas1c	protein_coding	2'-5' oligoadenylate synthetase 1C	-0.139454	0.115526	-0.718739	0.487525	0.617162	-6.46135	No	Null	0.0976825	0.140506	0.182263	0.0814983	-0.00131373	-0.0414431	-0.0671397	0.483947	0.0459649	0.288308	0.273138	-0.0169668	-0.426813	0.584865
136	ENSMUSG00000001173	Ocrl	protein_coding	OCRL, inositol polyphosphate-5-phosphatase	0.17766	2.96296	1.41033	0.186522	0.320169	-5.7508	No	Null	2.9095	3.03781	2.77836	3.0705	2.86336	2.82791	2.91232	2.93327	2.98076	3.18266	3.26015	3.03312	2.7859	2.92722
137	ENSMUSG00000001175	Calm1	protein_coding	Calmodulin 1	0.223889	7.46713	1.98759	0.072742	0.169979	-4.92351	No	Null	7.40567	7.55317	7.23989	7.27571	7.51857	7.40899	7.44558	7.45285	7.49811	7.54623	7.47869	7.36388	7.7603	7.61676
138	ENSMUSG00000001211	Agpat3	protein_coding	1-acylglycerol-3-phosphate O-acyltransferase 3	-0.513317	6.78608	-5.45802	0.000209936	0.00478508	0.863184	No	Null	6.95339	6.55185	7.05325	7.15464	6.91598	6.85874	6.9248	6.75789	7.00843	6.56006	6.25065	6.6406	6.58144	6.72649
139	ENSMUSG00000001227	Sema6b	protein_coding	Sema domain, transmembrane domain (TM), and cytoplasmic domain, (semaphorin) 6B	-1.11482	-0.0329917	-6.45032	5.10334e-05	0.00213953	2.28737	Yes	Down	0.288758	-0.483442	0.887546	0.462766	0.0695198	0.164654	-0.258364	0.236771	0.458415	-0.47533	-0.868946	-0.38734	-0.137528	-0.548064
140	ENSMUSG00000001229	Dpp9	protein_coding	Dipeptidylpeptidase 9	-0.960353	4.55893	-6.90195	2.80038e-05	0.00156148	2.88778	No	Null	4.8295	4.18012	5.40666	4.91673	4.78666	4.50085	4.76996	4.68442	4.74122	4.34496	3.87044	4.29219	4.41861	3.97442
141	ENSMUSG00000001240	Ramp2	protein_coding	Receptor (calcitonin) activity modifying protein 2	-0.192608	2.11015	-1.33795	0.208339	0.345413	-5.8418	No	Null	2.16459	2.03393	2.30017	2.17532	2.14715	2.11786	2.24977	2.21084	1.95102	1.87878	1.98423	1.78835	2.14652	2.37175
142	ENSMUSG00000001247	Lsr	protein_coding	Lipolysis stimulated lipoprotein receptor	-0.807911	6.14453	-5.7217	0.000142264	0.00379288	1.25597	No	Null	6.35514	5.84966	6.92259	6.34477	6.12959	6.15004	6.49953	6.40245	6.03704	5.85887	5.64851	5.97511	5.79528	5.97055
143	ENSMUSG00000001248	Gramd1a	protein_coding	GRAM domain containing 1A	-0.232832	2.69477	-1.40301	0.188638	0.322596	-5.76016	No	Null	2.75124	2.61572	2.99344	2.91631	2.86389	2.44133	2.56515	2.55198	2.92656	2.47545	2.81971	2.74521	2.40552	2.63269
144	ENSMUSG00000001249	Hpn	protein_coding	Hepsin	-0.911271	6.7581	-9.38959	1.56043e-06	0.000470024	5.71865	No	Null	6.98547	6.43979	7.43195	6.96546	7.05903	6.83083	6.7993	6.83264	6.97905	6.69162	6.04775	6.38704	6.39654	6.676
145	ENSMUSG00000001270	Ckb	protein_coding	Creatine kinase, brain	-1.24068	0.413025	-9.68267	1.15594e-06	0.00045509	6.00544	Yes	Down	0.751053	-0.0602146	1.44818	0.887755	0.438407	0.564886	0.435619	0.850669	0.631855	-0.0634918	-0.443286	-0.0602709	0.0554287	0.210547
146	ENSMUSG00000001280	Sp1	protein_coding	Trans-acting transcription factor 1	0.184757	6.12799	1.80029	0.0997086	0.209648	-5.20909	No	Null	6.06734	6.2129	5.9766	6.08555	6.08805	6.03192	5.97921	6.01789	6.29217	6.29614	6.35872	6.12849	6.14975	6.13143
147	ENSMUSG00000001281	Itgb7	protein_coding	Integrin beta 7	-0.0865203	-0.284574	-0.282063	0.783215	0.855517	-6.69036	No	Null	-0.22102	-0.373549	-0.555787	-0.102754	-0.787725	-0.455148	0.268076	0.33774	-0.251542	-0.094481	-0.818843	-0.745047	0.02301	-0.232383
148	ENSMUSG00000001285	Myg1	protein_coding	Melanocyte proliferating gene 1	-0.5551	3.02219	-5.5161	0.000192529	0.00449073	0.950603	No	Null	3.15129	2.84144	3.49729	3.01425	3.11425	3.21229	2.99237	3.02176	3.20682	2.99853	2.58563	2.77048	2.89952	2.95307
149	ENSMUSG00000001288	Rarg	protein_coding	Retinoic acid receptor, gamma	-0.584939	1.70967	-3.45822	0.00547352	0.0333077	-2.42293	No	Null	1.83808	1.5299	2.09473	2.01365	1.82	1.51899	1.71153	1.86461	1.84307	1.83157	1.49985	1.68146	0.959611	1.67702
150	ENSMUSG00000001289	Pfdn5	protein_coding	Prefoldin 5	0.0178997	5.36804	0.0927752	0.927777	0.954671	-6.72842	No	Null	5.32817	5.42386	5.26864	5.08346	5.39437	5.42049	5.47991	5.24686	5.40344	5.46656	5.26316	5.09785	5.26188	6.02984
151	ENSMUSG00000001300	Efnb2	protein_coding	Ephrin B2	0.406922	0.96456	1.12705	0.284081	0.427718	-6.08667	No	Null	0.949164	0.986114	0.604527	1.05633	0.558241	1.06773	1.57218	0.727898	1.05724	0.9586	0.804067	0.433489	2.25005	0.484364
152	ENSMUSG00000001305	Rrp15	protein_coding	Ribosomal RNA processing 15 homolog (S. cerevisiae)	0.308077	3.64454	3.01787	0.0118964	0.0538344	-3.19219	No	Null	3.54451	3.78458	3.54777	3.32586	3.72572	3.57518	3.50489	3.51427	3.61786	3.61369	3.92929	3.82768	3.84973	3.70249
153	ENSMUSG00000001313	Rnd2	protein_coding	Rho family GTPase 2	-0.0153226	2.12203	-0.078237	0.939067	0.960688	-6.72976	No	Null	2.12099	2.12348	1.952	2.12716	2.27554	2.05546	1.89216	2.23321	2.31143	2.0591	1.96437	1.77068	2.18889	2.63434
154	ENSMUSG00000001323	Srr	protein_coding	Serine racemase	0.169755	6.60593	1.40277	0.188707	0.322596	-5.76046	No	Null	6.55812	6.67285	6.35238	6.58471	6.68834	6.53795	6.38759	6.5544	6.80149	6.76505	6.66579	6.52699	6.71002	6.69642
155	ENSMUSG00000001348	Acp5	protein_coding	Acid phosphatase 5, tartrate resistant	-0.622758	5.39816	-4.01291	0.00210604	0.0192011	-1.46575	No	Null	5.57714	5.14758	5.92955	5.47046	5.42664	5.70971	5.475	5.49481	5.5338	5.0983	4.74897	5.07128	5.52703	5.29232
156	ENSMUSG00000001366	Fbxo9	protein_coding	F-box protein 9	-0.111971	5.19218	-0.813741	0.433327	0.568952	-6.38704	No	Null	5.22501	5.14623	5.06428	5.27948	5.39256	5.14068	5.20269	5.19146	5.30389	5.29355	4.9218	4.98016	5.11739	5.41822
157	ENSMUSG00000001376	Vps50	protein_coding	VPS50 EARP/GARPII complex subunit	0.24135	3.93718	2.02436	0.0683177	0.163166	-4.86589	No	Null	3.85932	4.04618	3.67539	3.83741	3.93784	3.96402	3.75056	3.74783	4.10217	4.11035	4.12064	3.87299	3.96521	4.16173
158	ENSMUSG00000001380	Hars	protein_coding	Histidyl-tRNA synthetase	0.0589427	5.19533	0.594583	0.564342	0.683693	-6.54573	No	Null	5.15817	5.24736	5.18287	4.98712	5.27597	5.12938	5.04824	5.21594	5.26764	5.27251	5.23482	5.08151	5.34857	5.29941
159	ENSMUSG00000001383	Zmat2	protein_coding	Zinc finger, matrin type 2	0.0571811	4.87292	0.58247	0.572182	0.68998	-6.55317	No	Null	4.84772	4.90821	4.78554	4.73691	4.82416	4.9605	4.88739	4.85007	4.88949	4.88562	4.82594	4.90257	4.82126	5.10565
160	ENSMUSG00000001415	Smg5	protein_coding	Smg-5 homolog, nonsense mediated mRNA decay factor (C. elegans)	-0.254133	5.1006	-1.98642	0.0728871	0.170192	-4.92534	No	Null	5.14582	5.0373	5.4487	5.12146	5.30215	4.94129	4.90316	5.03693	5.26704	5.03428	5.15305	5.10369	4.94814	4.94735
161	ENSMUSG00000001416	Cct3	protein_coding	Chaperonin containing Tcp1, subunit 3 (gamma)	0.222807	6.94042	2.00881	0.070157	0.165814	-4.89032	No	Null	6.8795	7.0257	6.67833	6.82592	7.05278	6.8642	6.89271	6.89619	6.94638	6.91129	6.99025	6.98186	6.98571	7.25941
162	ENSMUSG00000001418	Glmp	protein_coding	Glycosylated lysosomal membrane protein	-0.404645	4.34628	-3.59008	0.0043497	0.0293108	-2.19348	No	Null	4.4896	4.14563	4.5588	4.58118	4.52835	4.4072	4.5717	4.37733	4.40266	4.14456	3.79045	4.11749	4.44537	4.23029
163	ENSMUSG00000001419	Mef2d	protein_coding	Myocyte enhancer factor 2D	-0.244534	2.95957	-1.07233	0.306893	0.451751	-6.14489	No	Null	3.05821	2.82147	3.0303	3.60171	3.02413	2.68725	2.7637	3.13328	3.16709	3.07661	2.98195	2.98408	2.72824	2.33648
164	ENSMUSG00000001420	Tmem79	protein_coding	Transmembrane protein 79	-0.862685	-0.87346	-3.39962	0.00606496	0.0357189	-2.52515	No	Null	-0.640693	-1.19933	-0.500133	-0.557575	-0.518117	-0.834645	-0.771247	-0.711692	-0.591441	-1.12716	-1.81362	-1.51553	-1.24914	-0.291226
165	ENSMUSG00000001424	Snd1	protein_coding	Staphylococcal nuclease and tudor domain containing 1	-0.264684	6.32348	-2.82374	0.0167929	0.065993	-3.53003	No	Null	6.41891	6.18987	6.44703	6.67304	6.49044	6.35873	6.21645	6.34908	6.39763	6.20261	6.12855	6.24629	6.21391	6.158
166	ENSMUSG00000001435	Col18a1	protein_coding	Collagen, type XVIII, alpha 1	-1.04341	8.30197	-12.2131	1.13871e-07	0.000211344	8.15524	Yes	Down	8.58617	7.90409	9.07892	8.69021	8.49318	8.408	8.50857	8.3866	8.53772	8.15376	7.47775	7.97386	7.90071	8.01435
167	ENSMUSG00000001436	Slc19a1	protein_coding	Solute carrier family 19 (folate transporter), member 1	-0.563895	1.70285	-3.03854	0.0114684	0.0525193	-3.15612	No	Null	1.83784	1.51387	2.19308	1.79639	1.9162	1.82765	1.74158	1.73353	1.65645	2.0463	1.3417	1.50295	1.61354	1.06486
168	ENSMUSG00000001440	Kpnb1	protein_coding	Karyopherin (importin) beta 1	0.20799	7.37604	1.80391	0.0991094	0.208794	-5.2037	No	Null	7.31894	7.45598	7.28648	7.36633	7.48672	7.16161	7.20171	7.30585	7.42388	7.27092	7.67648	7.45154	7.45216	7.42881
169	ENSMUSG00000001441	Npepps	protein_coding	Aminopeptidase puromycin sensitive	0.21848	3.86197	1.97372	0.0744787	0.172729	-4.94511	No	Null	3.81862	3.92266	3.65988	4.01105	3.83134	3.67891	3.71406	3.89017	3.9449	3.80998	4.11244	3.96232	3.89212	3.83647
170	ENSMUSG00000001445	Mrpl10	protein_coding	Mitochondrial ribosomal protein L10	-0.26639	4.94276	-2.823	0.016815	0.0660262	-3.53131	No	Null	5.01671	4.83924	5.12648	4.97497	5.0016	4.9682	5.00778	4.94804	5.08991	4.9062	4.64105	4.76085	4.99236	4.89572
171	ENSMUSG00000001467	Cyp51	protein_coding	Cytochrome P450, family 51	-0.10292	7.49814	-0.236819	0.817218	0.880049	-6.70293	No	Null	7.44601	7.57113	7.50298	7.77907	7.85642	6.9937	6.62785	7.61522	7.74681	7.65181	8.14886	7.761	6.24657	8.04742
172	ENSMUSG00000001472	Tcf25	protein_coding	Transcription factor 25 (basic helix-loop-helix)	-0.383987	6.71992	-4.09523	0.00183297	0.0176269	-1.32594	No	Null	6.80418	6.60195	7.00047	6.77095	6.89313	6.65743	6.72499	6.68768	6.89465	6.8106	6.46165	6.50256	6.54416	6.69078
173	ENSMUSG00000001473	Tubb6	protein_coding	Tubulin, beta 6 class V	-0.293092	2.24824	-1.47502	0.168686	0.29896	-5.66671	No	Null	2.30144	2.17377	2.78631	2.36977	1.85216	2.34941	2.044	2.38913	2.31927	2.05536	2.53548	1.98885	2.12566	2.1635
174	ENSMUSG00000001482	Def8	protein_coding	Differentially expressed in FDCP 8	-0.232923	5.11655	-2.08991	0.0610498	0.151482	-4.76202	No	Null	5.20264	4.99602	5.19219	5.28854	5.24839	5.10717	5.31791	5.05199	5.21228	4.96071	4.76155	4.91158	5.14157	5.20469
175	ENSMUSG00000001506	Col1a1	protein_coding	Collagen, type I, alpha 1	-0.271579	0.722615	-1.11095	0.290655	0.434794	-6.10405	No	Null	0.788579	0.630266	1.12749	0.629491	0.351193	0.652414	0.547475	0.990656	1.22134	0.380747	0.572617	1.12027	0.664874	0.412829
176	ENSMUSG00000001507	Itga3	protein_coding	Integrin alpha 3	-0.742631	1.81889	-5.16175	0.000328903	0.0062458	0.409475	No	Null	2.02388	1.53191	2.35335	2.13983	1.87286	1.86869	1.75167	1.78665	2.3941	1.68544	1.23937	1.60944	1.57401	1.55128
177	ENSMUSG00000001518	Itfg2	protein_coding	Integrin alpha FG-GAP repeat containing 2	-0.342801	2.23212	-2.30933	0.0417015	0.118944	-4.4051	No	Null	2.34578	2.07301	2.40012	2.55024	2.45411	2.00102	2.15431	2.24056	2.62005	2.1568	1.92267	2.19622	2.16159	1.92777
178	ENSMUSG00000001521	Tulp3	protein_coding	Tubby-like protein 3	-0.0858225	-0.35879	-0.506037	0.622976	0.733192	-6.59676	No	Null	-0.343854	-0.379701	-0.261961	-0.256391	-0.326583	-0.812364	-0.367716	-0.285426	-0.0965348	-0.198376	-0.264116	-0.462533	-0.338457	-0.635022
179	ENSMUSG00000001524	Gtf2h4	protein_coding	General transcription factor II H, polypeptide 4	-0.350459	2.63726	-2.48019	0.0308778	0.0980842	-4.11914	No	Null	2.74676	2.48395	2.91642	2.69745	2.96977	2.79166	2.54816	2.58328	2.7206	2.36636	2.21008	2.51834	2.77172	2.55325
180	ENSMUSG00000001525	Tubb5	protein_coding	Tubulin, beta 5 class I	-0.235703	6.2605	-1.7488	0.108582	0.222333	-5.28503	No	Null	6.32744	6.16679	6.60616	6.2485	6.27964	6.34451	6.16242	6.40664	6.24421	6.01413	6.1256	6.16701	6.46882	6.0584
181	ENSMUSG00000001542	Ell2	protein_coding	Elongation factor RNA polymerase II 2	0.151309	5.92449	1.66259	0.125043	0.243819	-5.4094	No	Null	5.86132	6.01292	5.81412	5.80326	5.94726	5.87035	5.75228	5.82432	6.01765	6.08628	6.13507	5.92381	5.88449	6.03498
182	ENSMUSG00000001552	Jup	protein_coding	Junction plakoglobin	-0.801009	4.06177	-5.5349	0.000187229	0.00443074	0.97879	No	Null	4.26672	3.77483	4.57863	4.35606	4.25728	4.06224	3.93657	4.21602	4.46022	4.15182	3.43826	3.52657	3.89216	3.86536
183	ENSMUSG00000001569	Nom1	protein_coding	Nucleolar protein with MIF4G domain 1	0.0825206	4.20149	0.801979	0.439815	0.574394	-6.39669	No	Null	4.17745	4.23515	4.03844	4.25575	4.22976	4.17903	4.09127	4.14701	4.30088	4.31728	4.26099	4.30624	4.0482	4.24303
184	ENSMUSG00000001576	Ergic1	protein_coding	Endoplasmic reticulum-golgi intermediate compartment (ERGIC) 1	-0.422853	5.5926	-5.19861	0.000310824	0.00605432	0.466628	No	Null	5.6949	5.44937	5.92345	5.69555	5.71272	5.65972	5.53095	5.64576	5.69615	5.63606	5.31028	5.46487	5.41516	5.42048
185	ENSMUSG00000001588	Acap1	protein_coding	ArfGAP with coiled-coil, ankyrin repeat and PH domains 1	-0.167944	0.285921	-0.899948	0.387729	0.52775	-6.31261	No	Null	0.346595	0.200979	0.195583	0.450794	0.391217	0.0611552	0.381343	0.316079	0.629991	0.558195	-0.064256	-0.0515703	0.463022	0.0995044
186	ENSMUSG00000001604	Tcea3	protein_coding	Transcription elongation factor A (SII), 3	-0.186809	5.49562	-1.80124	0.0995508	0.209553	-5.20768	No	Null	5.49889	5.49105	5.67898	5.2022	5.42703	5.55625	5.41468	5.67136	5.54174	5.60477	5.36266	5.47153	5.29806	5.71821
187	ENSMUSG00000001627	Ifrd1	protein_coding	Interferon-related developmental regulator 1	0.52479	3.77584	1.83137	0.0946775	0.202244	-5.16269	No	Null	3.61058	4.0072	3.6025	3.69937	3.90484	2.83979	3.64332	3.5953	3.98896	3.84384	4.68284	4.05758	3.80508	3.64667
188	ENSMUSG00000001630	Stk38l	protein_coding	Serine/threonine kinase 38 like	0.18847	4.35473	1.21686	0.249519	0.392179	-5.98625	No	Null	4.31262	4.41368	4.08123	4.5743	4.4622	4.11074	4.11692	4.41413	4.42881	4.41356	4.59558	4.52077	4.16815	4.37037
189	ENSMUSG00000001632	Brpf1	protein_coding	Bromodomain and PHD finger containing, 1	-0.235471	3.27978	-1.71396	0.114984	0.23075	-5.33572	No	Null	3.32959	3.21005	3.49194	3.47219	3.47624	3.01392	3.22373	3.17382	3.45533	3.31448	3.33566	3.1765	3.0105	3.21309
190	ENSMUSG00000001642	Akr1b3	protein_coding	Aldo-keto reductase family 1, member B3 (aldose reductase)	0.223104	2.32168	1.50079	0.161998	0.290823	-5.63251	No	Null	2.29141	2.36406	2.16637	2.51628	2.1506	2.28197	2.40089	2.40276	2.12097	2.29473	2.57287	2.03921	2.66154	2.25193
191	ENSMUSG00000001663	Gstt1	protein_coding	Glutathione S-transferase, theta 1	-0.348149	6.44653	-1.45463	0.174145	0.305576	-5.69349	No	Null	6.52539	6.33612	6.47362	6.47051	6.66083	6.62279	6.10095	6.38881	6.96021	6.75699	5.94558	5.92747	6.54682	6.50376
192	ENSMUSG00000001665	Gstt3	protein_coding	Glutathione S-transferase, theta 3	0.107071	4.687	0.331053	0.746923	0.82813	-6.67433	No	Null	4.68734	4.68651	4.02444	4.60917	4.88086	4.74527	4.81016	4.72834	5.01315	5.07992	3.9442	4.26593	5.09548	5.04703
193	ENSMUSG00000001666	Ddt	protein_coding	D-dopachrome tautomerase	-0.698646	6.82414	-3.67507	0.00375395	0.0267827	-2.0461	No	Null	7.01773	6.55311	7.18923	6.9675	6.96825	7.10516	7.01182	6.94447	6.9377	6.80098	5.97743	6.21743	6.82307	6.94661
194	ENSMUSG00000001670	Tat	protein_coding	Tyrosine aminotransferase	0.293068	9.30844	0.992831	0.342465	0.48478	-6.22527	No	Null	9.1894	9.4751	9.43984	8.6512	9.60544	9.19746	9.61017	8.83079	8.99089	9.58882	9.6159	8.96204	10.0227	9.18607
195	ENSMUSG00000001674	Ddx18	protein_coding	DEAD (Asp-Glu-Ala-Asp) box polypeptide 18	0.289964	3.81877	3.07745	0.0107041	0.050314	-3.08817	No	Null	3.78854	3.8611	3.53061	4.03066	3.84975	3.73136	3.77334	3.74713	3.85692	3.6363	3.95415	3.87009	4.13359	3.71139
196	ENSMUSG00000001687	Ubl3	protein_coding	Ubiquitin-like 3	-0.0962433	5.50903	-0.801783	0.439923	0.574469	-6.39685	No	Null	5.53658	5.47046	5.42359	5.53213	5.5662	5.53015	5.42526	5.6074	5.67134	5.55373	5.25384	5.3362	5.53545	5.6731
197	ENSMUSG00000001700	Gramd3	protein_coding	GRAM domain containing 3	-0.126578	4.36167	-0.999737	0.339259	0.481711	-6.21849	No	Null	4.41511	4.28685	4.28893	4.66912	4.36491	4.34525	4.21799	4.40978	4.60979	4.28467	4.22228	4.40817	4.12893	4.39018
198	ENSMUSG00000001707	Eef1e1	protein_coding	Eukaryotic translation elongation factor 1 epsilon 1	0.338243	3.17407	2.46909	0.0314891	0.0992737	-4.13791	No	Null	3.08888	3.29334	3.04506	3.17628	3.18614	2.94271	3.00278	3.10975	3.15946	3.12461	3.6436	3.15346	3.47038	3.07464
199	ENSMUSG00000001729	Akt1	protein_coding	Thymoma viral proto-oncogene 1	-0.714534	4.66763	-6.91815	2.74209e-05	0.00155569	2.90877	No	Null	4.83121	4.43861	5.33476	4.65237	4.75304	4.76068	4.69847	4.84267	4.7765	4.62963	4.1744	4.30922	4.55893	4.52085
200	ENSMUSG00000001741	Il16	protein_coding	Interleukin 16	0.157794	2.0414	0.94375	0.365883	0.506884	-6.27232	No	Null	2.02444	2.06515	1.76415	2.02568	2.08175	2.07096	2.07226	2.03684	2.11945	2.24462	1.86717	1.80694	2.5199	1.88714
201	ENSMUSG00000001750	Tcirg1	protein_coding	T cell, immune regulator 1, ATPase, H+ transporting, lysosomal V0 protein A3	-0.464268	4.0936	-4.28744	0.00132975	0.0145402	-1.00237	No	Null	4.20316	3.94021	4.49077	4.16787	4.32183	4.01621	3.94076	4.30755	4.17716	3.99935	3.7981	4.07691	3.88692	3.93979
202	ENSMUSG00000001751	Naglu	protein_coding	Alpha-N-acetylglucosaminidase (Sanfilippo disease IIIB)	-0.618643	3.3261	-5.36352	0.00024193	0.00519208	0.719885	No	Null	3.47902	3.11202	3.84251	3.31352	3.52009	3.41209	3.49896	3.35514	3.41083	3.27845	2.7595	3.05218	3.25048	3.21947
203	ENSMUSG00000001755	Coasy	protein_coding	Coenzyme A synthase	-0.570623	5.96387	-4.49671	0.000942733	0.011926	-0.655094	No	Null	6.11033	5.75883	6.28764	6.12678	6.08775	6.13379	5.94382	5.95976	6.23275	5.97222	5.42534	5.5721	5.77773	6.04674
204	ENSMUSG00000001761	Smo	protein_coding	Smoothened, frizzled class receptor	-0.370316	2.84239	-2.26388	0.0451503	0.125005	-4.48008	No	Null	2.91078	2.74665	3.38541	2.91298	3.0572	2.55525	2.6485	2.81236	3.00377	2.71195	2.97728	2.75949	2.6507	2.63384
205	ENSMUSG00000001763	Tspan33	protein_coding	Tetraspanin 33	-0.676245	2.484	-4.38103	0.00113935	0.0132361	-0.846402	No	Null	2.66422	2.2317	3.04785	2.54881	2.82677	2.49774	2.69285	2.58679	2.44875	2.42968	1.85112	2.11755	2.54966	2.21048
206	ENSMUSG00000001767	Crnkl1	protein_coding	Crooked neck pre-mRNA splicing factor 1	0.214427	4.17216	2.12182	0.0577818	0.145966	-4.71096	No	Null	4.09999	4.2732	4.0254	3.9413	4.18009	4.1138	4.18874	3.96628	4.28429	4.36467	4.29974	4.19519	4.31901	4.18736
207	ENSMUSG00000001768	Rin2	protein_coding	Ras and Rab interactor 2	-0.0663437	3.77756	-0.627594	0.543281	0.666443	-6.52474	No	Null	3.80562	3.73826	3.85642	3.88625	3.73719	3.71084	3.84655	3.69887	3.90324	3.57909	3.76864	3.9102	3.63938	3.79399
208	ENSMUSG00000001774	Chordc1	protein_coding	Cysteine and histidine-rich domain (CHORD)-containing, zinc-binding protein 1	0.545272	6.78994	4.53589	0.000884518	0.0114345	-0.590698	No	Null	6.6229	7.02381	6.48497	6.42081	6.71703	6.7355	6.42721	6.78551	6.78924	6.88572	7.28516	7.10311	7.05839	6.78666
209	ENSMUSG00000001783	Rtcb	protein_coding	RNA 2',3'-cyclic phosphate and 5'-OH ligase	0.0364045	5.77865	0.334885	0.744111	0.826069	-6.67297	No	Null	5.76327	5.80019	5.74074	5.67166	5.75211	5.82328	5.81771	5.65917	5.87819	5.75931	5.74144	5.62881	5.87018	6.00119
210	ENSMUSG00000001785	Pwp1	protein_coding	PWP1 homolog, endonuclein	0.217803	4.10275	1.71019	0.115696	0.231448	-5.34116	No	Null	4.03943	4.1914	3.91292	4.00065	4.13887	4.01734	3.89156	4.01676	4.2979	4.26545	4.25407	3.98891	4.37871	4.06985
211	ENSMUSG00000001786	Fbxo7	protein_coding	F-box protein 7	0.0782015	3.89042	0.865953	0.405299	0.543129	-6.34274	No	Null	3.88221	3.90191	3.78541	3.98677	4.03055	3.84405	3.80899	3.79222	3.92744	3.82583	3.93923	3.86791	3.9425	3.93407
212	ENSMUSG00000001794	Capns1	protein_coding	Calpain, small subunit 1	-0.28621	5.74266	-2.96256	0.0131233	0.057167	-3.28866	No	Null	5.78235	5.68711	6.03804	5.58687	5.83863	5.78006	5.68799	5.70669	5.83814	5.88673	5.60447	5.45954	5.69298	5.79184
213	ENSMUSG00000001802	Lrp3	protein_coding	Low density lipoprotein receptor-related protein 3	-0.983442	2.62928	-6.02735	9.17254e-05	0.00299421	1.69824	No	Null	2.87391	2.28679	3.41965	2.77473	2.78854	2.93354	2.31868	2.85059	3.03165	2.56232	1.85265	2.31486	2.45123	2.25287
214	ENSMUSG00000001829	Clpb	protein_coding	ClpB caseinolytic peptidase B	-0.551434	4.32427	-3.97496	0.00224587	0.0199456	-1.53043	No	Null	4.48817	4.09481	4.52469	4.79727	4.50684	4.3604	4.20051	4.38019	4.64728	4.4029	3.85039	4.13322	3.97418	4.11335
215	ENSMUSG00000001833	39326	protein_coding	Septin 7	0.473587	6.14963	4.63902	0.000748646	0.0103208	-0.422154	No	Null	5.99665	6.36381	5.87687	5.80739	6.0822	6.0195	5.93684	5.97562	6.27813	6.30239	6.60551	6.21437	6.39999	6.29679
216	ENSMUSG00000001844	Zdhhc4	protein_coding	Zinc finger, DHHC domain containing 4	-0.385182	2.87638	-3.6891	0.00366408	0.0264318	-2.02183	No	Null	2.97673	2.7359	3.08859	2.99749	3.10324	2.82954	2.93451	2.82321	3.06052	2.87821	2.50729	2.70081	2.70149	2.89172
217	ENSMUSG00000001847	Rac1	protein_coding	Rac family small GTPase 1	-0.00382078	6.70758	-0.0462735	0.963935	0.977096	-6.7319	No	Null	6.69237	6.72886	6.7602	6.6175	6.81716	6.61186	6.5964	6.69261	6.7509	6.72471	6.77654	6.70424	6.69734	6.74146
218	ENSMUSG00000001855	Nup214	protein_coding	Nucleoporin 214	-0.135837	3.42512	-0.806212	0.437472	0.572198	-6.39323	No	Null	3.49217	3.33126	3.43774	3.97284	3.39902	3.20058	3.4416	3.37543	3.61798	3.37067	3.51613	3.44081	3.11261	3.21607
219	ENSMUSG00000001870	Ltbp1	protein_coding	Latent transforming growth factor beta binding protein 1	-0.127293	1.44384	-0.617019	0.549979	0.672185	-6.53158	No	Null	1.45971	1.42163	1.3841	1.42813	1.50589	1.32015	1.50001	1.42964	1.65007	1.56377	1.2573	1.89105	0.844931	1.55108
220	ENSMUSG00000001891	Ugp2	protein_coding	UDP-glucose pyrophosphorylase 2	0.379348	8.16643	2.71334	0.0204309	0.0747712	-3.7209	No	Null	8.0382	8.34594	7.84543	7.8269	8.38468	8.20165	7.82001	7.98245	8.20629	8.27294	8.4035	8.26759	8.27741	8.50829
221	ENSMUSG00000001909	Trmt1	protein_coding	TRNA methyltransferase 1	-0.490256	3.74672	-4.97753	0.000437562	0.00743112	0.120843	No	Null	3.87059	3.57329	4.15688	3.82266	3.80887	3.91538	3.60149	3.90983	3.87905	3.63342	3.36569	3.61915	3.64083	3.60737
222	ENSMUSG00000001910	Nacc1	protein_coding	Nucleus accumbens associated 1, BEN and BTB (POZ) domain containing	-0.641391	4.35546	-5.79215	0.00012843	0.00363343	1.35914	No	Null	4.50647	4.14405	4.95343	4.43331	4.57846	4.29238	4.24996	4.4152	4.62257	4.27435	3.97422	4.22882	4.15106	4.09181
223	ENSMUSG00000001911	Nfix	protein_coding	Nuclear factor I/X	-0.563855	4.05222	-2.69376	0.0211534	0.0766384	-3.75462	No	Null	4.22646	3.80827	4.39866	4.75911	4.30043	3.8193	3.80897	4.20137	4.2974	3.93317	3.88583	4.04872	3.54357	3.63005
224	ENSMUSG00000001918	Slc1a5	protein_coding	Solute carrier family 1 (neutral amino acid transporter), member 5	-0.0421804	0.724846	-0.171062	0.86733	0.915233	-6.71732	No	Null	0.761221	0.673922	0.929516	0.779427	0.882592	0.560731	1.0916	0.768056	0.316623	0.0976472	0.729475	0.507851	0.929628	1.10501
225	ENSMUSG00000001924	Uba1	protein_coding	Ubiquitin-like modifier activating enzyme 1	-0.185699	7.12366	-1.67391	0.122761	0.24092	-5.39327	No	Null	7.14596	7.09246	7.3145	7.08886	7.31816	6.98171	7.08177	6.98079	7.25592	7.24476	7.12366	7.1421	6.87407	7.07771
226	ENSMUSG00000001930	Vwf	protein_coding	Von Willebrand factor	-0.280531	2.30936	-1.26557	0.232225	0.372846	-5.92936	No	Null	2.43404	2.13481	2.28202	2.95849	2.54208	2.3261	2.26489	2.15512	2.50956	2.16534	2.05841	2.70206	1.72631	2.02194
227	ENSMUSG00000001942	Siae	protein_coding	Sialic acid acetylesterase	0.257852	5.58817	2.44524	0.0328416	0.102223	-4.1781	No	Null	5.54455	5.64923	5.22596	5.63885	5.57028	5.5612	5.57035	5.52668	5.71853	5.62313	5.58196	5.52232	5.83145	5.68729
228	ENSMUSG00000001946	Esam	protein_coding	Endothelial cell-specific adhesion molecule	-0.156517	2.37616	-1.3366	0.208765	0.345733	-5.84347	No	Null	2.48051	2.23007	2.37411	2.73218	2.45489	2.32895	2.67726	2.2285	2.56767	2.14356	1.9997	2.35139	2.55961	2.09612
229	ENSMUSG00000001962	Fam50a	protein_coding	Family with sequence similarity 50, member A	0.127587	3.09554	1.03257	0.32432	0.468174	-6.18572	No	Null	3.11008	3.07519	2.90493	3.34168	3.00472	3.36017	3.02479	2.95959	3.17467	2.81018	3.04932	2.99465	3.33786	3.18395
230	ENSMUSG00000001964	Emd	protein_coding	Emerin	0.063983	3.37168	0.734967	0.477979	0.608635	-6.44924	No	Null	3.34129	3.41424	3.43506	3.20862	3.38746	3.3667	3.37388	3.33979	3.27751	3.34087	3.48476	3.33285	3.48311	3.4296
231	ENSMUSG00000001983	Taco1	protein_coding	Translational activator of mitochondrially encoded cytochrome c oxidase I	0.165461	3.72188	1.89941	0.0844646	0.188195	-5.0597	No	Null	3.68101	3.77911	3.53924	3.68634	3.7565	3.74585	3.59675	3.66404	3.77833	3.71357	3.78983	3.72986	3.80556	3.85671
232	ENSMUSG00000001986	Gria3	protein_coding	Glutamate receptor, ionotropic, AMPA3 (alpha 3)	0.354039	0.252218	0.685266	0.507584	0.635311	-6.48554	No	Null	0.152284	0.392125	0.824107	0.0226725	0.082677	-0.215295	1.00354	-0.785712	0.134002	0.231327	1.2941	0.462027	0.760544	-0.787372
233	ENSMUSG00000001995	Sipa1l2	protein_coding	Signal-induced proliferation-associated 1 like 2	-0.238007	2.91358	-1.85958	0.0903123	0.196128	-5.12022	No	Null	2.98384	2.81522	3.15604	3.11149	2.85293	3.03816	2.91257	2.70827	3.10741	2.94022	2.86216	2.84952	2.81843	2.60579
234	ENSMUSG00000001998	Ap4e1	protein_coding	Adaptor-related protein complex AP-4, epsilon 1	0.204701	2.90145	1.50293	0.161454	0.290287	-5.62966	No	Null	2.86614	2.95087	2.78567	3.03146	2.91778	2.752	2.78693	2.80908	2.98005	2.93255	3.16282	3.00792	3.08832	2.56275
235	ENSMUSG00000001999	Blvra	protein_coding	Biliverdin reductase A	0.157435	2.8527	1.00828	0.335325	0.477994	-6.21005	No	Null	2.85103	2.85504	2.4542	3.03802	2.83351	2.88014	2.95784	2.91595	2.87753	2.76063	2.65122	2.61645	3.04599	3.20089
236	ENSMUSG00000002010	Idh3g	protein_coding	Isocitrate dehydrogenase 3 (NAD+), gamma	-0.0918933	5.3994	-0.749142	0.469737	0.601026	-6.43847	No	Null	5.40061	5.3977	5.57045	5.14787	5.47377	5.38516	5.52339	5.26446	5.4392	5.48499	5.31041	5.19126	5.5595	5.44233
237	ENSMUSG00000002014	Ssr4	protein_coding	Signal sequence receptor, delta	-0.267832	5.31729	-2.11002	0.0589708	0.147934	-4.72988	No	Null	5.38202	5.22667	5.57019	5.31793	5.43962	5.453	5.30422	5.27358	5.31561	5.28991	5.11773	4.93064	5.44388	5.35121
238	ENSMUSG00000002015	Bcap31	protein_coding	B cell receptor associated protein 31	0.0591209	6.40634	0.499167	0.627649	0.73689	-6.6004	No	Null	6.4038	6.40991	6.23226	6.39243	6.47734	6.43198	6.42944	6.40662	6.45652	6.33391	6.23616	6.27806	6.54847	6.65293
239	ENSMUSG00000002017	Fam98a	protein_coding	Family with sequence similarity 98, member A	0.278546	4.05989	2.26081	0.0453926	0.12537	-4.48512	No	Null	4.06693	4.05002	3.69609	4.56768	4.0413	4.13443	3.914	4.02642	4.0886	3.78525	4.15457	4.01276	4.46691	3.83064
240	ENSMUSG00000002020	Ltbp2	protein_coding	Latent transforming growth factor beta binding protein 2	0.0104513	-0.576181	0.0332422	0.974086	0.98283	-6.73246	No	Null	-0.555646	-0.60493	-0.919613	0.117513	-0.615631	-0.562099	-0.668329	-1.01688	-0.224477	-0.210117	-0.369664	-0.483372	-1.31568	-0.645811
241	ENSMUSG00000002028	Kmt2a	protein_coding	Lysine (K)-specific methyltransferase 2A	0.249242	4.05722	0.834061	0.422269	0.558953	-6.37009	No	Null	4.01071	4.12234	3.79704	4.64674	4.02609	3.56743	3.97628	3.78249	4.27889	4.3766	4.71216	4.09702	3.76592	3.66002
242	ENSMUSG00000002031	Ift46	protein_coding	Intraflagellar transport 46	-0.166101	4.14482	-1.009	0.334996	0.477641	-6.20934	No	Null	4.1756	4.10173	4.09765	4.13566	4.42154	4.16422	4.23673	4.06322	4.11016	4.47254	3.87306	3.78196	4.10016	4.28095
243	ENSMUSG00000002032	Tmem25	protein_coding	Transmembrane protein 25	-0.136109	3.98934	-0.88114	0.397383	0.535393	-6.3294	No	Null	3.9852	3.99514	4.26835	3.89503	4.27097	3.82529	3.69861	3.77432	4.16381	4.09331	4.20304	4.01222	3.81849	3.84865
244	ENSMUSG00000002043	Trappc6a	protein_coding	Trafficking protein particle complex 6A	-1.40465	1.02711	-12.4574	9.31182e-08	0.000211344	8.33556	Yes	Down	1.42343	0.472257	2.06262	1.58473	1.27707	1.28789	1.30316	1.17653	1.27203	0.753637	-0.154021	0.396219	0.699316	0.666133
245	ENSMUSG00000002052	Supt6	protein_coding	Suppressor of Ty 6	-0.089655	5.59363	-0.631799	0.54063	0.66407	-6.52199	No	Null	5.62029	5.5563	5.66274	5.86088	5.66219	5.4161	5.49763	5.47816	5.76432	5.57354	5.74336	5.6526	5.31676	5.49524
246	ENSMUSG00000002058	Unc119	protein_coding	Unc-119 lipid binding chaperone	-0.596096	2.17643	-3.37114	0.00637556	0.0368306	-2.57486	No	Null	2.30679	1.99392	2.69063	2.19235	2.29133	2.11803	2.42025	1.81923	2.61569	2.28746	1.79404	1.80336	1.92663	2.15814
247	ENSMUSG00000002059	Rab34	protein_coding	RAB34, member RAS oncogene family	-0.12083	1.52831	-0.617348	0.54977	0.672056	-6.53137	No	Null	1.5596	1.4845	1.45682	1.49153	1.45611	1.40834	1.68483	1.37954	2.04001	1.519	1.20102	1.33453	1.49565	1.87233
248	ENSMUSG00000002064	Sdf2	protein_coding	Stromal cell derived factor 2	-0.263396	3.81029	-1.64141	0.129414	0.2492	-5.4394	No	Null	3.90763	3.67401	3.79576	3.99896	3.88713	4.04277	3.92167	3.79717	3.90994	3.96763	3.30304	3.43514	3.98296	3.68128
249	ENSMUSG00000002068	Ccne1	protein_coding	Cyclin E1	0.0310273	-0.255324	0.215636	0.83328	0.890441	-6.70807	No	Null	-0.287005	-0.210971	-0.0609129	-0.386428	-0.389311	-0.0359187	-0.23477	-0.513152	-0.388545	-0.142305	0.0297507	-0.37652	-0.220424	-0.345356
250	ENSMUSG00000002083	Bbc3	protein_coding	BCL2 binding component 3	-1.58217	-0.0855751	-8.62547	3.53874e-06	0.000629798	4.92793	Yes	Down	0.328256	-0.664939	0.884107	0.359219	0.289781	0.311119	-0.224581	0.3986	0.279546	-0.207179	-1.56792	-0.595129	-0.729853	-0.224616
251	ENSMUSG00000002102	Psmc3	protein_coding	Proteasome (prosome, macropain) 26S subunit, ATPase 3	-0.216741	6.55158	-2.17798	0.0524303	0.137528	-4.62036	No	Null	6.5845	6.5055	6.69305	6.42031	6.74115	6.59743	6.43917	6.55494	6.64545	6.63464	6.33135	6.45272	6.45421	6.65457
252	ENSMUSG00000002103	Acp2	protein_coding	Acid phosphatase 2, lysosomal	0.0680014	6.07803	0.780957	0.451568	0.585564	-6.41361	No	Null	6.0472	6.12119	6.05798	5.98668	6.10033	5.9038	6.10181	6.07581	6.10397	6.20158	6.18245	6.05354	6.12733	6.04106
253	ENSMUSG00000002105	Slc39a13	protein_coding	Solute carrier family 39 (metal ion transporter), member 13	-0.50004	2.51213	-3.79788	0.00303818	0.0235833	-1.83403	No	Null	2.62814	2.34971	2.92504	2.66127	2.70434	2.51079	2.50857	2.46867	2.61829	2.32776	2.26211	2.20298	2.18292	2.77281
254	ENSMUSG00000002107	Celf2	protein_coding	CUGBP, Elav-like family member 2	0.108718	3.68477	0.515506	0.616563	0.727886	-6.59168	No	Null	3.66186	3.71685	3.60056	4.03307	3.62143	3.42609	3.38413	3.55516	4.01261	3.74624	4.10922	3.78692	3.46734	3.47451
255	ENSMUSG00000002108	Nr1h3	protein_coding	Nuclear receptor subfamily 1, group H, member 3	-0.505849	6.00157	-4.15538	0.00165699	0.0165469	-1.22423	No	Null	6.11885	5.83739	6.4302	5.92733	6.17587	6.07617	6.08134	6.02881	6.11221	5.97561	5.53503	5.66361	6.0096	6.00307
256	ENSMUSG00000002109	Ddb2	protein_coding	Damage specific DNA binding protein 2	0.0866741	1.74842	0.618899	0.548785	0.67142	-6.53037	No	Null	1.69173	1.82779	1.72092	1.51071	1.68545	1.83029	1.49793	1.51041	2.08642	1.94477	1.88004	1.66052	1.78843	1.86518
257	ENSMUSG00000002111	Spi1	protein_coding	Spleen focus forming virus (SFFV) proviral integration oncogene	-0.416725	0.729629	-2.00429	0.0707002	0.166693	-4.8974	No	Null	0.837045	0.579247	1.12099	0.748871	0.471059	0.966866	0.679047	1.2316	0.640881	0.538386	0.388322	0.262022	0.916251	0.791255
258	ENSMUSG00000002129	Sf3a1	protein_coding	Splicing factor 3a, subunit 1	-0.172849	4.10419	-1.14723	0.276007	0.419107	-6.06463	No	Null	4.16694	4.01635	4.36326	4.38632	4.13195	3.96323	4.08998	3.96056	4.27328	3.88449	4.20615	4.22179	3.9671	3.8022
259	ENSMUSG00000002147	Stat6	protein_coding	Signal transducer and activator of transcription 6	-0.219936	5.84373	-1.95214	0.07726	0.176775	-4.97861	No	Null	5.87938	5.79382	6.07467	5.65296	5.9353	5.82972	5.9765	5.83194	5.85457	5.76294	5.63435	5.75179	5.7629	6.05714
260	ENSMUSG00000002205	Vrk3	protein_coding	Vaccinia related kinase 3	-0.429894	3.23952	-3.438	0.00567055	0.0341865	-2.45818	No	Null	3.38241	3.03947	3.53525	3.46005	3.29745	3.22463	3.5459	3.31612	3.29748	3.16383	2.75554	2.99422	3.35256	2.9312
261	ENSMUSG00000002210	Smg9	protein_coding	Smg-9 homolog, nonsense mediated mRNA decay factor (C. elegans)	-0.764685	1.87725	-5.84676	0.000118693	0.00346531	1.43862	No	Null	2.05203	1.63255	2.49859	1.93364	2.26365	1.86109	1.80086	1.78757	2.21884	1.87242	1.33148	1.59093	1.59277	1.77514
262	ENSMUSG00000002221	Paxip1	protein_coding	PAX interacting (with transcription-activation domain) protein 1	-0.314857	3.3387	-2.90435	0.0145522	0.060442	-3.39001	No	Null	3.41995	3.22496	3.63488	3.54382	3.38939	3.26624	3.19187	3.348	3.56541	3.25541	3.27129	3.22808	3.19125	3.17877
263	ENSMUSG00000002222	Rmnd5a	protein_coding	Required for meiotic nuclear division 5 homolog A	0.0590928	7.04892	0.459683	0.654837	0.758964	-6.62036	No	Null	7.04238	7.05808	6.78789	7.22114	7.10678	6.96786	7.00625	6.98138	7.22535	7.24298	7.0059	7.01501	6.91455	7.11195
264	ENSMUSG00000002227	Mov10	protein_coding	Moloney leukemia virus 10	-0.731989	3.46715	-4.72217	0.000655144	0.00948317	-0.287292	No	Null	3.66317	3.19274	4.16181	3.80892	3.43676	3.42434	3.87348	3.43778	3.49908	3.39597	3.13148	3.34102	3.02884	3.06637
265	ENSMUSG00000002233	Rhoc	protein_coding	Ras homolog family member C	-0.300358	2.49301	-1.20847	0.252601	0.395492	-5.99589	No	Null	2.62867	2.30308	2.96327	2.67959	2.40013	2.48545	2.99053	2.37375	2.50796	1.85871	2.20022	2.11522	3.05131	2.28994
266	ENSMUSG00000002249	Tead3	protein_coding	TEA domain family member 3	-0.681365	1.30474	-4.92464	0.000475354	0.00777214	0.0370739	No	Null	1.48986	1.04557	1.83806	1.71333	1.38201	1.24496	1.3631	1.29409	1.59346	1.34446	0.950812	1.17927	0.917994	0.835314
267	ENSMUSG00000002250	Ppard	protein_coding	Peroxisome proliferator activator receptor delta	-0.839909	-0.35668	-3.86071	0.00272821	0.0222155	-1.72599	No	Null	-0.0850583	-0.73695	0.0692073	0.660501	-8.33638e-05	-0.455106	-0.540797	-0.228696	-0.100434	-0.458796	-0.814964	-0.525092	-0.97417	-0.91173
268	ENSMUSG00000002265	Peg3	protein_coding	Paternally expressed 3	0.188428	3.66029	1.06142	0.311602	0.455954	-6.15622	No	Null	3.60592	3.73641	3.38949	3.74819	3.56541	3.45915	3.31421	3.86983	3.89519	3.5901	3.85797	3.71419	3.52678	3.993
269	ENSMUSG00000002279	Lmf1	protein_coding	Lipase maturation factor 1	-0.576033	4.19625	-5.42809	0.000219552	0.00495215	0.817944	No	Null	4.35868	3.96885	4.52859	4.44097	4.40034	4.34837	4.19338	4.33422	4.26487	4.084	3.63631	3.85995	4.04969	4.21429
270	ENSMUSG00000002280	Narfl	protein_coding	Nuclear prelamin A recognition factor-like	-0.382005	3.65497	-2.54773	0.0274033	0.0908687	-4.0046	No	Null	3.74569	3.52797	3.90858	3.57236	3.88439	3.65288	3.71443	3.58813	3.89907	3.64066	3.19093	3.32067	3.72857	3.759
271	ENSMUSG00000002289	Angptl4	protein_coding	Angiopoietin-like 4	-1.17434	3.94198	-3.33748	0.00676393	0.0383316	-2.63366	Yes	Down	4.22683	3.54318	4.38557	4.48213	3.92449	4.07587	3.87844	4.57159	4.26973	4.08954	2.93173	4.02487	2.47649	4.19326
272	ENSMUSG00000002297	Dbf4	protein_coding	DBF4 zinc finger	0.559651	0.694476	2.92396	0.0140541	0.0595483	-3.35589	No	Null	0.557798	0.885824	0.148678	0.476562	0.488951	0.74366	0.591043	0.849859	0.605835	0.965952	0.887506	0.463531	1.36707	0.745065
273	ENSMUSG00000002307	Daxx	protein_coding	Fas death domain-associated protein	-0.516435	3.244	-5.39417	0.00023102	0.00507211	0.76651	No	Null	3.3822	3.05051	3.63524	3.46199	3.33778	3.18865	3.2083	3.39347	3.44996	3.04308	2.88582	3.01819	3.05813	3.24735
274	ENSMUSG00000002308	Cd320	protein_coding	CD320 antigen	-0.146487	1.02013	-0.686242	0.506992	0.634799	-6.48485	No	Null	1.0263	1.01151	0.990475	0.875974	0.99046	0.969504	1.05669	1.03116	1.26982	1.33217	0.803177	0.399342	1.08547	1.43736
275	ENSMUSG00000002319	Ipo4	protein_coding	Importin 4	-0.528646	4.44099	-5.39544	0.000230579	0.00507211	0.768441	No	Null	4.58037	4.24586	4.92451	4.60575	4.6422	4.38877	4.47063	4.46615	4.5646	4.1834	4.11359	4.32315	4.23556	4.37358
276	ENSMUSG00000002320	Tm9sf1	protein_coding	Transmembrane 9 superfamily member 1	-0.172031	5.0958	-1.90975	0.0830047	0.185802	-5.04388	No	Null	5.19272	4.9601	5.07872	5.49287	5.23996	5.17677	5.05728	5.12067	5.18277	4.90365	4.79732	4.99505	5.21162	4.89286
277	ENSMUSG00000002325	Irf9	protein_coding	Interferon regulatory factor 9	-0.203028	5.4373	-1.15814	0.271717	0.414641	-6.05258	No	Null	5.45646	5.41046	5.69497	5.53497	5.59483	5.19614	4.98031	5.51178	5.68223	5.42187	5.65849	5.38921	5.14203	5.44072
278	ENSMUSG00000002326	Gmpr2	protein_coding	Guanosine monophosphate reductase 2	0.0838181	2.92472	0.885722	0.395016	0.533431	-6.32534	No	Null	2.94567	2.89538	2.782	3.09517	3.06082	2.95246	2.9421	2.91439	2.87275	2.67747	2.80578	2.91369	3.1854	2.89459
279	ENSMUSG00000002329	Mdp1	protein_coding	Magnesium-dependent phosphatase 1	-0.0689522	3.58135	-0.631718	0.540681	0.66407	-6.52204	No	Null	3.58179	3.58073	3.53658	3.5278	3.63173	3.58047	3.47918	3.61909	3.69768	3.73936	3.47993	3.38754	3.52279	3.77401
280	ENSMUSG00000002332	Dhrs1	protein_coding	Dehydrogenase/reductase (SDR family) member 1	-0.285101	6.33066	-2.43337	0.0335364	0.103567	-4.19809	No	Null	6.37891	6.26312	6.50861	6.22183	6.54637	6.4172	6.18859	6.28049	6.48929	6.41737	6.06205	6.14389	6.19957	6.49273
281	ENSMUSG00000002342	Tmem161a	protein_coding	Transmembrane protein 161A	-0.388899	2.87622	-3.0108	0.0120466	0.0543057	-3.20453	No	Null	2.98563	2.72305	3.07423	3.08771	3.1052	3.00353	2.81524	2.83442	2.97905	2.67976	2.51986	2.70877	2.61259	3.09425
282	ENSMUSG00000002343	Armc6	protein_coding	Armadillo repeat containing 6	-0.922173	0.785154	-4.95518	0.000453128	0.00759618	0.0854962	No	Null	1.07965	0.37286	1.37596	1.59162	1.23044	0.907738	0.728493	0.772729	0.950571	0.662585	0.120955	0.0752926	0.741786	0.263681
283	ENSMUSG00000002345	Borcs8	protein_coding	BLOC-1 related complex subunit 8	-0.784482	2.22813	-6.0107	9.39145e-05	0.00303517	1.6745	No	Null	2.41699	1.96372	3.03568	2.30171	2.47901	2.29588	2.28281	2.26869	2.25517	2.15336	1.78721	2.07487	2.02383	1.77933
284	ENSMUSG00000002346	Slc25a42	protein_coding	Solute carrier family 25, member 42	-0.344298	3.25949	-2.2409	0.046997	0.127952	-4.5178	No	Null	3.38344	3.08595	3.40089	3.80303	3.1605	3.07529	3.42985	3.32384	3.49071	3.31941	3.07673	3.09097	3.04111	2.90152
285	ENSMUSG00000002365	Snx9	protein_coding	Sorting nexin 9	0.00827517	4.98392	0.101767	0.920802	0.949977	-6.72748	No	Null	4.96019	5.01716	5.04324	4.86522	5.05733	4.91051	4.86856	4.9242	5.05225	5.02431	5.09069	4.97155	4.95202	5.0472
286	ENSMUSG00000002372	Ranbp3	protein_coding	RAN binding protein 3	-0.596624	3.59227	-5.54504	0.000184435	0.00439122	0.993968	No	Null	3.71412	3.42167	4.1507	3.50882	3.76776	3.62143	3.46314	3.6178	3.86922	3.6449	3.21428	3.31886	3.46017	3.47016
287	ENSMUSG00000002379	Ndufa11	protein_coding	NADH:ubiquinone oxidoreductase subunit A11	-1.10089	3.68119	-5.88237	0.000112773	0.0033837	1.49019	Yes	Down	3.95764	3.29416	4.47283	3.80475	3.95547	3.95159	3.85009	3.75925	3.90949	3.76181	2.66125	2.93962	3.56724	3.54088
288	ENSMUSG00000002393	Nr2f6	protein_coding	Nuclear receptor subfamily 2, group F, member 6	-0.804786	3.7819	-6.84217	3.0274e-05	0.00165478	2.80997	No	Null	4.05622	3.39786	4.23334	4.47308	4.01592	4.05174	3.64099	3.97694	4.0015	3.32174	3.0043	3.55034	3.6146	3.49831
289	ENSMUSG00000002395	Use1	protein_coding	Unconventional SNARE in the ER 1 homolog (S. cerevisiae)	-0.537065	4.17206	-3.15918	0.00926252	0.0460054	-2.94534	No	Null	4.33789	3.93989	4.3799	4.40365	4.28028	4.41336	4.40042	4.19667	4.29096	4.09298	3.45065	3.67229	4.15818	4.32535
290	ENSMUSG00000002396	Ocel1	protein_coding	Occludin/ELL domain containing 1	-0.0266442	4.20918	-0.163059	0.873476	0.918511	-6.71875	No	Null	4.19317	4.23159	4.28709	4.16435	4.36695	3.84422	4.13196	4.00126	4.55636	4.34864	4.35432	4.29402	4.07825	4.08273
291	ENSMUSG00000002409	Dyrk1b	protein_coding	Dual-specificity tyrosine-(Y)-phosphorylation regulated kinase 1b	-1.19917	0.488234	-5.47218	0.000205541	0.00470969	0.884553	Yes	Down	0.828416	0.0119782	1.15875	1.27399	0.782288	0.46365	0.355008	0.484955	1.28026	0.304395	-0.436763	-0.178176	-0.0419668	0.412402
292	ENSMUSG00000002413	Braf	protein_coding	Braf transforming gene	0.30305	5.03158	1.72998	0.111999	0.226792	-5.31248	No	Null	4.94469	5.15323	4.74064	5.17163	5.01682	4.73766	4.82716	4.90189	5.21702	5.32411	5.48893	5.12843	4.91453	4.91014
293	ENSMUSG00000002416	Ndufb2	protein_coding	NADH:ubiquinone oxidoreductase subunit B2	0.128914	4.52841	0.983089	0.347024	0.48918	-6.23477	No	Null	4.5163	4.54537	4.22589	4.63737	4.58159	4.62506	4.48237	4.46118	4.60063	4.48331	4.41963	4.37968	4.61406	4.83016
294	ENSMUSG00000002428	Hltf	protein_coding	Helicase-like transcription factor	0.382113	4.23482	3.71669	0.00349362	0.0257893	-1.9741	No	Null	4.12141	4.3936	3.93844	3.94534	4.24806	4.21861	4.22463	4.02448	4.25032	4.47965	4.44283	4.30806	4.48432	4.25313
295	ENSMUSG00000002455	Prpf6	protein_coding	Pre-mRNA splicing factor 6	-0.191425	5.40715	-1.81318	0.0975926	0.206738	-5.1899	No	Null	5.46215	5.33016	5.65922	5.42558	5.51241	5.36826	5.48049	5.36279	5.42627	5.29682	5.29269	5.47816	5.42139	5.16172
296	ENSMUSG00000002458	Rgs19	protein_coding	Regulator of G-protein signaling 19	0.277805	0.196939	1.57075	0.144988	0.269328	-5.53778	No	Null	0.155994	0.254261	0.0556398	0.210409	-0.300123	0.11979	0.335838	0.34386	0.326545	0.0262522	0.355722	0.20086	0.652506	0.0359661
297	ENSMUSG00000002475	Abhd3	protein_coding	Abhydrolase domain containing 3	0.105886	5.82799	0.753657	0.46713	0.598753	-6.435	No	Null	5.79952	5.86784	5.55342	5.68283	5.86213	5.86849	5.81109	5.83835	5.98031	5.92494	5.60754	5.77063	5.9263	6.10979
298	ENSMUSG00000002477	Snrpd1	protein_coding	Small nuclear ribonucleoprotein D1	0.351814	3.80225	3.47362	0.00532813	0.032745	-2.39609	No	Null	3.71294	3.92728	3.53455	3.7181	3.75782	3.7196	3.665	3.79446	3.80106	3.78446	4.07556	3.7299	4.09481	3.95169
299	ENSMUSG00000002486	Tchp	protein_coding	Trichoplein, keratin filament binding	-0.198162	0.164394	-1.07614	0.305261	0.450114	-6.14091	No	Null	0.259967	0.0305926	0.343707	0.760432	0.294916	-0.0213229	0.300431	-0.174983	0.316586	-0.149459	0.270738	0.0212299	-0.0259127	0.036368
300	ENSMUSG00000002489	Tiam1	protein_coding	T cell lymphoma invasion and metastasis 1	-0.570486	0.325568	-1.73528	0.111028	0.225476	-5.30477	No	Null	0.496222	0.0866525	0.493583	1.09412	0.633125	0.370802	-0.192226	0.4259	0.648251	0.206981	0.0675549	0.734839	-0.700581	0.124469
301	ENSMUSG00000002496	Tsc2	protein_coding	Tuberous sclerosis 2	-0.472119	4.80646	-3.88409	0.00262142	0.0216513	-1.68588	No	Null	4.94198	4.61673	5.16129	5.15312	4.92854	4.74024	4.8308	4.78384	4.99604	4.83037	4.55929	4.72751	4.5582	4.40828
302	ENSMUSG00000002504	Slc9a3r2	protein_coding	Solute carrier family 9 (sodium/hydrogen exchanger), member 3 regulator 2	-0.463262	2.90583	-4.01578	0.00209585	0.0191216	-1.46087	No	Null	2.99496	2.78104	3.32222	2.7945	2.9737	3.0603	2.91496	2.88498	3.01406	2.99974	2.58695	2.51293	2.81196	2.9936
303	ENSMUSG00000002524	Puf60	protein_coding	Poly-U binding splicing factor 60	-0.439245	5.08198	-4.25079	0.00141318	0.0150801	-1.06376	No	Null	5.19127	4.92897	5.46489	5.09491	5.24052	5.09291	5.17535	5.06321	5.20712	4.98725	4.71277	4.81839	5.06232	5.06413
304	ENSMUSG00000002546	Golga2	protein_coding	Golgi autoantigen, golgin subfamily a, 2	-0.260092	4.74678	-2.13361	0.0566177	0.144146	-4.69203	No	Null	4.80241	4.6689	5.02042	4.70378	4.90621	4.74607	4.60474	4.63248	5.00319	4.77769	4.588	4.68501	4.76397	4.52981
305	ENSMUSG00000002550	Uck1	protein_coding	Uridine-cytidine kinase 1	-0.272051	4.37784	-1.50675	0.160485	0.289062	-5.62455	No	Null	4.45345	4.27199	4.32428	4.64936	4.61639	4.37144	4.00515	4.46458	4.74292	4.5061	4.06656	4.15286	4.20523	4.42919
306	ENSMUSG00000002580	Mien1	protein_coding	Migration and invasion enhancer 1	-0.043269	4.50406	-0.352701	0.731084	0.816561	-6.66644	No	Null	4.55441	4.43357	4.27975	4.78502	4.52792	4.6124	4.64884	4.49036	4.53661	4.44797	4.20825	4.32818	4.50384	4.67963
307	ENSMUSG00000002588	Pon1	protein_coding	Paraoxonase 1	0.1772	9.52156	1.34791	0.205217	0.341818	-5.82948	No	Null	9.46843	9.59594	9.19404	9.52154	9.5783	9.50285	9.36667	9.43443	9.68117	9.7588	9.56592	9.45941	9.46795	9.7276
308	ENSMUSG00000002602	Axl	protein_coding	AXL receptor tyrosine kinase	-0.289226	4.10711	-1.95062	0.0774591	0.177018	-4.98096	No	Null	4.20737	3.96674	4.38129	4.2319	3.99533	4.02011	4.30488	4.41789	4.10019	3.93834	3.80425	3.95875	4.32596	3.80641
309	ENSMUSG00000002603	Tgfb1	protein_coding	Transforming growth factor, beta 1	-0.611744	0.831496	-3.95558	0.00232098	0.0202922	-1.56352	No	Null	1.00491	0.58872	1.21549	1.29887	1.12998	0.657133	0.599845	1.03517	1.09786	0.788599	0.468984	0.668027	0.544006	0.473983
310	ENSMUSG00000002608	Ccdc97	protein_coding	Coiled-coil domain containing 97	-0.638729	2.23937	-4.55447	0.000858241	0.0111838	-0.560225	No	Null	2.42798	1.97531	2.84816	2.71537	2.35794	2.25861	2.15874	2.28794	2.36912	1.98933	2.00386	2.1375	1.99124	1.75461
311	ENSMUSG00000002617	Zfp40	protein_coding	Zinc finger protein 40	0.466294	2.19921	2.18027	0.052223	0.137317	-4.61665	No	Null	2.10172	2.3357	1.4538	2.30946	2.11096	2.12133	2.12553	2.00219	2.58878	2.49942	2.24649	2.00149	2.41715	2.51397
312	ENSMUSG00000002625	Akap8l	protein_coding	A kinase (PRKA) anchor protein 8-like	0.00293818	3.56981	0.0165061	0.987131	0.991262	-6.73291	No	Null	3.53239	3.6222	3.51987	3.56417	3.43427	3.46988	3.32222	3.48672	3.92956	3.71001	3.7762	3.37933	3.2742	3.97128
313	ENSMUSG00000002635	Pdcd2l	protein_coding	Programmed cell death 2-like	-0.265875	2.25329	-1.14867	0.275441	0.418673	-6.06305	No	Null	2.34572	2.12389	2.23097	2.63413	2.376	2.31712	2.39164	2.04521	2.42493	2.1472	1.96483	1.60686	2.14134	2.75924
314	ENSMUSG00000002658	Gtf2f1	protein_coding	General transcription factor IIF, polypeptide 1	-0.26095	4.43309	-2.1861	0.0516972	0.136403	-4.60719	No	Null	4.44704	4.41354	4.92099	4.10865	4.4463	4.49808	4.22153	4.38182	4.55193	4.44135	4.49884	4.25704	4.43483	4.43566
315	ENSMUSG00000002660	Clpp	protein_coding	Caseinolytic mitochondrial matrix peptidase proteolytic subunit	-0.633757	4.34539	-5.09991	0.000361784	0.00660887	0.313137	No	Null	4.4967	4.13354	4.91845	4.34826	4.44952	4.4677	4.43114	4.4171	4.44476	4.26617	3.86211	3.89068	4.32829	4.32048
316	ENSMUSG00000002661	Alkbh7	protein_coding	AlkB homolog 7	-0.571382	1.47484	-4.27624	0.00135469	0.0147091	-1.02112	No	Null	1.68448	1.18133	1.67654	2.00149	1.75007	1.63574	1.70099	1.45681	1.56973	1.26761	0.735677	1.02647	1.50824	1.36866
317	ENSMUSG00000002668	Dennd1c	protein_coding	DENN/MADD domain containing 1C	-0.166388	0.244663	-0.906627	0.38434	0.524346	-6.30657	No	Null	0.295263	0.173823	0.261931	0.3795	0.218057	0.0667109	0.615723	0.177654	0.347266	0.425633	0.0425684	-0.264817	0.328289	0.337443
318	ENSMUSG00000002679	Med6	protein_coding	Mediator complex subunit 6	0.192364	3.14454	2.10933	0.0590411	0.148034	-4.73099	No	Null	3.10519	3.19963	2.89294	3.0768	3.09389	3.18048	3.17623	3.09112	3.22483	3.16403	3.10068	3.20223	3.27723	3.25399
319	ENSMUSG00000002699	Lcp2	protein_coding	Lymphocyte cytosolic protein 2	0.14514	2.3944	0.688887	0.50539	0.63346	-6.48298	No	Null	2.36548	2.43488	2.3306	2.33887	2.06219	2.09735	2.60151	2.7411	2.38675	2.37928	2.47749	2.05394	2.86586	2.39784
320	ENSMUSG00000002718	Cse1l	protein_coding	Chromosome segregation 1-like (S. cerevisiae)	0.254094	5.24702	2.18254	0.0520171	0.136976	-4.61296	No	Null	5.17049	5.35417	5.09107	5.16478	5.41528	5.08767	5.09495	5.0416	5.29808	5.25557	5.54456	5.43261	5.23051	5.3076
321	ENSMUSG00000002728	Naa20	protein_coding	N(alpha)-acetyltransferase 20, NatB catalytic subunit	0.340166	3.85773	3.13354	0.00969218	0.0473564	-2.99015	No	Null	3.74578	4.01446	3.59863	3.55832	3.83569	3.71171	3.86383	3.72137	3.93088	4.03292	4.08289	3.77124	4.07182	4.11344
322	ENSMUSG00000002731	Prkra	protein_coding	Protein kinase, interferon inducible double stranded RNA dependent activator	0.0775417	3.44682	0.548922	0.594199	0.708632	-6.57302	No	Null	3.43747	3.45992	3.21287	3.35767	3.51487	3.51215	3.43859	3.534	3.49213	3.3368	3.18919	3.48157	3.51833	3.77369
323	ENSMUSG00000002732	Fkbp7	protein_coding	FK506 binding protein 7	0.292912	0.950632	2.44648	0.03277	0.102122	-4.17602	No	Null	0.843328	1.10086	0.784065	0.693815	0.813258	0.779848	0.96495	0.746157	1.1212	1.17224	1.27837	0.830939	1.07323	1.1495
324	ENSMUSG00000002733	Plekha3	protein_coding	Pleckstrin homology domain-containing, family A (phosphoinositide binding specific) member 3	0.0151471	4.23366	0.186895	0.855199	0.907382	-6.71427	No	Null	4.19813	4.2834	4.27918	3.98762	4.27921	4.18227	4.13918	4.18768	4.33178	4.3752	4.28183	4.22075	4.2399	4.2993
325	ENSMUSG00000002741	Ykt6	protein_coding	YKT6 v-SNARE homolog (S. cerevisiae)	-0.0645261	5.55574	-0.711719	0.491691	0.621345	-6.46651	No	Null	5.56283	5.54582	5.60546	5.52423	5.73323	5.57086	5.45586	5.45523	5.59492	5.58394	5.52435	5.49085	5.52306	5.60692
326	ENSMUSG00000002748	Baz1b	protein_coding	Bromodomain adjacent to zinc finger domain, 1B	0.365322	6.34816	3.02246	0.0118001	0.0535561	-3.18419	No	Null	6.24285	6.49559	6.12986	6.29984	6.2785	6.25803	6.15903	6.25214	6.32257	6.33568	6.81869	6.62238	6.26575	6.43546
327	ENSMUSG00000002763	Pex6	protein_coding	Peroxisomal biogenesis factor 6	-1.01655	4.48725	-7.75095	9.69841e-06	0.000946856	3.94018	Yes	Down	4.74008	4.1333	5.26573	4.64881	4.77147	4.68771	4.37265	4.61158	4.8226	4.31252	3.65752	4.39961	3.997	4.29985
328	ENSMUSG00000002767	Mrpl2	protein_coding	Mitochondrial ribosomal protein L2	-0.474568	3.76347	-2.97873	0.012752	0.0561382	-3.26048	No	Null	3.89167	3.584	3.97585	3.86211	3.93352	4.07923	3.68973	3.75198	3.94925	3.75266	3.17711	3.36713	3.72313	3.89995
329	ENSMUSG00000002768	Mea1	protein_coding	Male enhanced antigen 1	-0.335375	4.6198	-2.58839	0.0254999	0.0865226	-3.9353	No	Null	4.68083	4.53434	4.90445	4.5042	4.58692	4.72295	4.78911	4.54097	4.71723	4.73425	4.3616	4.25602	4.52487	4.79498
330	ENSMUSG00000002769	Gnmt	protein_coding	Glycine N-methyltransferase	-0.651048	8.57404	-2.35264	0.0386525	0.11356	-4.33319	No	Null	8.74369	8.33653	9.16095	8.56721	8.73108	8.61019	9.05092	8.50604	8.57941	8.68714	7.96658	7.69007	8.9573	8.38156
331	ENSMUSG00000002778	Kdelr1	protein_coding	KDEL (Lys-Asp-Glu-Leu) endoplasmic reticulum protein retention receptor 1	-0.143508	5.39291	-1.55877	0.147786	0.273197	-5.5542	No	Null	5.43567	5.33305	5.43431	5.46887	5.51061	5.33949	5.36603	5.37312	5.55727	5.41034	5.21095	5.2748	5.40708	5.36206
332	ENSMUSG00000002781	Tmem143	protein_coding	Transmembrane protein 143	-1.09034	2.79384	-10.1764	7.08718e-07	0.000418452	6.46929	Yes	Down	3.07021	2.40692	3.68377	3.09225	3.01436	2.96379	2.76933	2.88684	3.08112	2.60984	2.04759	2.2329	2.47247	2.6718
333	ENSMUSG00000002797	Ggct	protein_coding	Gamma-glutamyl cyclotransferase	0.373481	2.71219	3.60011	0.00427455	0.0289673	-2.17606	No	Null	2.61594	2.84694	2.35548	2.65948	2.60832	2.5308	2.74071	2.62236	2.79443	2.81487	2.97653	2.67387	2.86123	2.9082
334	ENSMUSG00000002803	Btbd6	protein_coding	BTB (POZ) domain containing 6	-0.303847	2.85717	-2.7127	0.0204539	0.0747922	-3.72199	No	Null	2.95467	2.72066	3.00032	3.03273	2.95876	2.81722	2.99984	2.73912	3.13473	2.76789	2.49335	2.68959	2.8116	2.84089
335	ENSMUSG00000002804	Nudt14	protein_coding	Nudix (nucleoside diphosphate linked moiety X)-type motif 14	-0.411498	1.63124	-1.76235	0.106179	0.219139	-5.26515	No	Null	1.68823	1.55145	1.79041	1.3298	1.68712	1.79216	1.35099	1.73077	2.13634	2.07058	1.09003	1.14331	1.66129	1.79202
336	ENSMUSG00000002812	Flii	protein_coding	Flightless I actin binding protein	-0.437016	5.13535	-4.47779	0.000972289	0.0121345	-0.686279	No	Null	5.24676	4.97938	5.45708	5.30519	5.33065	5.19419	5.1068	5.0158	5.31761	5.14233	4.84707	4.97777	4.91203	5.01773
337	ENSMUSG00000002814	Top3a	protein_coding	Topoisomerase (DNA) III alpha	-0.36337	2.34016	-3.13305	0.00970054	0.0473795	-2.991	No	Null	2.46739	2.16204	2.42777	2.75125	2.54528	2.33787	2.3268	2.29665	2.58612	2.23025	1.94825	2.09247	2.21171	2.32751
338	ENSMUSG00000002820	Atg4d	protein_coding	Autophagy related 4D, cysteine peptidase	-0.702067	3.58612	-7.13578	2.07329e-05	0.0013204	3.18734	No	Null	3.76654	3.33353	4.01609	3.85228	3.77212	3.66093	3.61297	3.69055	3.76084	3.62298	3.0193	3.22693	3.25361	3.54483
339	ENSMUSG00000002825	Qtrt1	protein_coding	Queuine tRNA-ribosyltransferase catalytic subunit 1	-0.77479	0.447099	-4.74955	0.000627119	0.00920781	-0.243092	No	Null	0.65537	0.155519	1.02505	0.482122	0.577962	0.720746	0.461197	0.777222	0.543289	0.278514	-0.397822	0.480942	0.287048	0.128914
340	ENSMUSG00000002831	Plin4	protein_coding	Perilipin 4	0.131851	3.19121	0.309006	0.763182	0.840775	-6.68186	No	Null	3.14931	3.24987	2.97267	3.46757	3.62549	2.49437	2.70737	2.44231	4.33538	3.39457	3.54234	3.044	3.12484	3.14361
341	ENSMUSG00000002833	Hdgfrp2	protein_coding	HDGF like 2	-0.739649	3.70714	-8.21623	5.61577e-06	0.000798364	4.47725	No	Null	3.91532	3.41568	4.23471	4.11241	3.87163	3.7784	3.89233	3.69336	3.82439	3.63252	3.18271	3.45533	3.33551	3.47233
342	ENSMUSG00000002835	Chaf1a	protein_coding	Chromatin assembly factor 1, subunit A (p150)	-0.20405	-0.416732	-0.626339	0.544073	0.667087	-6.52556	No	Null	-0.331433	-0.53615	-0.364707	0.337184	-0.459663	-0.549525	-0.375942	-0.792416	-0.114962	-0.488484	-0.207882	0.0118878	-1.32015	-0.676122
343	ENSMUSG00000002844	Adprh	protein_coding	ADP-ribosylarginine hydrolase	-0.454308	1.40734	-3.32994	0.00685409	0.0385157	-2.64682	No	Null	1.53784	1.22463	1.89021	1.56359	1.68121	1.50007	1.46569	1.40882	1.25532	1.09057	1.13292	1.13479	1.44177	1.32311
344	ENSMUSG00000002845	Tmem39a	protein_coding	Transmembrane protein 39a	0.183864	2.98762	0.789459	0.44679	0.580876	-6.40682	No	Null	2.95365	3.03518	3.1235	2.93408	3.03254	2.67197	3.27399	2.62322	3.01627	2.96466	3.30773	2.98178	3.44327	2.47844
345	ENSMUSG00000002846	Timmdc1	protein_coding	Translocase of inner mitochondrial membrane domain containing 1	-0.0930133	4.54217	-0.91189	0.381684	0.522093	-6.30179	No	Null	4.5556	4.52338	4.60569	4.48385	4.54021	4.64543	4.49003	4.58911	4.53485	4.53591	4.45339	4.33323	4.56104	4.73331
346	ENSMUSG00000002847	Pla1a	protein_coding	Phospholipase A1 member A	-0.0980971	4.63773	-0.650769	0.528766	0.654384	-6.50937	No	Null	4.64578	4.62647	4.81675	4.39704	4.6822	4.69964	4.90247	4.5087	4.51367	4.65066	4.51973	4.36508	4.79296	4.80391
347	ENSMUSG00000002870	Mcm2	protein_coding	Minichromosome maintenance complex component 2	0.0921751	1.73356	0.59094	0.566694	0.685839	-6.54798	No	Null	1.72096	1.7512	1.66353	2.004	1.46107	1.59769	1.62083	1.83796	1.86164	1.82046	2.02218	1.65028	1.73919	1.52392
348	ENSMUSG00000002871	Tpra1	protein_coding	Transmembrane protein, adipocyte asscociated 1	-0.414427	2.78328	-3.60291	0.00425388	0.0288748	-2.17121	No	Null	2.93749	2.56737	3.09089	3.15349	2.6917	2.89121	3.04221	2.7637	2.92925	2.56973	2.38157	2.53672	2.88624	2.46259
349	ENSMUSG00000002881	Nab1	protein_coding	Ngfi-A binding protein 1	0.0769969	6.50817	0.853081	0.412091	0.549794	-6.35388	No	Null	6.45057	6.58879	6.52132	6.32886	6.53912	6.39062	6.32932	6.44169	6.60308	6.67606	6.74516	6.54087	6.38627	6.59561
350	ENSMUSG00000002885	Adgre5	protein_coding	Adhesion G protein-coupled receptor E5	-0.166213	4.34067	-1.53032	0.154619	0.281836	-5.59287	No	Null	4.36438	4.30748	4.54243	4.25773	4.23258	4.26082	4.2619	4.64726	4.34796	4.33942	4.29352	4.24332	4.33316	4.32798
351	ENSMUSG00000002897	Il17ra	protein_coding	Interleukin 17 receptor A	-0.359055	3.63525	-3.08068	0.010643	0.0501721	-3.08253	No	Null	3.7459	3.48035	3.92771	3.85983	3.64326	3.46811	3.64642	3.88134	3.79464	3.48742	3.37775	3.51764	3.65208	3.36685
352	ENSMUSG00000002900	Lamb1	protein_coding	Laminin B1	0.168082	3.23835	1.81216	0.0977594	0.206922	-5.19143	No	Null	3.20871	3.27984	3.09009	3.1889	3.20659	3.24136	3.32874	3.07151	3.33378	3.17473	3.24812	3.26575	3.42649	3.28414
353	ENSMUSG00000002908	Kcnn1	protein_coding	Potassium intermediate/small conductance calcium-activated channel, subfamily N, member 1	-0.427643	1.40096	-2.91718	0.0142244	0.0598456	-3.36769	No	Null	1.53171	1.2179	1.60916	1.70722	1.45439	1.4751	1.4593	1.4772	1.53959	1.3543	1.00016	0.828059	1.44221	1.4648
354	ENSMUSG00000002910	Arrdc2	protein_coding	Arrestin domain containing 2	-0.713428	1.91698	-2.4304	0.0337124	0.103911	-4.20308	No	Null	2.09014	1.67455	2.04671	2.50778	2.09769	2.18222	1.66913	1.80693	2.32051	2.36239	1.42538	1.32276	1.1021	2.16012
355	ENSMUSG00000002944	Cd36	protein_coding	CD36 molecule	0.385453	6.02398	0.712167	0.491424	0.621129	-6.46618	No	Null	6.03141	6.01358	5.03361	6.30103	5.06139	6.61961	5.98323	5.87948	7.34155	6.44055	5.25863	5.7968	6.9704	5.6015
356	ENSMUSG00000002948	Map2k7	protein_coding	Mitogen-activated protein kinase kinase 7	-0.402222	3.87366	-2.60701	0.0246724	0.084755	-3.90348	No	Null	3.98167	3.72244	4.27294	4.1529	3.97974	3.79411	3.79601	3.70945	4.16652	3.90562	3.79611	3.71833	3.74746	3.4447
357	ENSMUSG00000002949	Timm44	protein_coding	Translocase of inner mitochondrial membrane 44	-0.0957893	4.75171	-0.71377	0.490472	0.620106	-6.46501	No	Null	4.75307	4.74981	4.85858	4.57575	4.8544	4.90183	4.52431	4.63256	4.92407	4.73387	4.6731	4.55132	4.80784	4.98291
358	ENSMUSG00000002957	Ap2a2	protein_coding	Adaptor-related protein complex 2, alpha 2 subunit	-0.366707	6.34062	-3.27159	0.00759545	0.0410312	-2.7488	No	Null	6.45793	6.1764	6.47322	6.63853	6.52949	6.19307	6.38522	6.38757	6.59838	6.31269	5.95	6.20521	6.2164	6.19768
359	ENSMUSG00000002963	Pnkp	protein_coding	Polynucleotide kinase 3'- phosphatase	-0.536096	3.76998	-4.00073	0.0021499	0.0194916	-1.4865	No	Null	3.89854	3.59	4.20632	3.70718	4.05097	3.79784	3.85385	3.79644	3.87719	3.66239	3.24362	3.45499	3.76008	3.82895
360	ENSMUSG00000002968	Med25	protein_coding	Mediator complex subunit 25	-0.882419	2.88996	-6.32686	6.0409e-05	0.00233582	2.11814	No	Null	3.1401	2.53978	3.51022	3.43122	3.17637	2.69752	2.78093	3.19739	3.18706	2.66268	2.30053	2.67939	2.51379	2.5425
361	ENSMUSG00000002980	Bcam	protein_coding	Basal cell adhesion molecule	-0.759163	0.134268	-5.67411	0.000152504	0.00392375	1.18585	No	Null	0.318078	-0.123065	0.632186	0.195894	0.186755	0.237701	0.25098	0.335543	0.387484	0.040384	-0.592852	-0.110388	-0.246253	0.293786
362	ENSMUSG00000002981	Clptm1	protein_coding	Cleft lip and palate associated transmembrane protein 1	-0.26369	5.83994	-2.60869	0.0245988	0.0845695	-3.9006	No	Null	5.91084	5.74069	6.13534	5.88489	5.97351	5.79334	5.8132	5.8186	5.95702	5.63868	5.68401	5.71371	5.88488	5.78216
363	ENSMUSG00000002983	Relb	protein_coding	Avian reticuloendotheliosis viral (v-rel) oncogene related B	-0.29105	0.0142926	-1.86058	0.0901604	0.196032	-5.1187	No	Null	0.121548	-0.135865	-0.0198828	0.488342	0.0472933	0.0360132	-0.13792	0.273736	0.163257	0.178584	-0.296624	-0.272566	-0.0502846	-0.238437
364	ENSMUSG00000002984	Tomm40	protein_coding	Translocase of outer mitochondrial membrane 40	-0.882013	3.48603	-8.52854	3.94174e-06	0.000648242	4.82296	No	Null	3.71745	3.16204	4.20323	3.7517	3.74577	3.52151	3.50715	3.54834	3.74443	3.31753	2.84897	3.05615	3.29596	3.29161
365	ENSMUSG00000002985	Apoe	protein_coding	Apolipoprotein E	-0.631728	12.6255	-5.39388	0.000231118	0.00507211	0.766078	No	Null	12.7482	12.4538	13.194	12.4987	12.7496	12.8287	12.3801	12.6946	12.8915	12.706	12.2087	12.3661	12.4201	12.5684
366	ENSMUSG00000002992	Apoc2	protein_coding	Apolipoprotein C-II	-0.219198	7.15394	-0.700732	0.498255	0.627382	-6.4745	No	Null	7.19507	7.09636	7.32796	6.68517	7.18918	7.33449	7.74421	6.91024	7.17424	7.33912	6.57128	6.56634	7.62708	7.37797
367	ENSMUSG00000002996	Hbp1	protein_coding	High mobility group box transcription factor 1	0.0380219	6.43939	0.246322	0.810041	0.874948	-6.70047	No	Null	6.40475	6.48788	6.23062	6.2668	6.45966	6.57699	6.31431	6.3486	6.63625	6.71181	6.30051	6.31321	6.34252	6.77135
368	ENSMUSG00000003031	Cdkn1b	protein_coding	Cyclin-dependent kinase inhibitor 1B	-0.0167643	4.03898	-0.13322	0.896464	0.933616	-6.72351	No	Null	4.0315	4.04945	4.03848	3.92798	4.01536	4.17058	3.96567	3.85425	4.24821	4.14586	3.97983	3.82561	4.15201	4.14394
369	ENSMUSG00000003032	Klf4	protein_coding	Kruppel-like factor 4 (gut)	-0.192482	-0.472951	-0.590079	0.56725	0.685938	-6.54852	No	Null	-0.447607	-0.508432	-0.00739534	-0.271943	-0.375145	-1.00473	-0.725207	-0.213097	-0.535726	-0.593561	0.0162066	0.0746205	-0.989559	-1.04986
370	ENSMUSG00000003033	Ap1m1	protein_coding	Adaptor-related protein complex AP-1, mu subunit 1	-0.292858	3.82698	-2.45298	0.0323966	0.101299	-4.16507	No	Null	3.9219	3.69409	4.07481	3.98502	3.91319	3.83777	3.91006	3.70418	4.02828	3.74364	3.56841	3.56824	3.97496	3.6152
371	ENSMUSG00000003037	Rab8a	protein_coding	RAB8A, member RAS oncogene family	-0.05394	5.9506	-0.591943	0.566046	0.685311	-6.54737	No	Null	5.91671	5.99804	6.06112	5.6925	5.96175	5.89356	5.85948	5.89046	6.05812	6.10683	6.04022	5.85445	5.77952	6.20917
372	ENSMUSG00000003038	Hmgn2	protein_coding	High mobility group nucleosomal binding domain 2	0.34961	4.3097	1.96194	0.0759858	0.174789	-4.96343	No	Null	4.25646	4.38424	3.98068	4.45487	4.22944	4.24531	4.6346	4.00257	4.24775	3.97265	4.49856	4.26925	4.41223	4.76853
373	ENSMUSG00000003039	Fam32a	protein_coding	Family with sequence similarity 32, member A	-0.234023	5.30679	-1.93245	0.0798806	0.180708	-5.00901	No	Null	5.35146	5.24424	5.50204	5.24063	5.33149	5.31949	5.45582	5.32129	5.28946	5.39352	5.12317	4.93993	5.32473	5.43986
374	ENSMUSG00000003053	Cyp2c29	protein_coding	Cytochrome P450, family 2, subfamily c, polypeptide 29	0.179342	9.64296	1.09939	0.295446	0.439986	-6.1164	No	Null	9.54364	9.78202	9.53352	9.39428	9.58555	9.70834	9.23487	9.69569	9.65324	10.1954	9.98009	9.72109	9.5487	9.46481
375	ENSMUSG00000003062	Stard3nl	protein_coding	STARD3 N-terminal like	0.395332	2.86923	3.40928	0.0059631	0.0352469	-2.50829	No	Null	2.83003	2.9241	2.28432	3.1523	2.9027	2.8101	3.03505	2.88047	2.74527	2.78173	2.84174	2.80066	3.21627	2.98007
376	ENSMUSG00000003068	Stk11	protein_coding	Serine/threonine kinase 11	-0.78935	4.6429	-7.966	7.51206e-06	0.000895382	4.19177	No	Null	4.81816	4.39754	5.44057	4.66254	4.69632	4.72822	4.64219	4.68214	4.87512	4.61162	4.23342	4.40281	4.36345	4.37642
377	ENSMUSG00000003072	Atp5d	protein_coding	ATP synthase, H+ transporting, mitochondrial F1 complex, delta subunit	-0.843127	5.78365	-6.76595	3.34591e-05	0.00169935	2.71003	No	Null	6.00115	5.47915	6.43198	5.93113	6.00682	5.85938	5.93138	5.82494	6.02246	5.6349	5.05694	5.31914	5.6249	5.75985
378	ENSMUSG00000003099	Ppp5c	protein_coding	Protein phosphatase 5, catalytic subunit	-0.306387	4.21182	-2.62264	0.023998	0.0833866	-3.87672	No	Null	4.26842	4.13257	4.50276	4.08325	4.40686	4.14275	4.17895	4.16512	4.39928	4.27108	3.97794	3.94646	4.25763	4.20972
379	ENSMUSG00000003119	Cdk12	protein_coding	Cyclin-dependent kinase 12	0.177004	5.07691	0.866296	0.405119	0.543005	-6.34244	No	Null	5.00403	5.17893	5.03122	5.15562	5.19527	4.57354	4.85769	4.88835	5.32653	5.20558	5.62007	5.12349	4.87978	5.06575
380	ENSMUSG00000003123	Lipe	protein_coding	Lipase, hormone sensitive	-1.00291	2.54606	-10.2992	6.29468e-07	0.000418452	6.58098	Yes	Down	2.82518	2.15529	3.29963	2.8922	2.7059	2.75274	2.57703	2.79096	2.75779	2.23065	1.69194	2.31746	2.22979	2.30663
381	ENSMUSG00000003131	Pafah1b2	protein_coding	Platelet-activating factor acetylhydrolase, isoform 1b, subunit 2	0.221935	5.3017	2.13636	0.0563492	0.143716	-4.6876	No	Null	5.21935	5.417	5.16649	5.18252	5.36844	5.13991	5.06169	5.24784	5.36854	5.43528	5.62381	5.40077	5.26407	5.36109
382	ENSMUSG00000003134	Tbc1d8	protein_coding	TBC1 domain family, member 8	-0.284304	2.99428	-2.61171	0.0244676	0.0843484	-3.89543	No	Null	3.05849	2.9044	3.27255	3.00375	3.04442	2.79523	3.02213	3.07689	3.19443	3.02336	2.83259	2.8554	2.99757	2.81306
383	ENSMUSG00000003135	Cnot11	protein_coding	CCR4-NOT transcription complex, subunit 11	-0.0160317	3.71925	-0.163825	0.872888	0.918189	-6.71862	No	Null	3.72526	3.71082	3.6022	3.78524	3.82945	3.70103	3.64165	3.70323	3.81402	3.7833	3.62608	3.72572	3.60854	3.81047
384	ENSMUSG00000003154	Foxj2	protein_coding	Forkhead box J2	-0.212302	2.11324	-1.16703	0.26826	0.41114	-6.0427	No	Null	2.20381	1.98644	2.20524	2.66522	2.25551	1.90546	2.08812	2.03594	2.27118	2.21314	2.12323	1.84536	2.10483	1.64565
385	ENSMUSG00000003161	Sri	protein_coding	Sorcin	0.154773	4.8623	1.60771	0.136647	0.258922	-5.48665	No	Null	4.80044	4.9489	4.70026	4.68438	4.81037	4.78655	4.88777	4.83856	4.8952	4.98406	4.95534	4.91703	4.76613	5.12193
386	ENSMUSG00000003166	Dgcr2	protein_coding	DiGeorge syndrome critical region gene 2	-0.334273	5.36328	-3.03212	0.0115995	0.0528776	-3.16732	No	Null	5.45243	5.23848	5.5447	5.47763	5.60371	5.38842	5.26729	5.40517	5.48006	5.41839	5.03503	5.1059	5.36652	5.26655
387	ENSMUSG00000003184	Irf3	protein_coding	Interferon regulatory factor 3	-0.303253	5.24827	-3.21089	0.00845373	0.0437713	-2.85492	No	Null	5.27133	5.21599	5.633	4.97851	5.4049	5.12181	5.14779	5.22406	5.38924	5.31744	5.20184	5.10976	5.03071	5.42022
388	ENSMUSG00000003190	Bcl2l12	protein_coding	BCL2-like 12 (proline rich)	-0.98571	0.825521	-7.72954	9.95103e-06	0.000946856	3.91481	No	Null	1.04806	0.513964	1.60919	0.93825	1.09711	0.992591	0.766946	0.901684	1.03066	1.09497	0.164135	0.43445	0.427458	0.4488
389	ENSMUSG00000003198	Zfp959	protein_coding	Zinc finger protein 959	0.388321	2.31075	3.10697	0.0101588	0.0487201	-3.03658	No	Null	2.20155	2.46363	1.93632	2.2491	2.37975	2.06325	2.07592	2.25971	2.44682	2.51532	2.63906	2.35553	2.45194	2.3563
390	ENSMUSG00000003199	Mpnd	protein_coding	MPN domain containing	-0.932369	4.43542	-6.56885	4.34855e-05	0.0019754	2.44778	No	Null	4.66875	4.10876	5.10321	4.55536	4.62172	4.6543	4.59584	4.61145	4.53935	4.5218	3.58986	3.89012	4.26453	4.2775
391	ENSMUSG00000003200	Sh3gl1	protein_coding	SH3-domain GRB2-like 1	-0.613349	2.8252	-4.51695	0.000912177	0.0117087	-0.621807	No	Null	2.97767	2.61175	3.25513	2.95991	3.07792	2.88949	2.7747	2.80783	3.0787	2.90855	2.32258	2.3447	2.77638	2.70655
392	ENSMUSG00000003208	Ccdc94	protein_coding	YJU2 splicing factor	-0.584804	0.920867	-2.69637	0.0210557	0.076405	-3.75013	No	Null	1.0831	0.693735	1.33098	1.18632	1.10391	1.15627	0.594671	0.855309	1.35427	1.06946	0.460768	0.467407	1.05815	0.412891
393	ENSMUSG00000003226	Ranbp2	protein_coding	RAN binding protein 2	0.525325	8.20078	4.90187	0.000492679	0.00790232	0.000875197	No	Null	8.03603	8.43142	7.86422	7.93291	8.19086	8.05246	7.98018	7.96923	8.26237	8.44765	8.74956	8.36481	8.34444	8.25062
394	ENSMUSG00000003228	Grk5	protein_coding	G protein-coupled receptor kinase 5	0.346409	1.84146	1.17072	0.266835	0.409682	-6.03859	No	Null	1.7626	1.95185	1.61062	1.61307	2.06685	1.20013	2.52399	1.63946	1.68408	1.97105	1.93422	1.51904	2.46298	1.87195
395	ENSMUSG00000003233	Dvl3	protein_coding	Dishevelled segment polarity protein 3	-0.529658	1.1983	-2.01688	0.0691958	0.1645	-4.87764	No	Null	1.3419	0.997258	1.71614	1.63717	1.21579	0.793897	1.15021	1.24596	1.63413	1.39651	1.14981	0.890643	1.14978	0.399545
396	ENSMUSG00000003234	Abcf3	protein_coding	ATP-binding cassette, sub-family F (GCN20), member 3	-0.0118267	5.54603	-0.0987952	0.923106	0.951448	-6.7278	No	Null	5.56372	5.52127	5.56443	5.56057	5.66316	5.62497	5.5088	5.39871	5.6254	5.41808	5.45516	5.35383	5.8061	5.57318
397	ENSMUSG00000003235	Eif2b5	protein_coding	Eukaryotic translation initiation factor 2B, subunit 5 epsilon	0.0971623	5.38128	0.76457	0.460869	0.593597	-6.42653	No	Null	5.35021	5.42479	5.21245	5.26091	5.45046	5.38946	5.43493	5.33708	5.36616	5.34191	5.30961	5.34778	5.35328	5.77136
398	ENSMUSG00000003269	Cyth2	protein_coding	Cytohesin 2	-0.272164	3.32091	-2.29031	0.0431122	0.121579	-4.43653	No	Null	3.38505	3.23113	3.49365	3.3907	3.42705	3.33912	3.24722	3.22328	3.57429	3.22048	3.11452	3.14532	3.15641	3.5189
399	ENSMUSG00000003279	Dlgap1	protein_coding	DLG associated protein 1	0.0553094	0.858863	0.277276	0.786791	0.85809	-6.6918	No	Null	0.831574	0.897068	1.06268	0.842634	0.868079	0.589539	0.897709	0.472952	1.08743	0.757993	1.23747	0.53159	1.06997	0.888312
400	ENSMUSG00000003283	Hck	protein_coding	Hemopoietic cell kinase	-0.000980979	2.29002	-0.00443749	0.99654	0.997538	-6.73305	No	Null	2.27537	2.31053	2.41145	2.06159	1.86505	2.25488	2.34751	2.73528	2.25185	2.24828	2.28556	1.91172	2.69484	2.41226
401	ENSMUSG00000003299	Mrpl4	protein_coding	Mitochondrial ribosomal protein L4	-0.745398	3.85468	-5.68881	0.00014926	0.00388794	1.20754	No	Null	4.0198	3.62351	4.53336	3.81987	4.04613	3.89221	4.00697	3.89411	3.94594	3.86468	3.34271	3.31888	3.733	3.85827
402	ENSMUSG00000003308	Keap1	protein_coding	Kelch-like ECH-associated protein 1	-0.501882	4.74202	-5.76362	0.000133852	0.0037079	1.31745	No	Null	4.86667	4.56751	5.17712	4.87573	4.87357	4.79335	4.63123	4.81244	4.90326	4.58567	4.43827	4.58461	4.54285	4.68613
403	ENSMUSG00000003316	Glg1	protein_coding	Golgi apparatus protein 1	-0.0233751	5.42823	-0.192051	0.851257	0.904517	-6.71323	No	Null	5.4351	5.41862	5.38713	5.59015	5.46181	5.23539	5.28086	5.43799	5.65238	5.52369	5.50096	5.33061	5.38527	5.35255
404	ENSMUSG00000003344	Btbd2	protein_coding	BTB (POZ) domain containing 2	-1.09311	2.61934	-11.2146	2.69355e-07	0.000318133	7.37143	Yes	Down	2.89053	2.23969	3.41956	2.88668	2.81639	2.8194	2.62809	2.73705	2.9265	2.58146	1.78862	2.1885	2.13427	2.50559
405	ENSMUSG00000003345	Csnk1g2	protein_coding	Casein kinase 1, gamma 2	-1.1752	3.93761	-10.0838	7.75637e-07	0.000418452	6.3841	Yes	Down	4.20387	3.56484	4.93743	3.97213	4.12636	4.20496	3.86318	4.08426	4.2388	3.8535	3.10809	3.45019	3.50117	3.91123
406	ENSMUSG00000003346	Abhd17a	protein_coding	Abhydrolase domain containing 17A	-1.35342	2.50267	-6.00308	9.49348e-05	0.00306053	1.66362	Yes	Down	2.89815	1.94901	3.24297	3.1261	2.87646	2.819	2.47755	2.69697	3.04798	2.32512	1.09807	1.60762	2.38787	2.32636
407	ENSMUSG00000003348	Mob3a	protein_coding	MOB kinase activator 3A	-0.380995	1.85734	-2.0488	0.0655169	0.158598	-4.82732	No	Null	1.9607	1.71264	2.27896	1.84988	2.16085	1.67068	1.75371	1.77941	2.23143	1.57375	1.54798	1.65649	2.09791	1.68706
408	ENSMUSG00000003355	Fkbp11	protein_coding	FK506 binding protein 11	-0.226279	2.36005	-0.936233	0.369568	0.510302	-6.27935	No	Null	2.43515	2.25492	2.69902	2.36523	2.28961	2.53839	2.7038	2.395	2.05497	2.16114	2.17854	1.72908	2.8239	2.38195
409	ENSMUSG00000003360	Ddx23	protein_coding	DEAD (Asp-Glu-Ala-Asp) box polypeptide 23	-0.447371	4.7879	-4.50113	0.000935972	0.0118636	-0.647823	No	Null	4.94367	4.56984	5.10523	5.15036	4.85217	4.86835	4.83127	4.76989	5.02839	4.40977	4.37735	4.74475	4.68629	4.63102
410	ENSMUSG00000003363	Pld3	protein_coding	Phospholipase D family, member 3	-0.962039	2.75325	-7.84513	8.6665e-06	0.00093213	4.05108	No	Null	3.02528	2.37242	3.4337	3.11385	2.86334	2.9126	2.97192	2.97031	2.91124	2.62585	1.89011	2.20496	2.6369	2.50426
411	ENSMUSG00000003378	Grik5	protein_coding	Glutamate receptor, ionotropic, kainate 5 (gamma 2)	-0.351131	-0.0253228	-0.877412	0.399316	0.537496	-6.33269	No	Null	0.102171	-0.203814	-0.271258	1.0377	0.115922	-0.63606	-0.180256	-0.0527479	0.701892	0.438753	-0.100687	-0.277876	-0.78077	-0.29849
412	ENSMUSG00000003380	Rabac1	protein_coding	Rab acceptor 1 (prenylated)	-1.02771	3.02181	-4.28644	0.00133197	0.0145402	-1.00406	Yes	Down	3.33741	2.57997	3.61437	3.34235	3.25391	3.48002	3.15217	3.24459	3.27447	2.79379	1.72571	2.33423	3.2526	2.79353
413	ENSMUSG00000003382	Etv3	protein_coding	Ets variant 3	-0.070927	3.75611	-0.389763	0.70427	0.797167	-6.65181	No	Null	3.78851	3.71075	3.59826	4.11641	3.80975	3.50589	3.57247	3.74042	4.17638	3.87148	3.73175	3.52001	3.63973	3.79078
414	ENSMUSG00000003402	Prkcsh	protein_coding	Protein kinase C substrate 80K-H	-0.682258	5.35135	-6.05831	8.78001e-05	0.00293239	1.74226	No	Null	5.53997	5.08728	5.91018	5.48564	5.56931	5.43229	5.47205	5.42292	5.48743	5.15328	4.72411	5.08386	5.3267	5.14844
415	ENSMUSG00000003420	Fcgrt	protein_coding	Fc receptor, IgG, alpha chain transporter	-0.874215	6.13313	-6.53715	4.53793e-05	0.00201907	2.40508	No	Null	6.36327	5.81094	6.65593	6.41126	6.32759	6.42271	6.06388	6.23769	6.42383	6.00991	5.32308	5.83007	5.70433	6.18729
416	ENSMUSG00000003421	Nosip	protein_coding	Nitric oxide synthase interacting protein	-0.741166	2.54568	-5.80095	0.000126806	0.00361566	1.37198	No	Null	2.73394	2.2821	3.19894	2.71477	2.64072	2.83553	2.45463	2.608	2.68501	2.5071	2.05017	2.1047	2.48104	2.2675
417	ENSMUSG00000003423	Pih1d1	protein_coding	PIH1 domain containing 1	-0.615052	3.45534	-3.93173	0.00241703	0.0206864	-1.60429	No	Null	3.59059	3.26599	3.82069	3.44993	3.68317	3.56097	3.4921	3.54757	3.57968	3.73419	2.86855	2.92468	3.33372	3.46882
418	ENSMUSG00000003429	Rps11	protein_coding	Ribosomal protein S11	0.0116019	6.61446	0.086505	0.932644	0.957556	-6.72903	No	Null	6.62179	6.60419	6.52928	6.54122	6.71831	6.61223	6.77436	6.58019	6.59697	6.50551	6.4047	6.44748	6.78874	6.87454
419	ENSMUSG00000003435	Supt5	protein_coding	Suppressor of Ty 5	-0.308728	5.56442	-3.70326	0.00357556	0.0261122	-1.99733	No	Null	5.6594	5.43144	5.79685	5.73546	5.67423	5.62922	5.63881	5.50271	5.63854	5.43275	5.30299	5.38466	5.5331	5.50368
420	ENSMUSG00000003437	Paf1	protein_coding	Paf1, RNA polymerase II complex component	-0.029049	4.55441	-0.285462	0.780678	0.854088	-6.68933	No	Null	4.5157	4.60859	4.71274	4.32267	4.59129	4.46317	4.44433	4.3623	4.71343	4.67518	4.75193	4.53674	4.37857	4.70055
421	ENSMUSG00000003438	Timm50	protein_coding	Translocase of inner mitochondrial membrane 50	-0.483675	3.11322	-5.60051	0.000169916	0.00417307	1.07674	No	Null	3.26241	2.90437	3.38681	3.3697	3.24176	3.21319	3.20657	3.18702	3.2318	2.94765	2.599	2.90279	3.00675	3.06565
422	ENSMUSG00000003444	Med29	protein_coding	Mediator complex subunit 29	-0.497897	3.12723	-3.69941	0.00359938	0.0261539	-2.00398	No	Null	3.23336	2.97864	3.637	3.08365	3.25485	3.27116	3.07357	3.17183	3.14149	3.28812	2.85048	2.77246	3.15868	2.82346
423	ENSMUSG00000003458	Ncstn	protein_coding	Nicastrin	-0.129283	4.76367	-1.31616	0.215307	0.352968	-5.86853	No	Null	4.82753	4.67425	4.83024	5.0107	4.86138	4.67968	4.86316	4.65509	4.89246	4.60393	4.63021	4.60347	4.86247	4.67119
424	ENSMUSG00000003464	Pex19	protein_coding	Peroxisomal biogenesis factor 19	-0.125027	6.59342	-0.902137	0.386616	0.526787	-6.31063	No	Null	6.62995	6.54227	6.52668	6.78026	6.75558	6.586	6.53857	6.40107	6.82152	6.65368	6.45778	6.45669	6.37719	6.76602
425	ENSMUSG00000003477	Inmt	protein_coding	Indolethylamine N-methyltransferase	0.110723	7.59689	0.265355	0.79572	0.865032	-6.69526	No	Null	7.49011	7.74638	7.32603	7.06441	7.63581	8.33721	6.56418	7.13935	8.36379	8.19235	7.54099	7.24523	7.65424	8.09906
426	ENSMUSG00000003500	Impdh1	protein_coding	Inosine monophosphate dehydrogenase 1	-0.789775	0.447337	-5.75981	0.000134594	0.00372051	1.31187	No	Null	0.71544	0.071993	0.751487	1.24685	0.667698	0.418918	0.606539	0.748998	0.567594	0.103214	-0.325725	0.186487	0.000484858	0.395505
427	ENSMUSG00000003518	Dusp3	protein_coding	Dual specificity phosphatase 3 (vaccinia virus phosphatase VH1-related)	-0.00290644	5.53772	-0.0294412	0.977048	0.985086	-6.73259	No	Null	5.56128	5.50473	5.43367	5.66804	5.54793	5.5364	5.47306	5.61515	5.6547	5.44472	5.39905	5.4039	5.7031	5.57286
428	ENSMUSG00000003526	Prodh	protein_coding	Proline dehydrogenase	-0.183426	5.94819	-1.01481	0.332339	0.475419	-6.20355	No	Null	5.97307	5.91336	5.9364	5.82834	6.21641	6.05362	5.81339	5.95492	6.00845	5.99218	5.64238	5.66189	5.82838	6.44197
429	ENSMUSG00000003527	Dgcr14	protein_coding	Ess-2 splicing factor	-0.511567	1.74668	-3.91365	0.00249255	0.0210813	-1.63522	No	Null	1.86928	1.57505	2.11168	1.95655	1.92016	1.548	1.74256	1.79581	2.01017	1.82573	1.4634	1.3044	1.59018	1.69155
430	ENSMUSG00000003528	Slc25a1	protein_coding	Solute carrier family 25 (mitochondrial carrier, citrate transporter), member 1	-0.507413	6.38615	-4.1364	0.00171053	0.0168869	-1.25628	No	Null	6.5075	6.21626	6.71652	6.62751	6.60387	6.3484	6.24603	6.3956	6.61457	6.33659	6.10843	6.13406	6.00782	6.49439
431	ENSMUSG00000003531	Dgcr6	protein_coding	DiGeorge syndrome critical region gene 6	-0.489909	3.46342	-3.64831	0.0039319	0.0274789	-2.09246	No	Null	3.60189	3.26956	3.66272	3.65428	3.61906	3.63617	3.55056	3.46338	3.62707	3.544	2.88429	3.0699	3.37743	3.4722
432	ENSMUSG00000003534	Ddr1	protein_coding	Discoidin domain receptor family, member 1	-0.890966	-0.582302	-2.38056	0.0368025	0.110259	-4.28661	No	Null	-0.35473	-0.900903	0.248953	0.115437	-0.49499	-0.243306	-1.02862	-1.19343	0.112847	-1.04119	-0.646315	-0.619092	-1.61965	-0.578267
433	ENSMUSG00000003546	Klc4	protein_coding	Kinesin light chain 4	-0.852369	3.97141	-4.49393	0.000947028	0.0119392	-0.659686	No	Null	4.19803	3.65414	4.42914	4.08715	4.19922	4.31043	4.05372	4.16003	4.14648	3.83761	2.95856	3.54471	3.74818	4.18166
434	ENSMUSG00000003549	Ercc1	protein_coding	Excision repair cross-complementing rodent repair deficiency, complementation group 1	-0.706295	1.21136	-3.84267	0.0028137	0.0226491	-1.75698	No	Null	1.37558	0.981461	1.77603	1.30732	1.41372	1.36908	1.4225	1.13237	1.20804	1.31123	0.722477	0.454797	1.09459	1.32421
435	ENSMUSG00000003555	Cyp17a1	protein_coding	Cytochrome P450, family 17, subfamily a, polypeptide 1	0.389147	4.07746	0.429927	0.675681	0.775413	-6.63436	No	Null	3.9819	4.21125	4.50286	2.47088	3.62714	4.43504	6.50705	3.00384	3.32652	3.85533	3.5652	3.71123	5.84999	4.07448
436	ENSMUSG00000003559	As3mt	protein_coding	Arsenic (+3 oxidation state) methyltransferase	0.085625	5.60298	0.423754	0.680042	0.778904	-6.63715	No	Null	5.57508	5.64204	5.60417	5.28523	5.59543	5.43067	6.17464	5.46481	5.4706	5.57015	5.48173	5.48161	5.84262	5.83409
437	ENSMUSG00000003573	Homer3	protein_coding	Homer scaffolding protein 3	-0.728581	-0.577777	-2.48588	0.0305694	0.0974072	-4.10953	No	Null	-0.380469	-0.854009	-0.223994	-0.049847	-0.454838	-0.580545	-0.583784	-0.539365	-0.23091	-0.788383	-1.07722	-1.57877	-0.879325	0.0536562
438	ENSMUSG00000003575	Crtc1	protein_coding	CREB regulated transcription coactivator 1	-0.39655	1.24523	-2.14636	0.0553827	0.14206	-4.67149	No	Null	1.40579	1.02044	1.43884	1.95611	1.37028	0.98698	1.19988	1.17881	1.70959	0.965054	1.02581	0.876169	1.24529	0.989891
439	ENSMUSG00000003581	Rnf215	protein_coding	Ring finger protein 215	-0.180909	2.05201	-1.28629	0.22517	0.36522	-5.90466	No	Null	2.10569	1.97686	2.08485	2.21337	2.32336	1.97278	1.93016	1.93453	2.28078	1.91058	1.87045	2.09279	1.81427	2.19619
440	ENSMUSG00000003585	Sec14l2	protein_coding	SEC14-like lipid binding 2	-0.286034	8.41622	-2.16399	0.0537173	0.139647	-4.64301	No	Null	8.47866	8.32881	8.56366	8.38643	8.54844	8.43923	8.50376	8.21187	8.69724	8.5477	8.0968	8.21479	8.30409	8.48068
441	ENSMUSG00000003604	Aven	protein_coding	Apoptosis, caspase activation inhibitor	-0.0529767	3.57848	-0.531817	0.605594	0.718287	-6.58271	No	Null	3.62568	3.5124	3.49406	3.7922	3.7093	3.48021	3.69639	3.47679	3.7308	3.49402	3.37738	3.64405	3.59208	3.45445
442	ENSMUSG00000003617	Cp	protein_coding	Ceruloplasmin	0.185061	10.5759	1.91093	0.0828393	0.185597	-5.04207	No	Null	10.4702	10.7237	10.6261	10.1788	10.6059	10.3559	10.4091	10.6581	10.4579	10.7884	10.9683	10.6921	10.5429	10.6268
443	ENSMUSG00000003623	Crot	protein_coding	Carnitine O-octanoyltransferase	0.224682	9.93448	1.73507	0.111065	0.225497	-5.30507	No	Null	9.88855	9.99879	9.57023	10.1042	9.90112	9.88864	9.91565	9.80768	10.0324	10.1487	10.0614	10.0464	9.7932	9.94422
444	ENSMUSG00000003644	Rps6ka1	protein_coding	Ribosomal protein S6 kinase polypeptide 1	-0.710455	2.78478	-3.72302	0.00345569	0.0256024	-1.96316	No	Null	2.96754	2.52892	3.18382	3.09727	3.10681	2.89452	2.39799	2.76453	3.32785	2.74077	2.217	2.72202	2.31631	2.64851
445	ENSMUSG00000003660	Snrnp200	protein_coding	Small nuclear ribonucleoprotein 200 (U5)	0.0765211	6.95318	0.673127	0.514979	0.641849	-6.49406	No	Null	6.93859	6.9736	6.93174	6.9757	6.98481	6.87731	7.11134	6.6969	6.99234	6.93399	7.05637	7.11153	6.87245	6.89367
446	ENSMUSG00000003662	Ciao1	protein_coding	Cytosolic iron-sulfur protein assembly 1	-0.0448722	4.84118	-0.387357	0.705999	0.798497	-6.65281	No	Null	4.84182	4.84029	4.79181	4.71277	4.93754	4.98067	4.85382	4.67792	4.93821	4.98287	4.65895	4.7946	4.80209	4.96297
447	ENSMUSG00000003680	Taf6l	protein_coding	TATA-box binding protein associated factor 6 like	-0.0995225	3.57105	-1.18318	0.262068	0.404945	-6.02461	No	Null	3.59198	3.54175	3.72595	3.55138	3.57491	3.64186	3.57348	3.51888	3.55739	3.57037	3.55978	3.59786	3.54035	3.4404
448	ENSMUSG00000003721	Insig2	protein_coding	Insulin induced gene 2	-0.419943	7.51558	-1.78921	0.101561	0.21228	-5.22554	No	Null	7.65189	7.32475	7.62657	7.74483	8.01604	7.35216	7.95806	7.20143	7.66414	7.36845	6.90166	7.68226	7.07403	7.59735
449	ENSMUSG00000003731	Kpna6	protein_coding	Karyopherin (importin) alpha 6	0.0439258	5.6704	0.38839	0.705256	0.798005	-6.65238	No	Null	5.66314	5.68056	5.66327	5.74523	5.81293	5.52896	5.54844	5.52387	5.81926	5.65399	5.78891	5.70428	5.71132	5.54428
450	ENSMUSG00000003746	Man1a	protein_coding	Mannosidase 1, alpha	0.0548911	7.80586	0.600774	0.560358	0.680796	-6.54188	No	Null	7.78669	7.8327	7.67457	7.73578	7.74719	7.82887	7.76213	7.83848	7.91979	7.93404	7.73868	7.83528	7.80685	7.84864
451	ENSMUSG00000003752	Itpkc	protein_coding	Inositol 1,4,5-trisphosphate 3-kinase C	-0.348262	2.0136	-3.0884	0.0104985	0.0498159	-3.06904	No	Null	2.13738	1.8403	2.28176	2.38078	1.88578	2.08793	2.26965	1.96421	2.09155	1.81625	1.78247	1.71665	1.97422	1.91193
452	ENSMUSG00000003762	Coq8b	protein_coding	Coenzyme Q8B	-0.808535	2.59011	-5.88466	0.000112403	0.00338042	1.4935	No	Null	2.79991	2.29639	3.25582	2.70184	2.6792	2.63936	2.66176	2.75551	2.9059	2.45995	1.89892	2.13595	2.59265	2.39446
453	ENSMUSG00000003778	Brd8	protein_coding	Bromodomain containing 8	0.185753	4.3737	1.7251	0.1129	0.228162	-5.31957	No	Null	4.31377	4.45761	4.20215	4.27447	4.26349	4.22249	4.43952	4.24876	4.54549	4.50329	4.52248	4.31407	4.40948	4.53876
454	ENSMUSG00000003779	Kif20a	protein_coding	Kinesin family member 20A	-0.0885557	-0.236866	-0.390062	0.704056	0.796994	-6.65169	No	Null	-0.208587	-0.276458	-0.163705	-0.200444	-0.168365	-0.759909	-0.368154	-0.00266464	0.203134	-0.223426	-0.32524	-0.0255923	-0.11971	-0.688322
455	ENSMUSG00000003808	Farsa	protein_coding	Phenylalanyl-tRNA synthetase, alpha subunit	-0.327934	3.79827	-3.17702	0.00897492	0.0451247	-2.91414	No	Null	3.88134	3.68197	4.00991	3.97596	3.98979	3.66679	3.71479	3.82343	3.98872	3.83429	3.60609	3.63135	3.65042	3.68769
456	ENSMUSG00000003809	Gcdh	protein_coding	Glutaryl-Coenzyme A dehydrogenase	-0.00462083	8.44256	-0.0315508	0.975404	0.983657	-6.73252	No	Null	8.44843	8.43434	8.20734	8.53609	8.56755	8.57087	8.28603	8.36616	8.605	8.56995	8.25976	8.31	8.3511	8.68089
457	ENSMUSG00000003810	Mast2	protein_coding	Microtubule associated serine/threonine kinase 2	-0.32724	3.57634	-2.12412	0.0575529	0.145585	-4.70727	No	Null	3.71498	3.38224	3.74945	4.22773	3.80567	3.40152	3.57555	3.58255	3.66242	3.44079	3.43033	3.44641	3.50612	3.08753
458	ENSMUSG00000003812	Dnase2a	protein_coding	Deoxyribonuclease II alpha	-0.239048	3.64395	-2.42342	0.0341294	0.1048	-4.21481	No	Null	3.70638	3.55656	3.82189	3.63619	3.55777	3.70641	3.80398	3.72287	3.69556	3.61491	3.37714	3.47875	3.64266	3.66932
459	ENSMUSG00000003813	Rad23a	protein_coding	RAD23 homolog A, nucleotide excision repair protein	-0.631632	4.36437	-4.93278	0.000469324	0.00772679	0.0499842	No	Null	4.52243	4.14308	4.85015	4.59835	4.5102	4.38405	4.55746	4.1917	4.5651	4.27968	3.97771	4.05452	3.95274	4.45077
460	ENSMUSG00000003814	Calr	protein_coding	Calreticulin	0.0514446	10.2365	0.510943	0.619649	0.7306	-6.59414	No	Null	10.2198	10.2598	10.1885	10.0903	10.2853	10.1743	10.2443	10.3471	10.2089	10.1435	10.1591	10.2595	10.3432	10.3939
461	ENSMUSG00000003824	Syce2	protein_coding	Synaptonemal complex central element protein 2	0.519609	1.47256	2.55932	0.0268469	0.0896184	-3.98487	No	Null	1.31123	1.69843	0.912462	1.23224	1.5132	1.66793	1.19509	0.982387	1.67529	2.02483	1.80147	1.4844	1.55717	1.62426
462	ENSMUSG00000003847	Nfat5	protein_coding	Nuclear factor of activated T cells 5	0.587279	4.48047	2.10228	0.0597631	0.149201	-4.74227	No	Null	4.33982	4.67737	3.98079	4.86852	4.34218	3.85059	4.32064	4.25664	4.7594	4.73389	5.35335	4.472	4.48183	4.34577
463	ENSMUSG00000003848	Nob1	protein_coding	NIN1/RPN12 binding protein 1 homolog	-0.412385	1.34323	-1.89418	0.0852113	0.189145	-5.06767	No	Null	1.51037	1.10923	1.6832	2.03742	1.64527	0.957961	1.20645	1.69032	1.352	0.833727	1.20738	1.10762	1.43272	0.964691
464	ENSMUSG00000003849	Nqo1	protein_coding	NAD(P)H dehydrogenase, quinone 1	0.650135	2.8711	2.39825	0.0356757	0.108017	-4.25703	No	Null	2.72924	3.06972	2.02899	2.49121	2.65478	2.82267	3.27684	3.16054	2.66962	3.02398	2.64218	2.86384	3.48646	3.33215
465	ENSMUSG00000003865	Gys1	protein_coding	Glycogen synthase 1, muscle	-0.165441	0.95667	-0.893368	0.391088	0.530311	-6.31852	No	Null	1.00463	0.889531	1.1394	1.05632	1.13826	0.927833	0.802773	0.774543	1.19325	0.715403	0.903358	0.491261	1.17057	1.16706
466	ENSMUSG00000003868	Ruvbl2	protein_coding	RuvB-like protein 2	-0.650943	2.64281	-4.43428	0.00104397	0.012676	-0.758126	No	Null	2.80566	2.4148	3.25623	2.64747	2.73206	2.80525	2.59195	2.85295	2.75374	2.5148	2.12089	2.2397	2.76364	2.43499
467	ENSMUSG00000003873	Bax	protein_coding	BCL2-associated X protein	-0.653729	2.28094	-3.89448	0.00257533	0.0214479	-1.66806	No	Null	2.46785	2.01927	2.71423	2.31921	2.39725	2.50118	2.39066	2.53894	2.41345	2.06012	1.44414	1.97377	2.38692	2.23138
468	ENSMUSG00000003923	Tfam	protein_coding	Transcription factor A, mitochondrial	0.306719	5.18115	2.68547	0.0214672	0.0774498	-3.76889	No	Null	5.11942	5.26757	4.75707	5.16145	5.19854	5.18985	5.15158	5.04291	5.33456	5.24158	5.16945	5.20287	5.36718	5.35675
469	ENSMUSG00000003929	Zfp81	protein_coding	Zinc finger protein 81	0.517238	2.45965	3.70038	0.00359334	0.0261256	-2.0023	No	Null	2.3057	2.67517	1.97347	2.29228	2.40296	2.36245	2.37697	2.10945	2.62232	2.82335	2.88374	2.4935	2.51837	2.65691
470	ENSMUSG00000003948	Mmd	protein_coding	Monocyte to macrophage differentiation-associated	-0.14032	6.74323	-0.765151	0.460537	0.593286	-6.42608	No	Null	6.76295	6.71563	6.63917	6.84403	6.86088	6.70349	6.40095	6.73642	7.15572	6.97816	6.60195	6.80449	6.3821	6.81144
471	ENSMUSG00000003949	Hlf	protein_coding	Hepatic leukemia factor	0.266865	4.76409	1.09793	0.296055	0.440641	-6.11795	No	Null	4.70727	4.84365	4.46252	5.16188	4.84313	4.63169	4.17029	4.62395	5.05741	4.87763	5.25808	4.86318	4.64117	4.57817
472	ENSMUSG00000003955	Fam162a	protein_coding	Family with sequence similarity 162, member A	-0.0289972	4.52243	-0.323588	0.752415	0.832515	-6.67694	No	Null	4.54349	4.49294	4.46749	4.61803	4.57857	4.57098	4.53868	4.40669	4.62398	4.52062	4.41564	4.40392	4.5795	4.54499
473	ENSMUSG00000003970	Rpl8	protein_coding	Ribosomal protein L8	-0.769412	6.53563	-3.69637	0.00361831	0.0262181	-2.00924	No	Null	6.71958	6.27811	7.05875	6.48803	6.68719	6.80405	6.77378	6.54448	6.68074	6.52074	5.72354	5.89339	6.43443	6.81845
474	ENSMUSG00000003992	Ssbp2	protein_coding	Single-stranded DNA binding protein 2	0.368667	0.451178	2.02118	0.0686893	0.163655	-4.87088	No	Null	0.317803	0.637903	0.151884	-0.150886	0.266431	0.411713	0.648788	0.365798	0.530891	0.622874	0.483446	0.398416	0.713701	0.971078
475	ENSMUSG00000004018	Fancl	protein_coding	Fanconi anemia, complementation group L	0.248039	2.24803	3.17233	0.00904959	0.0453597	-2.92234	No	Null	2.22524	2.27994	1.91015	2.43292	2.19524	2.30155	2.36277	2.14242	2.23163	2.19728	2.25459	2.30504	2.41798	2.22484
476	ENSMUSG00000004032	Gstm5	protein_coding	Glutathione S-transferase, mu 5	0.14924	2.39915	0.877489	0.399276	0.537496	-6.33263	No	Null	2.32255	2.5064	2.20844	2.16762	2.41015	2.38573	2.28003	2.06587	2.73997	2.76047	2.51317	2.18857	2.38187	2.68794
477	ENSMUSG00000004035	Gstm7	protein_coding	Glutathione S-transferase, mu 7	-0.146061	4.63495	-0.6762	0.513101	0.640119	-6.49191	No	Null	4.6311	4.64034	4.97123	4.26822	4.80018	4.38675	4.91409	4.4933	4.58394	4.92608	4.63146	4.17332	4.97541	4.49544
478	ENSMUSG00000004038	Gstm3	protein_coding	Glutathione S-transferase, mu 3	0.0913774	4.49731	0.309051	0.763149	0.840775	-6.68184	No	Null	4.48329	4.51694	4.42715	4.32439	5.00557	4.03674	4.43322	4.80051	4.35545	4.45668	4.35238	4.06879	5.27643	4.43044
479	ENSMUSG00000004040	Stat3	protein_coding	Signal transducer and activator of transcription 3	-0.584648	5.99841	-4.07681	0.00189071	0.0179169	-1.35717	No	Null	6.14995	5.78624	6.50144	6.12348	6.07277	5.82939	6.32993	6.09584	6.0968	5.97311	5.5657	6.05655	5.68089	5.65496
480	ENSMUSG00000004043	Stat5a	protein_coding	Signal transducer and activator of transcription 5A	-0.696779	2.97852	-3.28436	0.00742649	0.0404273	-2.72647	No	Null	3.14994	2.73852	3.17866	3.2255	3.08767	2.93776	2.97013	3.13925	3.51059	3.11545	2.22569	2.74883	2.38115	3.22151
481	ENSMUSG00000004044	Ptrf	protein_coding	Caveolae associated 1	0.166302	2.40998	1.02001	0.329979	0.473031	-6.19836	No	Null	2.35382	2.4886	2.2947	2.41663	2.30724	2.29554	2.33945	2.1424	2.68076	2.32499	2.69448	2.39245	2.24452	2.78657
482	ENSMUSG00000004054	Map3k11	protein_coding	Mitogen-activated protein kinase kinase kinase 11	-1.35663	2.90155	-10.8078	3.89826e-07	0.000361145	7.02922	Yes	Down	3.27745	2.37528	4.02886	3.47594	3.19406	3.00717	2.8589	3.05034	3.32691	2.43788	1.9719	2.41386	2.55547	2.49728
483	ENSMUSG00000004056	Akt2	protein_coding	Thymoma viral proto-oncogene 2	-0.333159	5.8341	-3.81154	0.00296784	0.0232699	-1.81052	No	Null	5.92257	5.71026	6.11333	5.89979	5.922	5.86193	5.91038	5.82942	5.92113	5.76061	5.55977	5.6137	5.82689	5.79031
484	ENSMUSG00000004069	Dnaja3	protein_coding	DnaJ heat shock protein family (Hsp40) member A3	-0.140164	6.38121	-1.02035	0.329824	0.472913	-6.19802	No	Null	6.42383	6.32153	6.27744	6.50386	6.56337	6.30882	6.36392	6.41572	6.53371	6.39143	6.10169	6.22055	6.24928	6.64469
485	ENSMUSG00000004070	Hmox2	protein_coding	Heme oxygenase 2	0.00833148	4.9929	0.0795847	0.93802	0.960343	-6.72965	No	Null	4.9758	5.01685	5.05677	4.83199	4.98193	4.96578	5.14012	4.91938	4.93462	4.98957	5.01559	4.84336	5.06013	5.17559
486	ENSMUSG00000004071	Cdip1	protein_coding	Cell death inducing Trp53 target 1	-0.0513887	5.26088	-0.437329	0.670469	0.771612	-6.63096	No	Null	5.30451	5.1998	5.18777	5.5398	5.32581	5.16357	5.5063	5.09292	5.3154	5.28097	5.16127	5.05991	5.29055	5.20629
487	ENSMUSG00000004085	Zak	protein_coding	Mitogen-activated protein kinase kinase kinase 20	0.129791	4.41284	0.916157	0.379541	0.519982	-6.29789	No	Null	4.3767	4.46344	4.32986	4.5327	4.42901	4.20769	4.31964	4.28133	4.53668	4.33182	4.70269	4.5932	4.18243	4.50706
488	ENSMUSG00000004096	Cwc15	protein_coding	CWC15 spliceosome-associated protein	0.190576	5.67512	1.87877	0.0874504	0.192341	-5.09114	No	Null	5.60139	5.77833	5.54563	5.43666	5.60302	5.74086	5.59464	5.54768	5.74123	5.73711	5.82326	5.66013	5.69508	5.97609
489	ENSMUSG00000004098	Col5a3	protein_coding	Collagen, type V, alpha 3	-0.740699	3.30394	-4.11893	0.00176143	0.0171934	-1.28583	No	Null	3.49902	3.03083	3.7876	3.40799	3.5994	3.20579	3.40639	3.23387	3.85212	3.29624	2.52609	2.98585	3.23334	3.11263
490	ENSMUSG00000004099	Dnmt1	protein_coding	DNA methyltransferase (cytosine-5) 1	-0.184137	3.67085	-1.3353	0.209174	0.346081	-5.84506	No	Null	3.69401	3.63841	3.90894	3.71547	3.82909	3.63834	3.53092	3.49751	3.73783	3.79551	3.79138	3.77991	3.33757	3.48767
491	ENSMUSG00000004100	Ppan	protein_coding	Peter pan homolog	-0.702465	2.7256	-3.57114	0.00449523	0.0298596	-2.22638	No	Null	2.90633	2.47258	3.50742	2.92771	2.98149	2.38642	2.68041	3.13505	2.72578	2.305	2.44443	2.43315	2.69957	2.48074
492	ENSMUSG00000004105	Angptl2	protein_coding	Angiopoietin-like 2	-0.173999	3.20212	-1.07812	0.304416	0.44948	-6.13884	No	Null	3.20449	3.1988	3.55359	2.9884	3.23637	3.29049	2.97633	2.87434	3.51193	3.30522	3.32325	2.93948	3.24918	3.17686
493	ENSMUSG00000004127	Trmt10a	protein_coding	TRNA methyltransferase 10A	0.292712	2.25979	2.04022	0.0664876	0.160172	-4.84088	No	Null	2.18265	2.36779	2.07523	2.23524	2.35791	2.08961	2.03817	2.13209	2.35028	2.43034	2.59069	2.29607	2.51344	2.00841
494	ENSMUSG00000004151	Etv1	protein_coding	Ets variant 1	0.244923	0.12897	1.85953	0.0903197	0.196128	-5.12029	No	Null	0.0593238	0.226476	0.0873875	0.129555	0.0795651	-0.0849641	0.0141712	0.176097	0.013455	0.0447514	0.575499	0.314019	0.13996	0.0581504
495	ENSMUSG00000004187	Kifc2	protein_coding	Kinesin family member C2	-0.26875	1.10757	-1.44066	0.17797	0.310152	-5.71169	No	Null	1.12901	1.07755	1.27719	0.810262	1.15183	1.30879	0.775897	1.20664	1.37249	1.2229	0.829776	0.725557	1.08064	1.52888
496	ENSMUSG00000004207	Psap	protein_coding	Prosaposin	-0.389464	8.38917	-3.93175	0.00241693	0.0206864	-1.60425	No	Null	8.51897	8.20744	8.54864	8.65654	8.41109	8.46169	8.44191	8.50434	8.6086	8.30036	7.90738	8.16956	8.38792	8.27199
497	ENSMUSG00000004221	Ikbkg	protein_coding	Inhibitor of kappaB kinase gamma	0.231357	6.55087	1.42692	0.181803	0.314505	-5.72948	No	Null	6.50289	6.61804	6.21201	6.79237	6.62749	6.30646	6.44983	6.48625	6.64581	6.56188	6.78936	6.75257	6.28399	6.70238
498	ENSMUSG00000004233	Wars2	protein_coding	Tryptophanyl tRNA synthetase 2 (mitochondrial)	-0.0276293	1.94987	-0.161313	0.874818	0.919029	-6.71906	No	Null	1.97353	1.91676	1.80239	2.09379	2.0631	1.91471	1.78027	1.82496	2.33548	2.17881	1.78073	1.81568	2.12064	1.68794
499	ENSMUSG00000004263	Atn1	protein_coding	Atrophin 1	-0.561995	0.527443	-1.93929	0.0789612	0.179204	-4.99847	No	Null	0.690078	0.299755	1.06663	1.26833	0.12275	0.373871	0.402402	0.716593	0.879974	0.483157	0.669072	0.509767	-0.0507601	-0.112458
500	ENSMUSG00000004264	Phb2	protein_coding	Prohibitin 2	-0.307338	6.74841	-2.90046	0.0146533	0.06061	-3.39679	No	Null	6.81543	6.65458	6.97291	6.81712	6.88542	6.67449	6.81717	6.62333	6.91757	6.79209	6.57247	6.51923	6.55555	6.83355
501	ENSMUSG00000004266	Ptpn6	protein_coding	Protein tyrosine phosphatase, non-receptor type 6	-0.243953	4.21832	-1.81138	0.0978859	0.207025	-5.19258	No	Null	4.26763	4.14929	4.38288	4.14169	4.12662	4.31431	4.33414	4.24651	4.32728	4.23299	3.96109	3.87762	4.20163	4.47313
502	ENSMUSG00000004268	Emg1	protein_coding	EMG1 N1-specific pseudouridine methyltransferase	-0.109394	4.8983	-1.15428	0.273231	0.416205	-6.05686	No	Null	4.93014	4.85374	4.92815	4.94538	4.97499	4.86883	4.94907	4.86695	4.97758	4.90864	4.7524	4.69198	4.94263	4.97305
503	ENSMUSG00000004270	Lpcat3	protein_coding	Lysophosphatidylcholine acyltransferase 3	-0.382097	5.09525	-3.08789	0.0105079	0.0498427	-3.06993	No	Null	5.16646	4.99555	5.42173	5.15782	5.23842	5.01124	5.07673	4.91196	5.34733	5.16391	4.98581	4.93587	4.71224	5.17993
504	ENSMUSG00000004285	Atp6v1f	protein_coding	ATPase, H+ transporting, lysosomal V1 subunit F	-0.61543	4.12699	-4.26106	0.00138927	0.0149292	-1.04655	No	Null	4.29017	3.89853	4.51436	4.26501	4.30298	4.34643	4.14226	4.18728	4.27283	4.18402	3.51012	3.61935	4.13762	4.04156
505	ENSMUSG00000004317	Clcn5	protein_coding	Chloride channel, voltage-sensitive 5	0.351945	3.49098	2.59275	0.0253034	0.0860129	-3.92784	No	Null	3.40826	3.60679	3.20583	3.41415	3.42112	3.3465	3.26507	3.60899	3.59612	3.57193	3.70807	3.61646	3.85035	3.28715
506	ENSMUSG00000004319	Clcn3	protein_coding	Chloride channel, voltage-sensitive 3	0.187628	6.09584	1.85388	0.0911794	0.197434	-5.12883	No	Null	6.05745	6.14958	5.87877	6.17079	6.15724	5.94456	6.00384	6.01662	6.23033	6.13932	6.22244	6.05972	6.22255	6.10389
507	ENSMUSG00000004356	Utp20	protein_coding	UTP20 small subunit processome component	0.309454	5.22492	1.81261	0.0976858	0.206843	-5.19075	No	Null	5.12851	5.3599	5.05466	5.23878	5.30105	4.96876	4.88703	5.04273	5.40658	5.33805	5.7434	5.44315	5.15783	5.11707
508	ENSMUSG00000004359	Spic	protein_coding	Spi-C transcription factor (Spi-1/PU.1 related)	0.511608	1.1289	1.34862	0.204994	0.341622	-5.82859	No	Null	1.02079	1.28026	0.771328	0.695945	1.09651	1.01431	1.44137	1.52362	0.602467	1.06472	1.09515	0.553972	2.39261	1.29485
509	ENSMUSG00000004364	Cul3	protein_coding	Cullin 3	0.228569	6.13758	1.72837	0.112296	0.227286	-5.31482	No	Null	6.0503	6.25977	5.90015	6.02267	6.22163	5.86569	5.92543	6.09943	6.31709	6.36689	6.39619	6.27878	5.99516	6.26182
510	ENSMUSG00000004383	Large1	protein_coding	LARGE xylosyl- and glucuronyltransferase 1	0.0857095	2.56611	0.649636	0.52947	0.654881	-6.51013	No	Null	2.544	2.59706	2.37995	2.70496	2.71191	2.48928	2.38594	2.41202	2.72396	2.63694	2.67354	2.49651	2.44585	2.73243
511	ENSMUSG00000004393	Ddx56	protein_coding	DEAD (Asp-Glu-Ala-Asp) box polypeptide 56	-0.189121	4.41814	-1.52808	0.155168	0.282583	-5.59589	No	Null	4.46155	4.35737	4.49151	4.525	4.68311	4.39388	4.35463	4.27346	4.50926	4.47238	4.29452	4.16469	4.30328	4.55198
512	ENSMUSG00000004394	Tmed4	protein_coding	Transmembrane p24 trafficking protein 4	-0.372098	4.92354	-2.66526	0.0222509	0.0791792	-3.80362	No	Null	5.02962	4.77504	5.13635	4.97183	5.11201	4.94565	5.14831	4.78147	5.11172	4.87551	4.44212	4.63678	4.94727	4.97352
513	ENSMUSG00000004446	Bid	protein_coding	BH3 interacting domain death agonist	-0.249489	3.57264	-2.42882	0.0338062	0.104004	-4.20574	No	Null	3.61381	3.51499	3.71575	3.55117	3.65366	3.55576	3.39339	3.69324	3.73371	3.67454	3.40606	3.37258	3.42579	3.69598
514	ENSMUSG00000004451	Ralb	protein_coding	V-ral simian leukemia viral oncogene B	0.0272325	3.59964	0.194718	0.84922	0.902869	-6.71267	No	Null	3.61202	3.58231	3.55547	3.75101	3.51139	3.65085	3.59195	3.50592	3.71758	3.43624	3.62017	3.2577	3.80357	3.79386
515	ENSMUSG00000004455	Ppp1cc	protein_coding	Protein phosphatase 1 catalytic subunit gamma	0.126368	5.79282	1.20266	0.254751	0.397819	-6.00253	No	Null	5.73926	5.86781	5.6835	5.57071	5.73443	5.76652	5.88745	5.68959	5.84264	5.86961	5.83631	5.78171	5.76618	6.08523
516	ENSMUSG00000004460	Dnajb11	protein_coding	DnaJ heat shock protein family (Hsp40) member B11	0.157517	7.14057	1.39807	0.190076	0.324019	-5.76645	No	Null	7.13198	7.15259	6.86727	7.19002	7.15624	7.19076	7.12531	7.25873	7.13552	7.03728	6.97683	7.08782	7.45074	7.21026
517	ENSMUSG00000004462	Tbccd1	protein_coding	TBCC domain containing 1	-0.0502793	4.4759	-0.439119	0.669211	0.770703	-6.63013	No	Null	4.49302	4.45194	4.50895	4.4757	4.5193	4.53694	4.36899	4.55113	4.49012	4.55125	4.38894	4.29761	4.70409	4.31782
518	ENSMUSG00000004473	Clec11a	protein_coding	C-type lectin domain family 11, member a	-0.236787	-0.116909	-0.979192	0.34886	0.490838	-6.23855	No	Null	-0.0954417	-0.146964	0.209114	-0.401785	0.180555	-0.065382	-0.134906	-0.750474	0.294785	-0.0710999	-0.226035	-0.52929	-0.0412488	0.132852
519	ENSMUSG00000004500	Zfp324	protein_coding	Zinc finger protein 324	0.16634	3.53672	0.945021	0.365262	0.506333	-6.27113	No	Null	3.50866	3.576	3.56948	3.48049	3.55594	3.32519	3.68148	3.42558	3.52244	3.50341	3.70967	3.38265	4.05463	3.22962
520	ENSMUSG00000004508	Gab2	protein_coding	Growth factor receptor bound protein 2-associated protein 2	0.0409315	1.8866	0.239492	0.815198	0.878707	-6.70225	No	Null	1.90099	1.86644	1.81739	2.22826	1.83	1.59462	1.91969	1.90964	2.00732	2.03941	2.0583	1.78588	1.97552	1.47311
521	ENSMUSG00000004530	Coro1c	protein_coding	Coronin, actin binding protein 1C	-0.462158	3.93303	-4.81015	0.000569495	0.00864356	-0.145637	No	Null	4.05965	3.75576	4.29865	4.18748	4.07735	4.00667	3.86909	3.86823	4.11009	3.75977	3.66673	3.74465	3.7094	3.89823
522	ENSMUSG00000004535	Tax1bp1	protein_coding	Tax1 (human T cell leukemia virus type I) binding protein 1	0.228721	7.39982	2.37861	0.0369292	0.110524	-4.28988	No	Null	7.33333	7.49291	7.22623	7.29349	7.4329	7.34102	7.32498	7.2147	7.50001	7.38837	7.58532	7.54485	7.39695	7.54905
523	ENSMUSG00000004558	Ndrg2	protein_coding	N-myc downstream regulated gene 2	-0.0990001	9.58864	-1.08896	0.299819	0.444562	-6.12745	No	Null	9.59865	9.57463	9.62396	9.50069	9.63989	9.61905	9.60149	9.55494	9.65055	9.7629	9.46594	9.45198	9.5582	9.63413
524	ENSMUSG00000004561	Mettl17	protein_coding	Methyltransferase like 17	-0.277697	2.93834	-2.33258	0.0400368	0.11622	-4.36655	No	Null	3.01988	2.8242	3.10667	2.94201	3.05011	3.10039	2.87941	3.07779	2.98276	2.79824	2.5396	2.77712	3.0491	2.95692
525	ENSMUSG00000004562	Arhgef40	protein_coding	Rho guanine nucleotide exchange factor (GEF) 40	-0.673203	2.62988	-6.0723	8.60866e-05	0.0029202	1.76209	No	Null	2.7912	2.40402	3.20167	2.76507	2.81173	2.75352	2.52214	2.62739	2.85688	2.41611	2.20759	2.47549	2.2469	2.674
526	ENSMUSG00000004565	Pnpla6	protein_coding	Patatin-like phospholipase domain containing 6	-0.285795	3.81481	-1.98905	0.0725611	0.169675	-4.92123	No	Null	3.90405	3.68988	3.96707	3.99683	3.97062	3.73281	3.66102	3.83617	4.16381	3.82977	3.52443	3.61022	3.94172	3.54324
527	ENSMUSG00000004567	Mcoln1	protein_coding	Mucolipin 1	-0.256925	4.13304	-2.91038	0.0143974	0.060136	-3.37953	No	Null	4.17733	4.07104	4.39304	4.03379	4.19162	4.11822	4.12076	4.19066	4.19324	4.15523	3.98377	3.90245	4.10769	4.20607
528	ENSMUSG00000004568	Arhgef18	protein_coding	Rho/rac guanine nucleotide exchange factor (GEF) 18	-0.238804	4.11189	-1.43514	0.179503	0.311612	-5.71886	No	Null	4.17022	4.03023	4.21167	4.3573	4.27594	3.75369	4.11004	4.10513	4.37776	4.09446	4.04878	4.15856	3.68965	4.15971
529	ENSMUSG00000004591	Pkn2	protein_coding	Protein kinase N2	0.282948	5.98284	2.55287	0.027155	0.0904518	-3.99585	No	Null	5.88104	6.12536	5.76077	5.8147	6.00725	5.76687	5.80433	5.90642	6.10692	6.13535	6.30523	6.14468	5.88298	6.15854
530	ENSMUSG00000004609	Cd33	protein_coding	CD33 antigen	0.721932	0.292676	3.34329	0.00669515	0.0381103	-2.6235	No	Null	0.122769	0.530546	-0.0621048	0.0809096	0.14363	-0.0580644	0.152128	0.32702	0.275861	0.168662	0.915481	0.30878	1.16992	0.0898913
531	ENSMUSG00000004610	Etfb	protein_coding	Electron transferring flavoprotein, beta polypeptide	-0.530392	6.4127	-3.55502	0.00462304	0.0302582	-2.2544	No	Null	6.62453	6.11613	6.57595	6.90713	6.52393	6.68574	6.79395	6.36331	6.5217	6.02671	5.58756	6.08693	6.44329	6.43618
532	ENSMUSG00000004626	Stxbp2	protein_coding	Syntaxin binding protein 2	-0.383344	4.10609	-2.98895	0.0125227	0.0556414	-3.24265	No	Null	4.20372	3.96941	4.31814	4.17701	4.22927	4.08831	4.25611	4.04501	4.31219	4.11114	3.70564	3.76217	4.02019	4.24788
533	ENSMUSG00000004631	Sgce	protein_coding	Sarcoglycan, epsilon	0.154918	2.36531	0.951222	0.362246	0.50367	-6.26529	No	Null	2.25841	2.51497	2.50197	1.89886	2.48969	2.28243	2.0932	2.13053	2.41219	2.38963	2.78382	2.11398	2.46435	2.82307
534	ENSMUSG00000004633	Chn2	protein_coding	Chimerin 2	0.0434312	5.28654	0.442589	0.666775	0.768655	-6.62851	No	Null	5.23944	5.35247	5.38554	5.14564	5.3099	5.22431	5.14645	5.15453	5.30969	5.363	5.57433	5.31263	5.11854	5.39385
535	ENSMUSG00000004637	Wwox	protein_coding	WW domain-containing oxidoreductase	0.106258	2.01891	0.45529	0.657896	0.761596	-6.62248	No	Null	2.01942	2.01819	1.68585	2.54302	2.11032	1.66243	1.77466	1.87284	2.4868	2.08834	2.20639	2.0185	1.7691	2.00863
536	ENSMUSG00000004642	Slbp	protein_coding	Stem-loop binding protein	0.20564	3.27403	1.63501	0.13076	0.251023	-5.44841	No	Null	3.22151	3.34754	3.18025	3.18849	3.35294	3.22674	3.04828	3.19458	3.35933	3.29331	3.46229	3.23955	3.60706	3.13549
537	ENSMUSG00000004655	Aqp1	protein_coding	Aquaporin 1	-0.443712	6.04316	-3.22335	0.00826982	0.0432013	-2.83314	No	Null	6.18282	5.84763	6.11742	6.42044	6.18612	6.20051	5.92059	6.21584	6.21879	5.96885	5.51709	5.97465	5.6911	6.08648
538	ENSMUSG00000004661	Arid3b	protein_coding	AT rich interactive domain 3B (BRIGHT-like)	-0.286326	0.591718	-1.77052	0.104755	0.217097	-5.25314	No	Null	0.672186	0.479063	0.777181	0.805943	0.591556	0.572812	0.687354	0.388466	0.88199	0.839253	0.428131	0.267617	0.595104	0.265213
539	ENSMUSG00000004665	Cnn2	protein_coding	Calponin 2	-0.194835	1.96412	-1.73638	0.110827	0.225295	-5.30317	No	Null	2.00621	1.90519	2.10107	2.10971	2.1034	1.94608	1.75765	2.0489	1.97665	1.92905	1.95204	1.74418	1.8248	2.0759
540	ENSMUSG00000004667	Polr2e	protein_coding	Polymerase (RNA) II (DNA directed) polypeptide E	-0.956373	3.12963	-5.37382	0.000238204	0.00516653	0.735567	No	Null	3.35257	2.81751	3.88557	3.16775	3.30146	3.29954	3.32816	3.14622	3.33926	3.07662	2.36312	2.41069	2.89739	3.33974
541	ENSMUSG00000004677	Myo9b	protein_coding	Myosin IXb	-0.401526	4.81867	-3.43527	0.0056977	0.0342865	-2.46294	No	Null	4.92032	4.67636	5.1667	5.07678	4.92946	4.65117	4.72033	4.87933	5.01846	4.66641	4.71326	4.61518	4.57862	4.80832
542	ENSMUSG00000004698	Hdac9	protein_coding	Histone deacetylase 9	0.0409744	0.855818	0.237042	0.81705	0.880046	-6.70287	No	Null	0.848829	0.865602	1.07845	0.978141	0.688989	0.762403	0.971715	0.570641	0.891469	0.602368	1.24969	0.917031	0.780585	0.778337
543	ENSMUSG00000004707	Ly9	protein_coding	Lymphocyte antigen 9	0.087031	0.955545	0.374133	0.71553	0.805072	-6.65816	No	Null	0.941918	0.974623	1.03887	0.943369	0.616218	0.669809	1.34067	1.30105	0.683433	0.945226	1.12209	0.633802	1.3611	0.810897
544	ENSMUSG00000004730	Adgre1	protein_coding	Adhesion G protein-coupled receptor E1	0.463466	4.57723	2.15246	0.0548014	0.141327	-4.66165	No	Null	4.4867	4.70398	4.15828	4.45856	4.22972	4.73468	4.61634	4.91652	4.29278	4.59757	4.67335	4.38124	5.28021	4.58753
545	ENSMUSG00000004748	Mtfp1	protein_coding	Mitochondrial fission process 1	-0.217457	3.63	-1.78407	0.10243	0.213538	-5.23314	No	Null	3.63229	3.6268	4.03662	3.30965	3.81121	3.4743	3.55418	3.54522	3.69485	3.78046	3.70025	3.37913	3.67672	3.59745
546	ENSMUSG00000004768	Rab23	protein_coding	RAB23, member RAS oncogene family	-0.0486712	2.32972	-0.42077	0.682155	0.780551	-6.63848	No	Null	2.37105	2.27186	2.24902	2.64176	2.20267	2.31595	2.43773	2.31	2.44019	2.29457	2.27176	2.05777	2.359	2.37619
547	ENSMUSG00000004771	Rab11a	protein_coding	RAB11A, member RAS oncogene family	0.240396	5.32776	2.34708	0.0390316	0.114265	-4.34245	No	Null	5.27235	5.40532	5.02	5.37247	5.42282	5.24667	5.21699	5.22448	5.40304	5.41371	5.45253	5.30209	5.40507	5.45321
548	ENSMUSG00000004788	Eif2b2	protein_coding	Eukaryotic translation initiation factor 2B, subunit 2 beta	-0.599931	2.88279	-5.74647	0.000137228	0.00376572	1.29233	No	Null	3.04273	2.65888	3.36671	3.06787	3.02131	3.00604	2.93939	2.91907	2.97874	2.70352	2.43221	2.48535	2.7753	2.89801
549	ENSMUSG00000004789	Dlst	protein_coding	Dihydrolipoamide S-succinyltransferase (E2 component of 2-oxo-glutarate complex)	-0.015828	7.34471	-0.145929	0.886659	0.927569	-6.7216	No	Null	7.365	7.31631	7.32918	7.45158	7.42467	7.25845	7.52497	7.1286	7.43751	7.219	7.29405	7.37352	7.28513	7.40984
550	ENSMUSG00000004798	Ulk2	protein_coding	Unc-51 like kinase 2	-0.058422	5.84762	-0.516892	0.615627	0.727111	-6.59093	No	Null	5.85607	5.83579	5.81908	5.90646	5.95963	5.76776	5.65467	5.85964	6.02523	6.01339	5.81878	5.84914	5.77141	5.72624
551	ENSMUSG00000004814	Ccl24	protein_coding	Chemokine (C-C motif) ligand 24	-0.226006	0.261961	-1.05558	0.314148	0.458024	-6.16225	No	Null	0.303545	0.203743	0.579581	0.221104	0.20972	0.0462779	0.389802	0.656814	0.0215191	0.0751305	0.247633	-0.261133	0.409055	0.548029
552	ENSMUSG00000004815	Dgkq	protein_coding	Diacylglycerol kinase, theta	-0.401658	3.80783	-2.68528	0.0214741	0.0774498	-3.7692	No	Null	3.89716	3.68277	4.03506	3.98135	3.97359	3.72026	3.55881	3.82232	4.18873	3.86141	3.58326	3.82291	3.3875	3.75874
553	ENSMUSG00000004837	Grap	protein_coding	GRB2-related adaptor protein	-0.274043	0.729295	-1.97146	0.0747665	0.173118	-4.94864	No	Null	0.8342	0.582428	0.888957	0.883837	0.792604	0.796914	0.639347	0.871151	0.966589	0.535341	0.309165	0.613993	1.00151	0.452129
554	ENSMUSG00000004843	Chmp2b	protein_coding	Charged multivesicular body protein 2B	0.222823	4.83668	1.95319	0.0771222	0.176651	-4.97698	No	Null	4.76331	4.9394	4.5978	4.71305	4.91766	4.66403	4.70138	4.81625	4.93299	4.95906	4.98776	4.72251	4.94207	5.08559
555	ENSMUSG00000004846	Plod3	protein_coding	Procollagen-lysine, 2-oxoglutarate 5-dioxygenase 3	-0.563684	3.72459	-5.05391	0.000388493	0.00689421	0.241118	No	Null	3.92489	3.44416	4.16182	4.10319	3.79949	3.8976	3.88741	3.84129	3.78346	3.29746	3.13828	3.58667	3.80757	3.39082
556	ENSMUSG00000004849	Ap1s1	protein_coding	Adaptor protein complex AP-1, sigma 1	-0.257198	3.14805	-2.30939	0.0416971	0.118944	-4.405	No	Null	3.2399	3.01946	3.21955	3.33474	3.13257	3.27638	3.37552	3.18208	3.15845	3.06456	2.76329	2.90948	3.13707	3.2229
557	ENSMUSG00000004865	Srpk1	protein_coding	Serine/arginine-rich protein specific kinase 1	0.0875495	4.60961	0.936858	0.369261	0.510095	-6.27877	No	Null	4.56841	4.66728	4.59237	4.51328	4.66477	4.46149	4.45507	4.58029	4.7116	4.70065	4.78442	4.67757	4.60181	4.57195
558	ENSMUSG00000004880	Lbr	protein_coding	Lamin B receptor	0.0134954	3.74937	0.0823572	0.935866	0.95912	-6.7294	No	Null	3.71981	3.79076	3.79322	3.75768	3.89456	3.56342	3.274	3.82553	3.93022	3.73002	4.00849	3.85957	3.56642	3.7893
559	ENSMUSG00000004891	Nes	protein_coding	Nestin	0.671154	2.51252	3.18699	0.00881814	0.0446952	-2.8967	No	Null	2.35679	2.73054	2.05077	2.63778	2.62457	2.33276	1.94264	2.45346	2.45554	2.23766	3.26614	2.62818	2.83906	2.68168
560	ENSMUSG00000004895	Prcc	protein_coding	Papillary renal cell carcinoma (translocation-associated)	-0.266278	3.37499	-2.31614	0.041207	0.118207	-4.39382	No	Null	3.44429	3.27798	3.46934	3.5527	3.43871	3.18199	3.43302	3.46431	3.56999	3.42007	3.16196	3.16006	3.20019	3.4476
561	ENSMUSG00000004896	Rrnad1	protein_coding	Ribosomal RNA adenine dimethylase domain containing 1	-0.1291	2.67695	-0.893303	0.391121	0.530311	-6.31858	No	Null	2.70237	2.64137	2.7593	2.83494	2.84248	2.59607	2.40607	2.57838	2.89932	2.68223	2.73938	2.78216	2.38601	2.61707
562	ENSMUSG00000004897	Hdgf	protein_coding	Hepatoma-derived growth factor	-0.179351	6.55143	-1.52027	0.157097	0.284738	-5.60642	No	Null	6.61026	6.46906	6.51553	6.74344	6.64611	6.45404	6.48225	6.65955	6.77092	6.57064	6.2957	6.3523	6.51208	6.61458
563	ENSMUSG00000004929	Thop1	protein_coding	Thimet oligopeptidase 1	-0.698893	2.22477	-4.66198	0.000721494	0.0101736	-0.384813	No	Null	2.41809	1.95412	2.86605	2.44712	2.41906	2.33667	2.24866	2.34091	2.26815	1.72811	1.73514	1.84613	2.12395	2.33724
564	ENSMUSG00000004931	Apba3	protein_coding	Amyloid beta (A4) precursor protein-binding, family A, member 3	-1.29595	3.69766	-7.83891	8.73083e-06	0.00093213	4.04379	Yes	Down	4.03455	3.22601	4.78081	3.97492	4.1087	3.87964	3.51669	3.9878	3.99328	3.42084	2.69983	3.13903	3.56336	3.30698
565	ENSMUSG00000004934	Pias4	protein_coding	Protein inhibitor of activated STAT 4	-0.67096	2.04926	-5.13644	0.00034196	0.00639726	0.370114	No	Null	2.21748	1.81374	2.68057	2.17703	2.27577	1.9995	2.00544	2.00544	2.37861	1.95528	1.63077	1.78423	1.9725	1.72592
566	ENSMUSG00000004936	Map2k1	protein_coding	Mitogen-activated protein kinase kinase 1	-0.0631079	5.06856	-0.706989	0.49451	0.623937	-6.46996	No	Null	5.09047	5.03788	5.10575	5.13424	5.17662	5.07286	4.99782	5.07863	5.06737	5.05881	5.01805	4.91056	5.17007	5.03194
567	ENSMUSG00000004937	Sgta	protein_coding	Small glutamine-rich tetratricopeptide repeat (TPR)-containing, alpha	-0.814444	4.56231	-6.45288	5.0856e-05	0.00213953	2.29087	No	Null	4.76184	4.28298	5.24944	4.72272	4.73595	4.70635	4.57505	4.48078	4.86259	4.54424	4.01316	4.04738	4.39691	4.41319
568	ENSMUSG00000004945	Tmem242	protein_coding	Transmembrane protein 242	-0.291166	3.69609	-2.16189	0.0539137	0.139957	-4.64642	No	Null	3.78132	3.57676	3.77774	3.83736	3.73164	3.91548	3.69354	3.69237	3.8211	3.59742	3.32239	3.43509	3.57291	3.95599
569	ENSMUSG00000004947	Dtx2	protein_coding	Deltex 2, E3 ubiquitin ligase	-0.857924	0.489006	-4.64564	0.0007407	0.0102825	-0.411369	No	Null	0.718289	0.16801	1.1211	1.07163	0.672211	0.38052	0.488931	0.416003	0.877627	0.659297	0.0987451	-0.0262992	0.116264	-0.00795458
570	ENSMUSG00000004951	Hspb1	protein_coding	Heat shock protein 1	-0.949068	4.85853	-2.4169	0.0345232	0.105585	-4.22575	No	Null	5.11772	4.49567	5.58051	4.93642	4.7441	5.22472	4.55422	6.16731	4.61679	4.11236	3.84406	4.8677	4.68101	4.97319
571	ENSMUSG00000004952	Rasa4	protein_coding	RAS p21 protein activator 4	-0.292005	-0.371612	-0.973027	0.351779	0.493608	-6.2445	No	Null	-0.28081	-0.498735	-0.130715	-0.0674858	-0.493121	-0.0812917	-1.0382	-0.0837389	-0.0711165	-0.239373	-0.462202	-0.861578	0.0365221	-0.967043
572	ENSMUSG00000004980	Hnrnpa2b1	protein_coding	Heterogeneous nuclear ribonucleoprotein A2/B1	0.0984846	7.4397	0.681103	0.510113	0.637371	-6.48848	No	Null	7.46439	7.40514	7.41928	7.75078	7.35176	7.46996	7.61344	7.22045	7.42504	7.06489	7.55755	7.75175	7.41909	7.2324
573	ENSMUSG00000004994	Ccdc130	protein_coding	Coiled-coil domain containing 130	-0.304168	1.35287	-1.45745	0.173382	0.304609	-5.68981	No	Null	1.47928	1.1759	1.70649	1.7328	1.32763	1.26996	1.63072	1.23451	1.45283	1.26021	1.20157	1.00919	1.71411	0.694435
574	ENSMUSG00000004996	Mri1	protein_coding	Methylthioribose-1-phosphate isomerase 1	-0.416833	2.95761	-3.91104	0.00250369	0.021122	-1.6397	No	Null	3.08921	2.77336	3.22138	3.33416	3.16425	2.95356	3.06184	2.80519	3.08411	2.84463	2.67668	2.84849	2.69384	2.80314
575	ENSMUSG00000005034	Prkacb	protein_coding	Protein kinase, cAMP dependent, catalytic, beta	0.0579061	5.49054	0.4769	0.642915	0.749751	-6.61185	No	Null	5.48488	5.49846	5.31249	5.68002	5.52301	5.42253	5.4482	5.36633	5.64154	5.60943	5.54161	5.58518	5.29628	5.45982
576	ENSMUSG00000005043	Sgsh	protein_coding	N-sulfoglucosamine sulfohydrolase (sulfamidase)	-0.443391	2.9275	-3.88137	0.00263361	0.0217106	-1.69054	No	Null	3.04851	2.75808	3.35341	3.17316	3.06907	2.83667	2.84717	2.94477	3.11532	2.80063	2.75199	2.84388	2.7799	2.614
577	ENSMUSG00000005054	Cstb	protein_coding	Cystatin B	0.11635	4.01994	0.938522	0.368444	0.509182	-6.27722	No	Null	3.99819	4.05041	3.79809	4.01995	3.96811	4.08402	4.041	4.0217	4.05445	4.03545	3.95039	3.81236	4.15513	4.29869
578	ENSMUSG00000005057	Sh2b2	protein_coding	SH2B adaptor protein 2	-0.729873	-0.139901	-2.85985	0.0157493	0.0633218	-3.46736	No	Null	0.0284883	-0.375646	0.79853	0.0531069	0.0693702	-0.706453	-0.225886	-0.101731	0.31248	-0.535281	-0.187187	-0.536799	-0.2167	-0.402264
579	ENSMUSG00000005069	Pex5	protein_coding	Peroxisomal biogenesis factor 5	-0.35879	6.53167	-2.74524	0.0193056	0.0721778	-3.66586	No	Null	6.64052	6.37929	6.64194	6.78219	6.80088	6.56269	6.4914	6.42214	6.7824	6.42674	6.13053	6.4477	6.27617	6.6153
580	ENSMUSG00000005078	Jkamp	protein_coding	JNK1/MAPK8-associated membrane protein	0.0413069	3.96315	0.402547	0.695116	0.790156	-6.64644	No	Null	3.93135	4.00768	3.96554	3.71259	3.99867	3.9627	3.90494	3.85367	4.12131	4.09949	3.93762	3.94355	4.09106	3.96668
581	ENSMUSG00000005087	Cd44	protein_coding	CD44 antigen	0.383106	3.66218	1.62578	0.132725	0.253595	-5.46138	No	Null	3.5879	3.76617	3.39708	3.7449	3.29762	3.49975	3.68166	4.20003	3.29426	3.74478	3.99976	3.59832	4.14413	3.34387
582	ENSMUSG00000005089	Slc1a2	protein_coding	Solute carrier family 1 (glial high affinity glutamate transporter), member 2	0.123057	7.48573	0.556342	0.589292	0.704634	-6.56872	No	Null	7.47867	7.49561	7.06243	8.00635	7.43765	7.60322	7.23054	7.42408	7.58642	7.72563	7.63245	7.5524	7.05056	7.51698
583	ENSMUSG00000005102	Eif2ak4	protein_coding	Eukaryotic translation initiation factor 2 alpha kinase 4	-0.0382314	3.0921	-0.277486	0.786634	0.85809	-6.69173	No	Null	3.10254	3.07748	3.14678	3.08075	3.07681	3.12326	2.83789	2.98964	3.46267	3.02177	3.06232	3.08521	3.20912	3.00897
584	ENSMUSG00000005103	Wdr1	protein_coding	WD repeat domain 1	0.137051	6.01405	1.31536	0.215567	0.353206	-5.86951	No	Null	5.97216	6.0727	5.99114	5.8933	6.01724	5.86215	6.09161	5.86748	6.0822	5.95821	6.16362	5.93917	6.17389	6.1286
585	ENSMUSG00000005107	Slc2a9	protein_coding	Solute carrier family 2 (facilitated glucose transporter), member 9	-0.265237	4.78922	-2.28058	0.0438519	0.12288	-4.45258	No	Null	4.85806	4.69284	4.88358	4.97924	4.76878	4.89081	4.81592	4.69565	4.97245	4.84501	4.5917	4.67875	4.46793	4.88078
586	ENSMUSG00000005124	Wisp1	protein_coding	WNT1 inducible signaling pathway protein 1	-0.0517292	1.23497	-0.217125	0.832148	0.889801	-6.70772	No	Null	1.25314	1.20953	1.39735	1.49037	1.53667	0.89872	1.17833	0.89589	1.37461	1.3557	1.52559	1.39968	1.09978	0.666919
587	ENSMUSG00000005125	Ndrg1	protein_coding	N-myc downstream regulated gene 1	-0.0951983	3.82776	-0.401153	0.696112	0.790964	-6.64703	No	Null	3.83794	3.8135	3.90892	3.47428	4.22035	3.63404	4.33368	3.53083	3.76351	4.09763	3.48415	3.81956	3.98861	3.67755
588	ENSMUSG00000005142	Man2b1	protein_coding	Mannosidase 2, alpha B1	-0.40551	6.3204	-4.95102	0.000456087	0.0076163	0.0789139	No	Null	6.42356	6.17597	6.57293	6.46392	6.40792	6.35314	6.31517	6.41583	6.436	6.29009	5.99431	6.14992	6.10032	6.3452
589	ENSMUSG00000005150	Wdr83	protein_coding	WD repeat domain containing 83	-0.417867	2.9059	-3.19767	0.00865345	0.0442795	-2.87804	No	Null	3.07323	2.67164	3.1347	3.20901	3.00438	3.11184	2.99765	2.90727	3.14773	2.44216	2.26651	2.87471	3.03427	2.74054
590	ENSMUSG00000005161	Prdx2	protein_coding	Peroxiredoxin 2	-0.0848272	6.01519	-0.593747	0.564881	0.684219	-6.54625	No	Null	6.03574	5.98641	5.94038	5.97489	6.10918	6.1214	5.98257	5.97209	6.14967	6.05933	5.75621	5.7359	6.08977	6.29086
591	ENSMUSG00000005198	Polr2a	protein_coding	Polymerase (RNA) II (DNA directed) polypeptide A	0.340184	4.24224	1.56867	0.145471	0.26984	-5.54064	No	Null	4.20054	4.30063	3.72558	4.80679	4.17192	3.78059	4.20317	4.18171	4.53403	4.26767	4.58204	4.26657	4.15232	4.23453
592	ENSMUSG00000005204	Senp3	protein_coding	SUMO/sentrin specific peptidase 3	-0.123387	4.31567	-1.32743	0.211679	0.348957	-5.85474	No	Null	4.34835	4.26992	4.31149	4.42884	4.46096	4.28971	4.24979	4.3344	4.36325	4.34947	4.19592	4.24887	4.16855	4.3868
593	ENSMUSG00000005225	Plekha8	protein_coding	Pleckstrin homology domain containing, family A (phosphoinositide binding specific) member 8	0.377193	5.38469	3.66974	0.00378875	0.026898	-2.05534	No	Null	5.30415	5.49744	5.08884	5.32888	5.4458	5.37474	5.31786	5.13101	5.44189	5.3056	5.59681	5.44388	5.70149	5.43942
594	ENSMUSG00000005233	Spc25	protein_coding	SPC25, NDC80 kinetochore complex component, homolog (S. cerevisiae)	0.429379	1.25504	1.83215	0.0945539	0.20205	-5.16152	No	Null	1.1707	1.37312	0.635773	1.01278	1.22573	1.47788	1.07883	1.11346	1.65046	1.34179	0.983891	1.24726	1.85007	1.44258
595	ENSMUSG00000005251	Ripk4	protein_coding	Receptor-interacting serine-threonine kinase 4	0.0723256	2.56467	0.665799	0.519474	0.646147	-6.49913	No	Null	2.54468	2.59267	2.56788	2.49073	2.59588	2.70068	2.34512	2.45189	2.66057	2.47899	2.63392	2.64334	2.67311	2.53399
596	ENSMUSG00000005262	Ufd1l	protein_coding	Ubiquitin recognition factor in ER-associated degradation 1	0.208921	4.87452	1.86434	0.0895937	0.195368	-5.11301	No	Null	4.84708	4.91294	4.67722	4.96993	5.01855	4.66334	4.82602	4.81882	4.95568	4.69538	4.96472	4.88566	5.13579	4.88316
597	ENSMUSG00000005267	Zfp287	protein_coding	Zinc finger protein 287	0.731766	-0.563415	2.37715	0.0370242	0.110732	-4.29232	No	Null	-0.742812	-0.312261	-1.01813	-0.581327	-0.497823	-1.45122	-0.455208	-0.876857	-0.319116	-0.473917	0.21973	-0.88573	0.15877	-0.580155
598	ENSMUSG00000005268	Prlr	protein_coding	Prolactin receptor	0.392681	6.76928	1.30445	0.21913	0.357521	-5.88276	No	Null	6.66931	6.90924	6.44723	6.76164	6.54894	6.34839	6.62285	6.73942	7.21667	7.29183	7.13939	6.45773	7.40585	6.25138
599	ENSMUSG00000005299	Letm1	protein_coding	Leucine zipper-EF-hand containing transmembrane protein 1	-0.280453	5.37597	-3.22839	0.00819665	0.0429261	-2.82433	No	Null	5.45266	5.26862	5.59879	5.4784	5.54483	5.34696	5.36502	5.33717	5.49746	5.25035	5.16442	5.28236	5.29195	5.354
600	ENSMUSG00000005312	Ubqln1	protein_coding	Ubiquilin 1	-0.0936373	7.394	-0.823012	0.428258	0.564407	-6.37935	No	Null	7.37944	7.41438	7.5616	7.24604	7.58234	7.19147	7.17638	7.36705	7.5312	7.50857	7.51556	7.46427	7.2094	7.37412
601	ENSMUSG00000005320	Fgfr4	protein_coding	Fibroblast growth factor receptor 4	-0.624011	4.03989	-4.30556	0.00129046	0.0142967	-0.972108	No	Null	4.2093	3.80272	4.67199	4.13051	4.25299	3.88446	4.25914	4.05583	4.21018	3.80004	3.57675	3.87874	4.04595	3.71211
602	ENSMUSG00000005338	Cadm3	protein_coding	Cell adhesion molecule 3	-0.147923	1.73472	-0.68897	0.50534	0.63346	-6.48292	No	Null	1.73083	1.74017	2.08866	1.71715	1.73762	1.74496	1.13617	1.58689	2.10433	1.83368	2.09835	1.64357	1.64179	1.48346
603	ENSMUSG00000005354	Txn2	protein_coding	Thioredoxin 2	-0.345674	5.56536	-2.94848	0.0134554	0.057904	-3.31319	No	Null	5.7467	5.31148	5.77327	6.23668	5.50478	5.74514	5.88959	5.52359	5.55385	5.04548	5.1752	5.32294	5.749	5.26477
604	ENSMUSG00000005362	Crbn	protein_coding	Cereblon	0.244032	4.67674	2.31325	0.0414158	0.118597	-4.3986	No	Null	4.61013	4.76998	4.34446	4.58861	4.60385	4.74739	4.59243	4.65902	4.73515	4.87564	4.72257	4.66969	4.75031	4.8317
605	ENSMUSG00000005370	Msh6	protein_coding	MutS homolog 6	0.107814	4.05453	0.990307	0.343642	0.485864	-6.22774	No	Null	3.99881	4.13254	4.10867	3.92012	4.01167	4.03004	3.88211	3.86461	4.17446	4.11269	4.3643	4.14772	3.96843	4.06958
606	ENSMUSG00000005371	Fbxo11	protein_coding	F-box protein 11	0.425796	4.65823	2.83597	0.0164317	0.0651359	-3.50881	No	Null	4.5185	4.85386	4.37893	4.55793	4.59314	4.2387	4.59305	4.52499	4.74273	4.9485	5.25676	4.71336	4.63022	4.72044
607	ENSMUSG00000005373	Mlxipl	protein_coding	MLX interacting protein-like	-0.553692	5.60185	-2.62066	0.0240826	0.083591	-3.88012	No	Null	5.74755	5.39786	5.96052	6.02228	5.88332	5.53718	5.21701	5.49212	6.12043	5.64892	5.36102	5.58271	5.17563	5.22101
608	ENSMUSG00000005374	Tbl2	protein_coding	Transducin (beta)-like 2	-0.0761781	4.12999	-0.697228	0.500359	0.628874	-6.47702	No	Null	4.15488	4.09513	4.16295	4.23977	4.19009	4.00523	4.00807	4.31455	4.16352	4.17825	4.09846	4.14186	4.14426	3.91284
609	ENSMUSG00000005378	Wbscr22	protein_coding	BUD23, rRNA methyltransferase and ribosome maturation factor	-0.384627	3.57795	-2.82205	0.0168434	0.0660917	-3.53296	No	Null	3.64499	3.48409	3.96672	3.30489	3.70667	3.62062	3.4973	3.74254	3.67618	3.47495	3.22439	3.3576	3.60218	3.76135
610	ENSMUSG00000005397	Nid1	protein_coding	Nidogen 1	0.0731964	4.34269	0.568554	0.581261	0.697363	-6.56154	No	Null	4.33669	4.3511	4.29516	4.53186	4.33917	4.09363	4.36887	4.20516	4.52295	4.34292	4.52637	4.2168	4.4227	4.24672
611	ENSMUSG00000005410	Mcm5	protein_coding	Minichromosome maintenance complex component 5	0.128294	0.814405	0.586623	0.569487	0.687938	-6.55064	No	Null	0.806246	0.825827	0.745858	1.00131	0.662422	0.991649	0.787222	0.696567	0.758691	0.666333	0.989877	1.47644	0.498136	0.498351
612	ENSMUSG00000005413	Hmox1	protein_coding	Heme oxygenase 1	0.128397	3.49042	0.410536	0.689421	0.786112	-6.64299	No	Null	3.49133	3.48915	3.58387	3.44324	3.2423	3.2306	3.99091	3.7662	3.18217	3.32314	3.53035	2.95406	4.37163	3.26659
613	ENSMUSG00000005417	Mprip	protein_coding	Myosin phosphatase Rho interacting protein	-0.276116	6.08245	-2.91632	0.0142462	0.0598962	-3.36919	No	Null	6.17593	5.95158	6.27138	6.3369	6.19071	5.99872	6.06931	6.08151	6.28297	5.89986	5.87147	5.94036	6.07196	5.97423
614	ENSMUSG00000005442	Cic	protein_coding	Capicua transcriptional repressor	-1.09417	2.6344	-4.97933	0.00043633	0.00741989	0.123696	Yes	Down	2.95922	2.17964	3.37657	3.58707	2.99709	2.39883	2.36299	2.89341	3.09859	2.42959	2.05547	2.23829	2.16055	2.01432
615	ENSMUSG00000005465	Il27ra	protein_coding	Interleukin 27 receptor, alpha	-0.294263	-0.208444	-1.21717	0.249406	0.39209	-5.9859	No	Null	-0.112045	-0.343403	-0.0927138	0.00322381	-0.0814807	-0.00107018	-0.039573	-0.514303	-0.0583958	0.0240126	-0.555841	-0.974402	0.105834	-0.316619
616	ENSMUSG00000005469	Prkaca	protein_coding	Protein kinase, cAMP dependent, catalytic, alpha	-0.415157	5.27185	-3.70189	0.00358399	0.0261256	-1.99969	No	Null	5.39414	5.10064	5.60632	5.58673	5.49162	5.1666	5.24495	5.21967	5.44312	5.06164	5.06515	5.2134	5.0326	5.1304
617	ENSMUSG00000005481	Ddx39	protein_coding	DEAD (Asp-Glu-Ala-Asp) box polypeptide 39	-0.142737	3.42461	-1.2094	0.252257	0.395143	-5.99482	No	Null	3.47574	3.35303	3.50748	3.41385	3.61919	3.38138	3.63546	3.42873	3.3441	3.29159	3.13881	3.34453	3.52833	3.46189
618	ENSMUSG00000005483	Dnajb1	protein_coding	DnaJ heat shock protein family (Hsp40) member B1	0.383701	4.64581	1.38116	0.195073	0.329784	-5.78788	No	Null	4.48327	4.87336	4.8639	4.32851	4.71718	4.2479	4.46408	4.06196	4.69934	4.79637	5.68438	4.94265	4.58331	4.36012
619	ENSMUSG00000005501	Usp40	protein_coding	Ubiquitin specific peptidase 40	0.404635	5.52259	2.95419	0.0133197	0.0574792	-3.30324	No	Null	5.41276	5.67636	5.06819	5.52334	5.56907	5.30208	5.23511	5.53418	5.65733	5.67805	5.83778	5.65482	5.52927	5.68188
620	ENSMUSG00000005505	Kbtbd4	protein_coding	Kelch repeat and BTB (POZ) domain containing 4	-0.0049828	3.80177	-0.044713	0.96515	0.977794	-6.73198	No	Null	3.79049	3.81758	3.81386	3.66984	3.9893	3.83021	3.66164	3.65317	3.91538	3.87949	3.76094	3.70297	3.92257	3.82191
621	ENSMUSG00000005506	Celf1	protein_coding	CUGBP, Elav-like family member 1	0.0432004	6.52306	0.343218	0.738007	0.82175	-6.66996	No	Null	6.47631	6.58851	6.63682	6.43189	6.56396	6.30953	6.42672	6.37907	6.58616	6.64305	6.87292	6.63411	6.29067	6.50181
622	ENSMUSG00000005510	Ndufs3	protein_coding	NADH:ubiquinone oxidoreductase core subunit S3	0.00969658	5.96478	0.0879367	0.931533	0.95702	-6.72889	No	Null	5.9763	5.94864	5.87429	5.98514	6.05655	6.0561	6.09034	5.84326	5.92846	5.9107	5.81397	5.82699	6.05708	6.13447
623	ENSMUSG00000005514	Por	protein_coding	P450 (cytochrome) oxidoreductase	-0.619962	6.2306	-4.28817	0.00132815	0.0145369	-1.00116	No	Null	6.41162	5.97717	6.54994	6.55904	6.07835	6.34811	6.25613	6.51419	6.57561	6.23775	5.61121	5.8382	6.13968	6.059
624	ENSMUSG00000005533	Igf1r	protein_coding	Insulin-like growth factor I receptor	0.29318	1.80563	1.19864	0.256248	0.399326	-6.00711	No	Null	1.74473	1.89089	1.36661	2.23926	1.96458	1.37964	1.79517	1.45625	2.01162	2.10546	2.22652	1.64503	1.61275	1.86468
625	ENSMUSG00000005534	Insr	protein_coding	Insulin receptor	0.0298278	7.01838	0.206795	0.840008	0.895861	-6.71007	No	Null	7.01662	7.02084	6.85101	7.24354	6.96402	6.79863	7.05524	6.99251	7.2114	7.21497	7.08847	7.06897	6.78272	6.94906
626	ENSMUSG00000005547	Cyp2a5	protein_coding	Cytochrome P450, family 2, subfamily a, polypeptide 5	0.798389	8.37845	1.59185	0.140173	0.262965	-5.50868	No	Null	8.17821	8.65878	6.95796	8.25146	8.14123	8.8697	7.73557	8.6556	8.63595	9.03845	8.23264	7.65094	8.93892	9.43295
627	ENSMUSG00000005566	Trim28	protein_coding	Tripartite motif-containing 28	-0.365348	5.30715	-3.55611	0.00461428	0.0302466	-2.2525	No	Null	5.38115	5.20354	5.66225	5.38482	5.49723	5.17549	5.18748	5.28272	5.47808	5.33598	5.22189	5.1549	5.09585	5.20908
628	ENSMUSG00000005575	Ube2m	protein_coding	Ubiquitin-conjugating enzyme E2M	-0.340796	4.87684	-3.94448	0.00236516	0.0205276	-1.58248	No	Null	4.92894	4.80391	5.2941	4.72972	4.97185	4.8183	4.83575	4.89607	4.95679	4.87	4.7823	4.67466	4.76133	4.93125
629	ENSMUSG00000005580	Adcy9	protein_coding	Adenylate cyclase 9	-0.249195	4.18945	-2.28856	0.0432447	0.121741	-4.43942	No	Null	4.24662	4.1094	4.29111	4.36735	4.34463	4.09353	4.129	4.19517	4.30557	4.30027	4.06877	4.08486	3.89551	4.19757
630	ENSMUSG00000005583	Mef2c	protein_coding	Myocyte enhancer factor 2C	0.462496	2.32418	4.0371	0.00202164	0.0187182	-1.42459	No	Null	2.20829	2.48643	1.9869	2.24904	2.0249	2.14735	2.39974	2.26774	2.38234	2.28393	2.723	2.40212	2.49378	2.52932
631	ENSMUSG00000005609	Ctr9	protein_coding	CTR9 homolog, Paf1/RNA polymerase II complex component	0.106106	5.29233	1.14452	0.27708	0.420197	-6.06761	No	Null	5.2155	5.39989	5.37298	4.95934	5.32654	5.19745	5.07713	5.20723	5.3678	5.4347	5.57782	5.4273	5.21028	5.34937
632	ENSMUSG00000005610	Eif4g2	protein_coding	Eukaryotic translation initiation factor 4, gamma 2	0.225402	8.65025	1.59729	0.138955	0.261657	-5.50114	No	Null	8.60161	8.71835	8.48057	8.82252	8.67998	8.37957	8.46958	8.56246	8.81659	8.66105	8.99332	8.67985	8.7239	8.53361
633	ENSMUSG00000005611	Mrvi1	protein_coding	MRV integration site 1	0.162954	0.672123	1.01725	0.331229	0.4743	-6.20112	No	Null	0.662585	0.685477	0.612116	0.960299	0.868766	0.67422	0.405879	0.553257	0.563554	0.494511	0.96706	0.676258	0.890966	0.398588
634	ENSMUSG00000005615	Pcyt1a	protein_coding	Phosphate cytidylyltransferase 1, choline, alpha isoform	0.109124	6.46761	0.950845	0.362429	0.503871	-6.26565	No	Null	6.43236	6.51695	6.26633	6.52508	6.48131	6.46123	6.35004	6.38927	6.55327	6.58358	6.57052	6.44214	6.30567	6.68284
635	ENSMUSG00000005621	Zfp592	protein_coding	Zinc finger protein 592	-0.13153	4.60683	-0.826975	0.426103	0.562481	-6.37604	No	Null	4.64582	4.55223	4.7173	4.93852	4.75384	4.37143	4.53128	4.47483	4.73354	4.61463	4.77603	4.62318	4.31003	4.4373
636	ENSMUSG00000005625	Psmd4	protein_coding	Proteasome (prosome, macropain) 26S subunit, non-ATPase, 4	-0.291273	6.468	-2.31192	0.0415127	0.11877	-4.40081	No	Null	6.52794	6.38408	6.65424	6.36578	6.59256	6.5458	6.59339	6.37709	6.56673	6.46565	6.13241	6.27685	6.33544	6.71003
637	ENSMUSG00000005656	Snx6	protein_coding	Sorting nexin 6	0.276776	4.18199	2.59746	0.0250932	0.085699	-3.91979	No	Null	4.10964	4.28328	3.95099	4.02935	4.18931	4.09011	4.16927	4.08294	4.25551	4.12844	4.3048	4.13424	4.41434	4.43457
638	ENSMUSG00000005667	Mthfd2	protein_coding	Methylenetetrahydrofolate dehydrogenase (NAD+ dependent), methenyltetrahydrofolate cyclohydrolase	0.262403	-0.115245	0.802086	0.439755	0.574374	-6.3966	No	Null	-0.16209	-0.0496607	-0.111199	-0.410972	-0.319531	-0.0406313	-0.15094	0.55106	-0.652419	-0.460544	-0.0790067	-0.291794	0.807876	-0.224834
639	ENSMUSG00000005672	Kit	protein_coding	KIT proto-oncogene receptor tyrosine kinase	-0.191394	2.54608	-0.596159	0.563326	0.682717	-6.54475	No	Null	2.63705	2.41871	2.09353	3.29424	2.85656	2.43824	2.31533	2.82895	2.63252	2.72676	2.20487	2.8312	1.71308	2.61766
640	ENSMUSG00000005674	Tomm40l	protein_coding	Translocase of outer mitochondrial membrane 40-like	-0.0104711	3.8207	-0.0754865	0.941204	0.962163	-6.72999	No	Null	3.8359	3.79942	3.58432	3.99296	4.04761	3.80828	3.85594	3.69769	3.86452	4.04522	3.65017	3.74924	3.68866	3.86381
641	ENSMUSG00000005677	Nr1i3	protein_coding	Nuclear receptor subfamily 1, group I, member 3	-0.000947014	6.92468	-0.00239853	0.99813	0.998668	-6.73305	No	Null	6.90921	6.94634	6.40042	7.35082	6.87596	7.29243	6.45916	6.75406	7.23159	7.38031	6.93488	7.12924	5.84262	7.44466
642	ENSMUSG00000005681	Apoa2	protein_coding	Apolipoprotein A-II	-0.384036	11.96	-3.29836	0.00724569	0.0398881	-2.70201	No	Null	12.0094	11.8909	12.2918	11.6925	12.0412	12.0075	11.8912	11.995	12.1466	12.2816	11.6786	11.6722	11.8622	11.9597
643	ENSMUSG00000005682	Pan2	protein_coding	PAN2 poly(A) specific ribonuclease subunit	-0.155869	3.93163	-1.08623	0.300972	0.445463	-6.13032	No	Null	3.9874	3.85356	4.0171	4.15238	4.10408	3.73287	3.94951	3.80431	4.15159	4.03073	3.84745	3.90097	3.92337	3.56526
644	ENSMUSG00000005683	Cs	protein_coding	Citrate synthase	-0.247778	6.85283	-1.46289	0.171917	0.302812	-5.68268	No	Null	6.90058	6.78599	6.97114	7.08341	7.11353	6.66517	6.59534	6.8224	7.05306	6.89538	6.86749	6.85333	6.37755	6.93619
645	ENSMUSG00000005686	Ampd3	protein_coding	Adenosine monophosphate deaminase 3	0.339375	0.189574	1.61676	0.13467	0.256056	-5.47401	No	Null	0.141218	0.257273	-0.152811	0.178774	0.315561	-0.367369	0.311585	0.314276	0.388512	-0.249116	0.174881	0.493507	0.509061	0.358031
646	ENSMUSG00000005687	Bcas2	protein_coding	Breast carcinoma amplified sequence 2	0.0820313	4.25458	0.66515	0.519873	0.64652	-6.49958	No	Null	4.22018	4.30274	4.15506	4.1247	4.33117	4.13069	4.28637	4.11945	4.39381	4.21211	4.26597	4.2457	4.19577	4.59413
647	ENSMUSG00000005698	Ctcf	protein_coding	CCCTC-binding factor	0.196307	5.02678	1.6403	0.129645	0.249571	-5.44095	No	Null	4.97618	5.09762	4.97149	5.03094	5.03546	4.91495	4.82582	4.88401	5.17062	4.92302	5.32985	5.14282	5.11931	4.97313
648	ENSMUSG00000005699	Pard6a	protein_coding	Par-6 family cell polarity regulator alpha	-1.09385	0.135764	-4.31559	0.00126921	0.014142	-0.955351	Yes	Down	0.460657	-0.319087	0.702542	0.912327	0.281689	0.491235	0.234569	0.26935	0.332889	0.279179	-0.795149	-1.0185	0.0315397	-0.0925006
649	ENSMUSG00000005718	Tfap4	protein_coding	Transcription factor AP4	-0.663659	0.835191	-4.92246	0.000476986	0.00777934	0.0336078	No	Null	1.04359	0.543428	1.07108	1.40765	0.869144	0.976541	0.857207	1.20595	0.917594	0.771483	0.184712	0.496031	0.498455	0.766459
650	ENSMUSG00000005732	Ranbp1	protein_coding	RAN binding protein 1	-0.00220344	4.56202	-0.0243892	0.980986	0.987738	-6.73274	No	Null	4.51396	4.6293	4.78322	4.26373	4.51398	4.43861	4.49412	4.50118	4.6029	4.63458	4.82133	4.60082	4.45607	4.63369
651	ENSMUSG00000005774	Rfx5	protein_coding	Regulatory factor X, 5 (influences HLA class II expression)	-0.0801807	3.5296	-0.453033	0.65947	0.762763	-6.62356	No	Null	3.543	3.51084	3.49495	3.55456	3.46008	3.51964	3.3712	3.53951	3.86105	3.84544	3.42611	3.13435	3.73769	3.4106
652	ENSMUSG00000005779	Psmb4	protein_coding	Proteasome (prosome, macropain) subunit, beta type 4	-0.0794242	6.20449	-0.574855	0.57714	0.693839	-6.55777	No	Null	6.26517	6.11954	5.98652	6.47245	6.36258	6.26755	6.27349	6.24904	6.24458	6.02767	5.82971	6.11203	6.161	6.4673
653	ENSMUSG00000005802	Slc30a4	protein_coding	Solute carrier family 30 (zinc transporter), member 4	0.211778	4.32542	2.25067	0.0462031	0.126746	-4.50178	No	Null	4.26878	4.4047	4.09488	4.18295	4.32536	4.2839	4.29019	4.31391	4.39029	4.48182	4.34885	4.37786	4.51093	4.30407
654	ENSMUSG00000005803	Sqrdl	protein_coding	Sulfide quinone oxidoreductase	0.265633	6.48114	1.65006	0.127612	0.247379	-5.42717	No	Null	6.41515	6.57352	6.12168	6.3484	6.50772	6.55481	6.42775	6.32777	6.61792	6.65424	6.45085	6.21525	6.82204	6.72521
655	ENSMUSG00000005804	Bloc1s6	protein_coding	Biogenesis of lysosomal organelles complex-1, subunit 6, pallidin	0.0718942	3.43103	0.757147	0.465122	0.59718	-6.4323	No	Null	3.42518	3.43922	3.30557	3.44093	3.5354	3.35424	3.43513	3.41247	3.49252	3.3896	3.35642	3.34882	3.60954	3.49172
656	ENSMUSG00000005813	Metap1	protein_coding	Methionyl aminopeptidase 1	0.182092	5.58521	1.98377	0.0732169	0.170717	-4.92947	No	Null	5.49442	5.71233	5.54089	5.26906	5.67218	5.50229	5.34534	5.48306	5.64813	5.76008	5.8603	5.57943	5.62307	5.73877
657	ENSMUSG00000005823	Gpr108	protein_coding	G protein-coupled receptor 108	-0.3852	3.43517	-3.71689	0.00349241	0.0257893	-1.97375	No	Null	3.517	3.3206	3.79213	3.45033	3.5605	3.57423	3.24876	3.41528	3.57777	3.42293	3.23445	3.16634	3.35145	3.42781
658	ENSMUSG00000005836	Gata6	protein_coding	GATA binding protein 6	0.244277	2.07974	1.46821	0.170494	0.301082	-5.67569	No	Null	1.97714	2.22337	2.00316	1.89097	2.05625	1.86394	1.86369	1.71988	2.44209	2.35095	2.53258	2.07563	2.08242	2.07529
659	ENSMUSG00000005846	Rsl1d1	protein_coding	Ribosomal L1 domain containing 1	0.302918	5.6305	3.08168	0.0106243	0.0501381	-3.08078	No	Null	5.5318	5.76869	5.44671	5.44405	5.68547	5.48844	5.4254	5.56119	5.67132	5.73505	5.95119	5.60047	5.81693	5.73981
660	ENSMUSG00000005871	Apc	protein_coding	Adenomatosis polyposis coli	0.235662	5.82222	1.81705	0.0969656	0.205812	-5.18412	No	Null	5.74249	5.93383	5.63433	5.81753	5.81972	5.59179	5.61442	5.75131	5.96836	6.06195	6.18772	5.8177	5.80314	5.79867
661	ENSMUSG00000005873	Reep5	protein_coding	Receptor accessory protein 5	-0.154502	3.00993	-1.55454	0.148784	0.27438	-5.55997	No	Null	3.07527	2.91846	3.05856	3.21353	3.06584	2.94101	2.96998	3.21475	3.06321	2.89383	2.8048	2.89198	3.12667	2.87501
662	ENSMUSG00000005881	Ergic3	protein_coding	ERGIC and golgi 3	-0.49593	4.73593	-4.12804	0.00173471	0.0170222	-1.27043	No	Null	4.86067	4.56129	5.12699	4.74179	4.83214	4.89195	4.80949	4.67444	4.94791	4.70314	4.25965	4.42721	4.72705	4.6894
663	ENSMUSG00000005882	Uqcc1	protein_coding	Ubiquinol-cytochrome c reductase complex assembly factor 1	0.218738	4.95682	1.869	0.0888963	0.194341	-5.10596	No	Null	4.88553	5.05664	4.77555	4.72342	5.05181	4.97482	4.93069	4.76836	4.97407	4.97327	5.04121	4.90433	5.08146	5.28291
664	ENSMUSG00000005886	Ncoa2	protein_coding	Nuclear receptor coactivator 2	-0.135107	5.23659	-0.870677	0.402825	0.540706	-6.33861	No	Null	5.26746	5.19338	5.36089	5.50575	5.25898	5.01625	5.15919	5.16394	5.40722	5.35813	5.41398	5.23703	4.95298	5.00479
665	ENSMUSG00000005893	Nr2c2	protein_coding	Nuclear receptor subfamily 2, group C, member 2	0.145721	3.89874	0.928704	0.373286	0.514104	-6.28634	No	Null	3.86789	3.94193	3.53129	4.01739	3.79093	3.85194	3.8385	3.8493	4.19587	4.14024	3.86591	3.74918	3.87482	4.07952
666	ENSMUSG00000005897	Nr2c1	protein_coding	Nuclear receptor subfamily 2, group C, member 1	-0.00351225	3.34161	-0.0387068	0.969829	0.980438	-6.73225	No	Null	3.31758	3.37525	3.35353	3.27031	3.43072	3.18573	3.28186	3.31236	3.38851	3.48058	3.45045	3.32664	3.18604	3.43254
667	ENSMUSG00000005899	Smpd4	protein_coding	Sphingomyelin phosphodiesterase 4	-0.0913803	3.54151	-0.638703	0.536295	0.660681	-6.51744	No	Null	3.54825	3.53208	3.60608	3.60148	3.75358	3.31809	3.31248	3.44306	3.80297	3.66577	3.61888	3.57103	3.36766	3.43705
668	ENSMUSG00000005907	Pex1	protein_coding	Peroxisomal biogenesis factor 1	0.0948029	5.05885	0.805109	0.438082	0.572707	-6.39413	No	Null	5.03082	5.09809	4.93685	5.14223	5.08652	4.94981	4.88338	4.93228	5.28466	5.12175	5.21644	5.07403	4.97539	5.10285
669	ENSMUSG00000005936	Kctd20	protein_coding	Potassium channel tetramerisation domain containing 20	0.0699233	5.14773	0.700762	0.498237	0.627382	-6.47447	No	Null	5.13681	5.16301	4.99219	5.22963	5.13044	5.05796	5.22965	5.09598	5.22184	5.14055	5.15051	5.15721	5.0456	5.3212
670	ENSMUSG00000005949	Ctns	protein_coding	Cystinosis, nephropathic	-0.0736313	3.15249	-0.75587	0.465856	0.597532	-6.43329	No	Null	3.18613	3.1054	3.12451	3.35091	3.21501	3.16726	3.08155	3.03563	3.32807	3.16062	3.08743	3.06628	3.10977	3.10287
671	ENSMUSG00000005951	Shpk	protein_coding	Sedoheptulokinase	-0.19355	4.97799	-1.53835	0.152662	0.279347	-5.58199	No	Null	5.01509	4.92605	5.03158	4.97026	5.12555	5.00848	4.91264	4.89658	5.16054	5.18986	4.76414	4.68284	4.96624	5.02717
672	ENSMUSG00000005968	Tuft1	protein_coding	Tuftelin 1	0.319154	2.95228	1.2627	0.233218	0.373978	-5.93276	No	Null	2.88092	3.0522	2.83917	2.84075	2.96457	2.26969	3.0144	3.22624	3.01157	2.65532	3.22723	2.74862	3.57592	3.05393
673	ENSMUSG00000005973	Rcn1	protein_coding	Reticulocalbin 1	0.166593	3.00743	1.11968	0.287075	0.430688	-6.09465	No	Null	2.95876	3.07557	2.80358	2.97593	2.9421	2.98332	2.81035	3.28969	2.90634	2.88026	3.11278	3.12922	2.90194	3.35363
674	ENSMUSG00000005981	Trap1	protein_coding	TNF receptor-associated protein 1	-0.0860832	6.81617	-0.776324	0.454185	0.587726	-6.41729	No	Null	6.81707	6.81492	6.89977	6.62991	6.89155	6.84961	6.76662	6.68729	6.9947	6.92499	6.70726	6.64321	6.89293	6.90622
675	ENSMUSG00000005982	Naa60	protein_coding	N(alpha)-acetyltransferase 60, NatF catalytic subunit	-0.110919	5.56229	-1.16309	0.269788	0.412411	-6.04709	No	Null	5.59947	5.51023	5.61974	5.74778	5.60129	5.5568	5.43944	5.53803	5.69319	5.58368	5.54496	5.48765	5.51925	5.41562
676	ENSMUSG00000006005	Tpr	protein_coding	Translocated promoter region, nuclear basket protein	0.345995	7.05016	2.81256	0.0171296	0.0667509	-3.5494	No	Null	6.93854	7.20644	6.83942	6.9368	6.9951	6.89237	6.85992	6.82293	7.22326	7.17965	7.50741	7.1934	7.01831	7.13341
677	ENSMUSG00000006010	BC003331	protein_coding	Odr4 GPCR localization factor homolog	0.387971	5.54895	4.52976	0.000893377	0.0114918	-0.600767	No	Null	5.44181	5.69895	5.18643	5.39503	5.51983	5.54976	5.4552	5.44171	5.54471	5.63783	5.7825	5.6743	5.63042	5.76971
678	ENSMUSG00000006014	Prg4	protein_coding	Proteoglycan 4 (megakaryocyte stimulating factor, articular superficial zone protein)	0.33529	2.91237	1.42953	0.181069	0.313577	-5.72611	No	Null	2.81974	3.04205	2.70914	3.04567	2.46071	2.57257	2.66513	3.20253	3.08242	3.14791	3.49086	2.99069	2.99732	2.58348
679	ENSMUSG00000006019	Dhx34	protein_coding	DEAH (Asp-Glu-Ala-His) box polypeptide 34	-0.933552	1.90801	-7.20349	1.90281e-05	0.00128053	3.27268	No	Null	2.15691	1.55956	2.74924	2.22915	2.05347	1.82826	2.01636	2.16564	2.05625	1.7655	1.3281	1.52019	1.76505	1.41895
680	ENSMUSG00000006021	Kptn	protein_coding	Kaptin	-0.199534	2.63397	-1.13472	0.280993	0.424298	-6.07834	No	Null	2.68014	2.56935	2.59383	2.76725	2.86919	2.55109	2.60729	2.51718	2.85512	2.79798	2.40397	2.18743	2.54391	2.91345
681	ENSMUSG00000006024	Napa	protein_coding	N-ethylmaleimide sensitive fusion protein attachment protein alpha	-0.57689	5.12316	-5.77541	0.000131581	0.00368427	1.3347	No	Null	5.28263	4.89989	5.53969	5.37216	5.2322	5.19625	5.20034	5.17004	5.26775	5.07377	4.67236	4.7045	5.04808	5.00074
682	ENSMUSG00000006050	Sra1	protein_coding	Steroid receptor RNA activator 1	-0.0342155	5.37182	-0.402775	0.694953	0.790066	-6.64634	No	Null	5.41859	5.30634	5.26458	5.60171	5.43184	5.37157	5.54886	5.30727	5.40429	5.22481	5.16707	5.40854	5.37051	5.36076
683	ENSMUSG00000006057	Atp5g1	protein_coding	ATP synthase, H+ transporting, mitochondrial F0 complex, subunit C1 (subunit 9)	-0.453277	6.35103	-2.3524	0.0386691	0.11356	-4.3336	No	Null	6.4577	6.20169	6.76618	6.17405	6.43918	6.47107	6.62911	6.30438	6.41991	6.38009	5.84252	5.84572	6.59099	6.34915
684	ENSMUSG00000006058	Snf8	protein_coding	SNF8, ESCRT-II complex subunit, homolog (S. cerevisiae)	-0.304794	3.94238	-2.77596	0.0182805	0.0699382	-3.61277	No	Null	4.04391	3.80025	4.00276	4.23938	4.0811	4.04983	4.00359	3.98055	3.95014	3.89261	3.58908	3.66985	3.80788	4.04181
685	ENSMUSG00000006095	Tbcb	protein_coding	Tubulin folding cofactor B	-0.302413	3.77033	-2.01656	0.0692336	0.164505	-4.87814	No	Null	3.88865	3.60468	3.8185	3.92428	3.89721	3.98737	3.82505	3.9205	3.84765	3.65546	3.14421	3.5356	4.02343	3.66471
686	ENSMUSG00000006127	Inpp5k	protein_coding	Inositol polyphosphate 5-phosphatase K	-0.154571	3.02845	-1.08688	0.300698	0.445363	-6.12964	No	Null	3.06682	2.97473	2.95831	3.19445	3.13519	2.95204	3.11758	2.91987	3.19032	3.23768	2.85571	2.78271	2.81217	3.1854
687	ENSMUSG00000006134	Crkl	protein_coding	V-crk avian sarcoma virus CT10 oncogene homolog-like	0.170013	4.1379	1.0265	0.327044	0.470746	-6.19184	No	Null	4.14488	4.12811	4.01834	4.54944	4.34231	3.89622	4.02026	3.94324	4.2444	3.86061	4.38096	4.14222	4.38175	3.87502
688	ENSMUSG00000006154	Eps8l1	protein_coding	EPS8-like 1	-0.685061	-0.456482	-2.92744	0.0139677	0.0593227	-3.34984	No	Null	-0.304245	-0.669614	0.0771592	-0.348021	-0.373046	-0.568474	-0.411933	-0.199848	-0.305555	-0.303794	-0.880039	-0.0172758	-1.22193	-0.925034
689	ENSMUSG00000006169	Clint1	protein_coding	Clathrin interactor 1	-0.107014	5.98876	-0.70515	0.495609	0.624842	-6.4713	No	Null	5.99592	5.97873	6.12027	6.11462	6.17989	5.79592	5.83192	5.75856	6.17023	6.07022	6.19601	5.93431	5.69856	5.99455
690	ENSMUSG00000006191	Cdkal1	protein_coding	CDK5 regulatory subunit associated protein 1-like 1	0.320469	4.05753	2.73729	0.01958	0.0728057	-3.67958	No	Null	3.95731	4.19783	3.89604	3.92105	4.11038	3.86609	3.87174	3.88992	4.14596	4.20954	4.46107	4.10577	4.22712	3.98563
691	ENSMUSG00000006205	Htra1	protein_coding	HtrA serine peptidase 1	0.344782	-0.231796	1.53658	0.153091	0.279742	-5.58439	No	Null	-0.300459	-0.135667	-0.854027	-0.385858	-0.37829	-0.0506662	-0.284022	-0.338311	0.187962	-0.186096	-0.527445	-0.123547	-0.042248	0.201003
692	ENSMUSG00000006215	Zbtb17	protein_coding	Zinc finger and BTB domain containing 17	-0.824573	2.05651	-6.48715	4.85478e-05	0.00210244	2.33744	No	Null	2.25299	1.78145	2.80105	2.21836	2.32762	2.14938	1.87679	2.0816	2.31612	1.99108	1.58757	1.57963	1.90194	1.84703
693	ENSMUSG00000006218	Fam131c	protein_coding	Family with sequence similarity 131, member C	-1.49999	-0.00637589	-12.4879	9.08291e-08	0.000211344	8.35778	Yes	Down	0.384458	-0.553544	1.10372	0.494271	0.251962	0.139225	0.015516	0.309409	0.377101	-0.38122	-1.13147	-0.46868	-0.72409	-0.0622598
694	ENSMUSG00000006219	Fblim1	protein_coding	Filamin binding LIM protein 1	-0.0915545	-0.4546	-0.606489	0.556694	0.677905	-6.53828	No	Null	-0.401354	-0.529145	-0.330953	-0.103259	-0.458443	-0.414638	-0.684079	-0.34614	-0.471968	-0.827299	-0.352334	-0.668846	-0.360156	-0.437089
695	ENSMUSG00000006241	Ccdc159	protein_coding	Coiled-coil domain containing 159	0.0674185	1.60155	0.278522	0.78586	0.857614	-6.69143	No	Null	1.61787	1.57869	1.08118	2.16288	1.62981	1.46493	1.39877	1.73289	1.85464	1.83327	1.52824	1.23389	1.43571	1.86234
696	ENSMUSG00000006262	Mob1b	protein_coding	MOB kinase activator 1B	0.38061	5.33343	2.32461	0.0406001	0.117269	-4.37978	No	Null	5.24385	5.45883	4.88785	5.51168	5.37063	5.05429	5.0956	5.25756	5.52937	5.54437	5.69311	5.47022	5.31842	5.26804
697	ENSMUSG00000006273	Atp6v1b2	protein_coding	ATPase, H+ transporting, lysosomal V1 subunit B2	0.11509	4.76551	0.856754	0.410145	0.547872	-6.35072	No	Null	4.79331	4.7266	4.5644	4.9362	4.71952	4.7974	4.9829	4.7618	4.79095	4.56509	4.5405	4.59568	5.26152	4.6702
698	ENSMUSG00000006276	Eps15l1	protein_coding	Epidermal growth factor receptor pathway substrate 15-like 1	0.0473055	3.68755	0.338438	0.741506	0.824234	-6.67169	No	Null	3.66621	3.71744	3.75146	3.75075	3.61205	3.43959	3.74039	3.46113	3.90808	3.71056	3.96408	3.62876	3.62196	3.66183
699	ENSMUSG00000006281	Tep1	protein_coding	Telomerase associated protein 1	-0.0887591	3.66895	-0.678573	0.511653	0.638867	-6.49025	No	Null	3.73332	3.57884	3.48233	4.02969	3.85582	3.49904	3.74283	3.60519	3.91836	3.66089	3.39248	3.63148	3.62859	3.58075
700	ENSMUSG00000006288	Ttc5	protein_coding	Tetratricopeptide repeat domain 5	-0.138344	2.4196	-0.952523	0.361615	0.503116	-6.26406	No	Null	2.46725	2.35289	2.37164	2.40822	2.61618	2.48216	2.55227	2.38814	2.45216	2.5302	2.0267	2.16115	2.59544	2.45096
701	ENSMUSG00000006289	Osgep	protein_coding	O-sialoglycoprotein endopeptidase	-0.0377967	3.19798	-0.275039	0.788465	0.859308	-6.69246	No	Null	3.18637	3.21424	3.10602	3.11218	3.28389	3.27017	3.10391	3.12637	3.30202	3.32486	3.10151	3.01282	3.05571	3.57631
702	ENSMUSG00000006299	Aamp	protein_coding	Angio-associated migratory protein	-0.771626	5.89144	-6.30665	6.21123e-05	0.00236646	2.09022	No	Null	6.10579	5.59135	6.41834	6.09358	6.0493	6.09215	6.07516	5.88713	6.12486	5.79006	5.12003	5.51965	5.76476	5.76224
703	ENSMUSG00000006301	Tmbim1	protein_coding	Transmembrane BAX inhibitor motif containing 1	-0.26779	5.37571	-2.96839	0.0129882	0.0568523	-3.2785	No	Null	5.43004	5.29966	5.60555	5.36988	5.48312	5.30366	5.36842	5.37815	5.50147	5.31674	5.21946	5.23735	5.22314	5.50163
704	ENSMUSG00000006304	Arpc2	protein_coding	Actin related protein 2/3 complex, subunit 2	0.0841521	6.22927	0.892556	0.391503	0.530497	-6.31924	No	Null	6.17271	6.30845	6.28271	5.96752	6.22789	6.16534	6.15951	6.23043	6.17559	6.27817	6.41685	6.09154	6.29561	6.46007
705	ENSMUSG00000006307	Kmt2b	protein_coding	Lysine (K)-specific methyltransferase 2B	-0.520468	3.07291	-1.87075	0.0886361	0.193996	-5.10331	No	Null	3.22576	2.85891	3.43239	3.80021	3.38426	2.55628	2.92947	3.04152	3.4362	3.0851	3.08972	3.07247	2.48986	2.55741
706	ENSMUSG00000006310	Zbtb32	protein_coding	Zinc finger and BTB domain containing 32	-0.145499	0.534867	-0.928471	0.373402	0.514174	-6.28656	No	Null	0.574962	0.478734	0.753127	0.403319	0.534139	0.313407	0.8153	0.399893	0.805548	0.376006	0.340914	0.533841	0.683551	0.459357
707	ENSMUSG00000006315	Tmem147	protein_coding	Transmembrane protein 147	-0.0928239	5.04067	-0.606827	0.556478	0.677832	-6.53807	No	Null	5.10402	4.95198	5.04512	5.08913	5.15241	5.15347	5.36237	4.93881	4.98686	4.85715	4.65011	4.8473	5.37978	5.02554
708	ENSMUSG00000006333	Rps9	protein_coding	Ribosomal protein S9	-0.70824	6.41895	-4.7757	0.00060153	0.00897254	-0.200971	No	Null	6.64372	6.10426	6.81332	6.78434	6.55718	6.64478	6.6412	6.45329	6.61194	6.13328	5.60528	5.92422	6.40106	6.45746
709	ENSMUSG00000006335	Tfpt	protein_coding	TCF3 (E2A) fusion partner	-0.338069	1.69099	-3.29147	0.00733411	0.0401537	-2.71405	No	Null	1.82048	1.50971	1.865	2.1223	1.63566	1.8873	1.65515	1.81986	1.75806	1.55366	1.38991	1.64215	1.61013	1.35267
710	ENSMUSG00000006342	Susd2	protein_coding	Sushi domain containing 2	-0.775727	0.105722	-4.46162	0.000998312	0.0123173	-0.712957	No	Null	0.264596	-0.116701	0.799518	0.384409	0.135919	0.195005	0.00455024	-0.0571379	0.389908	0.31174	-0.0339098	-0.150355	-0.657986	-0.0529921
711	ENSMUSG00000006344	Ggt5	protein_coding	Gamma-glutamyltransferase 5	-0.121002	0.272711	-0.542123	0.598715	0.712122	-6.5769	No	Null	0.299666	0.234973	0.679559	0.0899934	0.10978	0.367256	0.398849	-0.148308	0.600535	-0.0494886	0.308152	0.0494781	0.598774	0.267948
712	ENSMUSG00000006356	Crip2	protein_coding	Cysteine rich protein 2	-1.16773	3.74883	-5.91576	0.000107505	0.00332547	1.53839	Yes	Down	4.05535	3.3197	4.92018	3.93624	3.84842	3.91937	4.13146	3.64878	3.98304	3.43363	2.96193	3.1339	3.69948	3.36956
713	ENSMUSG00000006360	Crip1	protein_coding	Cysteine-rich protein 1 (intestinal)	-0.126994	0.208984	-0.585434	0.570258	0.688486	-6.55136	No	Null	0.268875	0.125136	0.122168	0.46834	-0.0801507	0.109057	0.458667	0.394594	0.40945	0.056149	-0.0377144	-0.306387	0.290996	0.622638
714	ENSMUSG00000006362	Cbfa2t3	protein_coding	Core-binding factor, runt domain, alpha subunit 2, translocated to, 3 (human)	-0.347028	0.0720132	-1.02285	0.328693	0.472384	-6.19552	No	Null	0.246319	-0.172015	-0.158513	1.32867	0.201364	-0.339004	0.295263	0.00626682	0.390184	0.215846	-0.121995	0.139495	-0.729686	-0.363734
715	ENSMUSG00000006369	Fbln1	protein_coding	Fibulin 1	-0.332208	-1.03818	-1.44551	0.176635	0.308322	-5.70539	No	Null	-0.896498	-1.23653	-0.481174	-0.605814	-0.988656	-1.04674	-0.796383	-1.43628	-0.920437	-1.7326	-1.04057	-1.20467	-0.852377	-1.35244
716	ENSMUSG00000006373	Pgrmc1	protein_coding	Progesterone receptor membrane component 1	0.0860992	9.60947	0.59357	0.564995	0.68423	-6.54636	No	Null	9.6223	9.5915	9.20815	9.87658	9.69649	9.68103	9.4649	9.65853	9.77039	9.63717	9.38545	9.5334	9.62863	9.77286
717	ENSMUSG00000006378	Gcat	protein_coding	Glycine C-acetyltransferase (2-amino-3-ketobutyrate-coenzyme A ligase)	-0.729511	4.41989	-4.08443	0.0018666	0.0178184	-1.34424	No	Null	4.6176	4.14311	4.78531	4.63064	4.59388	4.69249	4.5914	4.50497	4.52448	4.44527	3.61213	3.81246	4.27266	4.57302
718	ENSMUSG00000006386	Tek	protein_coding	TEK receptor tyrosine kinase	0.203574	4.43201	2.27414	0.0443483	0.123748	-4.46319	No	Null	4.36157	4.53061	4.24117	4.1991	4.49296	4.35469	4.39988	4.38393	4.45927	4.59141	4.50131	4.44346	4.54769	4.56921
719	ENSMUSG00000006390	Elovl1	protein_coding	Elongation of very long chain fatty acids (FEN1/Elo2, SUR4/Elo3, yeast)-like 1	-0.0857646	4.57689	-0.735067	0.47792	0.608635	-6.44917	No	Null	4.5951	4.55139	4.71854	4.55739	4.63743	4.38736	4.56511	4.78269	4.51718	4.46815	4.57154	4.42054	4.70861	4.58808
720	ENSMUSG00000006392	Med8	protein_coding	Mediator complex subunit 8	0.00736297	5.1448	0.0784249	0.938921	0.960688	-6.72974	No	Null	5.12809	5.16819	5.13338	5.00158	5.2931	5.05563	5.11752	5.11741	5.17802	5.17312	5.10712	5.08001	5.18239	5.29831
721	ENSMUSG00000006395	Hyi	polymorphic_pseudogene	Hydroxypyruvate isomerase (putative)	-0.564723	3.70911	-2.46437	0.0317522	0.0998365	-4.14586	No	Null	3.8284	3.54211	3.91622	3.91003	3.97623	3.97278	3.48751	3.41404	4.12199	3.99715	3.28212	3.33846	3.12871	3.9641
722	ENSMUSG00000006412	Pfdn2	protein_coding	Prefoldin 2	-0.0501236	3.94672	-0.5817	0.572682	0.690193	-6.55364	No	Null	3.98371	3.89493	3.99132	4.08596	3.90658	4.03577	4.08735	3.81603	3.96293	3.81038	3.87164	3.9251	3.9974	3.87015
723	ENSMUSG00000006418	Rnf114	protein_coding	Ring finger protein 114	-0.11272	5.50274	-1.15886	0.271437	0.414329	-6.05179	No	Null	5.5322	5.46149	5.58236	5.55529	5.59533	5.44821	5.50988	5.47888	5.55546	5.48765	5.42868	5.25801	5.56663	5.56651
724	ENSMUSG00000006423	C330007P06Rik	protein_coding	RIKEN cDNA C330007P06 gene	0.263511	5.48985	2.33253	0.0400402	0.11622	-4.36663	No	Null	5.394	5.62405	5.21503	5.17605	5.51383	5.50867	5.3149	5.40439	5.62511	5.67955	5.57222	5.56563	5.54629	5.75657
725	ENSMUSG00000006442	Srm	protein_coding	Spermidine synthase	-0.532643	3.9199	-3.4105	0.00595039	0.0351935	-2.50616	No	Null	4.08988	3.68192	4.38712	4.32635	4.08976	3.94509	3.71562	4.16084	4.00438	3.61701	3.60369	3.54709	4.06473	3.57707
726	ENSMUSG00000006445	Epha2	protein_coding	Eph receptor A2	-0.942684	4.39371	-4.38489	0.00113213	0.0132272	-0.839986	No	Null	4.6104	4.09034	5.15596	4.83835	4.67986	3.90655	4.16473	4.75146	4.77587	4.28481	4.08377	4.1098	3.68365	4.28967
727	ENSMUSG00000006456	Rbm14	protein_coding	RNA binding motif protein 14	-0.0793657	2.58647	-0.323043	0.752816	0.832816	-6.67712	No	Null	2.60398	2.56194	2.88325	2.76153	2.87715	2.24167	2.3918	2.3499	2.72256	2.49345	2.93571	2.89635	2.42459	2.05962
728	ENSMUSG00000006463	Zdhhc24	protein_coding	Zinc finger, DHHC domain containing 24	0.289376	0.988176	1.85919	0.0903713	0.196142	-5.1208	No	Null	0.916026	1.08919	0.600602	0.844074	0.943214	0.74201	0.838365	1.19134	1.25257	1.13084	0.961553	1.12175	1.23683	0.994959
729	ENSMUSG00000006464	Bbs1	protein_coding	Bardet-Biedl syndrome 1 (human)	-0.305074	0.432106	-1.62445	0.133011	0.253973	-5.46325	No	Null	0.552767	0.26318	0.611513	0.884717	0.458743	0.47104	0.639353	0.103402	0.700604	0.533618	0.219495	0.0498184	0.546923	-0.0339522
730	ENSMUSG00000006471	Ndor1	protein_coding	NADPH dependent diflavin oxidoreductase 1	-0.379468	3.05327	-4.01767	0.00208916	0.0191009	-1.45765	No	Null	3.17653	2.88071	3.25607	3.30673	3.187	3.03277	3.14728	3.13007	3.17581	2.97823	2.64672	3.07203	2.91663	2.78995
731	ENSMUSG00000006476	Nsmf	protein_coding	NMDA receptor synaptonuclear signaling and neuronal migration factor	-0.703099	5.9117	-5.41327	0.000224486	0.0050181	0.795495	No	Null	6.06616	5.69545	6.57754	5.95452	6.16457	5.91614	5.83441	5.73058	6.28538	5.84147	5.53911	5.66147	5.60387	5.83131
732	ENSMUSG00000006494	Pdk1	protein_coding	Pyruvate dehydrogenase kinase, isoenzyme 1	-0.0604142	5.66994	-0.296362	0.772562	0.84816	-6.68594	No	Null	5.69515	5.63465	5.37127	5.97534	5.74804	5.71162	5.37739	5.66034	6.02203	5.79413	5.50023	5.57351	5.34185	5.96354
733	ENSMUSG00000006498	Ptbp1	protein_coding	Polypyrimidine tract binding protein 1	-0.637377	5.11827	-4.43533	0.00104218	0.0126668	-0.756391	No	Null	5.28368	4.8867	5.71018	5.45227	5.35744	5.02635	5.03318	5.17952	5.22682	4.94069	4.88632	5.15539	4.66764	4.78345
734	ENSMUSG00000006517	Mvd	protein_coding	Mevalonate (diphospho) decarboxylase	-1.0805	4.09014	-2.82294	0.0168166	0.0660262	-3.53141	No	Null	4.29485	3.80355	4.89441	4.70699	4.6326	3.54297	3.3163	4.28742	4.6833	4.34065	4.07827	3.62448	2.84205	4.13228
735	ENSMUSG00000006519	Cyba	protein_coding	Cytochrome b-245, alpha polypeptide	-0.593382	1.06907	-2.34707	0.0390323	0.114265	-4.34247	No	Null	1.22274	0.853925	1.4934	1.12251	0.722363	1.2031	1.27635	1.59554	1.14589	1.14814	0.471141	0.335501	1.30296	1.01188
736	ENSMUSG00000006522	Itih3	protein_coding	Inter-alpha trypsin inhibitor, heavy chain 3	0.0669235	10.0748	0.302949	0.767671	0.84436	-6.68384	No	Null	10.0351	10.1304	10.1614	9.68063	10.0634	9.8447	10.7052	10.0147	9.77557	10.2134	10.0453	9.91587	10.3025	10.1751
737	ENSMUSG00000006526	Tmem110	protein_coding	Transmembrane protein 110	-0.554334	2.38007	-5.14708	0.000336406	0.00633419	0.386669	No	Null	2.58402	2.09455	2.5824	3.04232	2.61494	2.46927	2.44098	2.34962	2.5886	2.16844	1.81703	2.03673	2.25273	2.19783
738	ENSMUSG00000006527	Sfmbt1	protein_coding	Scm-like with four mbt domains 1	0.291686	4.75111	2.40123	0.0354891	0.107652	-4.25204	No	Null	4.68169	4.8483	4.53816	4.86574	4.6919	4.62221	4.64935	4.55417	4.85031	4.78835	5.13874	4.86442	4.74348	4.70651
739	ENSMUSG00000006529	Itih1	protein_coding	Inter-alpha trypsin inhibitor, heavy chain 1	-0.206518	9.38882	-1.43777	0.17877	0.311129	-5.71544	No	Null	9.41566	9.35126	9.7661	9.10815	9.40156	9.2963	9.66631	9.29221	9.37899	9.38026	9.29759	9.21168	9.51108	9.35568
740	ENSMUSG00000006538	Ihh	protein_coding	Indian hedgehog	-1.02172	-0.120008	-3.31578	0.0070269	0.0391986	-2.67156	Yes	Down	0.0975685	-0.424615	0.82966	0.24618	0.237937	-0.319725	-0.322603	-0.513031	0.524561	0.204173	-0.327187	-0.180413	-1.01391	-0.805735
741	ENSMUSG00000006567	Atp7b	protein_coding	ATPase, Cu++ transporting, beta polypeptide	-0.224365	4.95154	-1.65768	0.126044	0.245291	-5.41637	No	Null	5.01306	4.86542	5.11634	5.16108	5.14557	4.80863	4.92208	4.74711	5.19059	5.03111	4.89526	4.87028	4.81147	4.71895
742	ENSMUSG00000006575	Rundc3a	protein_coding	RUN domain containing 3A	-0.460418	1.63479	-2.35741	0.0383302	0.113025	-4.32525	No	Null	1.82981	1.36176	1.81281	2.04921	1.53734	1.66502	2.37704	1.6726	1.69464	1.33694	0.86208	1.31567	1.80127	1.49283
743	ENSMUSG00000006585	Cdt1	protein_coding	Chromatin licensing and DNA replication factor 1	-0.220105	-0.333798	-0.612112	0.553102	0.67522	-6.53472	No	Null	-0.229457	-0.479876	-0.0336646	0.411517	-0.133311	-1.01975	-0.686225	0.0604387	-0.205204	-0.62736	-0.0187367	-0.1313	-0.399106	-1.22288
744	ENSMUSG00000006589	Aprt	protein_coding	Adenine phosphoribosyl transferase	-0.582421	3.61453	-3.83079	0.0028715	0.0228175	-1.7774	No	Null	3.76568	3.40291	4.13141	3.74061	3.78532	3.62961	3.86254	3.86018	3.35011	3.48055	3.19942	3.18644	3.55076	3.5974
745	ENSMUSG00000006599	Gtf2h1	protein_coding	General transcription factor II H, polypeptide 1	0.294878	5.04693	2.59448	0.0252262	0.0858765	-3.92489	No	Null	4.93818	5.19917	4.85871	4.74198	5.13363	4.96975	4.71219	5.03768	5.1133	5.07893	5.31501	5.19063	5.10485	5.30645
746	ENSMUSG00000006611	Hfe	protein_coding	Hemochromatosis	0.0610491	5.27228	0.282093	0.783192	0.855517	-6.69036	No	Null	5.25129	5.30166	5.02514	5.21305	5.53049	4.96893	5.37789	5.23329	5.41027	5.56441	5.1128	4.78369	5.543	5.50439
747	ENSMUSG00000006638	Abhd1	protein_coding	Abhydrolase domain containing 1	-0.66118	0.544453	-2.20995	0.0495986	0.132726	-4.56838	No	Null	0.724138	0.292896	1.1567	0.905176	0.954661	0.210679	0.410327	0.460301	0.971119	0.452897	0.259633	-0.435211	0.89493	0.292229
748	ENSMUSG00000006641	Slc5a6	protein_coding	Solute carrier family 5 (sodium-dependent vitamin transporter), member 6	-0.1351	2.23627	-0.737063	0.476755	0.607552	-6.44766	No	Null	2.28238	2.17172	2.29829	2.33352	1.93601	2.52736	2.05333	2.1442	2.68392	2.03401	2.07279	2.11437	2.23058	2.40685
749	ENSMUSG00000006673	Qrich1	protein_coding	Glutamine-rich 1	-0.0631134	5.75638	-0.682907	0.509016	0.636613	-6.48721	No	Null	5.74265	5.77561	5.86825	5.64349	5.83628	5.69033	5.5808	5.70507	5.87434	5.93334	5.85149	5.68696	5.69309	5.71317
750	ENSMUSG00000006676	Usp19	protein_coding	Ubiquitin specific peptidase 19	-0.460081	4.97294	-3.81383	0.0029562	0.0232488	-1.80658	No	Null	5.11305	4.77679	5.21841	5.31031	5.16794	5.00712	4.81294	4.95918	5.31542	4.88369	4.57502	4.85864	4.80368	4.76289
751	ENSMUSG00000006678	Pola1	protein_coding	Polymerase (DNA directed), alpha 1	0.607802	2.53142	5.01053	0.000415602	0.00713518	0.17291	No	Null	2.37057	2.75662	2.018	2.32075	2.2856	2.61993	2.31335	2.33358	2.70279	2.61656	2.93329	2.779	2.73319	2.72105
752	ENSMUSG00000006699	Cdc42	protein_coding	Cell division cycle 42	0.204232	7.17023	2.10895	0.0590794	0.148081	-4.73159	No	Null	7.10492	7.26165	6.97835	6.9985	7.21491	7.1221	7.11247	7.08519	7.22295	7.26152	7.26373	7.09027	7.31384	7.37887
753	ENSMUSG00000006705	Pknox1	protein_coding	Pbx/knotted 1 homeobox	-0.0874988	4.20023	-0.847799	0.414901	0.552351	-6.35842	No	Null	4.21962	4.1731	4.32168	4.18358	4.28328	4.08046	4.11712	4.23722	4.31397	4.08985	4.16935	4.04959	4.32067	4.23603
754	ENSMUSG00000006711	D130043K22Rik	protein_coding	RIKEN cDNA D130043K22 gene	0.381493	1.14543	1.20876	0.252496	0.395422	-5.99556	No	Null	1.04696	1.2833	0.66186	0.866609	1.26774	0.993567	0.855432	1.04461	1.63889	1.3049	1.07237	0.56033	1.97357	1.50533
755	ENSMUSG00000006715	Gmnn	protein_coding	Geminin	0.233966	1.20874	0.989218	0.344151	0.486318	-6.2288	No	Null	1.16875	1.26474	0.939608	1.00382	1.48492	1.30243	1.27869	0.973749	1.19802	0.863764	1.01466	1.01208	1.6456	1.78759
756	ENSMUSG00000006717	Acot13	protein_coding	Acyl-CoA thioesterase 13	0.257421	4.61945	1.72619	0.112699	0.227996	-5.31799	No	Null	4.55723	4.70656	4.2652	4.54882	4.38712	4.75955	4.56484	4.59697	4.77808	4.77936	4.63014	4.42284	4.85255	4.84793
757	ENSMUSG00000006728	Cdk4	protein_coding	Cyclin-dependent kinase 4	-0.119956	5.5398	-1.01942	0.330246	0.473206	-6.19895	No	Null	5.61119	5.43985	5.47464	5.82411	5.65231	5.55456	5.74852	5.4745	5.5497	5.34999	5.2592	5.30403	5.59998	5.68605
758	ENSMUSG00000006731	B4galnt1	protein_coding	Beta-1,4-N-acetyl-galactosaminyl transferase 1	-0.693318	5.1908	-5.1848	0.000317467	0.00611949	0.445249	No	Null	5.35202	4.96508	5.90461	5.26454	5.29296	5.05704	5.40571	5.21691	5.3224	5.24002	4.84976	4.86422	5.0497	4.82171
759	ENSMUSG00000006732	Mettl1	protein_coding	Methyltransferase like 1	0.0980613	3.14901	0.8727	0.401769	0.539624	-6.33684	No	Null	3.1878	3.0947	2.91153	3.48397	3.24469	3.14923	3.278	3.08584	3.16134	3.02534	2.97495	3.00735	3.53946	2.9264
760	ENSMUSG00000006736	Tspan31	protein_coding	Tetraspanin 31	-0.118713	8.09391	-0.923493	0.375875	0.516649	-6.29116	No	Null	8.12372	8.05219	8.2658	8.02967	8.08305	8.02691	8.46911	7.95771	8.03378	8.019	7.99292	8.08828	8.03602	8.12471
761	ENSMUSG00000006740	Kif5b	protein_coding	Kinesin family member 5B	0.249184	6.50443	2.04369	0.0660941	0.159402	-4.83541	No	Null	6.41686	6.62705	6.40087	6.3733	6.55382	6.38635	6.2881	6.34063	6.57492	6.61023	6.88279	6.75824	6.42627	6.45769
762	ENSMUSG00000006763	Saal1	protein_coding	Serum amyloid A-like 1	0.132075	2.12935	0.907704	0.383795	0.523988	-6.30559	No	Null	2.0994	2.17128	1.84435	2.29701	2.29165	2.12812	1.98862	2.05086	2.0952	2.21669	2.22167	1.98192	2.00615	2.43
763	ENSMUSG00000006777	Krt23	protein_coding	Keratin 23	0.0857498	-0.329344	0.185598	0.856192	0.908053	-6.71453	No	Null	-0.239351	-0.455335	-0.613046	0.00546954	-1.05401	0.615716	0.0786409	-0.691918	-0.0163063	-1.19651	-0.908184	-0.995472	0.399301	0.424192
764	ENSMUSG00000006782	Cnp	protein_coding	2',3'-cyclic nucleotide 3' phosphodiesterase	-0.447417	2.33739	-3.67423	0.00375946	0.0268073	-2.04757	No	Null	2.49094	2.12242	2.62131	2.57014	2.47444	2.35188	2.58709	2.4482	2.38352	2.16775	1.7792	2.08905	2.48686	2.08923
765	ENSMUSG00000006800	Sulf2	protein_coding	Sulfatase 2	-0.0738	2.72925	-0.287582	0.779097	0.8531	-6.68868	No	Null	2.81072	2.61521	2.62287	2.81241	2.60675	2.85904	3.46093	2.85768	2.45533	2.6841	2.1358	2.435	3.25171	2.56943
766	ENSMUSG00000006818	Sod2	protein_coding	Superoxide dismutase 2, mitochondrial	0.0404689	6.9806	0.467648	0.649309	0.755221	-6.61646	No	Null	6.99648	6.95836	6.8146	7.12285	7.02126	7.03109	6.92484	6.99739	7.06334	6.88456	6.84566	6.97321	7.0669	7.02145
767	ENSMUSG00000006850	Tmco6	protein_coding	Transmembrane and coiled-coil domains 6	-1.24598	1.42411	-4.5506	0.000863647	0.0112317	-0.566569	Yes	Down	1.73419	0.99	2.01199	2.07869	1.65944	1.59663	1.41894	1.79268	1.58099	1.51264	0.496003	1.1094	0.12952	1.70244
768	ENSMUSG00000006906	Stambp	protein_coding	STAM binding protein	0.460382	2.47161	3.10642	0.0101687	0.0487496	-3.03754	No	Null	2.40848	2.56	2.01045	2.87807	2.28115	2.32448	2.51706	2.32477	2.52336	2.42646	2.85886	2.32173	2.83244	2.36051
769	ENSMUSG00000006920	Ezh1	protein_coding	Enhancer of zeste 1 polycomb repressive complex 2 subunit	-0.159399	3.90576	-1.46269	0.171969	0.302863	-5.68293	No	Null	3.94721	3.84773	3.98321	3.92064	3.89293	3.88608	3.95179	3.97205	4.02379	3.94507	3.70792	3.62328	4.01034	3.95202
770	ENSMUSG00000006932	Ctnnb1	protein_coding	Catenin (cadherin associated protein), beta 1	0.0248712	7.63286	0.277289	0.786782	0.85809	-6.69179	No	Null	7.61951	7.65155	7.65123	7.53939	7.702	7.63507	7.6332	7.45656	7.71915	7.66424	7.65119	7.61491	7.69516	7.63224
771	ENSMUSG00000006941	Eif1b	protein_coding	Eukaryotic translation initiation factor 1B	0.30599	3.55933	2.37956	0.0368674	0.110364	-4.28829	No	Null	3.46974	3.68475	3.24797	3.37881	3.73195	3.40364	3.40513	3.50713	3.61358	3.61024	3.69456	3.4774	3.77462	3.86695
772	ENSMUSG00000006958	Chrd	protein_coding	Chordin	-0.68177	1.64533	-4.32628	0.00124698	0.0139783	-0.937522	No	Null	1.83954	1.37343	2.22508	1.94722	1.85199	1.68471	1.70349	1.61054	1.85374	1.52428	1.16749	1.04766	1.76321	1.36452
773	ENSMUSG00000006998	Psmd2	protein_coding	Proteasome (prosome, macropain) 26S subunit, non-ATPase, 2	-0.0675363	7.42782	-0.669087	0.517454	0.644313	-6.49686	No	Null	7.48381	7.34944	7.32077	7.71558	7.63905	7.4313	7.43741	7.33838	7.50417	7.2428	7.21662	7.48211	7.3758	7.42987
774	ENSMUSG00000007029	Vars	protein_coding	Valyl-tRNA synthetase	-0.767451	3.48756	-5.58163	0.000174718	0.00422707	1.04861	No	Null	3.73484	3.14138	3.93538	4.17273	3.91139	3.35905	3.50278	3.49779	3.76477	3.18164	2.88961	3.26403	3.15766	3.21395
775	ENSMUSG00000007036	Abhd16a	protein_coding	Abhydrolase domain containing 16A	-0.660257	3.81272	-5.01126	0.000415128	0.00713518	0.174063	No	Null	3.97212	3.58955	4.30268	3.86463	3.97037	3.9376	3.71835	3.91987	4.09137	3.77051	3.23876	3.36738	3.7509	3.82022
776	ENSMUSG00000007038	Neu1	protein_coding	Neuraminidase 1	-0.486117	4.30911	-3.49875	0.00509938	0.0320518	-2.35231	No	Null	4.42357	4.14885	4.69065	4.33291	4.49952	4.49178	4.36913	4.21342	4.36761	4.23341	3.91317	3.88924	4.19709	4.51134
777	ENSMUSG00000007039	Ddah2	protein_coding	Dimethylarginine dimethylaminohydrolase 2	-0.822788	-0.517437	-3.75514	0.00326973	0.0246549	-1.90771	No	Null	-0.264053	-0.872174	0.0367039	-0.15267	-0.154669	-0.547743	-0.456337	-0.343552	-0.230107	-1.28509	-1.37221	-0.771594	-0.705514	-0.226452
778	ENSMUSG00000007041	Clic1	protein_coding	Chloride intracellular channel 1	-0.145795	3.26506	-1.0287	0.326056	0.469637	-6.18963	No	Null	3.33776	3.16329	3.28893	3.4314	3.19319	3.41056	3.50393	3.26671	3.26957	3.07344	2.94641	2.92544	3.47861	3.39255
779	ENSMUSG00000007050	Lsm2	protein_coding	LSM2 homolog, U6 small nuclear RNA and mRNA degradation associated	-0.34207	1.86896	-2.50145	0.02974	0.0957102	-4.08317	No	Null	1.98054	1.71274	2.20102	2.13847	2.036	1.89153	1.70469	1.81892	2.07315	1.59279	1.68945	1.59068	2.00332	1.68747
780	ENSMUSG00000007080	Pole	protein_coding	Polymerase (DNA directed), epsilon	0.683089	1.15594	3.64857	0.00393008	0.0274789	-2.092	No	Null	1.00654	1.36511	0.338768	1.38169	1.15021	1.12437	1.00131	0.749353	1.30005	1.38071	1.61036	1.34752	1.1285	1.35847
781	ENSMUSG00000007097	Atp1a2	protein_coding	ATPase, Na+/K+ transporting, alpha 2 polypeptide	-0.48136	-1.16876	-2.63922	0.0233029	0.0816481	-3.84832	No	Null	-0.977635	-1.43633	-0.980567	-0.770033	-0.996717	-0.682829	-1.056	-1.38195	-0.975348	-1.2865	-1.9197	-1.16126	-1.10879	-1.7054
782	ENSMUSG00000007216	Zfp775	protein_coding	Zinc finger protein 775	-0.411494	0.50206	-2.32958	0.0402479	0.116615	-4.37153	No	Null	0.684162	0.247117	0.747817	0.989738	0.58663	0.534038	0.598922	0.610835	0.721151	0.107511	-0.0392176	0.0571412	0.980769	0.129382
783	ENSMUSG00000007338	Mrpl49	protein_coding	Mitochondrial ribosomal protein L49	0.176798	4.78764	1.47033	0.169929	0.300533	-5.6729	No	Null	4.71494	4.88942	4.66885	4.55071	4.82715	4.77779	4.79352	4.51369	4.87289	4.88254	4.9408	4.72697	4.77465	5.12212
784	ENSMUSG00000007379	Dennd2c	protein_coding	DENN/MADD domain containing 2C	-0.0442463	-0.0129282	-0.199535	0.845543	0.900531	-6.71165	No	Null	0.0184159	-0.0568099	-0.241549	0.396451	0.0860699	-0.432941	0.0340703	0.0994712	0.187338	-0.0933988	-0.0515777	0.144979	-0.513732	0.22968
785	ENSMUSG00000007411	Mark3	protein_coding	MAP/microtubule affinity regulating kinase 3	0.123477	5.14588	1.25977	0.234233	0.375096	-5.93622	No	Null	5.10127	5.20832	5.03859	5.09106	5.23188	5.11454	4.91547	5.07302	5.24436	5.23325	5.29601	5.12773	5.17512	5.20951
786	ENSMUSG00000007415	Gatad1	protein_coding	GATA zinc finger domain containing 1	0.0487433	5.65875	0.441267	0.667703	0.769655	-6.62913	No	Null	5.633	5.6948	5.56743	5.48317	5.71196	5.68665	5.58115	5.63235	5.76826	5.77459	5.57211	5.5163	5.80741	5.80358
787	ENSMUSG00000007458	M6pr	protein_coding	Mannose-6-phosphate receptor, cation dependent	0.157068	6.87276	1.58467	0.141795	0.264874	-5.51861	No	Null	6.8269	6.93696	6.69036	6.73144	6.94949	6.82648	6.80909	6.81738	6.96407	6.93008	6.87006	6.82754	7.02995	7.02718
788	ENSMUSG00000007476	Lrrc8a	protein_coding	Leucine rich repeat containing 8A	-0.498865	4.25813	-4.37587	0.00114905	0.0132934	-0.854965	No	Null	4.40455	4.05315	4.77074	4.49035	4.32041	4.29654	4.23741	4.32714	4.38926	3.96863	3.97804	4.2029	4.19304	3.92315
789	ENSMUSG00000007564	Ppp2r1a	protein_coding	Protein phosphatase 2, regulatory subunit A, alpha	-0.387837	5.38503	-3.49385	0.00514319	0.0322181	-2.36085	No	Null	5.48538	5.24454	5.64911	5.59537	5.59543	5.21748	5.40355	5.37381	5.56289	5.46022	5.15701	5.1764	5.22298	5.20609
790	ENSMUSG00000007570	Fance	protein_coding	Fanconi anemia, complementation group E	-0.872133	1.17324	-5.74501	0.000137519	0.00376572	1.29019	No	Null	1.4119	0.839118	1.79003	1.44805	1.3497	1.54141	1.1535	1.19415	1.40648	1.13705	0.394212	0.610622	1.1139	0.939811
791	ENSMUSG00000007589	Tinf2	protein_coding	Terf1 (TRF1)-interacting nuclear factor 2	-0.110148	2.88468	-0.844211	0.416817	0.55371	-6.36148	No	Null	2.90745	2.85279	2.8661	2.852	2.94653	2.85113	2.99086	2.777	3.06854	2.98956	2.67399	2.62177	2.89654	3.08207
792	ENSMUSG00000007594	Hapln4	protein_coding	Hyaluronan and proteoglycan link protein 4	-0.00390041	2.02374	-0.018744	0.985386	0.990341	-6.73287	No	Null	2.08775	1.93414	1.96574	2.30916	2.15214	1.78486	2.08372	2.42509	1.89351	1.77973	1.80314	1.86255	2.61835	1.60693
793	ENSMUSG00000007603	Dus3l	protein_coding	Dihydrouridine synthase 3-like (S. cerevisiae)	-0.788257	2.0144	-4.41858	0.00107118	0.0128859	-0.784111	No	Null	2.2096	1.74111	2.48536	2.31638	2.34054	2.20047	1.60109	2.08169	2.44167	2.1182	1.42093	1.57307	1.72757	1.8658
794	ENSMUSG00000007610	Gtpbp3	protein_coding	GTP binding protein 3	-0.434434	1.97445	-2.2378	0.0472512	0.128482	-4.52287	No	Null	2.06959	1.84125	2.49559	1.79326	2.22092	1.95372	1.8452	2.0106	2.16786	1.76792	1.64839	1.53828	2.29848	1.95317
795	ENSMUSG00000007613	Tgfbr1	protein_coding	Transforming growth factor, beta receptor I	0.274845	5.57244	2.99571	0.0123735	0.055262	-3.23087	No	Null	5.47021	5.71556	5.43541	5.32434	5.53521	5.51636	5.34124	5.45985	5.67904	5.69319	5.90292	5.66854	5.61381	5.69933
796	ENSMUSG00000007617	Homer1	protein_coding	Homer scaffolding protein 1	0.474984	4.16839	3.06679	0.0109083	0.0509969	-3.10679	No	Null	4.02009	4.376	3.90586	4.03274	4.20308	4.00605	3.72019	4.00114	4.27157	4.2799	4.80828	4.3765	4.23791	4.1774
797	ENSMUSG00000007646	Rad51c	protein_coding	RAD51 paralog C	0.529891	0.554496	1.51971	0.157237	0.284912	-5.60717	No	Null	0.450395	0.700238	0.0403546	0.179166	0.444551	0.686188	0.362117	1.35644	0.0839482	0.247371	0.393735	0.510608	1.53185	0.817626
798	ENSMUSG00000007655	Cav1	protein_coding	Caveolin 1, caveolae protein	-0.105661	2.22501	-0.423339	0.680336	0.779103	-6.63733	No	Null	2.22229	2.22881	2.65086	2.30906	1.92003	2.0269	2.17784	2.2148	2.25653	1.97879	2.75394	2.56714	1.69567	2.14852
799	ENSMUSG00000007656	Arpp19	protein_coding	CAMP-regulated phosphoprotein 19	0.206063	5.68482	1.67244	0.123055	0.241135	-5.39537	No	Null	5.63894	5.74906	5.39328	5.79133	5.71734	5.64645	5.37293	5.75935	5.79191	5.72031	5.82096	5.74771	5.69527	5.76104
800	ENSMUSG00000007659	Bcl2l1	protein_coding	BCL2-like 1	-0.458744	3.8055	-3.64381	0.00396261	0.0275748	-2.10025	No	Null	3.94182	3.61464	4.20847	3.98936	4.00716	3.83832	3.94944	3.56889	4.03112	3.54169	3.43805	3.64637	3.72569	3.72138
801	ENSMUSG00000007670	Khsrp	protein_coding	KH-type splicing regulatory protein	-0.609534	4.01137	-3.93924	0.00238636	0.0206004	-1.59145	No	Null	4.21959	3.71985	4.36888	4.74698	4.28449	3.83334	3.99766	4.06372	4.24206	3.76968	3.64694	3.93552	3.65328	3.59385
802	ENSMUSG00000007721	Ccdc124	protein_coding	Coiled-coil domain containing 124	-1.29125	2.73323	-7.82992	8.82482e-06	0.00093213	4.03324	Yes	Down	3.03023	2.31743	3.93497	2.6786	2.87197	3.01539	2.78443	2.85489	3.07136	2.62034	1.80135	2.09874	2.52686	2.53988
803	ENSMUSG00000007739	Cct4	protein_coding	Chaperonin containing Tcp1, subunit 4 (delta)	0.283886	6.54449	3.1726	0.00904525	0.0453597	-2.92186	No	Null	6.47288	6.64475	6.26529	6.46254	6.62778	6.44635	6.42136	6.4743	6.61253	6.58198	6.68463	6.66148	6.67783	6.61783
804	ENSMUSG00000007777	0610009B22Rik	protein_coding	RIKEN cDNA 0610009B22 gene	-0.03803	3.49755	-0.268359	0.793467	0.863305	-6.6944	No	Null	3.53758	3.44153	3.34135	3.5678	3.69825	3.56296	3.42673	3.56278	3.60315	3.48165	3.13145	3.35896	3.80411	3.43146
805	ENSMUSG00000007812	Zfp655	protein_coding	Zinc finger protein 655	-0.0491174	5.57169	-0.409661	0.690044	0.786545	-6.64337	No	Null	5.63907	5.47736	5.48913	6.00662	5.4801	5.43552	5.59888	5.6434	5.81987	5.23485	5.45241	5.65629	5.57204	5.47124
806	ENSMUSG00000007815	Rhoa	protein_coding	Ras homolog family member A	0.195264	7.00774	2.40089	0.0355098	0.10769	-4.25259	No	Null	6.93345	7.11174	6.86842	6.82927	6.98757	6.9158	6.94884	6.9391	7.04518	7.18017	7.20995	6.97137	7.04429	7.15291
807	ENSMUSG00000007817	Zmiz1	protein_coding	Zinc finger, MIZ-type containing 1	-0.138682	3.52187	-0.584914	0.570595	0.6887	-6.55168	No	Null	3.62167	3.38215	3.38035	4.40168	3.51234	3.13522	3.46812	3.58703	3.86699	3.52161	3.56153	3.44007	3.291	3.09652
808	ENSMUSG00000007827	Ankrd26	protein_coding	Ankyrin repeat domain 26	0.326733	3.0823	2.11403	0.0585644	0.147378	-4.72346	No	Null	2.98253	3.22198	2.98354	3.04073	3.14722	2.85593	2.75851	2.91669	3.17507	3.02583	3.64039	3.24261	3.12998	3.07112
809	ENSMUSG00000007833	Aldh16a1	protein_coding	Aldehyde dehydrogenase 16 family, member A1	-1.06925	3.9777	-5.40054	0.000228818	0.00507211	0.776185	Yes	Down	4.25046	3.59584	4.68721	4.16209	4.3299	4.15834	4.09655	4.06409	4.25505	4.03722	2.96229	3.17397	3.87832	3.92741
810	ENSMUSG00000007836	Hnrnpa0	protein_coding	Heterogeneous nuclear ribonucleoprotein A0	0.0513815	3.51142	0.401176	0.696095	0.790964	-6.64702	No	Null	3.58502	3.40838	3.19459	4.12757	3.62806	3.39416	3.51153	3.48493	3.75427	3.20667	3.29556	3.70614	3.59143	3.24211
811	ENSMUSG00000007837	Prrg2	protein_coding	Proline-rich Gla (G-carboxyglutamic acid) polypeptide 2	-1.05474	2.70294	-6.70971	3.60393e-05	0.00176023	2.63577	Yes	Down	2.98266	2.31133	3.40052	3.03612	2.97601	2.92633	2.78672	2.70742	3.04547	2.58936	1.77566	2.03489	2.41995	2.73678
812	ENSMUSG00000007850	Hnrnph1	protein_coding	Heterogeneous nuclear ribonucleoprotein H1	0.389208	6.0429	2.36907	0.0375532	0.111654	-4.3058	No	Null	5.91854	6.21701	5.91252	5.9416	6.07086	5.76934	5.76342	5.82043	6.15159	6.01699	6.68176	6.31687	5.99409	6.07533
813	ENSMUSG00000007867	Ift43	protein_coding	Intraflagellar transport 43	-0.151452	0.29958	-0.909368	0.382955	0.523179	-6.30408	No	Null	0.351078	0.227483	0.241524	0.501043	0.333752	0.44815	0.284225	0.168845	0.48001	0.16173	0.0825003	0.0742808	0.0972113	0.721694
814	ENSMUSG00000007872	Id3	protein_coding	Inhibitor of DNA binding 3	-1.47624	3.57349	-6.23249	6.88161e-05	0.00253994	1.98726	Yes	Down	3.97823	3.00684	4.7354	4.17901	3.94221	3.49104	3.25146	4.0053	4.24318	3.12233	2.50771	2.77615	3.47193	3.1561
815	ENSMUSG00000007880	Arid1a	protein_coding	AT rich interactive domain 1A (SWI-like)	-0.0414379	4.33298	-0.160526	0.875423	0.919293	-6.71919	No	Null	4.39029	4.25275	4.33007	5.05451	4.39666	3.80647	4.31705	4.17042	4.65684	4.23629	4.65043	4.32285	4.15216	3.90201
816	ENSMUSG00000007891	Ctsd	protein_coding	Cathepsin D	-0.330131	7.68077	-2.03196	0.0674341	0.161643	-4.85391	No	Null	7.76984	7.55607	7.87612	7.66821	7.75698	7.70221	7.80279	7.74917	7.83343	7.71826	7.24004	7.21037	7.91359	7.69807
817	ENSMUSG00000007892	Rplp1	protein_coding	Ribosomal protein, large, P1	-2.04123	5.26529	-16.9895	3.77216e-09	3.01258e-05	11.0342	Yes	Down	5.79342	4.52591	6.9135	6.00505	5.50973	5.78054	5.19964	5.53467	5.61078	4.93364	3.95637	4.60867	4.31244	4.81843
818	ENSMUSG00000007950	Abhd8	protein_coding	Abhydrolase domain containing 8	-0.947667	-0.030529	-3.44458	0.00560564	0.0339368	-2.44671	No	Null	0.211821	-0.369819	0.730395	-0.0544084	0.127953	0.164387	-0.254091	0.510808	0.257702	-0.253085	-0.989933	-0.760258	0.318975	-0.164793
819	ENSMUSG00000007987	Ift22	protein_coding	Intraflagellar transport 22	-0.230516	1.19355	-1.24927	0.237902	0.378964	-5.94858	No	Null	1.24681	1.11898	1.26207	1.22031	1.19567	1.3025	1.39685	1.1863	1.16398	1.33171	0.915996	0.61657	1.22768	1.50295
820	ENSMUSG00000008035	Mid1ip1	protein_coding	Mid1 interacting protein 1 (gastrulation specific G12-like (zebrafish))	-0.38272	4.31854	-1.19023	0.259401	0.402453	-6.01665	No	Null	4.38296	4.22836	4.50821	4.71283	4.73582	4.05185	3.51248	4.20475	4.95477	4.48693	4.45159	3.85131	3.88756	4.46443
821	ENSMUSG00000008036	Ap2s1	protein_coding	Adaptor-related protein complex 2, sigma 1 subunit	-0.793968	3.69275	-6.13977	7.83048e-05	0.0027519	1.8574	No	Null	3.91801	3.37738	4.21588	3.9683	3.83207	3.95861	3.7731	3.78408	3.89403	3.49815	2.9146	3.21808	3.58559	3.67049
822	ENSMUSG00000008090	Fgfrl1	protein_coding	Fibroblast growth factor receptor-like 1	-0.573843	3.30394	-2.65323	0.0227307	0.0803487	-3.82427	No	Null	3.43016	3.12722	3.60212	3.67952	3.46059	3.37124	2.90516	3.17759	3.81491	3.5227	3.09414	3.04553	2.67677	3.29699
823	ENSMUSG00000008140	Emc10	protein_coding	ER membrane protein complex subunit 10	-0.971884	3.43857	-6.36582	5.72659e-05	0.00226829	2.17178	No	Null	3.69064	3.08568	4.2629	3.60086	3.65875	3.67618	3.36345	3.61214	3.66018	3.33211	2.66073	2.944	3.43426	3.05731
824	ENSMUSG00000008153	Clstn3	protein_coding	Calsyntenin 3	-0.699017	3.24764	-2.95782	0.0132342	0.0574379	-3.29692	No	Null	3.456	2.95593	3.36067	3.93097	3.57981	3.34334	2.96215	3.27339	3.74165	3.26823	2.58549	2.85959	2.6754	3.39097
825	ENSMUSG00000008167	Fbxw9	protein_coding	F-box and WD-40 domain protein 9	-0.36572	3.73249	-2.79489	0.0176759	0.0681644	-3.58001	No	Null	3.86347	3.54913	3.88862	4.05423	3.91776	3.86464	3.77451	3.51206	4.03245	3.57477	3.29354	3.4613	3.75331	3.66273
826	ENSMUSG00000008200	Fnbp4	protein_coding	Formin binding protein 4	0.0529487	4.16619	0.260501	0.799366	0.867833	-6.69662	No	Null	4.11489	4.23801	4.2577	4.25484	4.15041	3.75887	3.9543	4.03555	4.39253	4.33722	4.70545	4.24247	3.795	4.10989
827	ENSMUSG00000008206	Cers4	protein_coding	Ceramide synthase 4	-0.000912472	1.45902	-0.0059538	0.995358	0.997109	-6.73304	No	Null	1.48384	1.42426	1.20623	1.63612	1.56188	1.25169	1.62992	1.36902	1.73205	1.45486	1.20954	1.40983	1.38816	1.65889
828	ENSMUSG00000008226	Scrn3	protein_coding	Secernin 3	0.235791	6.02596	2.5505	0.0272693	0.0906093	-3.99989	No	Null	5.96216	6.11527	5.83696	5.90288	6.07231	6.06368	5.89732	5.85631	6.10568	6.08204	6.16044	6.14907	6.14964	6.03515
829	ENSMUSG00000008301	Phax	protein_coding	Phosphorylated adaptor for RNA export	0.181142	4.18779	1.87505	0.0879984	0.193153	-5.09679	No	Null	4.10608	4.3022	4.10036	3.85721	4.24602	4.15895	3.97739	4.14972	4.25288	4.37014	4.3418	4.15346	4.34365	4.30194
830	ENSMUSG00000008305	Tle1	protein_coding	Transducin-like enhancer of split 1	-0.169763	5.2808	-1.14429	0.277173	0.420289	-6.06786	No	Null	5.28128	5.28013	5.61715	5.16327	5.48338	5.11352	5.12108	5.11132	5.35922	5.36056	5.49628	5.44763	4.95205	5.14414
831	ENSMUSG00000008307	1700109H08Rik	protein_coding	RIKEN cDNA 1700109H08 gene	0.267098	-0.443435	0.635125	0.538539	0.662253	-6.5198	No	Null	-0.495606	-0.370394	-0.877373	0.360274	-0.11917	-1.27724	-0.898193	-0.782964	0.125425	-0.245225	0.291538	-0.516605	-0.912487	-0.46919
832	ENSMUSG00000008333	Snrpb2	protein_coding	U2 small nuclear ribonucleoprotein B	0.497023	3.56537	4.59236	0.000807177	0.0107889	-0.498236	No	Null	3.45443	3.72069	3.09919	3.37285	3.61057	3.55225	3.54965	3.4219	3.57462	3.51787	3.68325	3.68878	3.98081	3.73271
833	ENSMUSG00000008348	Ubc	protein_coding	Ubiquitin C	-0.39507	9.61238	-1.88966	0.0858628	0.190007	-5.07457	No	Null	9.68398	9.51213	10.0799	9.4497	9.90751	9.83451	9.71499	9.58021	9.221	9.76	9.41603	9.88604	9.24166	9.25693
834	ENSMUSG00000008373	Prpf31	protein_coding	Pre-mRNA processing factor 31	-0.139703	3.85602	-1.56128	0.147196	0.272301	-5.55077	No	Null	3.89363	3.80338	3.95145	3.85245	3.91314	3.80707	3.92411	3.91022	3.89695	3.85819	3.68466	3.69938	3.93882	3.83586
835	ENSMUSG00000008384	Sertad1	protein_coding	SERTA domain containing 1	-0.46697	1.40316	-2.01815	0.0690465	0.164205	-4.87565	No	Null	1.50363	1.26249	1.83478	1.40891	1.49551	1.44121	1.26748	0.925588	2.15197	1.325	1.1372	1.12091	1.25334	1.47601
836	ENSMUSG00000008393	Carhsp1	protein_coding	Calcium regulated heat stable protein 1	-0.426456	5.56638	-3.66205	0.00383946	0.0271838	-2.06865	No	Null	5.6941	5.38758	5.76316	5.76089	5.7123	5.68812	5.68479	5.53488	5.71458	5.55965	5.06363	5.22955	5.53525	5.5498
837	ENSMUSG00000008398	Elk3	protein_coding	ELK3, member of ETS oncogene family	-0.224051	3.04819	-2.27039	0.04464	0.124189	-4.46937	No	Null	3.11297	2.9575	3.09854	3.24976	3.10996	3.04097	3.00386	3.09982	3.1879	3.02262	2.84664	2.97798	2.81561	3.12464
838	ENSMUSG00000008429	Herpud2	protein_coding	HERPUD family member 2	0.149718	4.20356	1.02182	0.329159	0.472639	-6.19655	No	Null	4.17732	4.2403	3.96227	4.47996	4.20141	3.89877	4.08973	4.27238	4.33668	4.27712	4.42237	4.16708	4.12033	4.21457
839	ENSMUSG00000008435	Rdh13	protein_coding	Retinol dehydrogenase 13 (all-trans and 9-cis)	-0.0185006	2.61609	-0.160391	0.875527	0.919328	-6.71922	No	Null	2.64374	2.57738	2.61323	2.79949	2.71423	2.6039	2.60214	2.44954	2.72362	2.63277	2.60311	2.48254	2.7928	2.37569
840	ENSMUSG00000008450	Nutf2	protein_coding	Nuclear transport factor 2	0.0755292	4.49631	0.82543	0.426943	0.56336	-6.37733	No	Null	4.44669	4.56577	4.58879	4.25795	4.53092	4.48553	4.3701	4.43955	4.45402	4.62028	4.69774	4.52609	4.57013	4.41461
841	ENSMUSG00000008475	Arpc5	protein_coding	Actin related protein 2/3 complex, subunit 5	0.19904	5.75033	1.90616	0.0835089	0.18667	-5.04938	No	Null	5.68373	5.84357	5.53399	5.59972	5.84273	5.65153	5.70906	5.65889	5.79019	5.91068	5.84958	5.64193	5.84984	5.96583
842	ENSMUSG00000008496	Pou2f2	protein_coding	POU domain, class 2, transcription factor 2	0.271901	0.116624	1.43715	0.178944	0.311171	-5.71625	No	Null	0.0757763	0.173811	0.0555888	0.212288	-0.106363	-0.0828262	0.110878	0.240976	0.099893	0.00350218	0.437187	0.0418404	0.66002	-0.273494
843	ENSMUSG00000008540	Mgst1	protein_coding	Microsomal glutathione S-transferase 1	-0.146057	11.3757	-1.38234	0.194721	0.32936	-5.78639	No	Null	11.4213	11.3119	11.3994	11.4642	11.4644	11.4709	11.438	11.2434	11.4687	11.303	11.1689	11.3477	11.2144	11.5256
844	ENSMUSG00000008575	Nfib	protein_coding	Nuclear factor I/B	0.234899	6.90636	1.25496	0.235907	0.376525	-5.94189	No	Null	6.83572	7.00524	6.6265	7.07639	6.91151	6.61578	6.83105	6.6564	7.13243	7.22908	7.29097	6.96765	6.65426	6.88426
845	ENSMUSG00000008604	Ubqln4	protein_coding	Ubiquilin 4	-0.336558	4.44242	-2.67622	0.0218224	0.0782547	-3.78479	No	Null	4.58257	4.2462	4.58595	4.8815	4.59994	4.32082	4.39109	4.58768	4.71103	4.17195	4.04393	4.33496	4.562	4.11813
846	ENSMUSG00000008668	Rps18	protein_coding	Ribosomal protein S18	-0.369612	6.95165	-2.38172	0.036728	0.110157	-4.28469	No	Null	7.06727	6.78977	7.19488	7.03785	6.99316	7.11854	7.26091	6.89576	6.96981	6.83119	6.4717	6.54141	7.08742	7.01712
847	ENSMUSG00000008682	Rpl10	protein_coding	Ribosomal protein L10	0.0293004	8.39782	0.248925	0.808078	0.873787	-6.69978	No	Null	8.38537	8.41526	8.38084	8.23834	8.433	8.3701	8.46753	8.43138	8.3764	8.49598	8.30853	8.2198	8.66751	8.38447
848	ENSMUSG00000008683	Rps15a	protein_coding	Ribosomal protein S15A	0.184392	6.04762	1.44864	0.175777	0.307361	-5.70131	No	Null	6.02921	6.07341	5.6842	6.18632	6.09915	6.06309	6.09064	6.01248	6.06858	5.94178	5.95181	5.98177	6.1165	6.37518
849	ENSMUSG00000008690	Ncaph2	protein_coding	Non-SMC condensin II complex, subunit H2	-0.277471	5.45043	-2.57367	0.0261732	0.0880711	-3.96041	No	Null	5.53825	5.32749	5.545	5.57088	5.54401	5.53339	5.57949	5.45519	5.5398	5.40807	5.05073	5.2073	5.45951	5.51184
850	ENSMUSG00000008730	Hipk1	protein_coding	Homeodomain interacting protein kinase 1	0.0514993	6.18302	0.334302	0.744538	0.826332	-6.67318	No	Null	6.17168	6.1989	6.05895	6.42341	6.21509	5.95948	6.07078	6.13103	6.34299	6.35521	6.37876	6.28922	5.9374	6.03393
851	ENSMUSG00000008763	Man1a2	protein_coding	Mannosidase, alpha, class 1A, member 2	0.102941	5.60622	1.25547	0.235731	0.37652	-5.9413	No	Null	5.54682	5.68936	5.58364	5.32976	5.57357	5.56751	5.48811	5.60159	5.68359	5.79389	5.72294	5.59124	5.67532	5.66343
852	ENSMUSG00000008822	Acyp1	protein_coding	Acylphosphatase 1, erythrocyte (common) type	-0.712746	1.46994	-4.37815	0.00114475	0.0132673	-0.85118	No	Null	1.62841	1.24809	1.97866	1.51507	1.54424	1.76907	1.39391	1.69283	1.50505	1.38255	0.914535	1.51483	0.81407	1.61446
853	ENSMUSG00000008845	Cd163	protein_coding	CD163 antigen	0.352385	3.55825	1.01588	0.331852	0.474983	-6.20249	No	Null	3.44046	3.72316	3.30859	3.61482	3.56129	4.01046	2.92189	3.13444	3.53175	3.65045	4.18968	4.30088	2.85759	3.61718
854	ENSMUSG00000008855	Hdac5	protein_coding	Histone deacetylase 5	-1.26677	3.25448	-6.76692	3.34162e-05	0.00169935	2.71132	Yes	Down	3.57003	2.8127	4.1567	3.85361	3.57574	3.24794	2.92423	3.36886	3.86311	3.3048	2.54697	2.66374	2.60618	2.94183
855	ENSMUSG00000008859	Rala	protein_coding	V-ral simian leukemia viral oncogene A (ras related)	0.299417	4.92334	3.22912	0.0081861	0.0429174	-2.82305	No	Null	4.82466	5.06148	4.781	4.61053	4.8644	4.89844	4.86251	4.78848	4.9673	4.91929	5.15891	4.98973	5.09992	5.13956
856	ENSMUSG00000008892	Vdac3	protein_coding	Voltage-dependent anion channel 3	0.276987	6.40572	2.6338	0.023528	0.0822152	-3.85761	No	Null	6.32261	6.52206	6.12208	6.22827	6.47053	6.3243	6.45447	6.27731	6.38131	6.52395	6.52638	6.38115	6.48531	6.69353
857	ENSMUSG00000008958	Vps72	protein_coding	Vacuolar protein sorting 72	-0.50414	2.48197	-4.2646	0.00138111	0.0148784	-1.0406	No	Null	2.60752	2.30618	2.98024	2.54539	2.51925	2.64252	2.49121	2.32002	2.75403	2.302	2.16475	2.29546	2.34794	2.42076
858	ENSMUSG00000008976	Gabpa	protein_coding	GA repeat binding protein, alpha	0.230199	5.91501	2.0796	0.0621424	0.153198	-4.77845	No	Null	5.83808	6.02273	5.66024	5.81592	5.87883	5.86078	5.75068	5.80231	6.09779	6.1024	6.0997	5.89412	5.90599	6.11141
859	ENSMUSG00000008999	Bmp7	protein_coding	Bone morphogenetic protein 7	-1.32724	-0.24913	-4.45698	0.0010059	0.0123874	-0.720609	Yes	Down	0.123024	-0.770146	0.447958	0.724619	-0.194864	0.0684298	-0.876966	0.422597	0.269391	-0.376115	-1.18337	-1.17197	-0.765131	-0.354142
860	ENSMUSG00000009013	Dynll1	protein_coding	Dynein light chain LC8-type 1	0.27944	4.69694	1.29139	0.22346	0.363081	-5.89853	No	Null	4.56196	4.88592	4.80179	4.27671	4.87396	4.33232	4.0755	4.88566	4.68779	4.53373	5.32644	4.83241	4.8072	4.92983
861	ENSMUSG00000009030	Pdcl	protein_coding	Phosducin-like	0.101471	5.02959	0.783231	0.450286	0.584544	-6.4118	No	Null	4.99563	5.07713	4.86794	4.87505	5.04512	5.16253	4.89304	4.93921	5.18656	5.22674	4.9511	4.89441	5.24098	5.07244
862	ENSMUSG00000009035	Tmem184b	protein_coding	Transmembrane protein 184b	-0.801893	2.62894	-5.27933	0.000274812	0.00560495	0.5911	No	Null	2.85452	2.31312	3.22667	3.17738	2.72403	2.56911	2.55214	2.69172	3.04061	2.59188	2.19602	2.41462	2.2496	2.11346
863	ENSMUSG00000009073	Nf2	protein_coding	Neurofibromin 2	-0.121499	4.02799	-1.22054	0.248178	0.39078	-5.98201	No	Null	4.07987	3.95535	4.08037	4.21378	3.96449	4.11208	3.92163	4.04168	4.22508	3.90942	3.90298	3.89401	4.1104	3.95996
864	ENSMUSG00000009076	Zmat5	protein_coding	Zinc finger, matrin type 5	-0.702297	1.03336	-4.33007	0.00123921	0.0139513	-0.931208	No	Null	1.29599	0.665667	1.49805	1.71305	1.2917	1.12386	1.43728	0.958721	1.04927	0.516244	0.339298	0.454685	1.16567	0.852441
865	ENSMUSG00000009079	Ewsr1	protein_coding	Ewing sarcoma breakpoint region 1	-0.202844	6.11399	-2.0245	0.0683007	0.163166	-4.86566	No	Null	6.14303	6.07333	6.41033	6.04372	6.17747	6.02411	6.02879	6.04746	6.26933	6.1627	6.13679	6.07517	6.04177	5.95024
866	ENSMUSG00000009090	Ap1b1	protein_coding	Adaptor protein complex AP-1, beta 1 subunit	-0.355691	5.56816	-3.17388	0.00902485	0.0452881	-2.91963	No	Null	5.68674	5.40215	5.75457	5.88139	5.82083	5.55361	5.68309	5.37145	5.74225	5.4779	5.23774	5.42949	5.43425	5.43137
867	ENSMUSG00000009092	Derl3	protein_coding	Der1-like domain family, member 3	-1.29976	3.38665	-2.50494	0.029557	0.0954286	-4.07725	No	Null	3.96236	2.58065	3.80901	4.59072	3.46614	4.27421	3.38191	4.37598	3.83858	2.37704	0.983083	2.8678	4.61727	2.05806
868	ENSMUSG00000009112	Bcl2l13	protein_coding	BCL2-like 13 (apoptosis facilitator)	-0.0849919	4.59124	-0.641123	0.53478	0.659385	-6.51583	No	Null	4.64002	4.52296	4.49719	4.8516	4.67241	4.58458	4.58754	4.40487	4.88193	4.64986	4.41613	4.35905	4.67037	4.51939
869	ENSMUSG00000009145	Dqx1	protein_coding	DEAQ RNA-dependent ATPase	-0.0573547	2.56918	-0.337227	0.742394	0.824585	-6.67213	No	Null	2.61647	2.50299	2.51759	2.67089	2.62103	2.44908	3.12955	2.45268	2.47447	2.47696	2.2883	2.37859	2.69849	2.67258
870	ENSMUSG00000009207	Lnpk1	protein_coding	Lunapark, ER junction formation factor	0.256978	2.73207	1.75494	0.107486	0.220645	-5.27603	No	Null	2.66704	2.82313	2.4932	2.78575	2.73043	2.40656	2.57319	2.62486	3.05526	2.74153	3.00215	2.75788	2.80823	2.80586
871	ENSMUSG00000009281	Rarres2	protein_coding	Retinoic acid receptor responder (tazarotene induced) 2	-0.353785	7.49191	-2.59177	0.0253477	0.086141	-3.92952	No	Null	7.55997	7.39663	7.83987	7.2969	7.45965	7.70428	7.69373	7.48786	7.4375	7.54734	7.16844	7.20819	7.46785	7.59131
872	ENSMUSG00000009291	Pttg1ip	protein_coding	Pituitary tumor-transforming 1 interacting protein	-0.168906	7.22043	-1.50684	0.160464	0.289062	-5.62444	No	Null	7.26002	7.165	7.27869	7.2186	7.35041	7.19145	7.30163	7.13599	7.34339	7.34995	6.9997	6.97872	7.24442	7.25221
873	ENSMUSG00000009292	Trpm2	protein_coding	Transient receptor potential cation channel, subfamily M, member 2	-0.245612	1.78804	-1.27893	0.227656	0.367625	-5.91346	No	Null	1.87862	1.66123	1.84209	2.11165	1.54462	1.81697	1.65301	2.29083	1.89119	1.89894	1.53163	1.54045	1.92322	1.41189
874	ENSMUSG00000009293	Ube2g2	protein_coding	Ubiquitin-conjugating enzyme E2G 2	-0.321207	4.3254	-2.52959	0.028297	0.0928638	-4.03544	No	Null	4.43704	4.16912	4.58118	4.45735	4.47024	4.44207	4.29996	4.39875	4.40971	4.14574	3.93169	4.19449	4.55571	4.01795
875	ENSMUSG00000009376	Met	protein_coding	Met proto-oncogene	0.035543	6.76031	0.345431	0.736389	0.820441	-6.66915	No	Null	6.75208	6.77183	6.65695	6.8286	6.77767	6.7253	6.69012	6.64581	6.94012	6.82466	6.78284	6.85235	6.62876	6.77054
876	ENSMUSG00000009378	Slc16a12	protein_coding	Solute carrier family 16 (monocarboxylic acid transporters), member 12	0.139102	6.49585	0.827081	0.426046	0.562465	-6.37595	No	Null	6.46978	6.53235	6.22735	6.64762	6.41256	6.68904	6.07746	6.48788	6.74653	6.48897	6.56162	6.66021	6.36315	6.58779
877	ENSMUSG00000009406	Elk1	protein_coding	ELK1, member of ETS oncogene family	-0.355041	1.12254	-2.957	0.0132535	0.0574537	-3.29835	No	Null	1.22197	0.98334	1.39482	1.34287	0.968713	1.11863	1.09353	1.2178	1.41744	1.0876	0.919142	0.827483	1.09697	0.985514
878	ENSMUSG00000009418	Nav1	protein_coding	Neuron navigator 1	0.0544607	2.56022	0.204819	0.841513	0.897172	-6.71051	No	Null	2.57092	2.54524	2.15796	3.02928	2.81552	2.20611	2.34746	2.52536	2.91472	2.76356	2.55213	2.92507	2.06512	2.42031
879	ENSMUSG00000009470	Tnpo1	protein_coding	Transportin 1	0.267729	6.72627	2.33253	0.0400402	0.11622	-4.36663	No	Null	6.64242	6.84366	6.49058	6.62744	6.71276	6.6872	6.54189	6.55555	6.88152	6.92289	6.9787	6.92684	6.6772	6.71266
880	ENSMUSG00000009535	Rnmt	protein_coding	RNA (guanine-7-) methyltransferase	0.15228	3.63678	1.28438	0.225813	0.365766	-5.90695	No	Null	3.61419	3.66839	3.32109	3.76142	3.66389	3.67124	3.55312	3.56148	3.76712	3.62849	3.60381	3.64081	3.59631	3.87253
881	ENSMUSG00000009545	Kcnq1	protein_coding	Potassium voltage-gated channel, subfamily Q, member 1	-0.281356	0.131991	-1.80673	0.0986464	0.208257	-5.19951	No	Null	0.198016	0.0395569	0.524738	0.264493	0.102201	0.244948	-0.132588	0.152045	0.230274	-0.143217	0.195068	-0.1968	0.142318	0.200416
882	ENSMUSG00000009549	Srp14	protein_coding	Signal recognition particle 14	0.0586258	4.40403	0.52998	0.606824	0.719527	-6.58373	No	Null	4.38666	4.42837	4.37192	4.31454	4.42238	4.46448	4.33711	4.39959	4.39657	4.32383	4.40408	4.22165	4.5944	4.59786
883	ENSMUSG00000009555	Cdk9	protein_coding	Cyclin-dependent kinase 9 (CDC2-related kinase)	-0.272289	3.82374	-2.33054	0.0401806	0.116472	-4.36994	No	Null	3.8638	3.76766	4.12005	3.71293	3.94888	3.70182	3.81159	3.71878	4.03258	3.93549	3.72882	3.50759	3.80965	3.85674
884	ENSMUSG00000009563	Tor2a	protein_coding	Torsin family 2, member A	-0.845517	3.51577	-6.01879	9.28446e-05	0.00301651	1.68603	No	Null	3.75918	3.17501	4.15246	3.76377	3.71684	3.64679	3.59286	3.62537	3.81615	3.22263	2.69663	3.08225	3.54767	3.32588
885	ENSMUSG00000009566	Fpgs	protein_coding	Folylpolyglutamyl synthetase	-0.838716	5.84785	-6.45207	5.09119e-05	0.00213953	2.28976	No	Null	6.06458	5.54443	6.49195	6.0423	6.06408	5.75971	6.15272	5.93535	6.00594	5.90545	5.16931	5.45668	5.64879	5.54193
886	ENSMUSG00000009569	Mkl2	protein_coding	MKL/myocardin-like 2	0.184076	4.44628	1.02256	0.328824	0.472384	-6.19581	No	Null	4.42286	4.47908	4.08429	4.88007	4.3788	4.17373	4.45421	4.40997	4.57895	4.66266	4.68206	4.32654	4.29994	4.4242
887	ENSMUSG00000009575	Cbx5	protein_coding	Chromobox 5	0.384601	5.66871	3.94973	0.00234415	0.020426	-1.57351	No	Null	5.57439	5.80076	5.33342	5.65183	5.64318	5.5354	5.54617	5.51759	5.79316	5.6982	5.97676	5.77506	5.80353	5.75024
888	ENSMUSG00000009585	Apobec3	protein_coding	Apolipoprotein B mRNA editing enzyme, catalytic polypeptide 3	-0.000325735	0.797622	-0.00175659	0.99863	0.999079	-6.73305	No	Null	0.823609	0.761239	0.579805	1.34242	0.76492	0.582404	0.74201	0.805618	0.948083	0.880893	0.942694	0.657884	0.485584	0.839141
889	ENSMUSG00000009614	Sardh	protein_coding	Sarcosine dehydrogenase	-0.558935	8.36261	-5.89896	0.000110122	0.00336161	1.51416	No	Null	8.52299	8.13808	8.75077	8.6235	8.59391	8.46265	8.43407	8.37757	8.41845	8.34535	7.88902	8.15312	8.22689	8.07603
890	ENSMUSG00000009621	Vav2	protein_coding	Vav 2 oncogene	-0.351144	4.84417	-3.47027	0.00535943	0.032859	-2.40193	No	Null	4.95443	4.68981	5.09303	5.1354	4.98055	4.76728	4.89842	4.7693	5.03701	4.72568	4.61246	4.82065	4.65761	4.63266
891	ENSMUSG00000009630	Ppp2cb	protein_coding	Protein phosphatase 2 (formerly 2A), catalytic subunit, beta isoform	-0.00465414	4.19039	-0.0421805	0.967123	0.978869	-6.7321	No	Null	4.1993	4.17792	4.14828	4.27879	4.38015	4.01139	4.14727	4.14397	4.28527	4.22901	4.17432	4.05555	4.30656	4.12418
892	ENSMUSG00000009633	G0s2	protein_coding	G0/G1 switch gene 2	-0.592914	5.44152	-1.65471	0.126653	0.245998	-5.42058	No	Null	5.5663	5.26683	5.59406	5.7782	5.72288	4.69066	4.92615	5.9797	6.27243	5.69744	5.05729	4.84859	5.14503	5.5858
893	ENSMUSG00000009640	Dmap1	protein_coding	DNA methyltransferase 1-associated protein 1	-0.308141	2.82909	-2.26843	0.044793	0.124481	-4.4726	No	Null	2.90773	2.71901	2.95086	2.85807	2.93888	2.87374	2.84272	2.78729	3.10252	2.92928	2.42941	2.49807	2.86529	2.873
894	ENSMUSG00000009646	Pla2g12b	protein_coding	Phospholipase A2, group XIIB	-0.181298	4.79893	-1.58297	0.142182	0.265406	-5.52095	No	Null	4.85426	4.72145	4.87655	4.87333	4.89384	4.6988	5.01766	4.69159	4.92808	4.82493	4.56359	4.58588	4.81864	4.81423
895	ENSMUSG00000009647	Mcu	protein_coding	Mitochondrial calcium uniporter	-0.270991	3.75288	-1.82182	0.0961985	0.204649	-5.177	No	Null	3.8261	3.65037	3.85019	3.9202	3.98769	3.53425	3.8189	3.65937	4.01209	3.97717	3.50498	3.60624	3.65516	3.50832
896	ENSMUSG00000009654	Oit3	protein_coding	Oncoprotein induced transcript 3	-0.323349	4.52162	-2.47472	0.0311776	0.0986986	-4.12839	No	Null	4.5819	4.43722	4.91981	4.35503	4.61365	4.59671	4.50299	4.40233	4.6828	4.58646	4.33123	4.2557	4.64252	4.37019
897	ENSMUSG00000009681	Bcr	protein_coding	Breakpoint cluster region	-0.472236	4.482	-3.50142	0.00507568	0.0319802	-2.34766	No	Null	4.61853	4.29086	4.87343	4.86263	4.62374	4.31032	4.37895	4.53428	4.74638	4.30813	4.29836	4.44576	4.21369	4.18837
898	ENSMUSG00000009687	Fxyd5	protein_coding	FXYD domain-containing ion transport regulator 5	0.0569115	1.48162	0.257101	0.801922	0.869663	-6.69756	No	Null	1.45097	1.52452	1.61726	1.36796	1.19661	1.01798	1.66764	1.82103	1.46832	1.43053	1.7181	1.10484	1.80774	1.56137
899	ENSMUSG00000009733	Tfcp2	protein_coding	Transcription factor CP2	-0.12554	2.76099	-1.33734	0.208532	0.345523	-5.84256	No	Null	2.78422	2.72848	2.86673	2.70538	2.88324	2.68135	2.69577	2.72771	2.92933	2.7181	2.64854	2.69378	2.75457	2.82739
900	ENSMUSG00000009739	Pou6f1	protein_coding	POU domain, class 6, transcription factor 1	-0.488628	1.9521	-3.52898	0.00483755	0.0310803	-2.2997	No	Null	2.07694	1.77733	2.40448	2.28357	2.08438	1.7835	1.83878	1.99619	2.14769	1.78275	1.86207	1.56461	1.75456	1.92265
901	ENSMUSG00000009741	Ubp1	protein_coding	Upstream binding protein 1	-0.106652	5.41101	-0.666679	0.518933	0.645598	-6.49852	No	Null	5.41215	5.40942	5.46339	5.47434	5.56029	5.14286	5.1148	5.44537	5.68403	5.57049	5.51874	5.51031	5.08712	5.36043
902	ENSMUSG00000009772	Nuak2	protein_coding	NUAK family, SNF1-like kinase, 2	-0.227169	3.05273	-1.38739	0.193218	0.327457	-5.78	No	Null	3.12218	2.95551	3.17183	3.28515	3.21234	2.72661	2.85892	3.16608	3.43431	2.91312	2.91813	2.83021	3.0868	3.02929
903	ENSMUSG00000009828	Ick	protein_coding	Intestinal cell kinase	-0.169386	4.10045	-1.07157	0.307223	0.452185	-6.14569	No	Null	4.13004	4.05903	4.2099	4.30993	4.24795	4.04539	3.72327	4.02579	4.34803	4.17655	4.21228	4.02962	3.81321	4.0635
904	ENSMUSG00000009863	Sdhb	protein_coding	Succinate dehydrogenase complex, subunit B, iron sulfur (Ip)	-0.195792	6.38712	-1.54268	0.151618	0.277987	-5.57613	No	Null	6.44699	6.30332	6.47025	6.39791	6.53139	6.47908	6.52044	6.315	6.41484	6.37499	6.06199	6.09833	6.51709	6.46416
905	ENSMUSG00000009894	Snap47	protein_coding	Synaptosomal-associated protein, 47	-0.264066	5.67341	-2.7224	0.0201048	0.0740575	-3.70528	No	Null	5.72786	5.59717	5.94582	5.63338	5.83843	5.65623	5.73978	5.61283	5.66858	5.67364	5.5246	5.43946	5.65116	5.69701
906	ENSMUSG00000009905	Kdsr	protein_coding	3-ketodihydrosphingosine reductase	0.0274514	4.04604	0.168234	0.869501	0.916377	-6.71783	No	Null	4.09185	3.9819	3.7163	4.47959	3.94185	4.09085	4.00809	3.90719	4.4991	4.06012	3.82917	3.92283	4.11157	3.98583
907	ENSMUSG00000009907	Vps4b	protein_coding	Vacuolar protein sorting 4B	0.207701	5.76859	1.98105	0.0735563	0.171201	-4.93371	No	Null	5.71934	5.83755	5.47485	5.78794	5.80727	5.7158	5.65896	5.67197	5.91856	5.82999	5.839	5.819	5.7706	5.92918
908	ENSMUSG00000009927	Rps25	protein_coding	Ribosomal protein S25	0.202535	7.23399	2.15108	0.0549321	0.141463	-4.66387	No	Null	7.18477	7.3029	7.01475	7.17413	7.24459	7.27296	7.23116	7.16291	7.1929	7.21679	7.29943	7.19478	7.3317	7.4718
909	ENSMUSG00000009995	Taz	protein_coding	Tafazzin	0.00724193	4.51002	0.0590734	0.95397	0.971155	-6.73118	No	Null	4.50519	4.51677	4.49862	4.49458	4.70997	4.38717	4.42185	4.33871	4.68545	4.50158	4.51694	4.34171	4.63246	4.59116
910	ENSMUSG00000010025	Aldh3a2	protein_coding	Aldehyde dehydrogenase family 3, subfamily A2	-0.312079	8.95891	-0.883335	0.396248	0.534584	-6.32746	No	Null	9.0686	8.80534	8.67648	9.55872	9.048	9.33066	8.41678	8.70905	9.74051	9.0353	8.50845	9.07638	8.23201	9.17457
911	ENSMUSG00000010045	Tmem115	protein_coding	Transmembrane protein 115	-0.79299	3.14478	-5.94831	0.000102623	0.00323706	1.5852	No	Null	3.3729	2.82541	3.70106	3.3991	3.43457	3.24281	3.27099	3.23869	3.32308	3.02992	2.35854	2.72954	3.15975	2.84931
912	ENSMUSG00000010047	Hyal2	protein_coding	Hyaluronoglucosaminidase 2	-1.11188	3.80575	-7.26762	1.75519e-05	0.00121807	3.35293	Yes	Down	4.12554	3.35806	4.58784	4.22246	4.06111	3.99183	3.92233	3.90819	4.18501	3.37844	2.76606	3.2379	3.64351	3.76438
913	ENSMUSG00000010048	Ifrd2	protein_coding	Interferon-related developmental regulator 2	-0.533169	3.90739	-2.93867	0.0136919	0.0584466	-3.33028	No	Null	4.06304	3.68948	4.25144	4.13438	4.16035	4.15814	3.52271	3.98603	4.22825	3.67871	3.38886	3.52745	4.01146	3.84089
914	ENSMUSG00000010051	Hyal1	protein_coding	Hyaluronoglucosaminidase 1	-0.260737	5.24436	-1.80354	0.0991718	0.208891	-5.20427	No	Null	5.3292	5.12558	5.26524	5.5438	5.3223	5.2685	5.06392	5.23356	5.60709	5.2356	4.97079	5.32951	4.95721	5.1348
915	ENSMUSG00000010054	Tusc2	protein_coding	Tumor suppressor candidate 2	-0.208659	4.70052	-1.69246	0.119102	0.236299	-5.36671	No	Null	4.72609	4.66472	4.90515	4.49295	4.74387	4.81132	4.71394	4.58438	4.83103	4.78491	4.51857	4.4159	4.71739	4.88682
916	ENSMUSG00000010057	Nprl2	protein_coding	Nitrogen permease regulator-like 2	-0.170782	3.55959	-0.999573	0.339336	0.481717	-6.21865	No	Null	3.58463	3.52454	3.68151	3.2523	3.70089	3.64332	3.7173	3.47065	3.62645	3.64471	3.19896	3.26074	3.76342	3.7549
917	ENSMUSG00000010064	Slc38a3	protein_coding	Solute carrier family 38, member 3	-0.457459	9.05135	-2.92533	0.01402	0.0594866	-3.3535	No	Null	9.16509	8.89211	9.6507	9.02152	9.06246	9.14392	9.33235	8.92916	9.01555	8.91264	8.82466	8.7703	9.13734	8.8156
918	ENSMUSG00000010067	Rassf1	protein_coding	Ras association (RalGDS/AF-6) domain family member 1	-0.0719926	1.89656	-0.341047	0.739595	0.822626	-6.67075	No	Null	1.93573	1.84171	1.92799	2.28179	2.12742	1.69511	1.41892	1.83484	2.26404	1.80366	2.03901	1.87699	1.90094	1.58796
919	ENSMUSG00000010095	Slc3a2	protein_coding	Solute carrier family 3 (activators of dibasic and neutral amino acid transport), member 2	-0.0579383	4.78889	-0.408174	0.691102	0.787545	-6.64402	No	Null	4.7813	4.79951	4.8523	4.5678	4.9307	4.75799	4.62557	4.86158	4.87313	4.96991	4.68435	4.52176	5.06134	4.7602
920	ENSMUSG00000010097	Nxf1	protein_coding	Nuclear RNA export factor 1	0.0323671	5.62289	0.382043	0.709822	0.801845	-6.65498	No	Null	5.58899	5.67034	5.67963	5.47352	5.57484	5.59042	5.46366	5.61209	5.72879	5.73168	5.76754	5.60654	5.63312	5.61285
921	ENSMUSG00000010110	Stx5a	protein_coding	Syntaxin 5A	-0.021194	5.23678	-0.151646	0.882255	0.924003	-6.72068	No	Null	5.26297	5.20011	5.1173	5.35376	5.22543	5.38072	5.23711	5.141	5.38547	5.35702	5.05094	4.92262	5.48142	5.18855
922	ENSMUSG00000010122	Slc47a1	protein_coding	Solute carrier family 47, member 1	0.118105	6.317	0.77534	0.454742	0.588154	-6.41807	No	Null	6.29391	6.34934	6.08768	6.56407	6.27202	6.23405	6.11812	6.18389	6.59751	6.48927	6.49642	6.22614	6.22582	6.30903
923	ENSMUSG00000010175	Prox1	protein_coding	Prospero homeobox 1	0.395258	6.44216	2.37674	0.0370508	0.110761	-4.293	No	Null	6.3755	6.53549	5.92904	6.84641	6.41681	6.31183	6.31558	6.30215	6.50667	6.65753	6.79994	6.46987	6.4697	6.28042
924	ENSMUSG00000010205	Raver1	protein_coding	Ribonucleoprotein, PTB-binding 1	-0.648933	2.4891	-3.58078	0.00442052	0.0295733	-2.20963	No	Null	2.70367	2.18871	2.97697	3.04372	2.71349	2.37009	2.39349	2.58382	2.84408	2.132	2.02964	2.65119	2.23064	1.90009
925	ENSMUSG00000010277	2610507B11Rik	protein_coding	RIKEN cDNA 2610507B11 gene	-0.0355728	7.4524	-0.395261	0.700327	0.794018	-6.64952	No	Null	7.48268	7.41002	7.43257	7.55793	7.51587	7.41315	7.493	7.37824	7.58798	7.40971	7.32618	7.44616	7.56786	7.30019
926	ENSMUSG00000010290	AI597479	protein_coding	Expressed sequence AI597479	0.242593	3.6212	2.41571	0.0345958	0.105732	-4.22775	No	Null	3.55369	3.71572	3.41198	3.58449	3.6712	3.40683	3.55095	3.52285	3.72753	3.73854	3.84785	3.64664	3.71267	3.63291
927	ENSMUSG00000010307	Tmem86a	protein_coding	Transmembrane protein 86A	-0.493197	1.72825	-2.06166	0.0640877	0.15645	-4.80696	No	Null	1.86251	1.54027	2.14509	1.56032	1.64188	2.00399	2.07209	1.832	1.78223	1.69456	1.03729	1.20939	2.12357	1.63654
928	ENSMUSG00000010358	Ifi35	protein_coding	Interferon-induced protein 35	-0.324443	4.20658	-2.85701	0.015829	0.0635114	-3.4723	No	Null	4.27942	4.10461	4.39267	4.28128	4.30495	4.16048	4.28495	4.32768	4.20393	4.18741	3.95752	3.97581	3.96139	4.44095
929	ENSMUSG00000010362	Rdm1	protein_coding	RAD52 motif 1	-0.196774	1.36832	-0.842669	0.417642	0.554409	-6.36279	No	Null	1.44888	1.25554	1.22572	1.541	1.41455	1.7428	1.33036	1.52251	1.36519	1.53343	0.834501	0.753202	1.69824	1.45831
930	ENSMUSG00000010376	Nedd8	protein_coding	Neural precursor cell expressed, developmentally down-regulated gene 8	0.0120773	5.10998	0.10956	0.914763	0.945775	-6.72659	No	Null	5.07261	5.1623	5.11678	4.80888	5.12275	5.1452	5.08001	5.11172	5.12289	5.21805	5.07729	4.961	5.13384	5.4213
931	ENSMUSG00000010392	Gosr1	protein_coding	Golgi SNAP receptor complex member 1	0.128997	5.25131	1.33893	0.208029	0.345081	-5.84059	No	Null	5.19381	5.3318	5.16975	5.01061	5.33588	5.11568	5.14884	5.20118	5.37476	5.41093	5.33152	5.2438	5.37243	5.30034
932	ENSMUSG00000010406	Mrpl52	protein_coding	Mitochondrial ribosomal protein L52	-0.250637	3.04938	-1.8609	0.0901123	0.196005	-5.11822	No	Null	3.1683	2.8829	3.15638	3.38137	3.10834	3.32112	2.98326	3.04656	3.18107	2.57005	2.65595	2.89539	3.20016	3.09296
933	ENSMUSG00000010453	Kansl3	protein_coding	KAT8 regulatory NSL complex subunit 3	-0.209326	4.60856	-1.85154	0.0915365	0.198075	-5.13235	No	Null	4.67901	4.50994	4.75723	4.8491	4.70076	4.58588	4.63938	4.41403	4.8067	4.58755	4.50463	4.59592	4.48669	4.3749
934	ENSMUSG00000010461	Eya4	protein_coding	EYA transcriptional coactivator and phosphatase 4	0.351722	-1.11375	0.909196	0.383042	0.523179	-6.30424	No	Null	-1.24849	-0.925122	-0.926845	-1.51686	-1.72008	-1.47316	-0.588741	-2.08608	-0.427649	-0.993333	-0.386798	-1.09028	-0.986396	-1.16881
935	ENSMUSG00000010517	Faf1	protein_coding	Fas-associated factor 1	0.190675	5.57283	2.18696	0.0516197	0.136254	-4.60579	No	Null	5.52142	5.64481	5.36454	5.47209	5.64871	5.55434	5.52664	5.48498	5.59863	5.61395	5.62368	5.59262	5.66493	5.72884
936	ENSMUSG00000010538	Tsacc	protein_coding	TSSK6 activating co-chaperone	-0.0156802	0.0472903	-0.123609	0.90389	0.938953	-6.72483	No	Null	0.0321546	0.0684803	0.126926	-0.131235	0.0849976	0.0213458	-0.046006	-0.0953353	0.264389	0.124762	0.0543503	-0.184943	0.253098	0.0951343
937	ENSMUSG00000010554	Mettl16	protein_coding	Methyltransferase like 16	0.125491	4.3376	1.33301	0.209902	0.346952	-5.84789	No	Null	4.315	4.36923	4.26554	4.4126	4.41697	4.21398	4.30158	4.22361	4.37075	4.21412	4.4987	4.39074	4.37766	4.36493
938	ENSMUSG00000010601	Apol7a	protein_coding	Apolipoprotein L 7a	0.334622	6.72949	3.2949	0.00728999	0.0399964	-2.70806	No	Null	6.62312	6.87841	6.42717	6.53974	6.73722	6.6676	6.76369	6.55731	6.66912	6.93233	6.98203	6.72663	6.745	7.00608
939	ENSMUSG00000010607	Pigyl	protein_coding	Phosphatidylinositol glycan anchor biosynthesis, class Y-like	-1.44575	0.954871	-8.33009	4.93016e-06	0.000736237	4.60464	Yes	Down	1.40448	0.325414	1.85309	1.91133	1.1562	1.43554	0.941818	1.35925	1.17415	0.610136	-0.337735	0.0972933	0.804861	0.452515
940	ENSMUSG00000010608	Rbm25	protein_coding	RNA binding motif protein 25	0.490589	6.05731	2.93877	0.0136895	0.0584466	-3.33011	No	Null	5.89962	6.27808	5.8066	5.88882	6.02334	5.85221	5.78886	5.72662	6.21089	6.16524	6.74193	6.40523	5.94686	6.13111
941	ENSMUSG00000010609	Psen2	protein_coding	Presenilin 2	-0.563018	6.48941	-3.30098	0.00721229	0.0397548	-2.69742	No	Null	6.60873	6.32237	7.00523	6.36671	6.69591	6.41066	6.76814	6.53694	6.47754	6.62983	6.04729	5.94323	6.53882	6.45267
942	ENSMUSG00000010651	Acaa1b	protein_coding	Acetyl-Coenzyme A acyltransferase 1B	-0.780119	9.58607	-2.98967	0.0125069	0.0555901	-3.2414	No	Null	9.81657	9.26336	9.82587	10.0205	9.63351	10.0519	9.33635	9.7941	10.0537	9.29988	8.64677	9.71751	8.88408	9.76858
943	ENSMUSG00000010663	Fads1	protein_coding	Fatty acid desaturase 1	-0.192782	7.99601	-1.44987	0.17544	0.306938	-5.69971	No	Null	8.01367	7.9713	8.21596	7.95431	8.13551	7.79602	7.81747	7.84369	8.33269	8.09413	8.05068	7.92806	7.79308	7.99054
944	ENSMUSG00000010721	Lmbr1	protein_coding	Limb region 1	0.0732559	2.44437	0.612819	0.552651	0.67482	-6.53427	No	Null	2.43509	2.45735	2.26489	2.57325	2.51983	2.39583	2.34658	2.27495	2.67028	2.498	2.45871	2.32641	2.46219	2.54144
945	ENSMUSG00000010755	Cars	protein_coding	Cysteinyl-tRNA synthetase	-0.0537493	3.95703	-0.447816	0.663115	0.765658	-6.62605	No	Null	3.97401	3.93325	3.92586	4.0764	3.95972	3.93865	3.88229	3.83346	4.20171	4.08863	3.92635	3.73218	3.9988	3.9203
946	ENSMUSG00000010797	Wnt2	protein_coding	Wingless-type MMTV integration site family, member 2	-0.430553	1.67909	-1.71134	0.115479	0.231187	-5.33951	No	Null	1.78891	1.52534	1.80875	2.0846	1.73733	1.77333	1.48566	1.90909	1.72359	1.43658	1.44553	1.69046	0.868503	2.18562
947	ENSMUSG00000010911	Apip	protein_coding	APAF1 interacting protein	0.0631478	3.40546	0.544699	0.597002	0.710651	-6.57544	No	Null	3.37919	3.44223	3.31782	3.29725	3.43491	3.47393	3.505	3.26459	3.36088	3.42185	3.39345	3.32764	3.35081	3.71739
948	ENSMUSG00000010914	Pdhx	protein_coding	Pyruvate dehydrogenase complex, component X	0.0582786	4.95159	0.520923	0.612909	0.724758	-6.58873	No	Null	4.89744	5.02738	4.97835	4.70841	5.07236	4.94195	4.59512	4.9196	5.06631	5.02586	5.11417	5.0195	4.88295	5.09445
949	ENSMUSG00000010936	Vac14	protein_coding	Vac14 homolog (S. cerevisiae)	-0.296421	3.56705	-2.52637	0.0284585	0.0931408	-4.04091	No	Null	3.65674	3.44149	3.79777	3.84232	3.76338	3.51609	3.45113	3.56659	3.6599	3.49171	3.44522	3.61288	3.37613	3.28149
950	ENSMUSG00000011034	Slc5a1	protein_coding	Solute carrier family 5 (sodium/glucose cotransporter), member 1	-0.173188	0.809429	-0.403442	0.694477	0.789923	-6.64605	No	Null	0.842647	0.762924	0.944742	1.26129	0.848418	0.833831	0.0417192	0.216188	1.75235	0.368458	1.16407	0.535645	0.28733	1.45911
951	ENSMUSG00000011096	Akt1s1	protein_coding	AKT1 substrate 1 (proline-rich)	-0.559802	3.26132	-3.93221	0.00241503	0.0206864	-1.60346	No	Null	3.41845	3.04133	3.63879	3.48509	3.4825	3.20209	3.04335	3.48465	3.5927	3.07036	2.76262	2.9728	3.26983	3.13104
952	ENSMUSG00000011114	Tbrg1	protein_coding	Transforming growth factor beta regulated gene 1	0.0928541	5.76237	0.838582	0.419834	0.556694	-6.36626	No	Null	5.70902	5.83707	5.8239	5.44168	5.79861	5.64678	5.79388	5.69669	5.7616	5.77664	5.87667	5.63218	5.95007	5.94976
953	ENSMUSG00000011148	Adssl1	protein_coding	Adenylosuccinate synthetase like 1	-0.239714	3.02906	-1.54524	0.151003	0.277251	-5.57265	No	Null	3.101	2.92833	3.07755	3.138	3.03776	3.13149	3.17477	2.99976	3.1477	3.00819	2.68286	2.59222	3.05955	3.29883
954	ENSMUSG00000011158	Brf1	protein_coding	BRF1, RNA polymerase III transcription initiation factor 90 kDa subunit	-0.330607	2.94728	-2.99163	0.0124635	0.055492	-3.23799	No	Null	3.04498	2.8105	3.07103	3.17651	3.07858	3.03891	3.00273	2.81767	3.1294	2.92137	2.61639	2.78512	2.71579	3.01386
955	ENSMUSG00000011179	Odc1	protein_coding	Ornithine decarboxylase, structural 1	0.232767	7.17013	1.47196	0.169496	0.300013	-5.67075	No	Null	7.11081	7.25318	7.20235	6.94042	7.2114	7.14107	7.23311	7.09005	6.9573	6.81652	7.38788	7.19143	7.50255	7.36754
956	ENSMUSG00000011254	Thg1l	protein_coding	TRNA-histidine guanylyltransferase 1-like (S. cerevisiae)	0.247881	1.74224	1.7087	0.115979	0.231665	-5.34332	No	Null	1.65797	1.86022	1.55467	1.65724	1.61323	1.43582	1.81929	1.5547	1.97088	1.83789	2.05955	1.80249	1.60843	1.99275
957	ENSMUSG00000011256	Adam19	protein_coding	A disintegrin and metallopeptidase domain 19 (meltrin beta)	-0.144904	0.73103	-0.953311	0.361234	0.502747	-6.26331	No	Null	0.774995	0.669479	0.815853	0.903955	0.983852	0.37515	0.679205	0.856824	0.810128	0.805341	0.681021	0.72194	0.71596	0.423132
958	ENSMUSG00000011257	Pabpc4	protein_coding	Poly(A) binding protein, cytoplasmic 4	-0.0268708	4.74899	-0.236769	0.817256	0.880049	-6.70294	No	Null	4.75684	4.738	4.84636	4.76834	4.82847	4.72311	4.64953	4.72474	4.75729	4.47368	4.81078	4.80866	4.69531	4.90158
959	ENSMUSG00000011263	Exoc3l2	protein_coding	Exocyst complex component 3-like 2	-0.607129	1.99101	-4.54576	0.000870457	0.011309	-0.574506	No	Null	2.15835	1.75672	2.31455	2.27686	2.27723	2.05611	1.74349	2.24685	2.19337	1.86066	1.42898	1.72718	1.79663	1.97014
960	ENSMUSG00000011305	Plin5	protein_coding	Perilipin 5	-0.697645	4.47403	-4.91066	0.000485911	0.00783482	0.0148611	No	Null	4.68976	4.17202	4.80041	4.97142	4.65715	4.46296	4.51441	4.61556	4.80638	4.29179	3.78773	3.95339	4.33758	4.48959
961	ENSMUSG00000011306	Sugp1	protein_coding	SURP and G patch domain containing 1	-0.116277	3.02557	-1.00299	0.337757	0.480313	-6.21528	No	Null	3.10342	2.91659	3.04813	3.45415	2.99246	3.08255	3.00828	2.89211	3.24628	2.81416	2.93177	2.81442	3.15021	2.87238
962	ENSMUSG00000011382	Dhdh	protein_coding	Dihydrodiol dehydrogenase (dimeric)	0.0321185	7.29169	0.337395	0.74227	0.824585	-6.67207	No	Null	7.24375	7.35881	7.34842	7.11722	7.32705	7.19482	7.21693	7.1486	7.35321	7.51336	7.50953	7.33158	7.09789	7.34167
963	ENSMUSG00000011427	Zfp790	protein_coding	Zinc finger protein 790	0.408319	3.64894	2.95679	0.0132584	0.0574546	-3.29871	No	Null	3.51417	3.83761	3.31632	3.38893	3.64474	3.30562	3.56433	3.45935	3.9199	3.8109	3.99967	3.75504	3.68567	3.93676
964	ENSMUSG00000011658	Fuz	protein_coding	Fuzzy planar cell polarity protein	-0.426267	2.25394	-2.91384	0.0143091	0.0599882	-3.3735	No	Null	2.36745	2.09502	2.36246	2.55548	2.40852	2.3148	2.3069	2.34475	2.27924	2.35388	1.86942	1.90976	1.88541	2.45664
965	ENSMUSG00000011752	Pgam1	protein_coding	Phosphoglycerate mutase 1	-0.178756	6.65143	-1.56037	0.147408	0.272655	-5.55201	No	Null	6.72585	6.54723	6.69053	6.77209	6.78262	6.68751	6.85819	6.6246	6.66543	6.52463	6.2902	6.44594	6.79183	6.68352
966	ENSMUSG00000011831	Evi5	protein_coding	Ecotropic viral integration site 5	0.198801	7.53949	1.81137	0.0978877	0.207025	-5.1926	No	Null	7.45044	7.66416	7.40998	7.19768	7.55244	7.48315	7.56316	7.29203	7.65465	7.79822	7.69152	7.51979	7.55936	7.7519
967	ENSMUSG00000011832	Evi5l	protein_coding	Ecotropic viral integration site 5 like	-0.444957	1.95216	-3.12031	0.00992174	0.0480087	-3.01327	No	Null	2.07653	1.77804	2.27462	2.17332	2.01176	1.92015	1.99005	1.75363	2.41218	1.81758	1.62517	1.67985	1.82639	1.94119
968	ENSMUSG00000011837	Snapc2	protein_coding	Small nuclear RNA activating complex, polypeptide 2	-0.444653	2.25058	-2.19015	0.0513343	0.135777	-4.6006	No	Null	2.38077	2.06831	2.46787	2.53652	2.30293	2.22302	2.17797	2.42021	2.5369	2.21327	1.84245	1.50724	2.43287	2.3457
969	ENSMUSG00000011877	Git1	protein_coding	G protein-coupled receptor kinase-interactor 1	-0.861104	1.76926	-5.47853	0.000203606	0.00467358	0.89411	No	Null	1.98437	1.46811	2.53514	2.0245	1.92608	1.61602	1.64501	1.91781	2.22603	1.73217	1.28461	1.44772	1.5921	1.28395
970	ENSMUSG00000011884	Gltp	protein_coding	Glycolipid transfer protein	-0.154781	0.632576	-0.832652	0.423029	0.559674	-6.37127	No	Null	0.688953	0.553648	0.778057	0.676626	0.509348	0.827561	0.578512	0.962458	0.490111	0.68839	0.427466	0.389953	1.00097	0.261461
971	ENSMUSG00000011958	Bnip2	protein_coding	BCL2/adenovirus E1B interacting protein 2	0.242741	5.21918	2.74788	0.0192152	0.0719849	-3.6613	No	Null	5.13163	5.34175	5.12452	4.98995	5.17929	5.21709	5.11399	5.02403	5.27256	5.33591	5.50813	5.23518	5.31704	5.31248
972	ENSMUSG00000011960	Ccnt1	protein_coding	Cyclin T1	0.233608	5.17591	1.42053	0.183608	0.316676	-5.73771	No	Null	5.09174	5.29375	5.10853	5.17044	5.23662	4.81218	4.93801	5.09823	5.27813	5.29562	5.69229	5.34924	5.06903	5.06259
973	ENSMUSG00000012017	Scarf2	protein_coding	Scavenger receptor class F, member 2	-1.05791	-0.668833	-6.14281	7.79728e-05	0.0027519	1.86168	Yes	Down	-0.439525	-0.989863	0.227175	-0.480606	-0.361834	-0.73096	-1.16159	-0.315322	-0.25354	-0.813507	-1.18975	-0.990259	-1.25868	-0.697117
974	ENSMUSG00000012076	Brms1l	protein_coding	Breast cancer metastasis-suppressor 1-like	0.172451	2.01006	1.1665	0.268466	0.411261	-6.0433	No	Null	1.93893	2.10965	1.92411	1.98054	2.03929	1.80094	1.74402	1.84756	2.23605	2.25498	2.39252	1.883	2.03171	1.98604
975	ENSMUSG00000012114	Med15	protein_coding	Mediator complex subunit 15	-0.450168	2.88324	-3.00715	0.0121249	0.0545831	-3.21091	No	Null	3.07936	2.60866	3.06461	3.8029	2.99077	2.80603	2.88469	2.85728	3.14927	2.54408	2.6114	2.674	2.70654	2.5073
976	ENSMUSG00000012117	Dhdds	protein_coding	Dehydrodolichyl diphosphate synthase	-0.142444	3.93184	-1.23626	0.242513	0.383861	-5.9638	No	Null	4.04221	3.77733	3.81441	4.39989	4.00027	4.08407	3.97289	4.06817	3.95576	3.7063	3.50991	3.70397	4.23494	3.73156
977	ENSMUSG00000012123	Aim1l	protein_coding	Crystallin beta-gamma domain containing 2	-0.659157	-0.338935	-1.31652	0.21519	0.352849	-5.86809	No	Null	-0.228887	-0.493002	0.383718	-0.145087	-1.23852	0.228633	-0.240115	0.0433867	-0.634226	-0.20239	-0.192769	0.381926	-1.93401	-0.517769
978	ENSMUSG00000012296	Tjap1	protein_coding	Tight junction associated protein 1	-0.724957	0.60091	-4.15079	0.00166978	0.0166201	-1.23199	No	Null	0.802968	0.318029	1.03969	1.14269	0.865396	0.415456	0.420263	0.841455	0.895825	0.500531	0.167066	0.60686	0.0246697	0.29102
979	ENSMUSG00000012350	Ehf	protein_coding	Ets homologous factor	0.217652	0.735449	0.510429	0.619997	0.730878	-6.59442	No	Null	0.669092	0.828348	0.580002	1.14418	0.321162	0.593636	0.0870875	0.306059	1.65152	0.365882	1.45323	0.658206	0.263142	1.40128
980	ENSMUSG00000012405	Rpl15	protein_coding	Ribosomal protein L15	-0.177483	6.79412	-1.5477	0.150413	0.276638	-5.5693	No	Null	6.8445	6.72358	6.89709	6.83397	6.83648	6.87833	6.90527	6.7143	6.84604	6.7405	6.58428	6.5057	6.83771	6.94973
981	ENSMUSG00000012422	Tmem167	protein_coding	Transmembrane protein 167	0.350521	6.03604	3.05502	0.0111382	0.0516162	-3.12735	No	Null	5.95058	6.15568	5.73435	5.8841	6.10211	5.92237	5.92965	6.04214	6.03934	6.15858	6.18062	6.1005	6.41477	5.92393
982	ENSMUSG00000012428	Steap4	protein_coding	STEAP family member 4	-0.250437	7.51845	-1.22743	0.245682	0.387884	-5.97405	No	Null	7.55352	7.46935	7.77416	7.61887	7.2764	7.38827	7.33344	7.98025	7.50324	7.69455	7.62909	7.72224	7.05423	7.24664
983	ENSMUSG00000012429	Mplkip	protein_coding	M-phase specific PLK1 intereacting protein	0.516789	3.10784	3.65431	0.00389121	0.0273244	-2.08205	No	Null	2.98181	3.28428	2.53783	3.17567	2.97971	3.1167	2.85367	2.98624	3.22288	3.20594	3.48784	3.16001	3.15604	3.41156
984	ENSMUSG00000012443	Kif11	protein_coding	Kinesin family member 11	0.284787	0.0357373	1.1216	0.286293	0.429902	-6.09257	No	Null	-0.0324541	0.131205	-0.252782	0.0995797	-0.201835	-0.173657	-0.210677	-0.162034	0.674226	0.382442	0.288401	-0.140155	0.41233	-0.286992
985	ENSMUSG00000012483	Rpa3	protein_coding	Replication protein A3	0.348132	1.39631	2.75383	0.0190132	0.0716011	-3.65102	No	Null	1.32037	1.50261	1.00832	1.39734	1.52583	1.29891	1.27905	1.14914	1.58401	1.33853	1.54089	1.51664	1.50926	1.60774
986	ENSMUSG00000012519	Mlkl	protein_coding	Mixed lineage kinase domain-like	0.463188	3.00223	2.50373	0.0296206	0.0955273	-4.07931	No	Null	2.82854	3.2454	2.92471	2.5523	2.73032	2.48169	2.92489	3.29714	2.88876	3.11852	3.6906	2.99986	3.28604	3.13196
987	ENSMUSG00000012535	Tnpo3	protein_coding	Transportin 3	0.217744	5.9041	2.31689	0.0411527	0.118207	-4.39257	No	Null	5.84742	5.98345	5.74089	5.85833	5.95597	5.86778	5.73641	5.77109	6.00149	5.91923	6.09186	6.01825	5.99697	5.89094
988	ENSMUSG00000012609	Ttll5	protein_coding	Tubulin tyrosine ligase-like family, member 5	-0.0303978	3.11919	-0.179807	0.860625	0.910599	-6.71567	No	Null	3.12476	3.11141	3.09387	3.42125	3.0731	3.04058	2.81581	3.04846	3.38024	3.26337	3.35699	3.00577	2.91487	3.01604
989	ENSMUSG00000012640	Zfp715	protein_coding	Zinc finger protein 715	0.44538	3.73243	4.14006	0.00170009	0.016835	-1.25011	No	Null	3.62001	3.88981	3.28897	3.72308	3.68118	3.60459	3.60669	3.65182	3.78377	3.89196	4.06652	3.68421	3.9254	3.88095
990	ENSMUSG00000012848	Rps5	protein_coding	Ribosomal protein S5	-0.628714	6.2767	-3.84352	0.00280961	0.0226357	-1.75552	No	Null	6.42828	6.0645	6.85125	6.17805	6.40238	6.47068	6.41168	6.3383	6.3456	6.20252	5.69157	5.80119	6.39829	6.22892
991	ENSMUSG00000013033	Adgrl1	protein_coding	Adhesion G protein-coupled receptor L1	-0.188473	1.5296	-1.11458	0.289163	0.432862	-6.10015	No	Null	1.55682	1.49149	1.71487	1.48425	1.73127	1.33078	1.28958	1.36423	1.98276	1.47264	1.47898	1.30535	1.5249	1.6756
992	ENSMUSG00000013076	Amotl1	protein_coding	Angiomotin-like 1	-0.00114202	4.18039	-0.00884751	0.993102	0.995477	-6.73301	No	Null	4.18427	4.17497	4.04358	4.34335	4.28444	4.05753	4.10455	4.07011	4.38632	4.34775	4.17943	4.23782	3.99406	4.11581
993	ENSMUSG00000013089	Etv5	protein_coding	Ets variant 5	-0.552217	2.64361	-4.11721	0.00176652	0.0171934	-1.28874	No	Null	2.85198	2.35188	3.01643	3.19904	2.8685	2.78131	2.71907	2.53812	2.84141	2.00619	2.11323	2.48915	2.56773	2.5831
994	ENSMUSG00000013150	Gfod2	protein_coding	Glucose-fructose oxidoreductase domain containing 2	-0.669631	1.72335	-4.15718	0.00165201	0.0165099	-1.2212	No	Null	1.91074	1.461	2.20026	1.93617	1.94095	1.57918	2.00004	1.90155	1.81703	1.55764	1.10134	1.1692	1.74353	1.73328
995	ENSMUSG00000013160	Atp6v0d1	protein_coding	ATPase, H+ transporting, lysosomal V0 subunit D1	-0.203272	5.48656	-2.17939	0.052302	0.137441	-4.61807	No	Null	5.53833	5.41408	5.61319	5.50048	5.59727	5.51285	5.55013	5.4603	5.53407	5.55009	5.26472	5.28661	5.51771	5.45127
996	ENSMUSG00000013236	Ptprs	protein_coding	Protein tyrosine phosphatase, receptor type, S	-0.813529	1.49748	-3.84412	0.00280672	0.0226357	-1.75448	No	Null	1.71406	1.19426	1.96399	2.13001	1.64726	1.48324	1.34778	1.36588	2.06028	1.47218	1.08043	1.25632	0.728402	1.43395
997	ENSMUSG00000013275	Slc41a1	protein_coding	Solute carrier family 41, member 1	-0.452564	1.77328	-2.56063	0.0267845	0.0895482	-3.98263	No	Null	1.89219	1.60681	2.29159	1.92426	1.68703	1.58834	1.67107	2.10239	1.98068	1.30647	1.6102	1.86883	1.56396	1.68459
998	ENSMUSG00000013465	Nelfb	protein_coding	Negative elongation factor complex member B	-0.427791	3.81073	-3.48704	0.00520466	0.0323691	-2.3727	No	Null	3.96428	3.59576	3.87678	4.27774	4.03729	3.72991	3.85353	3.93351	4.04117	3.6728	3.26897	3.58468	3.67201	3.78037
999	ENSMUSG00000013495	Tmem175	protein_coding	Transmembrane protein 175	0.148965	3.19215	1.21814	0.249054	0.391827	-5.98479	No	Null	3.16379	3.23184	3.05377	3.26637	3.13513	3.22303	3.3247	2.87251	3.27105	3.29437	3.32647	3.05867	3.28165	3.19805
1000	ENSMUSG00000013539	Tango2	protein_coding	Transport and golgi organization 2	0.0105898	3.59221	0.107351	0.916474	0.94679	-6.72685	No	Null	3.64846	3.51346	3.36696	3.92389	3.66839	3.58851	3.83916	3.49737	3.65495	3.39216	3.30489	3.56345	3.70044	3.60638
1001	ENSMUSG00000013593	Ndufs2	protein_coding	NADH:ubiquinone oxidoreductase core subunit S2	-0.106799	6.87858	-0.737761	0.476347	0.607153	-6.44713	No	Null	6.90305	6.84432	6.86306	6.77606	6.98489	6.96355	7.01219	6.76015	6.96147	6.95385	6.58924	6.60049	6.98122	7.09682
1002	ENSMUSG00000013622	Atraid	protein_coding	All-trans retinoic acid induced differentiation factor	-0.106919	5.42315	-0.83335	0.422653	0.55933	-6.37069	No	Null	5.43634	5.40469	5.38456	5.29053	5.5052	5.4873	5.35867	5.48966	5.53846	5.61111	5.15964	5.20652	5.48728	5.55891
1003	ENSMUSG00000013629	Cad	protein_coding	Carbamoyl-phosphate synthetase 2, aspartate transcarbamylase, and dihydroorotase	-0.476741	3.66883	-3.05071	0.0112236	0.0517999	-3.13487	No	Null	3.84083	3.42803	4.03617	4.20263	3.92227	3.67369	3.56875	3.69569	3.7866	3.4842	3.36597	3.54002	3.70465	3.04531
1004	ENSMUSG00000013646	Sh3bp5l	protein_coding	SH3 binding domain protein 5 like	-0.644619	3.18926	-4.66537	0.000717575	0.0101387	-0.379308	No	Null	3.35695	2.95449	3.53186	3.42638	3.38245	3.25766	3.26544	3.12688	3.50801	3.26405	2.59512	2.75769	2.92653	3.22905
1005	ENSMUSG00000013662	Atad1	protein_coding	ATPase family, AAA domain containing 1	0.351164	5.83544	3.93605	0.00239932	0.0206574	-1.5969	No	Null	5.72677	5.98758	5.5894	5.58104	5.85253	5.74806	5.69043	5.70369	5.92222	5.92164	6.0957	5.91322	6.02045	5.98688
1006	ENSMUSG00000013663	Pten	protein_coding	Phosphatase and tensin homolog	0.301472	7.99846	2.73843	0.0195404	0.0727591	-3.67761	No	Null	7.91038	8.12178	7.70187	7.94531	7.99858	7.89113	7.75334	7.94776	8.13468	8.14535	8.26528	8.13643	7.99969	8.06214
1007	ENSMUSG00000013698	Pea15a	protein_coding	Phosphoprotein enriched in astrocytes 15A	0.187892	4.19834	1.52583	0.155722	0.283287	-5.59893	No	Null	4.14951	4.2667	4.10975	4.13393	4.18127	4.01757	4.19424	4.13943	4.27043	4.1795	4.38712	3.98872	4.50697	4.27118
1008	ENSMUSG00000013701	Timm23	protein_coding	Translocase of inner mitochondrial membrane 23	0.191334	6.34106	1.40106	0.189206	0.323145	-5.76265	No	Null	6.25414	6.46274	6.13991	6.06746	6.34486	6.20024	6.34046	6.29783	6.38822	6.48814	6.47474	6.25896	6.24209	6.84979
1009	ENSMUSG00000013707	Tnfaip8l2	protein_coding	Tumor necrosis factor, alpha-induced protein 8-like 2	-0.282469	-0.685761	-1.3068	0.218359	0.356755	-5.87991	No	Null	-0.59164	-0.81753	-0.512706	-0.533891	-0.933616	-0.610121	-0.416566	-0.471446	-0.663131	-0.759619	-1.01968	-1.36154	-0.374125	-0.572678
1010	ENSMUSG00000013736	Trnt1	protein_coding	TRNA nucleotidyl transferase, CCA-adding, 1	0.470064	4.23264	4.96342	0.00044732	0.00755732	0.0985419	No	Null	4.11346	4.3995	3.75454	4.10075	4.21912	4.16938	4.16397	4.07849	4.30799	4.3583	4.45691	4.34193	4.41835	4.42199
1011	ENSMUSG00000013787	Ehmt2	protein_coding	Euchromatic histone lysine N-methyltransferase 2	-0.722775	4.59842	-6.79588	3.21676e-05	0.00169935	2.74937	No	Null	4.78904	4.33153	5.23291	4.79653	4.8222	4.57063	4.5946	4.6757	4.83074	4.42657	4.09662	4.45786	4.40907	4.26754
1012	ENSMUSG00000013822	Elof1	protein_coding	ELF1 homolog, elongation factor 1	-0.43737	4.2583	-2.616	0.0242822	0.0839697	-3.88809	No	Null	4.33028	4.15752	4.54763	4.10846	4.35735	4.39901	4.31294	4.22067	4.3659	4.49011	3.89391	3.72125	4.09073	4.59161
1013	ENSMUSG00000013833	Med16	protein_coding	Mediator complex subunit 16	-1.12445	1.88108	-6.49756	4.78693e-05	0.00208697	2.35155	Yes	Down	2.20749	1.42411	2.69817	2.49415	2.15895	1.90996	1.94379	1.87795	2.36949	1.58185	1.02636	1.0947	1.76847	1.64916
1014	ENSMUSG00000013846	St3gal1	protein_coding	ST3 beta-galactoside alpha-2,3-sialyltransferase 1	-0.0261105	5.14195	-0.123595	0.903901	0.938953	-6.72483	No	Null	5.19815	5.06327	5.14154	5.46498	5.27455	4.69077	5.44841	5.24626	5.12055	5.10402	5.07116	4.8921	5.57199	4.67707
1015	ENSMUSG00000013858	Tmem259	protein_coding	Transmembrane protein 259	-0.896988	4.65758	-8.74037	3.11776e-06	0.000623168	5.05096	No	Null	4.84865	4.39009	5.45971	4.63388	4.91827	4.73167	4.46852	4.78018	4.9483	4.62911	4.09855	4.40427	4.26944	4.54908
1016	ENSMUSG00000013878	Rnf170	protein_coding	Ring finger protein 170	0.236886	4.76591	2.36737	0.0376658	0.111877	-4.30865	No	Null	4.69189	4.86953	4.49965	4.59326	4.77089	4.67428	4.67886	4.70746	4.91881	4.95417	4.84514	4.80082	4.86784	4.87971
1017	ENSMUSG00000013973	Dedd	protein_coding	Death effector domain-containing	-0.378847	2.62477	-2.31076	0.0415973	0.118855	-4.40273	No	Null	2.83189	2.3348	2.90465	3.39946	2.81941	2.72515	2.68049	2.63886	2.65523	1.73051	2.22948	2.49917	2.88393	2.33091
1018	ENSMUSG00000013997	Nit1	protein_coding	Nitrilase 1	0.0168631	6.44354	0.171717	0.866828	0.914926	-6.7172	No	Null	6.42128	6.47469	6.39299	6.28723	6.52073	6.47978	6.44213	6.37956	6.44655	6.51869	6.39246	6.38298	6.39791	6.6814
1019	ENSMUSG00000014039	Prdm15	protein_coding	PR domain containing 15	0.317522	2.61389	1.27072	0.230454	0.371011	-5.92324	No	Null	2.52073	2.74432	2.56608	2.75782	2.70348	2.01404	2.46607	2.311	2.8266	2.5076	3.36216	2.82403	2.47142	2.5564
1020	ENSMUSG00000014074	Rnf168	protein_coding	Ring finger protein 168	0.460079	4.20096	4.78889	0.000589051	0.00884735	-0.179775	No	Null	4.0801	4.37017	3.79627	4.08864	4.20285	4.04932	4.04937	4.15863	4.2156	4.37785	4.52999	4.2967	4.44351	4.20279
1021	ENSMUSG00000014077	Chp1	protein_coding	Calcineurin-like EF hand protein 1	-0.0983795	8.37702	-1.15368	0.273464	0.416414	-6.05752	No	Null	8.39181	8.35633	8.48215	8.27286	8.40962	8.37973	8.39458	8.35193	8.45177	8.36453	8.27453	8.48158	8.28856	8.37247
1022	ENSMUSG00000014164	Klhl3	protein_coding	Kelch-like 3	-0.421224	0.824909	-2.81904	0.0169335	0.0662052	-3.53817	No	Null	0.967054	0.625907	0.908854	1.30411	0.833855	0.767912	0.886123	0.843714	1.22481	0.857906	0.393045	0.801274	0.475491	0.601817
1023	ENSMUSG00000014177	Tvp23b	protein_coding	Trans-golgi network vesicle protein 23B	0.263946	3.76459	2.17065	0.0531008	0.138698	-4.63223	No	Null	3.74052	3.79829	3.33252	3.89456	3.75845	3.85916	3.7278	3.76683	3.84433	3.711	3.63099	3.67612	4.13346	3.83989
1024	ENSMUSG00000014195	Dnajc7	protein_coding	DnaJ heat shock protein family (Hsp40) member C7	0.164287	4.73145	1.39901	0.189803	0.323696	-5.76526	No	Null	4.74548	4.71181	4.53012	5.01043	4.86461	4.7429	4.69018	4.52842	4.85172	4.33285	4.71089	4.91119	4.91502	4.6891
1025	ENSMUSG00000014226	Cacybp	protein_coding	Calcyclin binding protein	0.460148	5.98923	4.05855	0.00194978	0.0183031	-1.38815	No	Null	5.83182	6.20961	5.70561	5.54539	5.92686	5.96275	5.63871	6.03683	6.00659	6.05288	6.36366	6.15162	6.1869	6.29299
1026	ENSMUSG00000014232	Cluap1	protein_coding	Clusterin associated protein 1	0.166439	2.36848	1.14769	0.275825	0.418929	-6.06412	No	Null	2.3436	2.40331	2.03834	2.45894	2.46478	2.30953	2.23192	2.32909	2.57258	2.28204	2.30297	2.25885	2.47631	2.69639
1027	ENSMUSG00000014243	Zswim7	protein_coding	Zinc finger SWIM-type containing 7	-0.0612452	2.19538	-0.357935	0.727273	0.813634	-6.66446	No	Null	2.23894	2.13439	2.03855	2.34685	2.44001	2.11575	2.23771	2.14455	2.34915	1.91847	1.88508	2.06199	2.20251	2.60388
1028	ENSMUSG00000014245	Pigl	protein_coding	Phosphatidylinositol glycan anchor biosynthesis, class L	-0.16043	1.11587	-1.01133	0.333928	0.476798	-6.20702	No	Null	1.15929	1.05508	1.34735	1.28786	1.37272	0.994532	1.18462	0.853065	1.07491	1.21156	1.21537	0.931884	1.11724	0.799314
1029	ENSMUSG00000014294	Ndufa2	protein_coding	NADH:ubiquinone oxidoreductase subunit A2	-0.676654	4.03874	-4.21814	0.00149208	0.0154138	-1.11855	No	Null	4.29134	3.68511	4.2331	4.64366	4.29121	4.39569	4.02063	4.16721	4.28791	3.69198	3.06983	3.63339	4.11341	3.91693
1030	ENSMUSG00000014301	Pam16	protein_coding	Presequence translocase-asssociated motor 16 homolog (S. cerevisiae)	-0.130869	2.85958	-0.967389	0.354465	0.495663	-6.24991	No	Null	2.88985	2.81721	2.98759	2.8151	2.95641	3.17526	2.5724	2.81346	2.90872	2.82323	2.73124	2.75499	2.9639	2.81269
1031	ENSMUSG00000014303	Glis2	protein_coding	GLIS family zinc finger 2	-0.433808	-0.0741089	-1.50506	0.160913	0.289595	-5.62681	No	Null	0.0805072	-0.290571	-0.0467592	0.888023	0.104559	-0.0487858	-0.45949	-0.154153	0.280155	-0.288	-0.16694	-0.272839	-0.817518	0.0924404
1032	ENSMUSG00000014313	Cox6c	protein_coding	Cytochrome c oxidase subunit 6C	0.106594	7.15465	0.862152	0.407296	0.545188	-6.34604	No	Null	7.09211	7.2422	7.01783	6.84778	7.20759	7.19126	7.00915	7.07744	7.29373	7.39831	7.14871	7.01685	7.22029	7.42682
1033	ENSMUSG00000014329	Bicc1	protein_coding	BicC family RNA binding protein 1	0.127274	2.37118	0.380401	0.711006	0.80258	-6.65564	No	Null	2.32927	2.42987	2.31544	2.73844	2.48219	2.02406	1.89244	1.89375	2.95854	2.08198	2.97611	2.3771	1.9314	2.78275
1034	ENSMUSG00000014349	Ube2z	protein_coding	Ubiquitin-conjugating enzyme E2Z	-0.0465487	5.26849	-0.561423	0.585943	0.701555	-6.56575	No	Null	5.28149	5.25028	5.28013	5.28318	5.3145	5.22679	5.27165	5.26877	5.32544	5.2777	5.20379	5.13253	5.33209	5.3053
1035	ENSMUSG00000014353	Tmem87b	protein_coding	Transmembrane protein 87B	0.212728	4.69433	2.1291	0.0570599	0.144949	-4.69927	No	Null	4.6448	4.76365	4.39876	4.66715	4.73082	4.63594	4.61962	4.64017	4.82118	4.72461	4.71823	4.81167	4.71282	4.85094
1036	ENSMUSG00000014355	Anapc1	protein_coding	Anaphase promoting complex subunit 1	0.17685	5.91336	1.22013	0.248329	0.390923	-5.98249	No	Null	5.8643	5.98204	5.71426	6.02433	6.06417	5.63583	5.7462	5.80397	6.06134	6.0407	6.16864	6.04894	5.784	5.86792
1037	ENSMUSG00000014361	Mertk	protein_coding	C-mer proto-oncogene tyrosine kinase	0.156129	4.504	1.59041	0.140498	0.263322	-5.51068	No	Null	4.4564	4.57065	4.30843	4.43717	4.54019	4.31446	4.41822	4.59296	4.58336	4.62083	4.57484	4.50522	4.57209	4.58028
1038	ENSMUSG00000014402	Tsg101	protein_coding	Tumor susceptibility gene 101	0.0504015	4.88186	0.597648	0.562368	0.682129	-6.54383	No	Null	4.83349	4.94958	4.95881	4.57825	4.96933	4.82576	4.79864	4.85349	4.85019	4.99282	4.99377	4.84132	4.95916	4.96082
1039	ENSMUSG00000014418	Hps5	protein_coding	HPS5, biogenesis of lysosomal organelles complex 2 subunit 2	0.298456	3.88254	2.44038	0.0331244	0.102709	-4.18629	No	Null	3.83122	3.95439	3.51396	4.09301	3.8848	3.77954	3.77096	3.68845	4.08779	3.93081	4.0837	3.90667	3.98408	3.86672
1040	ENSMUSG00000014426	Map3k4	protein_coding	Mitogen-activated protein kinase kinase kinase 4	-0.297854	4.31823	-2.61139	0.0244814	0.0843666	-3.89598	No	Null	4.37966	4.23222	4.58738	4.4003	4.51308	4.09236	4.21067	4.33962	4.51422	4.31062	4.23941	4.27639	4.09531	4.23936
1041	ENSMUSG00000014444	Piezo1	protein_coding	Piezo-type mechanosensitive ion channel component 1	-0.576962	1.98432	-3.47481	0.00531711	0.0327083	-2.39402	No	Null	2.16174	1.73593	2.33729	2.49262	2.20624	1.68306	1.92267	2.21105	2.27924	1.95504	1.60364	1.76321	1.84389	1.51386
1042	ENSMUSG00000014470	Rnf166	protein_coding	Ring finger protein 166	-0.504316	2.02113	-3.65446	0.00389023	0.0273244	-2.0818	No	Null	2.14198	1.85194	2.46178	2.066	2.19367	2.01555	1.91486	2.09872	2.24328	2.05643	1.6607	1.60331	2.1223	1.81697
1043	ENSMUSG00000014496	Ankrd28	protein_coding	Ankyrin repeat domain 28	0.241197	5.15936	2.45741	0.0321443	0.100797	-4.1576	No	Null	5.08919	5.2576	4.90653	5.09558	5.13134	5.04668	5.02283	5.10907	5.31231	5.27519	5.33395	5.16192	5.22436	5.2926
1044	ENSMUSG00000014498	Ankrd52	protein_coding	Ankyrin repeat domain 52	-0.411687	3.39084	-1.88759	0.0861629	0.190443	-5.07773	No	Null	3.51878	3.21174	3.62461	4.07522	3.58256	3.1513	3.18138	3.43681	3.57956	3.36997	3.41345	3.371	2.85414	3.05013
1045	ENSMUSG00000014504	Srp19	protein_coding	Signal recognition particle 19	0.149414	3.70874	1.70761	0.116186	0.231886	-5.34489	No	Null	3.71576	3.69892	3.51305	3.93292	3.74079	3.72706	3.79824	3.55739	3.74085	3.59534	3.68812	3.73099	3.94913	3.53102
1046	ENSMUSG00000014542	Clec4f	protein_coding	C-type lectin domain family 4, member f	-0.0785456	5.9875	-0.45536	0.657847	0.761596	-6.62245	No	Null	6.00954	5.95664	6.12313	5.83747	5.80703	6.10211	6.0014	6.30327	5.89235	5.77155	5.81883	5.76528	6.30166	6.1259
1047	ENSMUSG00000014547	Wdfy2	protein_coding	WD repeat and FYVE domain containing 2	-0.142366	2.69487	-1.21315	0.25088	0.393582	-5.99052	No	Null	2.71809	2.66235	2.90422	2.65147	2.92083	2.62836	2.56517	2.67447	2.68212	2.71969	2.69824	2.47993	2.81778	2.59611
1048	ENSMUSG00000014550	Rbsn	protein_coding	Rabenosyn, RAB effector	0.183658	3.70779	1.83267	0.0944711	0.20205	-5.16073	No	Null	3.68785	3.73572	3.46728	3.81598	3.68446	3.67738	3.74604	3.60811	3.81569	3.69848	3.71508	3.58886	3.97746	3.69872
1049	ENSMUSG00000014551	Mrps25	protein_coding	Mitochondrial ribosomal protein S25	0.2327	4.02867	2.40519	0.0352426	0.10718	-4.2454	No	Null	3.93009	4.16668	3.86062	3.72387	4.02255	3.94056	3.85405	3.92166	4.18729	4.23173	4.24589	4.07954	4.02028	4.25595
1050	ENSMUSG00000014554	Dguok	protein_coding	Deoxyguanosine kinase	0.153374	3.14003	1.52401	0.15617	0.283692	-5.60138	No	Null	3.09835	3.19838	2.93072	3.09554	3.27925	3.105	3.09591	3.09919	3.08285	3.21109	3.17798	3.06028	3.20552	3.33702
1051	ENSMUSG00000014592	Camta1	protein_coding	Calmodulin binding transcription activator 1	0.153433	0.914665	0.755999	0.465782	0.597532	-6.43319	No	Null	0.856847	0.99561	0.815888	1.04555	0.776574	0.641377	0.603592	0.96252	1.15243	1.19521	1.3515	0.540664	1.04224	0.848437
1052	ENSMUSG00000014599	Csf1	protein_coding	Colony stimulating factor 1 (macrophage)	-0.208877	3.32004	-1.06348	0.310712	0.455258	-6.15409	No	Null	3.35754	3.26755	3.50298	3.59414	3.36666	2.92628	2.99706	3.524	3.59163	3.45129	3.51463	3.15174	3.10562	3.1145
1053	ENSMUSG00000014601	Strip1	protein_coding	Striatin interacting protein 1	-0.177932	3.55946	-1.45603	0.173766	0.305036	-5.69167	No	Null	3.59475	3.51006	3.74288	3.58996	3.72692	3.37047	3.45697	3.49927	3.7768	3.64468	3.52636	3.40096	3.59049	3.3878
1054	ENSMUSG00000014606	Slc25a11	protein_coding	Solute carrier family 25 (mitochondrial carrier oxoglutarate carrier), member 11	-0.077382	5.57114	-0.532913	0.604861	0.717723	-6.5821	No	Null	5.60956	5.51734	5.5911	5.54055	5.64196	5.69088	5.84595	5.3655	5.59099	5.50712	5.29153	5.35258	5.79396	5.64149
1055	ENSMUSG00000014633	Cmc2	protein_coding	COX assembly mitochondrial protein 2	-0.208085	2.21221	-2.11343	0.0586247	0.147378	-4.72442	No	Null	2.27139	2.12935	2.3013	2.29138	2.31884	2.26187	2.20904	2.2918	2.22553	2.24036	1.96618	1.96152	2.26244	2.21625
1056	ENSMUSG00000014668	Chfr	protein_coding	Checkpoint with forkhead and ring finger domains	-0.0530098	3.64058	-0.488653	0.634835	0.743137	-6.60587	No	Null	3.66508	3.60628	3.55724	3.69749	3.70509	3.57554	3.6368	3.64186	3.84153	3.64417	3.44265	3.49441	3.72891	3.72125
1057	ENSMUSG00000014748	Tex261	protein_coding	Testis expressed gene 261	-0.217868	5.46762	-2.09955	0.0600444	0.149702	-4.74663	No	Null	5.5495	5.35299	5.57372	5.57997	5.52647	5.49262	5.64041	5.51496	5.51837	5.43194	5.1129	5.39195	5.59078	5.23738
1058	ENSMUSG00000014763	Fam120b	protein_coding	Family with sequence similarity 120, member B	0.15348	4.25295	1.34836	0.205075	0.341669	-5.82892	No	Null	4.20478	4.32041	4.08486	4.21507	4.25782	4.28223	4.07586	4.15143	4.36616	4.22079	4.38422	4.29367	4.17181	4.53154
1059	ENSMUSG00000014767	Tbp	protein_coding	TATA box binding protein	0.319395	3.77215	3.15294	0.00936527	0.0462989	-2.95624	No	Null	3.64057	3.95638	3.6431	3.46943	3.74578	3.52861	3.62244	3.6367	3.8379	4.05098	4.2615	3.83467	3.74446	3.89028
1060	ENSMUSG00000014769	Psmb1	protein_coding	Proteasome (prosome, macropain) subunit, beta type 1	-0.00427336	6.48191	-0.0333537	0.974	0.98283	-6.73246	No	Null	6.4799	6.48471	6.33745	6.48163	6.59394	6.5742	6.43231	6.40657	6.53322	6.51621	6.35121	6.3712	6.38098	6.80398
1061	ENSMUSG00000014771	Pdcd2	protein_coding	Programmed cell death 2	0.120289	3.26876	1.00969	0.334678	0.477269	-6.20865	No	Null	3.23429	3.31702	3.01781	3.24632	3.35268	3.28126	3.15952	3.1758	3.40665	3.3596	3.23666	3.28241	3.19299	3.51344
1062	ENSMUSG00000014773	Dll1	protein_coding	Delta like canonical Notch ligand 1	-0.367044	1.38005	-1.75873	0.106817	0.219966	-5.27048	No	Null	1.46632	1.25927	1.58909	1.50495	1.41063	1.34443	1.35497	1.04009	2.0201	1.66993	1.11009	1.17209	1.22787	1.11638
1063	ENSMUSG00000014776	Nol3	protein_coding	Nucleolar protein 3 (apoptosis repressor with CARD domain)	0.174016	-0.315811	0.476161	0.643425	0.750167	-6.61222	No	Null	-0.392357	-0.208648	-0.0494471	-0.647617	-0.839594	-0.823438	-0.102516	0.297012	-0.580896	-1.04104	0.154564	-0.141517	-0.332647	0.317399
1064	ENSMUSG00000014778	Fhod1	protein_coding	Formin homology 2 domain containing 1	-0.499372	1.09028	-2.50563	0.0295212	0.0953778	-4.07609	No	Null	1.25659	0.857436	1.20956	1.78618	1.329	0.919607	0.843249	1.23288	1.47566	1.15103	0.741266	0.647451	0.912159	0.835274
1065	ENSMUSG00000014791	Elmo3	protein_coding	Engulfment and cell motility 3	-0.520103	4.13433	-4.48822	0.000955876	0.0120104	-0.66908	No	Null	4.25643	3.96338	4.54001	4.1637	4.26604	4.22954	4.2078	3.98198	4.40597	4.16538	3.71464	3.85535	3.96817	4.11336
1066	ENSMUSG00000014837	4931428F04Rik	protein_coding	RIKEN cDNA 4931428F04 gene	0.230622	-0.314119	1.47186	0.169524	0.300022	-5.67089	No	Null	-0.287141	-0.351889	-0.653559	0.150932	-0.476716	-0.197207	-0.0836672	-0.494345	-0.255424	-0.356197	-0.377357	-0.217193	0.0807985	-0.889497
1067	ENSMUSG00000014850	Msh3	protein_coding	MutS homolog 3	0.255364	4.0108	1.68854	0.119867	0.23682	-5.37234	No	Null	3.92061	4.13705	3.76447	3.88834	3.96908	3.94703	3.87257	3.66303	4.33979	4.25638	4.27328	4.04838	3.92043	4.18677
1068	ENSMUSG00000014852	Adamts13	protein_coding	A disintegrin-like and metallopeptidase (reprolysin type) with thrombospondin type 1 motif, 13	-0.0901321	1.84674	-0.637462	0.537072	0.661263	-6.51826	No	Null	1.83372	1.86497	2.03184	1.68638	1.74385	1.82051	1.75361	1.62753	2.17234	2.11927	1.96261	1.66672	1.84484	1.73141
1069	ENSMUSG00000014856	Tmem208	protein_coding	Transmembrane protein 208	-0.546688	3.51493	-4.4534	0.00101181	0.012429	-0.72652	No	Null	3.68519	3.27655	3.85371	3.70971	3.65442	3.74845	3.73089	3.53665	3.56252	3.39917	2.85662	3.23725	3.54246	3.34726
1070	ENSMUSG00000014859	E2f4	protein_coding	E2F transcription factor 4	-0.427584	3.18726	-2.46782	0.0315597	0.0993997	-4.14005	No	Null	3.30104	3.02795	3.6992	3.39332	3.42268	3.01696	2.98022	3.31142	3.28349	3.05116	3.10876	3.03631	3.24457	2.69897
1071	ENSMUSG00000014867	Surf4	protein_coding	Surfeit gene 4	-0.301302	7.48617	-3.30218	0.0071971	0.0397286	-2.69533	No	Null	7.61555	7.30505	7.60313	7.86235	7.60512	7.50465	7.6143	7.5398	7.57947	7.26322	7.0737	7.28852	7.62048	7.27934
1072	ENSMUSG00000014873	Surf2	protein_coding	Surfeit gene 2	0.0755489	3.42645	0.673043	0.51503	0.641849	-6.49412	No	Null	3.37538	3.49796	3.46029	3.31597	3.45669	3.18909	3.35709	3.32643	3.52208	3.52053	3.70734	3.27829	3.38004	3.60361
1073	ENSMUSG00000014905	Dnajb9	protein_coding	DnaJ heat shock protein family (Hsp40) member B9	0.405838	5.74225	1.87513	0.0879856	0.193153	-5.09666	No	Null	5.68723	5.81927	5.32109	6.0085	5.70208	5.85223	5.42037	5.56012	5.94624	5.81032	5.97246	5.46889	6.40527	5.43943
1074	ENSMUSG00000014907	Naf1	protein_coding	Nuclear assembly factor 1 ribonucleoprotein	0.228594	1.26971	1.46299	0.17189	0.302806	-5.68255	No	Null	1.284	1.24971	0.917083	1.83888	1.33953	1.0564	1.243	1.28944	1.30367	0.793574	1.38624	1.49472	1.25342	1.32061
1075	ENSMUSG00000014932	Yes1	protein_coding	YES proto-oncogene 1, Src family tyrosine kinase	0.364423	5.18398	3.56036	0.00458033	0.0301389	-2.24512	No	Null	5.05962	5.35808	4.86759	4.86441	5.17403	5.0816	5.06936	5.06161	5.29875	5.35079	5.41853	5.32967	5.20158	5.48983
1076	ENSMUSG00000014956	Ppp1cb	protein_coding	Protein phosphatase 1 catalytic subunit beta	0.308475	6.87277	3.81291	0.00296084	0.0232671	-1.80815	No	Null	6.82503	6.9396	6.57785	7.01888	6.85648	6.81804	6.88477	6.74128	6.87792	6.79919	7.05811	6.96485	7.07091	6.80492
1077	ENSMUSG00000014959	Gorasp2	protein_coding	Golgi reassembly stacking protein 2	-0.182822	6.21883	-2.11487	0.0584793	0.147217	-4.72211	No	Null	6.24667	6.17986	6.394	6.16703	6.31477	6.16074	6.18031	6.2131	6.29675	6.33462	6.14732	6.02242	6.1924	6.20251
1078	ENSMUSG00000014980	Tsen15	protein_coding	TRNA splicing endonuclease subunit 15	0.406602	2.56872	3.70057	0.00359218	0.0261256	-2.00197	No	Null	2.48843	2.68111	2.08164	2.70464	2.46864	2.43216	2.45518	2.58599	2.69075	2.64125	2.77956	2.64702	2.73825	2.59949
1079	ENSMUSG00000015002	Efr3a	protein_coding	EFR3 homolog A	0.21558	6.03251	2.47484	0.0311709	0.0986986	-4.12819	No	Null	5.94831	6.1504	5.89082	5.76252	6.09519	5.9366	5.87362	5.97834	6.10107	6.22228	6.21025	6.12157	6.10968	6.0882
1080	ENSMUSG00000015013	Trappc2l	protein_coding	Trafficking protein particle complex 2-like	0.0449928	2.84612	0.349445	0.733458	0.818298	-6.66766	No	Null	2.85865	2.82858	2.65322	2.9066	2.97404	2.86111	3.05725	2.71229	2.846	2.80299	2.62602	2.69841	2.97257	3.04293
1081	ENSMUSG00000015016	Acsf3	protein_coding	Acyl-CoA synthetase family member 3	-0.572338	3.42259	-4.98885	0.000429891	0.00732958	0.138729	No	Null	3.64898	3.10564	3.6852	4.0041	3.58831	3.60369	3.67471	3.3823	3.60457	2.87764	2.68196	3.23803	3.37626	3.35432
1082	ENSMUSG00000015023	Ddx19a	protein_coding	DEAD (Asp-Glu-Ala-Asp) box polypeptide 19a	-0.194382	3.3899	-1.76458	0.105788	0.218541	-5.26188	No	Null	3.52924	3.19482	3.38277	4.05289	3.5409	3.48157	3.49683	3.18032	3.56937	2.97025	3.07039	3.23796	3.56374	3.13176
1083	ENSMUSG00000015027	Galns	protein_coding	Galactosamine (N-acetyl)-6-sulfate sulfatase	-0.290503	1.77802	-1.52282	0.156465	0.284148	-5.60299	No	Null	1.88518	1.628	1.97262	1.92461	1.89933	1.72311	2.11603	1.92775	1.63284	1.39719	1.36908	1.36614	1.98252	2.02506
1084	ENSMUSG00000015083	C8g	protein_coding	Complement component 8, gamma polypeptide	-0.421787	6.94458	-2.84596	0.0161429	0.064492	-3.49148	No	Null	7.06666	6.77367	7.08966	7.08362	7.13952	7.1196	6.96593	7.02297	7.04534	7.03629	6.37414	6.53153	7.00076	6.92565
1085	ENSMUSG00000015087	Rabl6	protein_coding	RAB, member RAS oncogene family-like 6	-0.0644919	3.77655	-0.589976	0.567317	0.685954	-6.54858	No	Null	3.80534	3.73626	3.74641	3.94281	3.70561	3.79585	3.68222	3.80326	3.9612	3.6319	3.71118	3.70135	3.69416	3.94269
1086	ENSMUSG00000015092	Edf1	protein_coding	Endothelial differentiation-related factor 1	-1.00168	5.36556	-6.71051	3.60007e-05	0.00176023	2.63684	Yes	Down	5.594	5.04574	6.19118	5.27287	5.50684	5.70176	5.46296	5.5027	5.51968	5.32174	4.4994	4.92999	5.08375	5.3938
1087	ENSMUSG00000015094	Npdc1	protein_coding	Neural proliferation, differentiation and control 1	-0.574339	-0.387352	-3.96732	0.00227517	0.0201089	-1.54347	No	Null	-0.214516	-0.629321	0.0390033	-0.196909	-0.144483	-0.271331	-0.206176	-0.514718	-0.207002	-0.631268	-0.9804	-0.790071	-0.317853	-0.427012
1088	ENSMUSG00000015095	Fbxw5	protein_coding	F-box and WD-40 domain protein 5	-0.685124	4.31155	-6.67855	3.75597e-05	0.00179677	2.59443	No	Null	4.49943	4.04852	4.78541	4.62158	4.55846	4.26779	4.48715	4.35526	4.42039	4.1866	3.78026	3.94649	4.04767	4.28157
1089	ENSMUSG00000015112	Slc25a13	protein_coding	Solute carrier family 25 (mitochondrial carrier, adenine nucleotide translocator), member 13	0.0273824	7.8595	0.237624	0.816609	0.879782	-6.70272	No	Null	7.83901	7.88817	7.74753	7.76836	7.9785	7.92216	7.80456	7.67514	7.97685	8.00859	7.79977	7.94269	7.70719	7.98262
1090	ENSMUSG00000015120	Ube2i	protein_coding	Ubiquitin-conjugating enzyme E2I	0.035679	5.46246	0.344352	0.737178	0.820898	-6.66954	No	Null	5.42752	5.51138	5.43231	5.36487	5.55426	5.36905	5.27279	5.37334	5.62605	5.56287	5.57928	5.42671	5.35869	5.62934
1091	ENSMUSG00000015126	Tsr3	protein_coding	TSR3 20S rRNA accumulation	-0.147616	2.99316	-1.49545	0.163366	0.292389	-5.63964	No	Null	3.02321	2.9511	3.11957	2.92104	3.134	3.05907	2.95289	2.93779	3.03809	2.91507	2.83714	2.87456	2.99253	3.13619
1092	ENSMUSG00000015127	Unkl	protein_coding	Unkempt family like zinc finger	-0.0457976	4.38457	-0.258945	0.800535	0.868595	-6.69705	No	Null	4.40911	4.35021	4.49421	4.54232	4.50781	4.16866	4.07229	4.29617	4.78229	4.15503	4.48019	4.36061	4.53347	4.22176
1093	ENSMUSG00000015133	Lrrk1	protein_coding	Leucine-rich repeat kinase 1	-0.261443	3.40241	-1.75351	0.107741	0.221097	-5.27813	No	Null	3.46159	3.31956	3.64235	3.65887	3.57673	3.22237	3.25466	3.35696	3.51921	3.47161	3.48456	3.4114	3.06346	3.16678
1094	ENSMUSG00000015143	Actn1	protein_coding	Actinin, alpha 1	-0.312724	3.93791	-3.64393	0.00396179	0.0275748	-2.10004	No	Null	4.02636	3.81409	4.20001	4.05586	3.94671	3.9518	3.99734	3.92809	4.10472	3.8361	3.69883	3.93957	3.81252	3.78343
1095	ENSMUSG00000015149	Sirt2	protein_coding	Sirtuin 2	-0.413849	4.46496	-3.80212	0.00301617	0.0234788	-1.82673	No	Null	4.52715	4.37789	4.91995	4.29435	4.55797	4.47602	4.32689	4.46556	4.64934	4.66817	4.31398	4.14698	4.40351	4.3568
1096	ENSMUSG00000015165	Hnrnpl	protein_coding	Heterogeneous nuclear ribonucleoprotein L	-0.143199	5.47172	-1.18776	0.260335	0.403507	-6.01944	No	Null	5.51588	5.40989	5.53964	5.66633	5.60741	5.30826	5.59394	5.27827	5.6173	5.44856	5.42511	5.40778	5.27297	5.49501
1097	ENSMUSG00000015176	Nolc1	protein_coding	Nucleolar and coiled-body phosphoprotein 1	-0.0872241	4.4556	-0.576999	0.575742	0.692853	-6.55648	No	Null	4.48414	4.41564	4.67963	4.63606	4.53697	4.22906	4.33691	4.44059	4.52975	4.27834	4.66031	4.56281	4.39966	4.1771
1098	ENSMUSG00000015189	Casd1	protein_coding	CAS1 domain containing 1	0.141175	4.83458	1.46342	0.171774	0.302665	-5.68198	No	Null	4.76107	4.93749	4.82898	4.58895	4.96356	4.73178	4.66857	4.69172	4.85397	5.02952	5.0979	4.92254	4.8055	4.83201
1099	ENSMUSG00000015202	Cnksr3	protein_coding	Cnksr family member 3	-0.0219572	2.58531	-0.129597	0.899262	0.935256	-6.72402	No	Null	2.57807	2.59544	2.51036	2.70227	2.57634	2.44874	2.51695	2.32822	2.96364	2.88272	2.67797	2.58152	2.32593	2.50905
1100	ENSMUSG00000015214	Mtmr1	protein_coding	Myotubularin related protein 1	0.0622786	5.30163	0.576034	0.576371	0.693409	-6.55706	No	Null	5.25912	5.36114	5.36869	5.1439	5.38711	5.20056	5.16543	5.10706	5.44107	5.42273	5.50852	5.3571	5.2951	5.22223
1101	ENSMUSG00000015217	Hmgb3	protein_coding	High mobility group box 3	0.0449616	3.33783	0.35146	0.731988	0.81713	-6.66691	No	Null	3.30791	3.37974	3.40375	3.08516	3.31232	3.33086	3.4784	3.15323	3.39162	3.19945	3.36058	3.39957	3.31444	3.62464
1102	ENSMUSG00000015222	Map2	protein_coding	Microtubule-associated protein 2	0.471323	0.71965	1.7915	0.101175	0.211568	-5.22214	No	Null	0.579761	0.915495	0.282058	0.74664	0.575491	0.605346	0.492577	0.0908421	1.26537	0.982361	1.28827	0.490294	0.727177	1.08937
1103	ENSMUSG00000015224	Cyp2j9	protein_coding	Cytochrome P450, family 2, subfamily j, polypeptide 9	0.298125	3.02773	1.12751	0.283897	0.42759	-6.08618	No	Null	2.91647	3.1835	2.52143	2.86489	3.00252	2.95606	2.54755	2.92207	3.60075	3.48696	3.13744	2.67389	3.14127	3.47793
1104	ENSMUSG00000015243	Abca1	protein_coding	ATP-binding cassette, sub-family A (ABC1), member 1	0.108945	8.52607	0.640206	0.535353	0.659834	-6.51644	No	Null	8.50611	8.554	8.54982	8.62186	8.64134	8.24495	8.60479	8.37973	8.5003	8.63267	8.78529	8.65491	8.61811	8.07904
1105	ENSMUSG00000015247	Nipsnap3b	protein_coding	Nipsnap homolog 3B	-0.0836072	5.44809	-0.846791	0.415439	0.55284	-6.35928	No	Null	5.49918	5.37656	5.38639	5.60145	5.44421	5.5276	5.52733	5.37357	5.63375	5.3513	5.18211	5.34662	5.54778	5.45503
1106	ENSMUSG00000015289	Lage3	protein_coding	L antigen family, member 3	0.0140101	3.15864	0.0959522	0.925312	0.952889	-6.7281	No	Null	3.12066	3.2118	3.07062	2.91028	3.14977	3.15171	3.24807	3.09187	3.22229	3.43257	3.08809	2.87325	3.13647	3.52862
1107	ENSMUSG00000015290	Ubl4a	protein_coding	Ubiquitin-like 4A	0.0770691	4.33352	0.656486	0.52522	0.65115	-6.5055	No	Null	4.29146	4.39241	4.35504	4.22063	4.40742	4.18045	4.33467	4.12356	4.41847	4.555	4.53658	4.2046	4.40873	4.25715
1108	ENSMUSG00000015291	Gdi1	protein_coding	Guanosine diphosphate (GDP) dissociation inhibitor 1	0.0719194	5.54369	0.65385	0.526853	0.652577	-6.50729	No	Null	5.47642	5.63786	5.64112	5.24828	5.61231	5.31956	5.368	5.43565	5.71	5.71327	5.81659	5.4253	5.58644	5.6477
1109	ENSMUSG00000015305	Sash1	protein_coding	SAM and SH3 domain containing 1	-0.180199	5.01768	-1.53019	0.15465	0.281836	-5.59304	No	Null	5.0441	4.9807	5.06281	5.0532	5.08355	4.83633	5.00399	5.15524	5.11356	5.14295	4.91343	4.96547	4.7036	5.17805
1110	ENSMUSG00000015335	Zdhhc12	protein_coding	Zinc finger, DHHC domain containing 12	-0.798124	2.30825	-5.21267	0.000304206	0.00597015	0.488386	No	Null	2.5277	2.00101	3.04235	2.4838	2.47982	2.41867	2.42398	2.4347	2.41055	2.1938	1.68174	1.97151	2.37853	1.77949
1111	ENSMUSG00000015337	Endog	protein_coding	Endonuclease G	-0.725656	1.87351	-2.37664	0.0370569	0.110761	-4.29316	No	Null	2.08707	1.57453	2.32462	1.787	1.98951	2.36942	2.08686	1.94101	2.1111	1.34678	0.743183	1.41523	2.06797	2.29948
1112	ENSMUSG00000015340	Cybb	protein_coding	Cytochrome b-245, beta polypeptide	0.314204	4.40272	1.57882	0.14313	0.266717	-5.52668	No	Null	4.31851	4.52063	4.21978	4.1402	4.21813	4.26753	4.34574	4.84721	4.19097	4.47242	4.54677	4.29713	4.97107	4.31574
1113	ENSMUSG00000015341	Golga7	protein_coding	Golgi autoantigen, golgin subfamily a, 7	0.036137	5.69994	0.36593	0.721468	0.809999	-6.66138	No	Null	5.67978	5.72817	5.6111	5.59324	5.8092	5.64432	5.66513	5.60393	5.83153	5.84104	5.64555	5.63926	5.74361	5.77141
1114	ENSMUSG00000015342	Xk	protein_coding	X-linked Kx blood group	0.265422	2.86243	1.75341	0.107759	0.221101	-5.27828	No	Null	2.85088	2.87859	2.40125	3.29549	2.99208	2.61149	2.79976	2.85091	3.00519	2.90692	2.91513	2.80482	3.12	2.64607
1115	ENSMUSG00000015354	Pcolce2	protein_coding	Procollagen C-endopeptidase enhancer 2	-0.089266	0.676365	-0.425463	0.678834	0.778	-6.63638	No	Null	0.733867	0.595863	0.600959	0.665437	0.619089	0.831698	0.43015	1.06149	0.928245	0.459487	0.187519	0.64492	1.12228	0.565107
1116	ENSMUSG00000015355	Cd48	protein_coding	CD48 antigen	0.24603	1.08162	0.767986	0.45892	0.591908	-6.42386	No	Null	1.04647	1.13082	1.10731	1.01609	0.478789	1.20866	1.36629	1.32466	0.823502	1.09598	1.28779	0.602268	1.97713	0.690911
1117	ENSMUSG00000015357	Clpx	protein_coding	Caseinolytic mitochondrial matrix peptidase chaperone subunit	-0.0982708	6.93806	-0.535852	0.602896	0.716111	-6.58045	No	Null	6.98502	6.87233	6.66697	7.07861	7.02075	6.69448	7.20738	7.11695	7.10998	7.1104	6.47883	6.86473	6.85225	7.05543
1118	ENSMUSG00000015363	Trabd	protein_coding	TraB domain containing	-0.674514	5.31867	-4.04425	0.00199739	0.0185889	-1.41244	No	Null	5.52717	5.02677	5.70161	5.58186	5.54511	5.53493	5.25618	5.53443	5.5361	5.10707	4.50528	4.85942	5.48438	5.17768
1119	ENSMUSG00000015377	Dennd6b	protein_coding	DENN/MADD domain containing 6B	-0.696089	1.52861	-6.97043	2.56259e-05	0.00152023	2.9763	No	Null	1.70726	1.27849	2.08396	1.77119	1.73997	1.51401	1.50501	1.52605	1.81062	1.49238	1.07598	1.29205	1.26869	1.26337
1120	ENSMUSG00000015396	Cd83	protein_coding	CD83 antigen	0.55237	0.543997	2.94529	0.0135319	0.0580796	-3.31875	No	Null	0.413545	0.726629	0.310059	0.368349	0.525612	0.511639	0.470231	0.63273	0.0761933	0.44328	1.04757	0.553601	1.18172	0.406967
1121	ENSMUSG00000015451	C4a	protein_coding	Complement component 4A (Rodgers blood group)	-0.917038	3.76174	-1.80478	0.0989661	0.208629	-5.20241	No	Null	4.05649	3.34909	4.53752	4.42515	3.977	3.85347	4.31847	4.84975	2.4341	3.30599	3.13766	4.2779	3.02938	2.99451
1122	ENSMUSG00000015461	Atf6b	protein_coding	Activating transcription factor 6 beta	-0.558768	3.06894	-4.03374	0.00203317	0.0187739	-1.43031	No	Null	3.2323	2.84022	3.62906	3.20328	3.25967	3.11386	3.03922	3.20156	3.17945	2.70538	2.61985	2.93493	3.17236	2.76861
1123	ENSMUSG00000015468	Notch4	protein_coding	Notch 4	-0.625404	0.735699	-2.82935	0.0166261	0.0655361	-3.52029	No	Null	0.925124	0.470503	0.979211	1.37611	1.04949	0.629034	0.626447	0.710572	1.10501	0.753434	0.29364	-0.0541412	0.593563	0.76602
1124	ENSMUSG00000015474	Ppt2	protein_coding	Palmitoyl-protein thioesterase 2	-0.467681	3.31874	-3.47598	0.00530625	0.0326924	-2.39198	No	Null	3.47626	3.09822	3.65002	3.59116	3.39652	3.32968	3.67179	3.31656	3.37808	3.18774	2.81983	2.95166	3.45587	3.07602
1125	ENSMUSG00000015478	Rnf5	protein_coding	Ring finger protein 5	-0.365356	3.30371	-3.22487	0.0082477	0.0431153	-2.83048	No	Null	3.42544	3.13329	3.57036	3.58692	3.14918	3.50315	3.35227	3.40605	3.41015	3.20939	3.00147	3.03353	3.36074	3.06133
1126	ENSMUSG00000015488	Cacfd1	protein_coding	Calcium channel flower domain containing 1	-0.0564602	3.14176	-0.358074	0.727172	0.813634	-6.66441	No	Null	3.22587	3.02399	3.19937	3.43416	3.05916	3.45222	3.29633	2.98487	3.15499	2.84853	2.90296	3.19865	3.52568	2.64414
1127	ENSMUSG00000015501	Hivep2	protein_coding	Human immunodeficiency virus type I enhancer binding protein 2	0.314722	3.55394	2.91028	0.0143999	0.060136	-3.3797	No	Null	3.49416	3.63763	3.24109	3.68989	3.32116	3.50176	3.50394	3.62711	3.57415	3.50303	3.7955	3.5084	3.72948	3.65174
1128	ENSMUSG00000015522	Arnt	protein_coding	Aryl hydrocarbon receptor nuclear translocator	-0.0543606	4.71934	-0.309733	0.762644	0.840468	-6.68162	No	Null	4.7488	4.6781	4.69316	5.11461	4.69832	4.48069	4.56016	4.80151	4.89317	4.58421	4.8822	4.86886	4.35867	4.69656
1129	ENSMUSG00000015536	Mocs2	protein_coding	Molybdenum cofactor synthesis 2	0.299957	6.46025	2.86421	0.0156277	0.0630153	-3.45979	No	Null	6.37207	6.5837	6.14881	6.28682	6.51948	6.34869	6.4404	6.31514	6.54517	6.61315	6.59264	6.43883	6.59204	6.68187
1130	ENSMUSG00000015542	Nat9	protein_coding	N-acetyltransferase 9 (GCN5-related, putative)	-0.289333	3.9046	-2.55956	0.0268356	0.0896037	-3.98447	No	Null	4.01478	3.75034	3.99762	4.13831	3.98257	4.00534	4.18704	3.87004	3.92255	3.74232	3.46005	3.68569	3.91202	3.95163
1131	ENSMUSG00000015568	Lpl	protein_coding	Lipoprotein lipase	0.51889	4.63037	1.93032	0.0801687	0.181171	-5.01229	No	Null	4.52508	4.77778	4.35811	4.3511	4.48206	4.41637	5.06111	4.67068	4.33614	4.57625	4.81586	4.34935	5.62175	4.52566
1132	ENSMUSG00000015575	Atp6v0e	protein_coding	ATPase, H+ transporting, lysosomal V0 subunit E	-0.202431	3.98976	-1.49102	0.164507	0.293765	-5.64552	No	Null	4.06756	3.88082	3.99449	4.16116	4.01079	4.02355	4.2857	4.02239	3.97486	4.03947	3.62125	3.65245	4.09255	3.99841
1133	ENSMUSG00000015597	Zfp318	protein_coding	Zinc finger protein 318	0.266941	4.81306	1.59644	0.139143	0.261838	-5.50231	No	Null	4.72611	4.93478	4.59647	4.9057	4.8021	4.50743	4.59177	4.73291	4.94643	5.05406	5.29771	4.93497	4.62598	4.76117
1134	ENSMUSG00000015599	Ttbk1	protein_coding	Tau tubulin kinase 1	-1.13124	-2.60525	-1.96817	0.0751854	0.173655	-4.95375	No	Null	-2.2706	-3.07377	-1.05811	-1.79523	-2.25369	-3.35921	-3.36088	-1.93696	-2.13013	-3.64191	-2.59065	-2.74229	-2.36517	-4.02881
1135	ENSMUSG00000015605	Srf	protein_coding	Serum response factor	-0.828479	2.51803	-3.4796	0.00527277	0.0325438	-2.38567	No	Null	2.69049	2.27659	3.50616	2.48865	2.75432	2.20439	2.28553	2.5001	3.09427	2.47113	2.26958	2.11261	2.5237	2.00594
1136	ENSMUSG00000015647	Lama5	protein_coding	Laminin, alpha 5	-1.04173	1.10793	-3.92135	0.00246011	0.0209174	-1.62205	Yes	Down	1.38965	0.713523	1.59001	1.93581	1.63558	0.747532	1.09849	1.47823	1.24188	1.2156	0.44586	0.28072	0.465775	1.15966
1137	ENSMUSG00000015653	Steap2	protein_coding	Six transmembrane epithelial antigen of prostate 2	0.275799	3.28392	1.41256	0.185883	0.319458	-5.74795	No	Null	3.13865	3.48729	3.2983	2.47855	2.99517	3.20906	3.4023	2.99686	3.59029	3.50998	3.50981	3.18186	3.54227	3.69254
1138	ENSMUSG00000015656	Hspa8	protein_coding	Heat shock protein 8	0.40159	11.2621	1.39583	0.190731	0.324666	-5.7693	No	Null	11.1083	11.4775	11.4482	10.9393	11.4642	10.8243	11.138	10.6262	11.3177	11.4328	12.2024	11.4138	11.4731	10.8656
1139	ENSMUSG00000015659	Serac1	protein_coding	Serine active site containing 1	0.168855	2.04834	1.05714	0.313467	0.457288	-6.16064	No	Null	1.98214	2.14102	1.95084	2.01022	2.16554	2.00691	1.6702	1.82738	2.2439	2.32302	2.37611	2.03847	2.07577	1.89174
1140	ENSMUSG00000015668	Pdzd11	protein_coding	PDZ domain containing 11	0.15805	4.21568	1.50168	0.161772	0.290697	-5.63133	No	Null	4.14241	4.31827	4.18695	3.86818	4.2834	4.19481	4.24836	4.0194	4.19578	4.3539	4.35236	4.13425	4.35356	4.39727
1141	ENSMUSG00000015671	Psma2	protein_coding	Proteasome (prosome, macropain) subunit, alpha type 2	0.262697	6.12314	2.2078	0.0497844	0.133059	-4.57189	No	Null	6.05536	6.21803	5.78451	6.04842	6.25689	6.11838	6.00305	5.99916	6.17715	6.1592	6.18423	6.12823	6.19177	6.42673
1142	ENSMUSG00000015672	Mrpl32	protein_coding	Mitochondrial ribosomal protein L32	0.181982	4.11276	1.61122	0.135877	0.257795	-5.48175	No	Null	4.03302	4.2244	3.99109	3.91219	4.14239	4.12818	3.89759	3.94499	4.21471	4.22464	4.34871	4.05774	4.06639	4.42452
1143	ENSMUSG00000015697	Setdb1	protein_coding	SET domain, bifurcated 1	0.197828	4.73832	1.23123	0.244316	0.386069	-5.96965	No	Null	4.67093	4.83266	4.53423	4.78183	4.85048	4.39881	4.49886	4.61027	5.02205	4.89945	5.04945	4.75344	4.64401	4.81696
1144	ENSMUSG00000015702	Anxa9	protein_coding	Annexin A9	-0.0598927	-0.171989	-0.269809	0.792381	0.862441	-6.69398	No	Null	-0.132694	-0.227002	-0.141574	0.339798	-0.126211	-0.215414	-0.450574	-0.505642	0.170759	-0.329649	0.0951472	-0.558385	-0.229552	-0.112571
1145	ENSMUSG00000015711	Prune1	protein_coding	Prune exopolyphosphatase	0.0428384	4.32892	0.313932	0.759539	0.837821	-6.68022	No	Null	4.33606	4.31891	4.22267	4.46394	4.37164	4.17612	4.34261	4.15857	4.6169	4.27447	4.30765	4.09843	4.51002	4.40397
1146	ENSMUSG00000015714	Cers2	protein_coding	Ceramide synthase 2	0.165595	7.75535	1.69911	0.117815	0.234288	-5.35715	No	Null	7.72265	7.80112	7.6433	7.74348	7.8661	7.62641	7.73325	7.65068	7.79533	7.67062	7.86031	7.72145	7.97524	7.77799
1147	ENSMUSG00000015733	Capza2	protein_coding	Capping protein (actin filament) muscle Z-line, alpha 2	0.248396	6.18713	2.79186	0.0177712	0.0684301	-3.58525	No	Null	6.12879	6.26881	5.89122	6.1585	6.16987	6.17807	6.12364	6.142	6.23824	6.33744	6.27097	6.2093	6.33087	6.19546
1148	ENSMUSG00000015745	Plekho1	protein_coding	Pleckstrin homology domain containing, family O member 1	-0.620212	1.23967	-3.16678	0.00913887	0.0456487	-2.93205	No	Null	1.37413	1.05144	1.69779	1.12969	1.14889	1.41618	1.37169	1.44272	1.41194	1.29689	0.646626	0.588712	1.23256	1.49241
1149	ENSMUSG00000015747	Vps45	protein_coding	Vacuolar protein sorting 45	0.276828	3.13012	2.04898	0.0654975	0.158598	-4.82705	No	Null	3.05667	3.23295	2.82866	3.04527	3.22032	3.13251	3.13065	2.8952	3.14407	3.31894	3.25797	2.89925	3.36514	3.32346
1150	ENSMUSG00000015748	Prpf3	protein_coding	Pre-mRNA processing factor 3	0.230411	3.2849	1.60085	0.138162	0.260762	-5.49619	No	Null	3.25586	3.32555	3.22655	3.47345	3.20665	3.16596	3.36945	2.99045	3.35853	3.0995	3.61836	3.40078	3.45822	3.05091
1151	ENSMUSG00000015749	Anp32e	protein_coding	Acidic (leucine-rich) nuclear phosphoprotein 32 family, member E	0.214167	4.15126	1.71032	0.115671	0.231448	-5.34097	No	Null	4.18869	4.09886	3.85843	4.62323	4.12139	4.30092	4.13041	4.14702	4.13945	3.53896	4.06839	4.4635	4.40431	4.01915
1152	ENSMUSG00000015750	Aph1a	protein_coding	Aph1 homolog A, gamma secretase subunit	-0.367326	5.30904	-3.56319	0.0045578	0.0300498	-2.24019	No	Null	5.43149	5.13761	5.43525	5.59257	5.46754	5.28379	5.43571	5.39916	5.40639	5.22168	4.86165	5.03493	5.26851	5.3013
1153	ENSMUSG00000015755	Tab2	protein_coding	TGF-beta activated kinase 1/MAP3K7 binding protein 2	0.044064	5.51434	0.320281	0.754852	0.834428	-6.67807	No	Null	5.45026	5.60406	5.58489	5.31977	5.55742	5.1204	5.50297	5.44538	5.62097	5.86417	5.83891	5.51618	5.29294	5.50808
1154	ENSMUSG00000015757	Ppil4	protein_coding	Peptidylprolyl isomerase (cyclophilin)-like 4	0.388947	4.5023	3.77334	0.00316899	0.0243043	-1.87632	No	Null	4.36656	4.69235	4.28517	4.20471	4.45806	4.24879	4.39411	4.33942	4.63565	4.64553	4.93778	4.65726	4.53178	4.68937
1155	ENSMUSG00000015759	Cnih1	protein_coding	Cornichon family AMPA receptor auxiliary protein 1	0.194032	5.21603	2.09876	0.0601267	0.149845	-4.7479	No	Null	5.18288	5.26244	4.97894	5.33648	5.29524	5.13437	5.10496	5.14688	5.28332	5.23246	5.33144	5.27079	5.30233	5.1752
1156	ENSMUSG00000015766	Eps8	protein_coding	Epidermal growth factor receptor pathway substrate 8	0.224842	1.72759	1.83242	0.0945105	0.20205	-5.16111	No	Null	1.66554	1.81445	1.65609	1.56643	1.67437	1.49434	1.84159	1.54566	1.88031	1.60028	1.92926	1.79096	1.89731	1.85445
1157	ENSMUSG00000015776	Med22	protein_coding	Mediator complex subunit 22	-0.00419114	4.48285	-0.0352729	0.972504	0.981875	-6.73239	No	Null	4.51381	4.43951	4.38468	4.62999	4.5732	4.47747	4.48095	4.33749	4.71287	4.47306	4.31511	4.37919	4.71412	4.31606
1158	ENSMUSG00000015790	Surf1	protein_coding	Surfeit gene 1	-0.00716819	4.52239	-0.0611641	0.952343	0.970267	-6.73104	No	Null	4.54262	4.49407	4.43398	4.5736	4.67997	4.57055	4.51335	4.46744	4.55943	4.40665	4.34357	4.33657	4.70658	4.67695
1159	ENSMUSG00000015804	Med28	protein_coding	Mediator complex subunit 28	-0.105891	3.36783	-1.01433	0.332559	0.475471	-6.20403	No	Null	3.44712	3.25681	3.28052	3.72756	3.40835	3.37356	3.50724	3.38623	3.4464	3.30443	3.08518	3.15711	3.5769	3.16043
1160	ENSMUSG00000015806	Qdpr	protein_coding	Quinoid dihydropteridine reductase	-0.00771495	7.10255	-0.0559838	0.956375	0.97248	-6.73137	No	Null	7.11546	7.08447	7.00384	7.0605	7.1766	7.17381	7.25683	7.02904	7.10764	7.12184	6.87139	6.8365	7.31329	7.27933
1161	ENSMUSG00000015837	Sqstm1	protein_coding	Sequestosome 1	-0.311853	8.2104	-3.43202	0.00573029	0.0344029	-2.46862	No	Null	8.29427	8.09298	8.38111	8.40344	8.26644	8.14157	8.27086	8.29039	8.30606	8.19391	7.98707	7.9963	8.02902	8.25859
1162	ENSMUSG00000015839	Nfe2l2	protein_coding	Nuclear factor, erythroid derived 2, like 2	0.363777	6.11437	2.42073	0.0342913	0.105099	-4.21933	No	Null	5.98727	6.2923	5.94405	5.98367	6.09181	6.00262	5.79415	5.80572	6.28889	6.2384	6.70303	6.13276	6.0957	6.29163
1163	ENSMUSG00000015843	Rxrg	protein_coding	Retinoid X receptor gamma	-0.280018	2.11351	-1.50937	0.159825	0.288355	-5.62105	No	Null	2.17881	2.02208	2.26186	2.28803	2.43956	1.93123	1.81441	2.11891	2.39765	2.32152	1.97927	1.7089	2.18654	1.91418
1164	ENSMUSG00000015846	Rxra	protein_coding	Retinoid X receptor alpha	-0.719619	7.71553	-7.8343	8.77893e-06	0.00093213	4.03838	No	Null	7.93282	7.41133	8.17817	8.12687	7.84213	7.7653	7.82356	7.98827	7.80543	7.49145	7.06851	7.62051	7.42129	7.45489
1165	ENSMUSG00000015850	Adamtsl4	protein_coding	ADAMTS-like 4	-0.705748	-0.0389703	-2.16723	0.053417	0.139161	-4.63777	No	Null	0.186564	-0.354719	0.858131	0.519403	0.391542	-0.314226	-0.382367	0.0300666	0.203401	-1.01763	-0.162237	0.191786	-0.217742	-0.56777
1166	ENSMUSG00000015854	Cd5l	protein_coding	CD5 antigen-like	-0.180458	6.16287	-0.782846	0.450503	0.584729	-6.41211	No	Null	6.22082	6.08175	6.48217	6.09837	5.87101	6.34804	6.41779	6.53101	5.79736	5.90083	6.01202	5.81204	6.52644	6.15739
1167	ENSMUSG00000015869	Prpsap1	protein_coding	Phosphoribosyl pyrophosphate synthetase-associated protein 1	-0.57035	4.56624	-3.60593	0.00423163	0.0287839	-2.16597	No	Null	4.72412	4.3452	4.80062	5.01859	4.85185	4.50038	4.56385	4.60346	4.7301	4.5899	4.14779	4.51006	3.95281	4.52545
1168	ENSMUSG00000015882	Lcorl	protein_coding	Ligand dependent nuclear receptor corepressor-like	0.438834	4.67267	3.09662	0.0103468	0.0492748	-3.05468	No	Null	4.55538	4.83687	4.20992	4.6337	4.50894	4.65611	4.36984	4.65881	4.85032	4.96395	4.99199	4.66704	4.87029	4.69111
1169	ENSMUSG00000015889	Lta4h	protein_coding	Leukotriene A4 hydrolase	0.046759	4.50454	0.398728	0.697845	0.792379	-6.64806	No	Null	4.49163	4.52263	4.38848	4.46776	4.64103	4.49728	4.58168	4.35014	4.515	4.50158	4.44214	4.39463	4.49666	4.77815
1170	ENSMUSG00000015890	Amdhd1	protein_coding	Amidohydrolase domain containing 1	-0.117111	6.88163	-0.681265	0.510014	0.63737	-6.48837	No	Null	6.88322	6.87941	7.12788	6.56897	6.90505	6.83246	7.20378	6.73893	6.80546	7.03753	6.80411	6.52901	7.10871	6.91769
1171	ENSMUSG00000015932	Dstn	protein_coding	Destrin	0.216819	7.55051	2.57654	0.0260409	0.0877394	-3.95552	No	Null	7.46434	7.67115	7.43317	7.23569	7.54891	7.46601	7.53394	7.49499	7.53769	7.72243	7.72153	7.51968	7.68219	7.70991
1172	ENSMUSG00000015937	H2afy	protein_coding	H2A histone family, member Y	-0.260909	5.26439	-2.7383	0.019545	0.0727591	-3.67784	No	Null	5.32026	5.18618	5.4976	5.22543	5.33328	5.27535	5.30446	5.21631	5.38941	5.25168	5.06756	5.02978	5.24816	5.33371
1173	ENSMUSG00000015942	Gtf2ird2	protein_coding	GTF2I repeat domain containing 2	-0.253639	1.24882	-1.18113	0.262851	0.405524	-6.02692	No	Null	1.30413	1.17138	1.42565	1.13273	1.52403	1.27166	0.955898	1.26188	1.55707	1.48249	0.922372	0.931082	1.61237	0.908586
1174	ENSMUSG00000015943	Bola1	protein_coding	BolA-like 1 (E. coli)	-0.537011	1.73984	-2.63999	0.0232709	0.0816239	-3.84699	No	Null	1.90105	1.51414	2.16332	2.00026	1.99727	1.97937	1.37064	1.9606	1.83589	1.48064	1.29524	1.20824	2.01501	1.57154
1175	ENSMUSG00000015944	Gatsl2	protein_coding	Cytosolic arginine sensor for mTORC1 subunit 2	-0.15025	1.00831	-0.612601	0.552791	0.674923	-6.5344	No	Null	1.16932	0.782889	0.723402	2.15364	1.1003	0.951873	1.02741	0.952654	1.27598	1.0582	0.741638	0.743566	1.20126	0.169774
1176	ENSMUSG00000015947	Fcgr1	protein_coding	Fc receptor, IgG, high affinity I	-0.0963859	1.35465	-0.514355	0.61734	0.728274	-6.5923	No	Null	1.43928	1.23617	1.46241	1.88301	1.00107	1.36908	1.51956	1.6878	1.15201	1.08436	1.39839	1.18795	1.53115	0.979032
1177	ENSMUSG00000015950	Ncf1	protein_coding	Neutrophil cytosolic factor 1	-0.210915	1.65168	-1.02169	0.329215	0.472664	-6.19668	No	Null	1.70172	1.58163	1.9207	1.74904	1.42444	1.64898	1.35055	2.22077	1.59754	1.31811	1.66779	1.45869	1.67145	1.7921
1178	ENSMUSG00000015961	Adss	protein_coding	Adenylosuccinate synthetase, non muscle	0.307897	5.69572	2.92218	0.0140987	0.0595483	-3.35899	No	Null	5.59583	5.83556	5.44154	5.54085	5.75174	5.66521	5.40934	5.59317	5.76896	5.83362	5.98588	5.85253	5.69494	5.81082
1179	ENSMUSG00000015966	Il17rb	protein_coding	Interleukin 17 receptor B	0.194146	2.36467	0.828493	0.42528	0.561759	-6.37477	No	Null	2.43723	2.2631	2.14218	3.08873	2.15689	2.198	3.08479	2.2759	2.11411	1.47426	2.35836	2.42266	2.57226	2.48796
1180	ENSMUSG00000015968	Cacna1d	protein_coding	Calcium channel, voltage-dependent, L type, alpha 1D subunit	0.131877	1.48282	1.05051	0.31637	0.459609	-6.16746	No	Null	1.47478	1.49409	1.20675	1.7158	1.35653	1.3694	1.405	1.51529	1.75467	1.53192	1.49606	1.42516	1.56607	1.45124
1181	ENSMUSG00000015970	Chdh	protein_coding	Choline dehydrogenase	-0.154149	7.24381	-1.39256	0.191692	0.325679	-5.77345	No	Null	7.27991	7.19327	7.26008	7.32443	7.27088	7.23946	7.16298	7.17743	7.52412	7.36618	7.088	7.12996	7.12913	7.25309
1182	ENSMUSG00000015971	Actr8	protein_coding	ARP8 actin-related protein 8	0.00627045	4.28971	0.0584989	0.954417	0.971342	-6.73121	No	Null	4.28388	4.29788	4.20017	4.33373	4.47371	4.2983	4.12682	4.19108	4.36334	4.36979	4.28502	4.20031	4.24113	4.39314
1183	ENSMUSG00000015994	Fnta	protein_coding	Farnesyltransferase, CAAX box, alpha	0.129549	4.82814	1.21045	0.25187	0.394776	-5.99362	No	Null	4.77914	4.89674	4.68898	4.65169	4.93596	4.71609	4.82446	4.698	4.93879	4.88848	4.85555	4.80484	4.86156	5.07329
1184	ENSMUSG00000016018	Skiv2l2	protein_coding	Superkiller viralicidic activity 2-like 2 (S. cerevisiae)	0.373281	4.95195	3.55719	0.00460566	0.0302411	-2.25063	No	Null	4.87021	5.06638	4.67751	4.93543	4.98011	4.93101	4.78751	4.80257	4.97731	4.78727	5.23315	5.21924	5.0907	5.00154
1185	ENSMUSG00000016024	Lbp	protein_coding	Lipopolysaccharide binding protein	-0.33942	6.27922	-2.22216	0.0485562	0.130769	-4.54846	No	Null	6.38624	6.12938	6.56115	6.31527	6.32429	6.14267	6.60573	6.53491	6.21965	6.03967	5.84804	6.10231	6.42474	6.23215
1186	ENSMUSG00000016028	Celsr1	protein_coding	Cadherin, EGF LAG seven-pass G-type receptor 1	-0.943585	3.6243	-6.94387	2.65215e-05	0.00154514	2.94204	No	Null	3.87101	3.27889	4.35715	4.01379	4.00454	3.34659	3.76407	3.78553	3.82541	3.54902	3.01963	3.31641	3.22215	3.28726
1187	ENSMUSG00000016087	Fli1	protein_coding	Friend leukemia integration 1	0.316329	2.43355	2.67852	0.0217335	0.0780791	-3.78084	No	Null	2.3443	2.5585	2.25713	2.25389	2.20059	2.31086	2.55883	2.53553	2.29328	2.40117	2.70223	2.40709	2.63363	2.64839
1188	ENSMUSG00000016128	Stard13	protein_coding	StAR-related lipid transfer (START) domain containing 13	-0.238224	4.8205	-2.0502	0.0653597	0.158372	-4.8251	No	Null	4.86884	4.75284	4.99586	4.86959	4.75446	4.80753	4.84265	4.70859	5.10319	4.9849	4.70661	4.78868	4.59625	4.68774
1189	ENSMUSG00000016181	Diexf	protein_coding	Digestive organ expansion factor homolog (zebrafish)	0.017154	2.46077	0.105664	0.917782	0.947764	-6.72705	No	Null	2.46453	2.45552	2.42191	2.69924	2.51647	2.06198	2.46129	2.50725	2.58354	2.54047	2.6341	2.5803	2.31363	2.20908
1190	ENSMUSG00000016194	Hsd11b1	protein_coding	Hydroxysteroid 11-beta dehydrogenase 1	0.0690249	8.48713	0.477958	0.642185	0.749149	-6.61132	No	Null	8.44857	8.54113	8.29566	8.23559	8.45515	8.66563	8.37	8.54029	8.57765	8.73107	8.31409	8.36077	8.58148	8.71825
1191	ENSMUSG00000016206	H2-M3	protein_coding	Histocompatibility 2, M region locus 3	-0.0459921	1.04417	-0.305583	0.765718	0.84264	-6.68298	No	Null	1.11134	0.950115	0.929818	1.18794	0.886079	1.09288	1.34372	1.10038	1.23858	0.814242	0.603344	0.94779	1.40511	0.980093
1192	ENSMUSG00000016239	Lonrf3	protein_coding	LON peptidase N-terminal domain and ring finger 3	0.10749	1.58165	0.432428	0.673918	0.774251	-6.63321	No	Null	1.58177	1.58149	1.02997	1.96294	1.77865	1.41605	1.2016	1.58692	2.09625	1.85165	1.41046	1.48376	1.50105	1.66055
1193	ENSMUSG00000016252	Atp5e	protein_coding	ATP synthase, H+ transporting, mitochondrial F1 complex, epsilon subunit	-0.404399	4.90957	-2.61979	0.0241197	0.083675	-3.88161	No	Null	5.08735	4.66069	4.91633	5.3552	5.11989	5.14775	5.04536	5.02204	5.00486	4.71665	4.11754	4.56711	5.16124	4.7409
1194	ENSMUSG00000016253	Nelfcd	protein_coding	Negative elongation factor complex member C/D, Th1l	-0.370132	3.87613	-2.87772	0.0152571	0.0621573	-3.43631	No	Null	3.96235	3.75542	4.12289	3.88699	4.15388	3.90973	3.87704	3.66705	4.11885	3.94681	3.5302	3.83845	3.67137	3.79026
1195	ENSMUSG00000016256	Ctsz	protein_coding	Cathepsin Z	-0.222579	7.142	-1.45361	0.17442	0.305854	-5.69482	No	Null	7.19914	7.06201	7.36165	7.0074	7.09846	7.22152	7.45813	7.05334	7.1935	6.97682	6.82708	6.93919	7.22191	7.34506
1196	ENSMUSG00000016257	Slmo2	protein_coding	PRELI domain containing 3B	0.112744	4.93759	1.05683	0.313603	0.45743	-6.16096	No	Null	4.89188	5.00159	4.99795	4.81705	5.03491	4.83116	4.84719	4.8196	4.8953	4.9136	5.19738	4.83596	5.08324	4.97776
1197	ENSMUSG00000016308	Ube2a	protein_coding	Ubiquitin-conjugating enzyme E2A	0.0742956	3.7124	0.647236	0.530964	0.65604	-6.51175	No	Null	3.69936	3.73065	3.46047	3.75086	3.76737	3.73555	3.60356	3.70707	3.87066	3.82748	3.59018	3.69324	3.70167	3.84067
1198	ENSMUSG00000016319	Slc25a5	protein_coding	Solute carrier family 25 (mitochondrial carrier, adenine nucleotide translocator), member 5	-0.00489675	7.97315	-0.0362966	0.971706	0.981449	-6.73235	No	Null	8.01497	7.9146	7.80949	8.15632	8.10043	8.05089	7.97986	7.85823	8.14957	7.78313	7.69991	7.75605	8.23443	8.09947
1199	ENSMUSG00000016344	Ppdpf	protein_coding	Pancreatic progenitor cell differentiation and proliferation factor	-0.490054	4.89668	-4.08768	0.00185643	0.0177555	-1.33874	No	Null	4.94615	4.82742	5.48987	4.49543	5.11946	4.72729	4.8927	5.01553	4.88279	5.13967	4.7423	4.50434	4.75008	5.00068
1200	ENSMUSG00000016382	Pls3	protein_coding	Plastin 3 (T-isoform)	0.360927	6.36962	2.83989	0.0163177	0.0649048	-3.50201	No	Null	6.25147	6.53503	6.00262	6.04031	6.41336	6.36863	6.19835	6.18227	6.55474	6.61547	6.50037	6.41414	6.52539	6.6198
1201	ENSMUSG00000016409	Nkap	protein_coding	NFKB activating protein	0.283733	3.4155	2.55985	0.0268218	0.0896036	-3.98397	No	Null	3.32803	3.53795	3.17029	3.30207	3.51961	3.3798	3.22142	3.19081	3.51223	3.51456	3.66913	3.42865	3.46524	3.61219
1202	ENSMUSG00000016427	Ndufa1	protein_coding	NADH:ubiquinone oxidoreductase subunit A1	-0.448402	4.72134	-3.20591	0.00852832	0.0438996	-2.86362	No	Null	4.8424	4.55186	5.14515	4.67378	4.7199	5.02235	4.72198	4.85332	4.76035	4.47684	4.25016	4.58936	4.7966	4.64631
1203	ENSMUSG00000016477	E2f3	protein_coding	E2F transcription factor 3	0.3035	2.97091	2.4797	0.0309045	0.0981451	-4.11997	No	Null	2.90296	3.06604	2.66724	3.04392	3.05953	2.74509	2.78093	2.88972	3.13431	2.90857	3.2159	3.07051	3.05636	3.07888
1204	ENSMUSG00000016481	Cr1l	protein_coding	Complement component (3b/4b) receptor 1-like	0.248335	5.41174	2.84759	0.016096	0.064384	-3.48864	No	Null	5.32701	5.53035	5.23212	5.22503	5.42941	5.26857	5.35756	5.31838	5.45803	5.5914	5.63849	5.37925	5.52503	5.51759
1205	ENSMUSG00000016487	Ppfibp1	protein_coding	PTPRF interacting protein, binding protein 1 (liprin beta 1)	0.150581	5.51322	1.09576	0.296962	0.441636	-6.12025	No	Null	5.4554	5.59417	5.49068	5.42683	5.56289	5.30196	5.5654	5.18148	5.65858	5.53933	5.80902	5.63999	5.37229	5.61021
1206	ENSMUSG00000016493	Cd46	protein_coding	CD46 antigen, complement regulatory protein	0.633273	1.48714	2.62497	0.023899	0.0831983	-3.87273	No	Null	1.30661	1.73987	0.879554	1.55814	1.26967	0.892566	1.23523	1.4477	1.86344	1.7481	2.21422	1.64208	1.37418	1.72078
1207	ENSMUSG00000016494	Cd34	protein_coding	CD34 antigen	0.424457	0.602151	1.75863	0.106834	0.219967	-5.27062	No	Null	0.478469	0.775307	0.212744	0.491717	0.26875	0.228255	1.13402	0.307649	0.706151	0.812133	0.968087	0.418194	0.566235	1.11189
1208	ENSMUSG00000016495	Plgrkt	protein_coding	Plasminogen receptor, C-terminal lysine transmembrane protein	0.398966	2.03279	2.61063	0.0245142	0.0844436	-3.89727	No	Null	1.98432	2.10065	1.45965	2.37593	2.04882	1.78343	2.03104	1.94778	2.24362	2.07852	2.14207	1.90183	2.39369	1.98712
1209	ENSMUSG00000016496	Cd274	protein_coding	CD274 antigen	0.0699329	1.37683	0.215393	0.833465	0.890565	-6.70812	No	Null	1.39114	1.35681	1.01408	1.74484	1.24216	0.906953	1.15412	2.04525	1.63057	1.69258	1.28195	0.796952	1.876	1.13655
1210	ENSMUSG00000016503	Gtf3a	protein_coding	General transcription factor III A	-0.219834	2.60567	-1.36009	0.201449	0.337794	-5.81432	No	Null	2.64521	2.5503	2.62887	2.61507	2.70173	2.76483	2.38291	2.57824	2.84484	2.80745	2.36145	2.20573	2.55862	2.81825
1211	ENSMUSG00000016510	Mtif3	protein_coding	Mitochondrial translational initiation factor 3	0.0808391	4.6356	0.604394	0.558035	0.678775	-6.5396	No	Null	4.59722	4.68933	4.547	4.40711	4.67411	4.69093	4.68634	4.48734	4.68767	4.73673	4.58717	4.40602	4.78781	4.92891
1212	ENSMUSG00000016520	Lnx2	protein_coding	Ligand of numb-protein X 2	-0.259	3.8502	-2.11485	0.0584813	0.147217	-4.72214	No	Null	3.90865	3.76836	3.99086	4.00364	4.00805	3.59363	3.85796	3.84698	4.05943	3.9782	3.73513	3.68021	3.6512	3.79708
1213	ENSMUSG00000016526	Dyrk3	protein_coding	Dual-specificity tyrosine-(Y)-phosphorylation regulated kinase 3	-0.117101	-0.504094	-0.432376	0.673955	0.774251	-6.63324	No	Null	-0.449978	-0.579857	-0.793406	-0.0947582	-0.778252	-0.214284	-0.634378	-0.231837	-0.402932	-0.315245	-0.762883	-1.20688	-0.506557	-0.107719
1214	ENSMUSG00000016528	Mapkapk2	protein_coding	MAP kinase-activated protein kinase 2	-0.390688	5.37298	-3.58966	0.0043529	0.0293172	-2.19422	No	Null	5.50217	5.19213	5.53221	5.79068	5.58986	5.24798	5.33005	5.49414	5.53025	5.27967	5.04562	5.17921	5.22497	5.23116
1215	ENSMUSG00000016534	Lamp2	protein_coding	Lysosomal-associated membrane protein 2	0.17384	9.35541	2.06111	0.0641477	0.156521	-4.80782	No	Null	9.27465	9.46848	9.26991	9.06694	9.34582	9.25698	9.2919	9.30593	9.38505	9.6227	9.54679	9.31109	9.431	9.43083
1216	ENSMUSG00000016541	Atxn10	protein_coding	Ataxin 10	0.118265	5.97133	1.19926	0.256019	0.39913	-6.00641	No	Null	5.95011	6.00105	5.84839	5.9897	6.07833	5.92959	6.04688	5.79824	5.95963	5.86797	6.01533	6.02134	5.96686	6.13375
1217	ENSMUSG00000016554	Eif3d	protein_coding	Eukaryotic translation initiation factor 3, subunit D	-0.355482	5.89735	-3.51712	0.00493857	0.0314143	-2.32033	No	Null	5.98292	5.77755	6.24723	5.88911	6.05816	5.9806	5.87586	5.85686	5.97259	5.80961	5.64001	5.66792	5.92202	5.84818
1218	ENSMUSG00000016559	H3f3b	protein_coding	H3 histone, family 3B	-0.0665842	6.86365	-0.53388	0.604214	0.717349	-6.58156	No	Null	6.96598	6.72039	6.71387	7.37376	6.91816	6.92781	6.92937	6.92615	6.97274	6.25812	6.50769	6.85803	7.03551	6.94263
1219	ENSMUSG00000016619	Nup50	protein_coding	Nucleoporin 50	0.0533834	4.95983	0.551454	0.592522	0.707346	-6.57156	No	Null	4.95695	4.96386	4.9063	5.08268	5.03488	4.85143	4.88141	4.88624	5.05574	4.87855	5.04929	4.86489	5.03815	4.98844
1220	ENSMUSG00000016637	Ift27	protein_coding	Intraflagellar transport 27	-0.338502	1.24178	-3.05315	0.011175	0.0517045	-3.1306	No	Null	1.32158	1.13006	1.41755	1.35731	1.26616	1.26315	1.27541	1.26703	1.40441	1.24157	0.974495	1.0024	0.986906	1.44494
1221	ENSMUSG00000016664	Pacsin2	protein_coding	Protein kinase C and casein kinase substrate in neurons 2	-0.20256	5.80437	-1.87527	0.0879662	0.193153	-5.09646	No	Null	5.8344	5.76232	6.05467	5.74636	5.99693	5.79069	5.63799	5.65913	5.95504	5.75599	5.78643	5.78136	5.65238	5.83546
1222	ENSMUSG00000016756	Cmah	protein_coding	Cytidine monophospho-N-acetylneuraminic acid hydroxylase	0.255138	7.65517	1.43708	0.178962	0.311171	-5.71634	No	Null	7.56655	7.77923	7.70114	7.48299	7.70244	7.448	7.56703	7.5489	7.51533	7.75992	8.1493	8.0269	7.66757	7.29249
1223	ENSMUSG00000016757	Ttll12	protein_coding	Tubulin tyrosine ligase-like family, member 12	-0.586975	2.44992	-4.88482	0.000506078	0.00805756	-0.0262598	No	Null	2.59968	2.24025	3.06284	2.61796	2.61644	2.39148	2.56194	2.32946	2.61767	2.32753	2.18253	2.26527	2.28557	2.14034
1224	ENSMUSG00000016758	Bik	protein_coding	BCL2-interacting killer	-1.285	0.211908	-4.80564	0.000573584	0.00869546	-0.152871	Yes	Down	0.574115	-0.295182	0.990034	0.853235	0.560908	0.696456	0.409891	-0.000205065	0.508487	0.095779	-0.90409	-0.920454	-0.0884929	0.341346
1225	ENSMUSG00000016831	Tox4	protein_coding	TOX high mobility group box family member 4	-0.0206793	5.38603	-0.255938	0.802797	0.870104	-6.69788	No	Null	5.39424	5.37453	5.34756	5.43029	5.48655	5.34459	5.32641	5.3933	5.43097	5.36972	5.33434	5.36717	5.36321	5.43822
1226	ENSMUSG00000016833	Mrps18c	protein_coding	Mitochondrial ribosomal protein S18C	0.181723	4.08821	1.20243	0.254838	0.397891	-6.00279	No	Null	4.06319	4.12323	3.6778	4.23109	4.18371	4.19263	4.05608	4.01635	4.08468	4.10732	3.99581	3.9523	4.09797	4.46278
1227	ENSMUSG00000016918	Sulf1	protein_coding	Sulfatase 1	-0.195288	0.198742	-0.602963	0.558953	0.679573	-6.5405	No	Null	0.180593	0.224151	0.1239	0.018269	0.81432	-0.383076	0.279288	-0.0769547	0.488407	0.610559	0.0704686	-0.108439	-0.399149	0.947313
1228	ENSMUSG00000016921	Srsf6	protein_coding	Serine/arginine-rich splicing factor 6	0.121112	6.06388	0.845593	0.416078	0.553351	-6.3603	No	Null	6.02275	6.12145	6.00989	6.09946	6.11173	5.76957	5.85741	5.99726	6.31394	6.12876	6.33335	6.16831	6.03522	5.94163
1229	ENSMUSG00000016933	Plcg1	protein_coding	Phospholipase C, gamma 1	-0.184043	5.1313	-1.17839	0.263894	0.406578	-6.03	No	Null	5.16889	5.07868	5.17021	5.31366	5.31763	5.05408	5.06502	4.98799	5.27364	5.19181	5.08944	5.21235	4.64069	5.25909
1230	ENSMUSG00000016940	Kctd2	protein_coding	Potassium channel tetramerisation domain containing 2	-0.247288	3.61146	-2.53391	0.0280813	0.092503	-4.02809	No	Null	3.70316	3.48306	3.72329	3.87397	3.71534	3.6336	3.59227	3.58089	3.8028	3.43662	3.34384	3.39585	3.65617	3.58284
1231	ENSMUSG00000016942	Tmprss6	protein_coding	Transmembrane serine protease 6	-0.708625	7.28807	-5.92529	0.00010605	0.00329619	1.55211	No	Null	7.48816	7.00793	7.81796	7.46264	7.46643	7.42626	7.39361	7.32788	7.52235	7.13831	6.59186	6.97387	7.27765	7.05795
1232	ENSMUSG00000016946	Kctd5	protein_coding	Potassium channel tetramerisation domain containing 5	-0.130626	1.62754	-1.34241	0.206935	0.343842	-5.83629	No	Null	1.66423	1.57617	1.78921	1.64276	1.62331	1.48662	1.65862	1.69382	1.75528	1.49325	1.54758	1.54612	1.71036	1.58353
1233	ENSMUSG00000016984	Etaa1	protein_coding	Ewing tumor-associated antigen 1	0.302883	2.40812	3.03762	0.0114871	0.0525679	-3.15773	No	Null	2.38254	2.44394	2.00948	2.59947	2.3333	2.63114	2.42742	2.27153	2.40544	2.20574	2.37991	2.64439	2.56436	2.4253
1234	ENSMUSG00000017009	Sdc4	protein_coding	Syndecan 4	-0.523509	8.18108	-4.29599	0.00131106	0.0144472	-0.988089	No	Null	8.3133	7.99598	8.5015	8.19846	8.17257	8.33305	8.33559	8.2431	8.40885	8.26312	7.59334	8.06918	7.98916	8.06508
1235	ENSMUSG00000017057	Il13ra1	protein_coding	Interleukin 13 receptor, alpha 1	0.125607	5.27236	0.591054	0.56662	0.685814	-6.54791	No	Null	5.21691	5.34998	5.39069	4.7257	5.21367	5.17456	5.60373	5.22102	5.18901	5.39315	5.23214	5.20151	5.8089	5.11419
1236	ENSMUSG00000017119	Nbr1	protein_coding	NBR1, autophagy cargo receptor	0.0889869	7.75375	1.0518	0.315802	0.459246	-6.16613	No	Null	7.72833	7.78933	7.63439	7.72373	7.75991	7.75096	7.75527	7.63596	7.83811	7.82381	7.78228	7.81209	7.70982	7.81865
1237	ENSMUSG00000017132	Cyth1	protein_coding	Cytohesin 1	-0.048513	4.27368	-0.419817	0.682829	0.780995	-6.63891	No	Null	4.25055	4.30605	4.39567	4.01993	4.36507	4.22285	4.16565	4.05682	4.52789	4.40645	4.3038	4.18227	4.28185	4.35588
1238	ENSMUSG00000017144	Rnd3	protein_coding	Rho family GTPase 3	0.196103	5.0215	0.989483	0.344027	0.486289	-6.22854	No	Null	4.94119	5.13393	5.10884	4.88871	5.00139	4.70332	4.79852	4.71233	5.37522	5.00736	5.53822	5.28974	4.9547	4.87965
1239	ENSMUSG00000017146	Brca1	protein_coding	Breast cancer 1, early onset	0.913924	0.881108	3.31822	0.00699681	0.0390643	-2.6673	No	Null	0.610073	1.26056	0.47475	0.0966571	0.582441	0.919358	1.14406	0.644876	0.408368	1.29154	1.58755	0.706864	1.86805	0.848786
1240	ENSMUSG00000017167	Cntnap1	protein_coding	Contactin associated protein-like 1	-0.774565	1.2766	-1.50269	0.161515	0.290355	-5.62998	No	Null	1.57846	0.853992	2.16742	1.89532	1.17563	0.992213	2.71114	0.520486	1.58702	-0.0117927	0.673106	1.8905	0.686363	1.03179
1241	ENSMUSG00000017176	Nt5c3b	protein_coding	5'-nucleotidase, cytosolic IIIB	0.00553755	0.547465	0.0294644	0.97703	0.985086	-6.73259	No	Null	0.507673	0.603174	0.800859	0.119236	0.463198	0.513675	0.783706	0.471403	0.401635	0.262579	0.651173	0.728145	0.415274	0.958697
1242	ENSMUSG00000017188	Coa3	protein_coding	Cytochrome C oxidase assembly factor 3	-0.119611	4.57914	-0.895559	0.389967	0.52952	-6.31655	No	Null	4.6247	4.51535	4.55566	4.64599	4.69298	4.64661	4.65141	4.59589	4.58435	4.4056	4.30357	4.37261	4.60782	4.88714
1243	ENSMUSG00000017210	Med24	protein_coding	Mediator complex subunit 24	-0.592853	3.37166	-5.40103	0.00022865	0.00507211	0.776926	No	Null	3.53254	3.14643	3.85696	3.5355	3.51884	3.29398	3.46045	3.44425	3.61776	3.28138	2.89466	3.28717	3.23304	3.03588
1244	ENSMUSG00000017221	Psmd3	protein_coding	Proteasome (prosome, macropain) 26S subunit, non-ATPase, 3	-0.777201	5.5946	-8.64693	3.45568e-06	0.000629798	4.95102	No	Null	5.79317	5.31662	6.18624	5.80636	5.86002	5.59529	5.5879	5.70301	5.81334	5.49538	5.00807	5.30627	5.32828	5.44509
1245	ENSMUSG00000017264	Exosc10	protein_coding	Exosome component 10	-0.00179723	4.45731	-0.0161634	0.987398	0.991366	-6.73292	No	Null	4.45166	4.46522	4.58431	4.42491	4.59601	4.3742	4.44968	4.27012	4.46236	4.42106	4.59147	4.33732	4.57617	4.40007
1246	ENSMUSG00000017286	Glod4	protein_coding	Glyoxalase domain containing 4	0.162171	5.33519	1.32194	0.213441	0.350931	-5.86147	No	Null	5.30101	5.38305	5.00574	5.37804	5.33565	5.36398	5.30571	5.24962	5.46836	5.42395	5.28785	5.32825	5.28415	5.59104
1247	ENSMUSG00000017288	Vps53	protein_coding	VPS53 GARP complex subunit	-0.135902	4.70074	-1.35613	0.202667	0.339136	-5.81926	No	Null	4.71099	4.68639	4.88981	4.56011	4.84113	4.60827	4.61892	4.61254	4.84614	4.79142	4.67744	4.76253	4.61312	4.58743
1248	ENSMUSG00000017291	Taok1	protein_coding	TAO kinase 1	0.377873	7.00055	2.63016	0.0236803	0.0825919	-3.86385	No	Null	6.87804	7.17207	6.70592	6.94109	7.02012	6.69902	6.76898	6.87143	7.13974	7.19716	7.50403	7.14819	6.89292	7.11803
1249	ENSMUSG00000017299	Dnttip1	protein_coding	Deoxynucleotidyltransferase, terminal, interacting protein 1	-0.18605	2.60354	-1.68069	0.121412	0.238817	-5.38358	No	Null	2.64885	2.54011	2.72615	2.76719	2.66725	2.52904	2.6436	2.49663	2.71212	2.63779	2.57261	2.64286	2.28985	2.55742
1250	ENSMUSG00000017307	Acot8	protein_coding	Acyl-CoA thioesterase 8	-1.03256	2.46437	-8.47266	4.19639e-06	0.000664871	4.76195	Yes	Down	2.76471	2.0439	3.13785	2.92545	2.7488	2.72183	2.45947	2.60949	2.75009	2.12802	1.49657	2.35791	2.02825	2.20876
1251	ENSMUSG00000017309	Cd300lg	protein_coding	CD300 molecule like family member G	-0.384302	3.4228	-3.70263	0.00357943	0.0261256	-1.99841	No	Null	3.50823	3.3032	3.62064	3.48925	3.55968	3.3945	3.32908	3.56583	3.59859	3.52497	3.0891	3.19999	3.22887	3.47305
1252	ENSMUSG00000017344	Vtn	protein_coding	Vitronectin	-0.444352	10.4637	-3.20933	0.00847706	0.0437713	-2.85765	No	Null	10.5556	10.3351	10.9549	10.2695	10.5275	10.5092	10.6696	10.5309	10.4279	10.4605	10.1173	10.1399	10.5403	10.4174
1253	ENSMUSG00000017376	Nlk	protein_coding	Nemo like kinase	0.0486603	3.34469	0.344521	0.737054	0.820898	-6.66948	No	Null	3.34031	3.35082	3.34627	3.51396	3.42977	3.22597	3.20187	3.23576	3.42856	3.39635	3.54621	3.4953	3.29972	3.01653
1254	ENSMUSG00000017386	Traf4	protein_coding	TNF receptor associated factor 4	-0.865997	3.67605	-7.28424	1.71896e-05	0.00121807	3.37364	No	Null	3.85553	3.42478	4.4959	3.63675	3.83342	3.87826	3.47085	3.65147	4.02205	3.6243	3.20025	3.38979	3.26905	3.6405
1255	ENSMUSG00000017390	Aldoc	protein_coding	Aldolase C, fructose-bisphosphate	-0.436604	2.62698	-2.89497	0.0147968	0.0608932	-3.40633	No	Null	2.67729	2.55655	3.13218	2.29358	2.92234	2.54529	2.84569	2.46775	2.53416	2.744	2.44663	2.46624	2.25157	2.87431
1256	ENSMUSG00000017404	Rpl19	protein_coding	Ribosomal protein L19	-0.514442	7.11505	-3.43049	0.00574566	0.0344752	-2.47129	No	Null	7.23372	6.94891	7.50017	7.07457	7.21203	7.291	7.26899	7.08682	7.20247	7.16679	6.62899	6.61984	7.08758	7.24134
1257	ENSMUSG00000017405	Nek8	protein_coding	NIMA (never in mitosis gene a)-related expressed kinase 8	-0.459387	0.900042	-1.69229	0.119136	0.236307	-5.36696	No	Null	1.02345	0.72727	0.842399	1.17333	0.992833	1.10731	0.974443	0.617212	1.45663	1.27426	0.251825	0.346798	0.599132	1.16433
1258	ENSMUSG00000017412	Cacnb4	protein_coding	Calcium channel, voltage-dependent, beta 4 subunit	0.698605	0.55448	3.67777	0.00373652	0.0267317	-2.04144	No	Null	0.374701	0.806171	0.116167	0.377624	0.341525	-0.0664452	0.809664	0.369373	0.675002	0.494785	1.19776	0.855483	0.788427	0.694396
1259	ENSMUSG00000017418	Arl5b	protein_coding	ADP-ribosylation factor-like 5B	0.362917	5.65944	2.60451	0.0247818	0.0849737	-3.90775	No	Null	5.51563	5.86079	5.50229	5.26197	5.75502	5.53383	5.38692	5.33908	5.83029	5.93298	6.11153	5.94879	5.62601	5.68463
1260	ENSMUSG00000017421	Zfp207	protein_coding	Zinc finger protein 207	0.307083	6.41322	2.14928	0.0551038	0.14168	-4.66678	No	Null	6.27851	6.6018	6.36397	6.0709	6.41872	6.19251	6.21413	6.08752	6.60186	6.75695	6.96457	6.41176	6.4677	6.40803
1261	ENSMUSG00000017428	Psmd11	protein_coding	Proteasome (prosome, macropain) 26S subunit, non-ATPase, 11	0.124207	6.33969	1.05997	0.312237	0.456347	-6.15772	No	Null	6.30138	6.39334	6.21264	6.41891	6.39253	6.10457	6.3582	6.23042	6.39238	6.46401	6.56007	6.22888	6.28345	6.43028
1262	ENSMUSG00000017446	C1qtnf1	protein_coding	C1q and tumor necrosis factor related protein 1	-0.277407	2.69843	-1.68117	0.121317	0.238666	-5.38289	No	Null	2.79957	2.55684	2.72868	3.00512	2.94	2.32429	2.75549	2.82631	3.0171	2.71427	2.3274	2.59617	2.70505	2.44129
1263	ENSMUSG00000017453	Pipox	protein_coding	Pipecolic acid oxidase	0.167364	7.36214	1.30595	0.218639	0.356989	-5.88095	No	Null	7.27489	7.48428	7.18863	7.08025	7.44466	7.31266	7.16701	7.24128	7.48976	7.68981	7.51745	7.17325	7.37433	7.66655
1264	ENSMUSG00000017466	Timp2	protein_coding	Tissue inhibitor of metalloproteinase 2	0.133425	2.69644	0.836225	0.421102	0.557749	-6.36826	No	Null	2.63457	2.78307	2.66325	2.76491	2.69051	2.46094	2.53947	2.5697	2.7532	2.74204	3.16483	2.63257	2.42835	2.94754
1265	ENSMUSG00000017478	Zc3h18	protein_coding	Zinc finger CCCH-type containing 18	-0.520765	4.87443	-4.04665	0.00198933	0.0185537	-1.40837	No	Null	4.99459	4.7062	5.35137	5.08853	5.04905	4.70938	4.6906	4.93662	5.13658	4.78078	4.72434	4.7939	4.50953	4.72246
1266	ENSMUSG00000017485	Top2b	protein_coding	Topoisomerase (DNA) II beta	0.284348	6.1933	2.88055	0.0151807	0.0619434	-3.4314	No	Null	6.09792	6.32682	5.96417	6.02984	6.20079	6.09631	6.07745	6.06019	6.25667	6.42404	6.46836	6.3795	6.14473	6.21749
1267	ENSMUSG00000017491	Rarb	protein_coding	Retinoic acid receptor, beta	0.459759	3.099	3.48383	0.005234	0.0324442	-2.37831	No	Null	2.9673	3.28338	2.9208	2.84831	2.84399	3.10825	2.89459	3.06861	3.08653	3.04432	3.59203	3.10109	3.49533	3.18415
1268	ENSMUSG00000017493	Igfbp4	protein_coding	Insulin-like growth factor binding protein 4	-0.436238	9.00048	-5.01632	0.000411872	0.00712999	0.182027	No	Null	9.15686	8.78154	9.30921	9.39813	8.99118	9.13537	9.13315	9.09365	9.03734	8.71643	8.61217	8.97345	8.89136	8.71429
1269	ENSMUSG00000017548	Suz12	protein_coding	SUZ12 polycomb repressive complex 2 subunit	0.245069	4.99965	1.77584	0.103836	0.215915	-5.2453	No	Null	4.91536	5.11766	4.77561	4.97454	5.00333	4.83788	4.65515	4.95733	5.2037	5.1223	5.34053	5.06141	4.90829	5.15579
1270	ENSMUSG00000017550	Atad5	protein_coding	ATPase family, AAA domain containing 5	0.219423	1.36366	1.0916	0.298707	0.443673	-6.12466	No	Null	1.31951	1.42546	1.04385	1.69717	1.22589	1.24765	1.08488	1.45706	1.48007	1.47979	1.68639	1.68218	1.02868	1.25027
1271	ENSMUSG00000017561	Crlf3	protein_coding	Cytokine receptor-like factor 3	0.189756	3.10927	2.07452	0.0626872	0.154102	-4.78653	No	Null	3.07922	3.15135	2.9127	3.23003	3.163	2.98014	3.02619	3.08836	3.15412	3.08128	3.24383	3.18694	3.22789	3.0168
1272	ENSMUSG00000017615	Tnfaip1	protein_coding	Tumor necrosis factor, alpha-induced protein 1 (endothelial)	0.0724461	4.96958	0.727555	0.482325	0.612787	-6.4548	No	Null	4.97777	4.95811	4.87248	5.08575	5.048	4.91793	4.94735	4.93256	5.04034	4.86335	4.9313	4.86051	5.24408	4.8913
1273	ENSMUSG00000017631	Abr	protein_coding	Active BCR-related gene	0.112226	2.57122	1.0764	0.305149	0.450074	-6.14064	No	Null	2.54892	2.60245	2.46546	2.61609	2.39944	2.44039	2.50913	2.74134	2.6706	2.52799	2.66645	2.63914	2.62757	2.55109
1274	ENSMUSG00000017639	Rab11fip4	protein_coding	RAB11 family interacting protein 4 (class II)	0.052104	3.42817	0.243758	0.811976	0.876179	-6.70114	No	Null	3.43084	3.42442	3.35265	3.21304	3.60708	3.40195	3.68984	3.22177	3.52957	3.4872	3.11878	3.14821	4.0077	3.36021
1275	ENSMUSG00000017664	Slc35c2	protein_coding	Solute carrier family 35, member C2	-0.818479	3.06666	-7.73917	9.83652e-06	0.000946856	3.92623	No	Null	3.3	2.73999	3.63608	3.35471	3.29392	3.17415	3.23945	3.24704	3.15462	2.88907	2.29079	2.69155	2.9404	2.88817
1276	ENSMUSG00000017667	Zfp334	protein_coding	Zinc finger protein 334	0.112456	1.15899	0.546361	0.595898	0.709841	-6.57449	No	Null	1.15355	1.1666	1.01097	1.31608	1.23261	0.938115	0.936813	1.10615	1.53412	1.12487	1.20611	0.761218	1.64844	1.09234
1277	ENSMUSG00000017670	Elmo2	protein_coding	Engulfment and cell motility 2	-0.512573	2.88797	-5.54425	0.000184651	0.00439122	0.992791	No	Null	3.01568	2.70916	3.36175	2.95946	2.96262	2.86454	2.98678	2.9676	3.00705	2.82424	2.5392	2.62615	2.8299	2.7263
1278	ENSMUSG00000017677	Wsb1	protein_coding	WD repeat and SOCS box-containing 1	0.322755	3.84498	1.32436	0.212661	0.350043	-5.8585	No	Null	3.78651	3.92683	3.614	3.56144	3.93083	3.6402	3.99161	3.83061	3.93691	3.84281	3.73971	3.66072	4.7521	3.63879
1279	ENSMUSG00000017679	Ttpal	protein_coding	Tocopherol (alpha) transfer protein-like	0.0490101	4.15363	0.519093	0.614142	0.725804	-6.58973	No	Null	4.17088	4.12949	4.0652	4.29506	4.2692	4.0828	4.20483	4.16545	4.11358	4.09214	4.08592	4.15027	4.36055	3.95857
1280	ENSMUSG00000017686	Rhot1	protein_coding	Ras homolog family member T1	0.302297	5.41594	3.16275	0.00920411	0.0457985	-2.93908	No	Null	5.32145	5.54824	5.21009	5.29758	5.47949	5.30082	5.26966	5.24308	5.44942	5.4976	5.75319	5.50003	5.43782	5.55253
1281	ENSMUSG00000017697	Ada	protein_coding	Adenosine deaminase	-0.35383	0.540527	-1.88724	0.0862134	0.190491	-5.07826	No	Null	0.611073	0.441763	0.606825	0.571522	0.505294	0.755858	0.334663	0.847343	0.656006	0.581068	0.143998	0.476048	0.0799152	0.927784
1282	ENSMUSG00000017707	Serinc3	protein_coding	Serine incorporator 3	0.0801147	7.75445	0.809675	0.435563	0.570792	-6.39039	No	Null	7.74143	7.77269	7.61132	7.78763	7.89963	7.76983	7.75555	7.66884	7.69719	7.76457	7.73567	7.635	7.83027	7.89793
1283	ENSMUSG00000017713	Tha1	protein_coding	Threonine aldolase 1	-0.551787	1.2236	-4.25475	0.00140391	0.0150367	-1.05712	No	Null	1.41105	0.961164	1.56385	1.51337	1.25097	1.44823	1.5118	1.11711	1.47202	0.903918	0.541457	1.19396	1.10088	1.06561
1284	ENSMUSG00000017715	Pgs1	protein_coding	Phosphatidylglycerophosphate synthase 1	-0.329501	2.82339	-1.91696	0.0819997	0.184038	-5.03282	No	Null	2.91814	2.69074	3.02875	3.04092	3.05589	2.55934	2.55334	2.98503	3.20371	2.74512	2.58304	2.57041	2.91941	2.63573
1285	ENSMUSG00000017718	Afmid	protein_coding	Arylformamidase	-0.10122	6.16561	-0.62535	0.544698	0.667484	-6.5262	No	Null	6.17793	6.14836	6.29073	5.92981	6.13277	6.25523	6.28383	6.15968	6.19344	6.19153	5.9687	5.78793	6.45706	6.3366
1286	ENSMUSG00000017721	Pigt	protein_coding	Phosphatidylinositol glycan anchor biosynthesis, class T	-0.753949	3.78503	-5.62563	0.000163748	0.00405222	1.11406	No	Null	4.0051	3.47694	4.34886	4.35215	4.06003	3.58969	3.82704	3.91791	3.94001	3.65018	3.37551	3.5442	3.4497	3.3651
1287	ENSMUSG00000017723	Wfdc2	protein_coding	WAP four-disulfide core domain 2	-0.785269	0.605445	-1.88612	0.086375	0.190783	-5.07995	No	Null	0.85854	0.251112	0.673543	0.731207	0.895224	1.07041	0.87081	0.554096	1.21449	0.946886	-0.972362	-0.242195	1.09479	0.428437
1288	ENSMUSG00000017734	Dbndd2	protein_coding	Dysbindin (dystrobrevin binding protein 1) domain containing 2	-0.240387	1.36341	-1.59411	0.139666	0.262331	-5.50555	No	Null	1.47705	1.2043	1.52227	1.66604	1.36395	1.33457	1.76856	1.43073	1.25321	0.84083	1.0294	1.39176	1.30863	1.45091
1289	ENSMUSG00000017740	Slc12a5	protein_coding	Solute carrier family 12, member 5	0.0180004	-0.22388	0.0739596	0.942391	0.962846	-6.73011	No	Null	-0.228521	-0.217382	-0.294885	-0.0223345	0.14195	-0.956519	-0.219939	-0.200019	-0.0479044	-0.082234	-0.0608486	-0.0391512	-0.413502	-0.491172
1290	ENSMUSG00000017747	Ghdc	protein_coding	GH3 domain containing	-0.549514	3.03114	-4.54175	0.000876148	0.0113489	-0.581091	No	Null	3.15683	2.85516	3.40191	3.15333	3.22237	2.93133	2.86586	3.22448	3.29855	3.17301	2.64423	2.74723	2.85232	2.85903
1291	ENSMUSG00000017754	Pltp	protein_coding	Phospholipid transfer protein	-0.987723	3.8189	-2.12745	0.0572231	0.145197	-4.70192	No	Null	4.09998	3.42539	4.00558	4.42012	4.22033	4.0534	3.24383	3.46785	5.28874	4.28914	2.63926	3.1693	3.59169	3.43758
1292	ENSMUSG00000017756	Slc12a7	protein_coding	Solute carrier family 12, member 7	-0.200331	5.62453	-1.22936	0.244985	0.386925	-5.97181	No	Null	5.66112	5.57332	5.76658	5.82816	5.66754	5.53239	5.37845	5.47175	5.98295	5.80657	5.71412	5.54793	5.33103	5.46695
1293	ENSMUSG00000017760	Ctsa	protein_coding	Cathepsin A	-0.389851	6.49782	-2.79569	0.0176509	0.0681064	-3.57863	No	Null	6.59514	6.36157	6.79163	6.44685	6.58727	6.59707	6.67719	6.45718	6.60875	6.45322	6.05943	6.13058	6.56029	6.60433
1294	ENSMUSG00000017764	Zswim1	protein_coding	Zinc finger SWIM-type containing 1	-0.566039	1.36477	-3.86053	0.00272906	0.0222155	-1.7263	No	Null	1.49365	1.18433	1.94982	1.30639	1.31396	1.19107	1.54521	1.61675	1.53233	1.06221	0.989277	1.27212	1.15311	1.44494
1295	ENSMUSG00000017765	Slc12a4	protein_coding	Solute carrier family 12, member 4	-0.646848	3.15207	-7.39973	1.48845e-05	0.0011243	3.51652	No	Null	3.32833	2.90531	3.6735	3.34228	3.29532	3.25007	3.29791	3.15437	3.28486	2.96797	2.62992	3.01596	2.90696	3.00576
1296	ENSMUSG00000017774	Myo1c	protein_coding	Myosin IC	-0.441285	5.26779	-5.3766	0.000237209	0.00515355	0.739797	No	Null	5.38702	5.10087	5.55072	5.46928	5.30787	5.36063	5.21858	5.39196	5.4101	5.19927	4.91762	5.07736	5.07827	5.23186
1297	ENSMUSG00000017776	Crk	protein_coding	V-crk avian sarcoma virus CT10 oncogene homolog	0.221864	6.2599	2.43346	0.033531	0.103567	-4.19794	No	Null	6.20151	6.34164	6.05234	6.23362	6.25948	6.20154	6.08626	6.2104	6.36693	6.26484	6.43477	6.34195	6.31208	6.35455
1298	ENSMUSG00000017778	Cox7c	protein_coding	Cytochrome c oxidase subunit 7C	-0.159586	6.13838	-1.08856	0.299989	0.444661	-6.12787	No	Null	6.23104	6.00865	6.03461	6.39425	6.18287	6.36039	6.24453	6.07887	6.32178	5.91054	5.64184	5.88381	6.33776	6.26931
1299	ENSMUSG00000017781	Pitpna	protein_coding	Phosphatidylinositol transfer protein, alpha	0.124628	5.60523	1.64363	0.12895	0.248895	-5.43626	No	Null	5.55355	5.67759	5.57829	5.44484	5.56882	5.5608	5.55244	5.54533	5.62432	5.65915	5.7797	5.58582	5.65337	5.70994
1300	ENSMUSG00000017801	Mlx	protein_coding	MAX-like protein X	0.167428	5.32935	1.3973	0.190303	0.324187	-5.76743	No	Null	5.26036	5.42594	5.33537	5.10439	5.51074	5.11496	5.26245	5.21092	5.28368	5.37443	5.59336	5.2033	5.52601	5.43261
1301	ENSMUSG00000017802	Fam134c	protein_coding	Reticulophagy regulator family member 3	-0.229576	5.80533	-2.18945	0.0513976	0.135889	-4.60175	No	Null	5.86741	5.71842	5.87824	5.93055	5.96558	5.80363	5.77562	5.7675	5.95073	5.76431	5.56891	5.65895	5.64857	5.95133
1302	ENSMUSG00000017830	Dhx58	protein_coding	DEXH (Asp-Glu-X-His) box polypeptide 58	-0.362197	3.33905	-2.21464	0.0491955	0.132001	-4.56073	No	Null	3.43857	3.19972	3.61298	3.69623	3.41055	3.23987	3.19382	3.45738	3.4592	3.0926	3.2735	3.46762	2.82915	3.33574
1303	ENSMUSG00000017831	Rab5a	protein_coding	RAB5A, member RAS oncogene family	0.152704	5.34194	0.953749	0.361021	0.502506	-6.2629	No	Null	5.31514	5.37946	4.91893	5.42182	5.44224	5.36839	5.13299	5.33126	5.59038	5.4559	5.1864	5.3623	5.31009	5.58263
1304	ENSMUSG00000017837	Nkiras2	protein_coding	NFKB inhibitor interacting Ras-like protein 2	-0.575337	2.74815	-3.47442	0.00532067	0.0327147	-2.39469	No	Null	2.9044	2.5294	3.14453	2.8202	3.02391	2.82374	2.78257	2.88672	2.84916	2.53737	2.12281	2.26608	2.84081	2.87992
1305	ENSMUSG00000017843	Ppp2r5c	protein_coding	Protein phosphatase 2, regulatory subunit B', gamma	0.0137216	5.21669	0.131432	0.897844	0.934455	-6.72376	No	Null	5.20742	5.22966	5.07805	5.19665	5.24558	5.18388	5.12366	5.23158	5.39253	5.38232	5.1229	5.16293	5.20049	5.27968
1306	ENSMUSG00000017858	Ift52	protein_coding	Intraflagellar transport 52	0.09632	4.14122	1.16376	0.269531	0.412115	-6.04636	No	Null	4.11767	4.17419	4.00935	4.09205	4.16417	4.11924	4.17929	4.07287	4.18672	4.185	4.12502	4.11263	4.20822	4.24007
1307	ENSMUSG00000017868	Sgk2	protein_coding	Serum/glucocorticoid regulated kinase 2	-0.0514656	5.40442	-0.285019	0.781008	0.854175	-6.68947	No	Null	5.40189	5.40796	5.29065	5.24843	5.51151	5.53671	5.31923	5.23873	5.66793	5.5889	5.15239	5.06578	5.50468	5.72806
1308	ENSMUSG00000017929	B4galt5	protein_coding	UDP-Gal:betaGlcNAc beta 1,4-galactosyltransferase, polypeptide 5	-0.256459	4.93961	-1.2352	0.242891	0.384365	-5.96503	No	Null	5.00164	4.85277	5.21118	4.82106	4.7349	5.07613	5.08431	5.08833	4.99557	5.02972	4.65844	4.39006	5.35011	4.83554
1309	ENSMUSG00000017950	Hnf4a	protein_coding	Hepatic nuclear factor 4, alpha	-0.29391	8.81464	-3.13993	0.00958314	0.046965	-2.97897	No	Null	8.89047	8.70849	9.09702	8.88473	8.82208	8.85684	8.72896	8.85741	8.98625	8.74438	8.63634	8.65056	8.83618	8.675
1310	ENSMUSG00000017978	Cadps2	protein_coding	Ca2+-dependent activator protein for secretion 2	0.201797	4.06578	2.18294	0.0519816	0.136931	-4.61232	No	Null	4.00645	4.14883	3.97135	4.00008	4.07767	4.00018	4.02916	4.01005	3.95668	4.01263	4.32091	4.23379	4.01938	4.15742
1311	ENSMUSG00000017999	Ddx27	protein_coding	DEAD (Asp-Glu-Ala-Asp) box polypeptide 27	-0.259369	4.23934	-2.98875	0.0125274	0.0556429	-3.24301	No	Null	4.27118	4.19475	4.53372	4.14316	4.32382	4.2324	4.02852	4.27213	4.36455	4.34049	4.2146	4.12462	4.08224	4.2118
1312	ENSMUSG00000018001	Cyth3	protein_coding	Cytohesin 3	-0.0268416	2.83496	-0.235584	0.818153	0.880859	-6.70324	No	Null	2.80926	2.87094	2.85191	2.70732	2.90646	2.93404	2.65374	2.71012	2.90123	2.98665	2.90418	2.66838	2.70137	3.09414
1313	ENSMUSG00000018008	Cyth4	protein_coding	Cytohesin 4	-0.127766	1.91837	-0.603398	0.558674	0.679348	-6.54023	No	Null	1.95937	1.86096	2.12662	1.74914	1.53057	2.06262	2.19663	2.26466	1.78535	1.76406	1.67036	1.70221	2.28389	1.88427
1314	ENSMUSG00000018040	Rrp7a	protein_coding	Ribosomal RNA processing 7 homolog A (S. cerevisiae)	-0.386158	3.87947	-3.02534	0.01174	0.0533866	-3.17916	No	Null	3.96938	3.7536	4.12861	3.89263	3.92229	3.94828	3.92131	3.89909	4.07342	3.93817	3.51242	3.46253	3.86772	3.98714
1315	ENSMUSG00000018042	Cyb5r3	protein_coding	Cytochrome b5 reductase 3	-0.729235	7.09198	-6.20524	7.14698e-05	0.0026156	1.94923	No	Null	7.24228	6.88156	7.81209	7.11115	7.36952	7.18835	6.88494	7.00293	7.32701	7.08354	6.77916	6.76558	6.78232	6.99723
1316	ENSMUSG00000018068	Ints2	protein_coding	Integrator complex subunit 2	0.472657	4.15166	3.26447	0.00769134	0.0411866	-2.76124	No	Null	4.05182	4.29143	3.79423	4.1599	4.27301	3.94733	3.90344	4.02115	4.26366	4.09171	4.50134	4.38718	4.52514	3.95177
1317	ENSMUSG00000018076	Med13l	protein_coding	Mediator complex subunit 13-like	-0.214329	3.51576	-1.07743	0.30471	0.449709	-6.13956	No	Null	3.60357	3.39283	3.54232	4.09753	3.66599	3.14603	3.44305	3.57679	3.75327	3.55257	3.50944	3.54646	3.22717	3.12851
1318	ENSMUSG00000018102	Hist1h2bc	protein_coding	Histone cluster 1, H2bc	-0.12223	5.87048	-0.867307	0.404588	0.542513	-6.34156	No	Null	5.86884	5.87278	5.9339	5.58008	6.01568	5.90995	5.61484	6.0093	6.01813	5.97207	5.655	5.69993	5.95921	6.0777
1319	ENSMUSG00000018143	Mafk	protein_coding	V-maf musculoaponeurotic fibrosarcoma oncogene family, protein K (avian)	-0.616277	2.79607	-5.32792	0.000255294	0.00533244	0.665554	No	Null	2.93808	2.59727	3.25303	2.86699	2.66838	2.87864	2.73441	3.09653	3.06856	2.83673	2.32992	2.63384	2.50179	2.68405
1320	ENSMUSG00000018160	Med1	protein_coding	Mediator complex subunit 1	0.146512	5.20643	1.13949	0.279085	0.422201	-6.07313	No	Null	5.16749	5.26094	5.18909	5.24614	5.16965	5.01453	5.08492	5.2448	5.2233	5.248	5.50135	5.33154	5.27986	4.94393
1321	ENSMUSG00000018166	Erbb3	protein_coding	Erb-b2 receptor tyrosine kinase 3	-0.538745	6.3297	-2.663	0.0223404	0.0792728	-3.80751	No	Null	6.47267	6.12955	6.43812	6.42635	6.23913	6.56997	6.55433	6.41761	6.66317	6.4733	5.53402	6.12377	5.9803	6.53637
1322	ENSMUSG00000018167	Stard3	protein_coding	START domain containing 3	-0.42227	2.97425	-2.83385	0.0164938	0.0651555	-3.51249	No	Null	3.07352	2.83529	3.3056	3.05798	3.05755	3.15587	3.00478	2.8452	3.08764	2.88881	2.69449	2.50432	2.84698	3.24184
1323	ENSMUSG00000018168	Ikzf3	protein_coding	IKAROS family zinc finger 3	0.237654	-0.503471	0.825459	0.426927	0.56336	-6.37731	No	Null	-0.453575	-0.573325	-0.737932	0.0170785	-0.627332	-1.08341	0.0285459	-0.208777	-0.563195	-0.845949	-0.566655	-0.304572	0.17968	-1.32913
1324	ENSMUSG00000018171	Vmp1	protein_coding	Vacuole membrane protein 1	0.202496	6.62367	2.13021	0.0569509	0.144767	-4.69749	No	Null	6.56075	6.71176	6.40827	6.4607	6.67316	6.60902	6.48174	6.58381	6.70856	6.78791	6.68575	6.64675	6.76584	6.67258
1325	ENSMUSG00000018189	Uchl5	protein_coding	Ubiquitin carboxyl-terminal esterase L5	0.319814	3.47409	2.90675	0.0144904	0.0602923	-3.38584	No	Null	3.44159	3.51959	3.02157	3.73385	3.43572	3.59082	3.37156	3.28884	3.64877	3.36196	3.50882	3.54847	3.67832	3.50036
1326	ENSMUSG00000018196	Glrx2	protein_coding	Glutaredoxin 2 (thioltransferase)	0.13917	3.99888	1.50233	0.161607	0.290482	-5.63046	No	Null	3.9659	4.04504	3.82763	3.91988	3.93085	4.01114	3.93773	3.98138	4.15273	4.05609	3.97945	4.04312	4.13414	4.01242
1327	ENSMUSG00000018199	Trove2	protein_coding	TROVE domain family, member 2	0.50655	3.60521	3.97577	0.00224277	0.0199456	-1.52904	No	Null	3.4634	3.80373	3.13426	3.34381	3.39815	3.53136	3.48208	3.54426	3.80988	3.85563	3.8655	3.61385	3.94277	3.74091
1328	ENSMUSG00000018209	Stk4	protein_coding	Serine/threonine kinase 4	0.0633406	4.66932	0.678498	0.511699	0.638867	-6.49031	No	Null	4.63306	4.72008	4.70627	4.50838	4.64949	4.64266	4.53865	4.68807	4.69793	4.79732	4.79912	4.75428	4.72385	4.52582
1329	ENSMUSG00000018217	Pmp22	protein_coding	Peripheral myelin protein 22	-0.139965	1.0442	-0.87569	0.400211	0.538238	-6.33421	No	Null	1.11797	0.940917	1.01334	1.41647	0.97866	1.0941	1.01125	1.01067	1.30125	0.712118	0.869226	0.739627	1.04415	1.33947
1330	ENSMUSG00000018286	Psmb6	protein_coding	Proteasome (prosome, macropain) subunit, beta type 6	-0.514954	6.2954	-4.39981	0.00110471	0.0130773	-0.815233	No	Null	6.3964	6.15399	6.6548	6.24096	6.43236	6.42101	6.3093	6.28986	6.42653	6.44004	5.89331	5.95428	6.01092	6.47139
1331	ENSMUSG00000018287	Spag7	protein_coding	Sperm associated antigen 7	-0.346478	3.8995	-2.31278	0.0414499	0.118668	-4.39937	No	Null	3.97194	3.79808	4.24635	3.73136	4.00515	4.06496	3.83849	3.778	4.13928	3.87408	3.57112	3.58083	4.04772	3.91665
1332	ENSMUSG00000018293	Pfn1	protein_coding	Profilin 1	-0.329634	6.33558	-3.60689	0.00422454	0.0287659	-2.16429	No	Null	6.40451	6.23908	6.67135	6.30295	6.44656	6.28771	6.38625	6.40899	6.32779	6.273	6.1562	6.10618	6.26504	6.39497
1333	ENSMUSG00000018322	Tomm34	protein_coding	Translocase of outer mitochondrial membrane 34	-0.314258	2.73416	-2.83334	0.0165089	0.0651555	-3.51338	No	Null	2.83143	2.59799	3.03523	2.86559	2.68663	2.77415	2.8622	2.84108	2.75514	2.38463	2.48578	2.74798	2.61319	2.75836
1334	ENSMUSG00000018326	Ywhab	protein_coding	Tyrosine 3-monooxygenase/tryptophan 5-monooxygenase activation protein, beta polypeptide	0.181328	5.9033	2.11361	0.0586071	0.147378	-4.72414	No	Null	5.88051	5.9352	5.68548	6.06955	5.87149	5.84661	5.88196	5.81779	5.9907	5.89069	6.01126	5.9256	6.00763	5.84083
1335	ENSMUSG00000018334	Ksr1	protein_coding	Kinase suppressor of ras 1	-0.513334	0.47702	-2.86283	0.0156662	0.0631117	-3.46219	No	Null	0.591706	0.316459	0.932875	0.669148	0.565113	0.0669869	0.669969	0.429532	0.808317	0.532314	0.322202	-0.0244089	0.276438	0.475752
1336	ENSMUSG00000018339	Gpx3	protein_coding	Glutathione peroxidase 3	-0.236675	0.577275	-0.704339	0.496094	0.625389	-6.47189	No	Null	0.613546	0.526495	1.21924	0.0647085	0.292408	0.501898	1.51798	0.371401	0.327197	0.163009	0.45277	0.619003	0.635826	0.761868
1337	ENSMUSG00000018340	Anxa6	protein_coding	Annexin A6	-0.144057	6.49899	-0.96901	0.353691	0.495114	-6.24836	No	Null	6.52636	6.46068	6.57928	6.27035	6.59367	6.5542	6.68034	6.4088	6.59785	6.53916	6.15907	6.29361	6.64945	6.66208
1338	ENSMUSG00000018347	Zkscan6	protein_coding	Zinc finger with KRAB and SCAN domains 6	0.239956	1.87657	1.25822	0.234772	0.375728	-5.93805	No	Null	1.83314	1.93737	1.462	1.83298	1.94174	1.61723	2.17166	1.9717	1.83469	1.86772	1.72241	1.68332	2.10409	2.30932
1339	ENSMUSG00000018362	Kpna2	protein_coding	Karyopherin (importin) alpha 2	0.280226	6.0425	2.46996	0.0314405	0.0992165	-4.13643	No	Null	5.92314	6.20961	5.90392	5.71609	6.1945	5.86864	5.73045	5.91368	6.13468	6.25359	6.41306	6.04408	6.10077	6.23656
1340	ENSMUSG00000018363	Smurf2	protein_coding	SMAD specific E3 ubiquitin protein ligase 2	0.30329	5.6843	2.98341	0.0126466	0.0558669	-3.25232	No	Null	5.58646	5.82127	5.48054	5.55949	5.70681	5.43638	5.5381	5.62465	5.75928	5.82897	6.04059	5.74191	5.75348	5.74142
1341	ENSMUSG00000018372	Cep95	protein_coding	Centrosomal protein 95	0.475086	2.40031	3.78687	0.00309615	0.0239151	-1.85299	No	Null	2.24611	2.61619	2.09825	2.08359	2.29874	2.41611	2.22254	2.05948	2.54409	2.65657	2.86091	2.37377	2.61546	2.57424
1342	ENSMUSG00000018377	Vezf1	protein_coding	Vascular endothelial zinc finger 1	0.0466243	3.87379	0.330881	0.74705	0.8282	-6.67439	No	Null	3.83982	3.92134	3.88596	3.94314	3.84555	3.57961	3.68649	3.87872	4.05929	3.96829	4.19307	3.85746	3.69354	3.89434
1343	ENSMUSG00000018379	Srsf1	protein_coding	Serine/arginine-rich splicing factor 1	0.387223	6.97128	3.58844	0.00436207	0.0293637	-2.19632	No	Null	6.85468	7.13453	6.62674	6.77088	7.01521	6.81551	6.74241	6.90259	7.10942	7.06606	7.24257	7.17348	7.0374	7.15314
1344	ENSMUSG00000018381	Abi3	protein_coding	ABI gene family, member 3	-0.999003	1.07735	-6.41032	5.38876e-05	0.00218102	2.23279	No	Null	1.35905	0.682973	1.77451	1.62345	1.09241	1.3573	1.22615	1.24859	1.19093	1.00146	0.348725	0.275573	0.872328	0.916777
1345	ENSMUSG00000018387	Shroom1	protein_coding	Shroom family member 1	-0.505802	3.75147	-3.79747	0.00304032	0.0235833	-1.83473	No	Null	3.85462	3.60704	4.21713	3.81271	4.05644	3.5784	3.61857	3.69224	4.00687	3.89157	3.55627	3.48344	3.56676	3.53719
1346	ENSMUSG00000018395	Kif3a	protein_coding	Kinesin family member 3A	0.364266	1.9847	2.12206	0.0577585	0.145964	-4.71058	No	Null	1.88098	2.12991	1.93951	1.72917	1.89847	1.70365	2.11526	1.64744	2.13333	1.74704	2.41004	2.03524	2.27587	2.18136
1347	ENSMUSG00000018398	39692	protein_coding	Septin 8	0.0300385	1.9167	0.136584	0.893866	0.931732	-6.72302	No	Null	1.89897	1.94152	2.04389	2.16665	1.81245	1.63722	1.79512	1.76459	2.07289	2.15019	2.41794	1.58173	1.97062	1.58712
1348	ENSMUSG00000018401	Mtmr4	protein_coding	Myotubularin related protein 4	0.0802812	6.52459	0.75937	0.463845	0.595894	-6.43058	No	Null	6.5364	6.50805	6.33423	6.72496	6.61179	6.35946	6.54878	6.54173	6.63386	6.51351	6.45191	6.45683	6.72831	6.38969
1349	ENSMUSG00000018405	Mrm1	protein_coding	Mitochondrial rRNA methyltransferase 1	0.317531	0.945489	2.74027	0.0194768	0.0725673	-3.67444	No	Null	0.866825	1.05562	0.588157	0.869302	0.819881	0.930263	0.869266	0.979559	1.01135	1.06133	1.06262	0.813685	1.20652	1.13394
1350	ENSMUSG00000018411	Mapt	protein_coding	Microtubule-associated protein tau	-0.139886	0.831541	-1.10593	0.292727	0.437189	-6.10942	No	Null	0.869262	0.778731	0.937139	1.04795	0.985571	0.732092	0.713151	0.875224	0.79371	0.893904	0.889498	0.899619	0.612727	0.597909
1351	ENSMUSG00000018412	Kansl1	protein_coding	KAT8 regulatory NSL complex subunit 1	0.128541	4.20141	0.929099	0.37309	0.513965	-6.28598	No	Null	4.18816	4.21997	4.09501	4.48355	4.20353	3.9863	4.17605	4.04732	4.32533	4.12972	4.46993	4.31695	4.09738	4.08584
1352	ENSMUSG00000018415	Gid4	protein_coding	GID complex subunit 4, VID24 homolog	0.0451024	4.678	0.267066	0.794437	0.863999	-6.69477	No	Null	4.68868	4.66307	4.336	4.89875	4.68367	4.73005	4.45471	4.71377	5.00376	4.91923	4.48206	4.54979	4.74272	4.62153
1353	ENSMUSG00000018417	Myo1b	protein_coding	Myosin IB	0.203763	7.64539	1.94336	0.0784177	0.178424	-4.99217	No	Null	7.55577	7.77086	7.59101	7.26069	7.7862	7.4986	7.70741	7.46237	7.58408	7.84042	7.83366	7.68979	7.74182	7.74859
1354	ENSMUSG00000018425	Dhx40	protein_coding	DEAH (Asp-Glu-Ala-His) box polypeptide 40	0.235637	5.24417	1.65606	0.126377	0.245733	-5.41867	No	Null	5.19937	5.30689	4.91753	5.23718	5.23942	5.24559	5.10619	5.26478	5.38487	5.4144	5.22414	5.08412	5.63436	5.1774
1355	ENSMUSG00000018427	Ypel2	protein_coding	Yippee like 2	-0.622925	4.08599	-2.5633	0.0266583	0.0892412	-3.97809	No	Null	4.22387	3.89295	4.20108	4.32884	4.19381	3.96668	4.08591	4.11778	4.67297	4.57065	3.47876	3.78449	3.44947	4.18138
1356	ENSMUSG00000018428	Akap1	protein_coding	A kinase (PRKA) anchor protein 1	-0.329695	6.4136	-2.7743	0.0183345	0.0701214	-3.61565	No	Null	6.49362	6.30158	6.6179	6.58718	6.53364	6.34888	6.31042	6.32439	6.73293	6.48633	6.23137	6.32554	6.16469	6.29999
1357	ENSMUSG00000018433	Nol11	protein_coding	Nucleolar protein 11	0.317483	4.38076	2.69271	0.0211929	0.0766745	-3.75642	No	Null	4.28544	4.5142	4.20521	4.22969	4.51951	4.17467	4.19818	4.18952	4.48129	4.44864	4.72136	4.52452	4.52685	4.34963
1358	ENSMUSG00000018442	Derl2	protein_coding	Der1-like domain family, member 2	-0.0121183	6.13595	-0.114814	0.910694	0.943191	-6.72596	No	Null	6.15909	6.10355	5.98372	6.34118	6.22413	6.13953	6.07513	6.05155	6.29841	6.13444	6.02695	6.02264	6.1212	6.21253
1359	ENSMUSG00000018446	C1qbp	protein_coding	Complement component 1, q subcomponent binding protein	0.315792	5.19938	2.88454	0.0150736	0.0616224	-3.42447	No	Null	5.13566	5.28859	4.91837	5.21721	5.23559	5.09343	5.23511	5.076	5.1739	4.99733	5.38224	5.23721	5.34729	5.47887
1360	ENSMUSG00000018449	Rpain	protein_coding	RPA interacting protein	0.198783	3.85056	1.42475	0.182415	0.315026	-5.73228	No	Null	3.75131	3.98952	3.60991	3.59937	3.93891	3.7356	3.68176	3.78528	3.90838	4.33428	4.05346	3.64435	3.81169	4.10379
1361	ENSMUSG00000018459	Slc13a3	protein_coding	Solute carrier family 13 (sodium-dependent dicarboxylate transporter), member 3	-0.423093	2.89533	-2.60731	0.0246591	0.0847321	-3.90296	No	Null	3.0349	2.69994	3.28086	3.27602	2.92709	3.0292	2.59457	2.96728	3.16928	2.64373	2.68458	2.64506	3.01241	2.51392
1362	ENSMUSG00000018474	Chd3	protein_coding	Chromodomain helicase DNA binding protein 3	-0.150074	6.2373	-1.5021	0.161665	0.290546	-5.63077	No	Null	6.27324	6.18697	6.34695	6.23464	6.27592	6.18839	6.20822	6.19514	6.46343	6.13771	6.09267	6.30608	6.11754	6.28086
1363	ENSMUSG00000018476	Kdm6b	protein_coding	KDM1 lysine (K)-specific demethylase 6B	-0.386069	1.86352	-1.32729	0.211725	0.34899	-5.85492	No	Null	1.97982	1.70068	2.04749	2.60337	2.09616	1.28055	1.64409	1.88596	2.30114	1.82291	1.97319	1.8427	1.23411	1.6305
1364	ENSMUSG00000018481	Appbp2	protein_coding	Amyloid beta precursor protein (cytoplasmic tail) binding protein 2	0.266751	4.83387	1.87236	0.0883969	0.193733	-5.10087	No	Null	4.79704	4.88542	4.55259	5.13696	4.96496	4.57876	4.70093	4.69244	4.95267	4.79799	5.11344	4.85356	4.97418	4.68791
1365	ENSMUSG00000018501	Ncor1	protein_coding	Nuclear receptor co-repressor 1	-0.0108451	6.91624	-0.070593	0.945009	0.964416	-6.73037	No	Null	6.89309	6.94865	6.98114	6.98271	6.98383	6.63603	6.75811	6.85521	7.05459	7.07711	7.20968	7.03992	6.60003	6.81653
1366	ENSMUSG00000018507	Trpv2	protein_coding	Transient receptor potential cation channel, subfamily V, member 2	0.0397031	0.285569	0.199256	0.845756	0.900531	-6.71171	No	Null	0.343815	0.204025	0.264531	0.411481	0.281405	0.29285	0.522712	0.548943	0.084785	-0.318785	-0.017278	0.245662	0.873223	0.237305
1367	ENSMUSG00000018509	Cenpv	protein_coding	Centromere protein V	-0.552028	3.21715	-5.28208	0.000273665	0.00559034	0.595326	No	Null	3.3165	3.07808	3.75718	3.077	3.33423	3.13515	3.2619	3.22492	3.42511	3.36739	2.92163	2.85258	3.0537	3.19509
1368	ENSMUSG00000018537	Pcgf2	protein_coding	Polycomb group ring finger 2	-0.21123	-0.544629	-1.14455	0.27707	0.420197	-6.06758	No	Null	-0.482293	-0.6319	-0.472039	-0.317945	-0.393515	-0.369349	-0.949259	-0.485148	-0.388795	-0.493561	-0.681709	-0.275235	-0.826298	-0.882697
1369	ENSMUSG00000018541	Cwc25	protein_coding	CWC25 spliceosome-associated protein	0.0145582	3.25031	0.113842	0.911447	0.943773	-6.72608	No	Null	3.20983	3.30699	3.33225	3.01435	3.42363	2.97022	3.04231	3.28687	3.3992	3.3568	3.37966	3.09038	3.37713	3.33098
1370	ENSMUSG00000018547	Pip4k2b	protein_coding	Phosphatidylinositol-5-phosphate 4-kinase, type II, beta	-0.114656	4.32637	-0.831826	0.423476	0.560036	-6.37197	No	Null	4.35526	4.28592	4.43032	4.49346	4.49338	4.07806	4.20963	4.22447	4.55747	4.38832	4.39517	4.21055	4.29292	4.14262
1371	ENSMUSG00000018548	Trim37	protein_coding	Tripartite motif-containing 37	0.270412	4.21906	2.34641	0.0390774	0.11432	-4.34356	No	Null	4.16207	4.29884	3.86933	4.20471	4.17188	4.28391	4.04639	4.34142	4.21687	4.15135	4.25387	4.26821	4.35791	4.46284
1372	ENSMUSG00000018559	Ctdnep1	protein_coding	CTD nuclear envelope phosphatase 1	-0.522267	2.73081	-3.34052	0.00672782	0.0382529	-2.62834	No	Null	2.92015	2.46572	3.01567	3.4587	2.83276	2.5756	2.84909	2.79754	2.91171	2.66108	2.41813	2.58653	2.49723	2.16564
1373	ENSMUSG00000018565	Elp5	protein_coding	Elongator acetyltransferase complex subunit 5	-0.204402	3.73902	-2.00123	0.07107	0.167242	-4.90219	No	Null	3.81695	3.62993	3.77262	3.94886	3.88324	3.82437	3.86963	3.67194	3.74799	3.63104	3.43698	3.54674	3.70589	3.829
1374	ENSMUSG00000018567	Gabarap	protein_coding	Gamma-aminobutyric acid receptor associated protein	0.124817	7.30846	1.05119	0.316069	0.459428	-6.16676	No	Null	7.26769	7.36554	7.24982	7.09464	7.30574	7.30481	7.44603	7.25602	7.21679	7.31785	7.32139	7.15018	7.54035	7.49794
1375	ENSMUSG00000018572	Phf23	protein_coding	PHD finger protein 23	-0.0146316	3.68505	-0.106929	0.916801	0.947052	-6.7269	No	Null	3.66084	3.71894	3.81303	3.60857	3.83737	3.39789	3.60447	3.52279	3.84176	3.6317	3.90601	3.57974	3.58419	3.89306
1376	ENSMUSG00000018574	Acadvl	protein_coding	Acyl-Coenzyme A dehydrogenase, very long chain	-0.145711	8.3365	-1.04192	0.320159	0.463557	-6.17624	No	Null	8.37842	8.2778	8.28061	8.38877	8.47892	8.38946	8.381	8.22249	8.5077	8.29367	8.0394	8.24598	8.17038	8.63957
1377	ENSMUSG00000018583	G3bp1	protein_coding	GTPase activating protein (SH3 domain) binding protein 1	-0.0539523	6.11595	-0.466724	0.649949	0.755733	-6.61691	No	Null	6.13796	6.08514	6.15747	6.16204	6.31908	5.96529	6.01343	6.04523	6.30318	6.01982	6.04949	6.054	6.24615	6.05621
1378	ENSMUSG00000018585	Atox1	protein_coding	Antioxidant 1 copper chaperone	-1.15001	4.89976	-3.50415	0.0050516	0.0318594	-2.34292	Yes	Down	5.23814	4.42603	5.46049	5.0181	5.36206	5.27133	5.0735	5.16971	5.31178	4.7886	3.21018	4.23254	5.1848	4.71404
1379	ENSMUSG00000018593	Sparc	protein_coding	Secreted acidic cysteine rich glycoprotein	0.118202	5.18493	0.860656	0.408085	0.5458	-6.34734	No	Null	5.18342	5.18704	5.12069	5.33231	5.18717	5.03948	5.30204	5.09426	5.20799	5.04252	5.27862	4.90645	5.55758	5.15001
1380	ENSMUSG00000018599	Mief2	protein_coding	Mitochondrial elongation factor 2	-0.566807	3.30978	-3.44313	0.00561995	0.0340076	-2.44925	No	Null	3.4741	3.07973	3.47196	3.6034	3.55661	3.48307	3.18869	3.49253	3.52245	3.21161	2.61533	2.96576	3.08836	3.51758
1381	ENSMUSG00000018604	Tbx3	protein_coding	T-box 3	0.208793	3.73048	0.803548	0.438945	0.573598	-6.39541	No	Null	3.66353	3.82421	3.52832	4.11401	3.69006	3.48111	3.43066	3.63478	3.76577	3.98456	4.38049	3.92061	3.18411	3.65127
1382	ENSMUSG00000018651	Tada2a	protein_coding	Transcriptional adaptor 2A	0.153776	1.99932	1.21734	0.249346	0.392049	-5.98571	No	Null	1.94664	2.07308	1.91081	2.01699	2.06084	2.00453	1.68775	1.84147	2.10411	2.10215	2.29723	2.06246	1.94602	1.95753
1383	ENSMUSG00000018654	Ikzf1	protein_coding	IKAROS family zinc finger 1	0.236064	1.45798	1.14848	0.275513	0.418673	-6.06325	No	Null	1.44016	1.48293	1.35337	1.75216	1.21855	1.3131	1.47222	1.66278	1.30896	1.39512	1.77228	1.23412	1.97774	1.0354
1384	ENSMUSG00000018659	Pnpo	protein_coding	Pyridoxine 5'-phosphate oxidase	-0.0911732	7.11027	-0.681376	0.509947	0.637347	-6.48829	No	Null	7.13821	7.07114	7.05751	7.23889	7.06983	7.08957	7.31693	7.11554	7.07923	7.27262	6.99051	6.77103	7.0779	7.24366
1385	ENSMUSG00000018661	Cog1	protein_coding	Component of oligomeric golgi complex 1	-0.503169	3.4342	-4.36732	0.00116534	0.0134221	-0.869174	No	Null	3.56576	3.25	3.85968	3.64586	3.68169	3.40848	3.39821	3.29032	3.67608	3.27265	3.15038	3.33049	3.15992	3.33658
1386	ENSMUSG00000018666	Cbx1	protein_coding	Chromobox 1	0.207261	4.37812	2.3777	0.0369884	0.11065	-4.2914	No	Null	4.33861	4.43343	4.14759	4.41633	4.40006	4.36693	4.28318	4.28766	4.46856	4.32737	4.46235	4.53023	4.43352	4.4137
1387	ENSMUSG00000018669	Cdk5rap3	protein_coding	CDK5 regulatory subunit associated protein 3	-0.404298	4.61151	-3.99002	0.00218925	0.0196972	-1.50474	No	Null	4.74873	4.4194	4.83313	4.84971	4.74114	4.7667	4.76088	4.63206	4.65746	4.45511	4.1108	4.35644	4.66561	4.50904
1388	ENSMUSG00000018672	Copz2	protein_coding	Coatomer protein complex, subunit zeta 2	-0.127393	3.26788	-0.890139	0.392743	0.531413	-6.3214	No	Null	3.27436	3.25881	3.35647	3.08549	3.28129	3.11684	3.38271	3.09889	3.59884	3.46644	3.12871	3.04584	3.27389	3.37914
1389	ENSMUSG00000018677	Slc25a39	protein_coding	Solute carrier family 25, member 39	-0.769182	7.35139	-6.85073	2.99373e-05	0.00165478	2.82114	No	Null	7.54813	7.07596	8.00426	7.48145	7.45606	7.39929	7.58916	7.43145	7.47523	7.31134	6.75714	6.9497	7.22907	7.13253
1390	ENSMUSG00000018678	Sp2	protein_coding	Sp2 transcription factor	-0.473312	-0.130094	-1.95864	0.0764126	0.175584	-4.96854	No	Null	0.0794917	-0.423513	0.183883	0.90018	-0.247462	-0.568768	0.0238448	0.0800266	0.184738	-0.599304	-0.252941	-0.214897	-0.328735	-0.721689
1391	ENSMUSG00000018697	Aatf	protein_coding	Apoptosis antagonizing transcription factor	0.0397226	4.2354	0.364848	0.722252	0.810389	-6.6618	No	Null	4.20753	4.27441	4.29673	4.18396	4.24828	4.18461	3.99529	4.13589	4.40795	4.22271	4.44036	4.20569	4.23772	4.26556
1392	ENSMUSG00000018707	Dync1h1	protein_coding	Dynein cytoplasmic 1 heavy chain 1	-0.074634	7.24504	-0.500893	0.626474	0.73607	-6.59949	No	Null	7.26624	7.21535	7.24741	7.49012	7.38027	7.10813	7.17111	7.04132	7.42531	7.33784	7.34406	7.32079	6.93864	7.13541
1393	ENSMUSG00000018727	Cpsf4l	protein_coding	Cleavage and polyadenylation specific factor 4-like	-0.934876	0.92872	-1.68391	0.120776	0.237855	-5.37898	No	Null	1.16169	0.60256	1.05575	1.75005	0.733643	1.53102	0.733146	0.935068	1.39316	1.12695	0.246284	1.41731	-1.16065	1.38291
1394	ENSMUSG00000018733	Pex12	protein_coding	Peroxisomal biogenesis factor 12	0.224003	2.82296	1.92329	0.0811271	0.182653	-5.0231	No	Null	2.84835	2.78743	2.4019	3.40149	2.7669	2.71653	2.84339	2.87534	2.93286	2.43678	2.80275	2.83513	3.00905	2.85344
1395	ENSMUSG00000018736	Ndel1	protein_coding	NudE neurodevelopment protein 1 like 1	0.237146	4.45466	2.31651	0.0411801	0.118207	-4.3932	No	Null	4.33503	4.62213	4.37989	4.08976	4.40587	4.48708	4.11405	4.41948	4.44908	4.6909	4.85238	4.56775	4.32397	4.67567
1396	ENSMUSG00000018750	Zbtb4	protein_coding	Zinc finger and BTB domain containing 4	-0.112072	4.01546	-1.10903	0.291448	0.435579	-6.10611	No	Null	4.01995	4.00916	4.17743	3.96293	4.06239	3.85377	3.83231	4.1581	4.09273	4.07434	4.09344	3.87396	3.99741	4.00666
1397	ENSMUSG00000018752	Tnfsfm13	protein_coding	Tumor necrosis factor (ligand) superfamily, membrane-bound member 13	-0.220019	0.132758	-0.898243	0.388597	0.528378	-6.31414	No	Null	0.155694	0.100648	0.246535	-0.0997198	-0.468718	0.517182	0.449952	0.0850863	0.35954	0.542329	-0.146495	-0.0955527	-0.0693288	0.272285
1398	ENSMUSG00000018761	Mpdu1	protein_coding	Mannose-P-dolichol utilization defect 1	-0.307886	4.92897	-2.08328	0.06175	0.15252	-4.77259	No	Null	5.00372	4.82432	5.07122	5.0167	5.12133	4.92052	5.02427	4.71807	5.15396	5.04647	4.63569	4.53748	4.85164	5.05032
1399	ENSMUSG00000018765	Fxr2	protein_coding	Fragile X mental retardation, autosomal homolog 2	-0.347398	4.39988	-3.72206	0.00346143	0.0256113	-1.96482	No	Null	4.47109	4.30018	4.77581	4.34276	4.53767	4.39955	4.33723	4.35991	4.54473	4.2847	4.22019	4.29192	4.28391	4.42018
1400	ENSMUSG00000018770	Atp5g3	protein_coding	ATP synthase, H+ transporting, mitochondrial F0 complex, subunit C3 (subunit 9)	-0.037323	6.81931	-0.342587	0.738468	0.822053	-6.67019	No	Null	6.92506	6.67126	6.58699	7.36171	6.94033	6.9748	6.99657	6.715	6.90001	6.34976	6.38914	6.71973	7.09892	6.79874
1401	ENSMUSG00000018774	Cd68	protein_coding	CD68 antigen	-0.42029	2.29711	-1.8651	0.0894798	0.195218	-5.11186	No	Null	2.40212	2.1501	2.89853	2.24646	1.93084	2.18116	2.61342	2.61054	2.3339	2.15226	2.1128	1.933	2.57503	1.97737
1402	ENSMUSG00000018796	Acsl1	protein_coding	Acyl-CoA synthetase long-chain family member 1	-0.436598	10.3886	-2.51608	0.0289809	0.0942477	-4.05837	No	Null	10.457	10.2928	10.7186	10.3169	10.6295	10.4274	10.1005	10.2679	10.7384	10.5759	10.168	10.557	9.83165	10.3316
1403	ENSMUSG00000018800	Abca5	protein_coding	ATP-binding cassette, sub-family A (ABC1), member 5	0.456335	3.75173	4.03634	0.00202425	0.0187182	-1.42589	No	Null	3.64701	3.89834	3.35188	3.68483	3.74109	3.61212	3.77618	3.45712	3.90586	3.80874	4.01803	3.79981	4.05239	3.81274
1404	ENSMUSG00000018809	Smyd4	protein_coding	SET and MYND domain containing 4	-0.112942	1.50483	-0.855608	0.410752	0.548325	-6.35171	No	Null	1.55203	1.43876	1.5053	1.78654	1.66884	1.2451	1.55682	1.55471	1.54689	1.32344	1.45664	1.41054	1.34544	1.65773
1405	ENSMUSG00000018819	Lsp1	protein_coding	Lymphocyte specific 1	-0.0590543	1.13808	-0.364969	0.722164	0.810389	-6.66176	No	Null	1.1342	1.14353	1.14773	1.15206	1.09924	0.688093	1.37399	1.31709	1.16119	1.27985	1.1889	1.00182	0.947426	1.29963
1406	ENSMUSG00000018820	Zfyve27	protein_coding	Zinc finger, FYVE domain containing 27	-0.25992	3.08173	-2.15708	0.0543647	0.140688	-4.65419	No	Null	3.17247	2.9547	3.17668	3.35276	3.18064	3.00238	3.15812	3.00444	3.33226	3.14812	2.81255	2.86386	3.10868	2.84028
1407	ENSMUSG00000018821	Avpi1	protein_coding	Arginine vasopressin-induced 1	-0.399982	3.66057	-2.63861	0.0233279	0.0817136	-3.84935	No	Null	3.75883	3.52301	3.96076	3.66276	3.88226	3.72091	3.69917	3.64577	3.74018	3.54973	3.27514	3.20152	3.72088	3.86778
1408	ENSMUSG00000018830	Myh11	protein_coding	Myosin, heavy polypeptide 11, smooth muscle	0.324824	1.10525	0.693885	0.502372	0.630671	-6.47941	No	Null	1.1188	1.08629	0.839119	1.3699	0.66936	1.38129	2.77877	0.4358	0.357345	0.760486	1.00895	1.52055	1.0438	1.09765
1409	ENSMUSG00000018841	Rad51d	protein_coding	RAD51 paralog D	-0.356292	2.84676	-2.54042	0.0277599	0.0916767	-4.01703	No	Null	2.93711	2.72027	2.95668	3.04135	3.0747	2.77567	2.78821	2.76845	3.15473	2.98838	2.51881	2.55625	2.65343	2.88448
1410	ENSMUSG00000018845	Unc45b	protein_coding	Unc-45 myosin chaperone B	0.20447	-1.35382	0.767416	0.459245	0.592209	-6.42431	No	Null	-1.35263	-1.35549	-1.99559	-1.13505	-0.869666	-1.17151	-1.48704	-1.72262	-1.08693	-1.06788	-1.78516	-1.54822	-0.979023	-1.39716
1411	ENSMUSG00000018846	Pank3	protein_coding	Pantothenate kinase 3	0.29909	6.98316	1.4518	0.174914	0.3064	-5.69719	No	Null	6.86436	7.14948	6.69402	6.95912	7.07406	6.74575	6.59024	6.83666	7.15065	7.23895	7.5016	7.21823	6.54066	7.24798
1412	ENSMUSG00000018848	Rars	protein_coding	Arginyl-tRNA synthetase	0.358846	5.4684	3.36847	0.00640559	0.0369545	-2.57953	No	Null	5.36206	5.61726	5.24584	5.29574	5.46088	5.46185	5.25476	5.27559	5.53977	5.53958	5.81753	5.43383	5.70349	5.59189
1413	ENSMUSG00000018849	Wwc1	protein_coding	WW, C2 and coiled-coil domain containing 1	-0.444691	5.69833	-2.65021	0.0228527	0.0806363	-3.82945	No	Null	5.78002	5.58397	6.06978	5.82132	5.92804	5.61196	5.21909	5.76207	6.04786	5.68287	5.62096	5.47734	5.3577	5.78097
1414	ENSMUSG00000018858	Mrpl58	protein_coding	Mitochondrial ribosomal protein L58	-0.241903	3.88277	-1.81157	0.0978551	0.207024	-5.1923	No	Null	3.93402	3.81102	4.07668	3.75222	3.94539	3.91532	4.11873	3.78139	3.94842	3.90669	3.58738	3.61116	3.91633	4.03355
1415	ENSMUSG00000018861	Fdxr	protein_coding	Ferredoxin reductase	-0.545945	2.3612	-4.90805	0.000487907	0.00785489	0.0107158	No	Null	2.5359	2.11663	2.74936	2.70342	2.41499	2.48481	2.44392	2.40811	2.54665	2.15898	1.86872	1.95971	2.43346	2.16227
1416	ENSMUSG00000018882	Mrpl45	protein_coding	Mitochondrial ribosomal protein L45	0.122941	4.48714	0.995415	0.341263	0.483552	-6.22274	No	Null	4.45411	4.53339	4.37306	4.31898	4.55644	4.53625	4.34361	4.40706	4.6434	4.42255	4.43611	4.41987	4.74702	4.64139
1417	ENSMUSG00000018899	Irf1	protein_coding	Interferon regulatory factor 1	0.109057	4.77448	0.669092	0.517451	0.644313	-6.49686	No	Null	4.74333	4.8181	4.4508	4.75844	4.63509	4.90461	4.59431	4.86984	4.99024	4.97951	4.65282	4.60126	4.8056	5.0513
1418	ENSMUSG00000018900	Slc22a5	protein_coding	Solute carrier family 22 (organic cation transporter), member 5	-0.510502	4.78457	-2.47505	0.0311594	0.0986891	-4.12783	No	Null	4.93976	4.5673	4.84598	5.2005	4.98164	4.8588	4.57022	4.71822	5.40299	4.81017	4.17557	4.71576	4.383	4.75203
1419	ENSMUSG00000018906	P4ha2	protein_coding	Procollagen-proline, 2-oxoglutarate 4-dioxygenase (proline 4-hydroxylase), alpha II polypeptide	-0.220299	2.27161	-0.732943	0.479163	0.609844	-6.45077	No	Null	2.34711	2.16591	2.36801	1.94555	2.41281	2.45658	2.21108	2.86454	2.17116	2.02971	1.51347	2.12476	2.91507	2.24654
1420	ENSMUSG00000018909	Arrb1	protein_coding	Arrestin, beta 1	-0.171805	4.2293	-1.34227	0.20698	0.343873	-5.83647	No	Null	4.27947	4.15907	4.17355	4.39982	4.37251	4.20976	4.19619	4.16768	4.4368	4.38377	3.99288	4.27219	3.96847	4.17801
1421	ENSMUSG00000018920	Cxcl16	protein_coding	Chemokine (C-X-C motif) ligand 16	0.0549464	2.87403	0.415546	0.68586	0.783151	-6.6408	No	Null	2.85065	2.90676	2.95436	2.77869	2.79746	2.8562	2.74573	2.90039	2.92172	2.89393	3.02266	2.62523	3.18888	2.80307
1422	ENSMUSG00000018921	Pelp1	protein_coding	Proline, glutamic acid and leucine rich protein 1	-0.612266	1.972	-4.01886	0.00208496	0.0190894	-1.45563	No	Null	2.20737	1.64248	2.21904	2.85782	2.14111	1.95036	2.00926	2.01129	2.26273	1.45974	1.45725	1.924	1.53873	1.83268
1423	ENSMUSG00000018923	Med11	protein_coding	Mediator complex subunit 11	-0.259719	2.14357	-2.12677	0.0572908	0.145262	-4.70302	No	Null	2.21796	2.03943	2.29021	2.25169	2.35472	2.1933	2.13151	2.03025	2.27404	2.21841	1.87762	1.8447	2.23177	2.02468
1424	ENSMUSG00000018927	Ccl6	protein_coding	Chemokine (C-C motif) ligand 6	-0.0838782	2.69677	-0.333946	0.744799	0.826551	-6.6733	No	Null	2.71536	2.67073	2.7544	2.73833	2.21879	2.68681	2.82257	3.42463	2.36202	2.55248	2.66577	2.56969	2.59689	2.96881
1425	ENSMUSG00000018931	Natd1	protein_coding	N-acetyltransferase domain containing 1	-0.322152	1.37453	-1.82987	0.0949138	0.202649	-5.16493	No	Null	1.47562	1.23301	1.58758	1.60036	1.49156	1.40889	1.269	1.28404	1.68786	1.48769	1.10581	1.48528	1.30149	0.784775
1426	ENSMUSG00000018932	Map2k3	protein_coding	Mitogen-activated protein kinase kinase 3	-0.10886	4.21714	-1.04854	0.317235	0.460454	-6.16947	No	Null	4.39649	3.96604	3.99658	5.26137	4.2264	4.21849	4.48423	4.33805	4.2503	3.44947	3.78534	4.18831	4.48648	3.92062
1427	ENSMUSG00000018965	Ywhah	protein_coding	Tyrosine 3-monooxygenase/tryptophan 5-monooxygenase activation protein, eta polypeptide	0.215409	5.2617	1.95309	0.0771351	0.176651	-4.97713	No	Null	5.16806	5.3928	5.26961	5.0131	5.14737	5.18293	5.00065	5.26811	5.29462	5.30765	5.67652	5.18789	5.3735	5.41846
1428	ENSMUSG00000018974	Sart3	protein_coding	Squamous cell carcinoma antigen recognized by T cells 3	-0.442574	2.7829	-3.14996	0.00941475	0.0464199	-2.96145	No	Null	2.90477	2.61228	3.0869	3.01097	2.93067	2.58216	2.76894	2.70923	3.24452	2.69456	2.46186	2.59775	2.64403	2.66317
1429	ENSMUSG00000018983	E2f2	protein_coding	E2F transcription factor 2	-0.283376	0.107269	-1.19055	0.259283	0.402341	-6.01629	No	Null	0.197915	-0.0196353	0.405443	0.0147469	0.404815	0.264047	-0.143436	0.320375	0.119415	-0.131635	-0.321601	-0.202798	0.704478	-0.146621
1430	ENSMUSG00000018995	Nars2	protein_coding	Asparaginyl-tRNA synthetase 2 (mitochondrial)(putative)	0.266801	4.03031	2.3387	0.0396094	0.11538	-4.35638	No	Null	3.95274	4.1389	3.77115	4.02188	4.16024	3.98362	3.81583	3.86635	4.05009	4.20823	4.3057	4.00224	4.07304	4.10531
1431	ENSMUSG00000018999	Slc35b4	protein_coding	Solute carrier family 35, member B4	0.245765	4.43461	1.79716	0.100228	0.210298	-5.21374	No	Null	4.3992	4.48418	4.11284	4.64554	4.46336	4.37055	4.21191	4.41007	4.58014	4.52032	4.57161	4.31362	4.72281	4.29252
1432	ENSMUSG00000019039	Dalrd3	protein_coding	DALR anticodon binding domain containing 3	-0.638062	3.92356	-5.73064	0.000140425	0.00377877	1.2691	No	Null	4.09715	3.68054	4.3853	4.10952	4.1769	4.03065	3.89817	3.90854	4.17095	3.82644	3.35616	3.61586	3.84338	3.76088
1433	ENSMUSG00000019054	Fis1	protein_coding	Fission, mitochondrial 1	-0.644267	4.2269	-3.63233	0.0040422	0.0279471	-2.12015	No	Null	4.39066	3.99764	4.67419	4.20114	4.49507	4.45679	4.37872	4.21298	4.31572	4.12461	3.50212	3.75293	4.22181	4.38673
1434	ENSMUSG00000019055	Plod1	protein_coding	Procollagen-lysine, 2-oxoglutarate 5-dioxygenase 1	-0.411152	5.30094	-4.16212	0.0016384	0.0164245	-1.21287	No	Null	5.435	5.11327	5.58438	5.50155	5.35867	5.32619	5.34004	5.4931	5.44107	5.04327	4.8466	5.2327	5.31715	5.12663
1435	ENSMUSG00000019066	Rab3d	protein_coding	RAB3D, member RAS oncogene family	-0.306014	3.00624	-2.46151	0.0319127	0.100244	-4.15068	No	Null	3.0902	2.8887	3.18327	3.01335	3.00727	3.02706	3.23085	3.06164	3.10794	2.8395	2.60267	2.9712	2.84366	3.18644
1436	ENSMUSG00000019080	Mfsd3	protein_coding	Major facilitator superfamily domain containing 3	-0.97162	1.75478	-4.95417	0.000453848	0.00759844	0.0838912	No	Null	2.03638	1.36055	2.28202	2.09373	2.2006	2.04524	1.7582	1.83958	2.03527	1.5998	0.6498	1.13681	1.7185	1.69784
1437	ENSMUSG00000019082	Slc25a22	protein_coding	Solute carrier family 25 (mitochondrial carrier, glutamate), member 22	-0.881656	5.00224	-5.82014	0.000123337	0.00355298	1.39994	No	Null	5.26316	4.63696	5.70358	5.41107	5.10706	4.91496	5.34834	5.00055	5.35654	4.853	4.286	4.71759	4.87602	4.4522
1438	ENSMUSG00000019087	Atp6ap1	protein_coding	ATPase, H+ transporting, lysosomal accessory protein 1	0.0258739	5.93825	0.245492	0.810667	0.875275	-6.70069	No	Null	5.91524	5.97047	5.94453	5.73374	5.99127	5.97205	5.85535	5.93738	5.97237	6.02055	5.9011	5.78293	6.13706	6.0107
1439	ENSMUSG00000019088	Dnase1l1	protein_coding	Deoxyribonuclease 1-like 1	-0.153144	1.29744	-0.937568	0.368912	0.509775	-6.27811	No	Null	1.35357	1.21885	1.14207	1.46025	1.23866	1.50475	1.19109	1.44797	1.49019	1.48933	0.911954	0.996437	1.35839	1.33814
1440	ENSMUSG00000019122	Ccl9	protein_coding	Chemokine (C-C motif) ligand 9	0.440574	5.55505	1.85034	0.091721	0.198342	-5.13416	No	Null	5.39414	5.78032	5.39897	4.80358	5.4055	5.55532	5.83458	5.7172	5.04385	5.72713	5.77384	5.37825	6.09177	5.9306
1441	ENSMUSG00000019132	BC005537	protein_coding	CDNA sequence BC005537	0.378155	6.79952	2.17701	0.0525187	0.137648	-4.62193	No	Null	6.73179	6.89433	6.34233	7.1372	6.81755	6.41605	6.57382	6.86634	6.96927	6.80416	7.15407	6.82924	6.8966	6.78758
1442	ENSMUSG00000019139	Isyna1	protein_coding	Myo-inositol 1-phosphate synthase A1	-1.48442	0.469641	-11.7076	1.74679e-07	0.000252159	7.7681	Yes	Down	0.870992	-0.0922496	1.72766	1.05329	0.629223	0.793094	0.370584	0.693282	0.829811	0.0902855	-0.498147	0.0552332	-0.0225837	-0.0860362
1443	ENSMUSG00000019143	Hars2	protein_coding	Histidyl-tRNA synthetase 2	0.199735	4.4022	1.41265	0.185857	0.319458	-5.74784	No	Null	4.34753	4.47873	4.06685	4.3042	4.45204	4.48593	4.17387	4.33391	4.61592	4.63129	4.35151	4.34246	4.5605	4.50788
1444	ENSMUSG00000019158	Tmem160	protein_coding	Transmembrane protein 160	-1.01469	1.04034	-5.20246	0.000308996	0.00602774	0.472592	Yes	Down	1.30735	0.666517	1.67817	1.34699	1.32903	1.23806	1.06404	1.1333	1.36186	1.09365	0.115722	0.194194	0.950034	0.978981
1445	ENSMUSG00000019173	Rab5c	protein_coding	RAB5C, member RAS oncogene family	-0.474384	5.45635	-5.72073	0.000142467	0.00379288	1.25454	No	Null	5.57348	5.29237	5.82081	5.5372	5.53137	5.49305	5.49116	5.55251	5.58824	5.36664	5.08177	5.24482	5.28463	5.48402
1446	ENSMUSG00000019179	Mdh2	protein_coding	Malate dehydrogenase 2, NAD (mitochondrial)	-0.287653	5.97258	-2.36112	0.0380814	0.112546	-4.31906	No	Null	6.10021	5.79391	6.13577	6.27659	6.07913	6.05017	6.20692	5.84127	6.1116	5.63803	5.54642	5.73887	6.18153	5.86472
1447	ENSMUSG00000019188	H13	protein_coding	Histocompatibility 13	-0.22171	5.79429	-2.55956	0.0268354	0.0896037	-3.98446	No	Null	5.84723	5.72017	5.99467	5.85099	5.93658	5.80115	5.71147	5.77877	5.85697	5.74869	5.68077	5.61807	5.77051	5.7828
1448	ENSMUSG00000019189	Rnf145	protein_coding	Ring finger protein 145	0.242894	4.62809	1.40529	0.187977	0.321722	-5.75725	No	Null	4.57592	4.70112	4.4595	4.517	4.57425	4.5681	4.6017	4.4808	4.83009	4.7157	4.71358	4.36817	5.19204	4.51609
1449	ENSMUSG00000019194	Scn1b	protein_coding	Sodium channel, voltage-gated, type I, beta	-0.335593	0.191859	-1.68608	0.120349	0.237337	-5.37587	No	Null	0.267677	0.0857139	0.673936	0.142027	0.139817	0.489361	0.195089	0.205699	0.0278095	-0.257058	0.0933788	-0.106548	0.157988	0.540809
1450	ENSMUSG00000019210	Atp6v1e1	protein_coding	ATPase, H+ transporting, lysosomal V1 subunit E1	0.149412	5.86453	1.24986	0.237695	0.378773	-5.94789	No	Null	5.85176	5.88241	5.70566	5.89594	5.83843	5.91931	6.05078	5.69107	5.86111	5.7476	5.82648	5.69697	6.14539	5.99562
1451	ENSMUSG00000019232	Etnppl	protein_coding	Ethanolamine phosphate phospholyase	0.715573	7.21693	1.35034	0.204461	0.340996	-5.82647	No	Null	7.06908	7.42391	6.86625	6.46627	6.86437	7.17607	8.35686	7.06404	6.68972	7.41909	7.15052	6.75523	8.89697	6.89776
1452	ENSMUSG00000019254	Ppp1r12c	protein_coding	Protein phosphatase 1, regulatory subunit 12C	-0.438537	3.59652	-3.82888	0.00288093	0.0228559	-1.78068	No	Null	3.70175	3.44919	3.91579	3.67178	3.67377	3.65893	3.47278	3.69209	3.82713	3.56437	3.2544	3.23261	3.55913	3.63543
1453	ENSMUSG00000019256	Ahr	protein_coding	Aryl-hydrocarbon receptor	0.53299	5.74986	2.07356	0.0627906	0.15424	-4.78805	No	Null	5.56701	6.00585	5.29289	5.79742	5.82508	5.53938	5.2322	5.44531	5.83677	6.23203	6.62041	5.93091	5.35366	5.89225
1454	ENSMUSG00000019261	Map1s	protein_coding	Microtubule-associated protein 1S	-1.02732	0.156293	-4.23972	0.00143942	0.0151074	-1.08232	Yes	Down	0.463221	-0.273406	1.00306	0.554429	0.564772	0.182741	-0.0154458	0.276904	0.676085	-0.759228	-0.747299	-0.012721	0.00120288	0.151014
1455	ENSMUSG00000019278	Dpep1	protein_coding	Dipeptidase 1 (renal)	0.243056	-0.127383	0.700742	0.498249	0.627382	-6.47449	No	Null	-0.238559	0.0282631	-0.436683	-0.522162	0.00161957	-0.615132	0.594214	-0.599283	-0.0924886	0.133941	-0.0532294	-0.323955	-0.433449	0.818008
1456	ENSMUSG00000019295	Tmem129	protein_coding	Transmembrane protein 129	-0.0658635	3.76207	-0.551696	0.592362	0.707237	-6.57142	No	Null	3.80161	3.70673	3.78176	3.94395	3.97836	3.77609	3.63459	3.62586	3.87064	3.6595	3.6869	3.57999	3.94082	3.66642
1457	ENSMUSG00000019297	Nop9	protein_coding	NOP9 nucleolar protein	-0.125528	4.15066	-1.38381	0.194282	0.328835	-5.78453	No	Null	4.19916	4.08275	4.13446	4.35306	4.30621	4.20072	4.08397	4.1098	4.20593	4.12298	3.99732	4.07672	4.06538	4.15135
1458	ENSMUSG00000019302	Atp6v0a1	protein_coding	ATPase, H+ transporting, lysosomal V0 subunit A1	-0.125943	4.83218	-0.830214	0.424348	0.560904	-6.37332	No	Null	4.88954	4.75187	4.81559	5.23108	5.04098	4.62898	4.73926	4.75349	5.01741	4.72964	4.81295	4.93998	4.55211	4.72468
1459	ENSMUSG00000019312	Grb7	protein_coding	Growth factor receptor bound protein 7	-0.809678	4.95222	-6.78743	3.25267e-05	0.00169935	2.73828	No	Null	5.10435	4.73924	5.60877	4.88957	5.19822	5.08457	4.79806	4.9126	5.23869	5.22748	4.48121	4.62032	4.438	4.92921
1460	ENSMUSG00000019338	Zfp687	protein_coding	Zinc finger protein 687	-0.614449	3.01695	-5.01906	0.000410115	0.00711377	0.186349	No	Null	3.19091	2.7734	3.41827	3.45177	3.19376	2.97731	2.99923	2.94036	3.35571	2.99185	2.63533	2.76407	2.70023	2.77551
1461	ENSMUSG00000019362	D8Ertd738e	protein_coding	DNA segment, Chr 8, ERATO Doi 738, expressed	-0.638474	4.43103	-6.06289	8.72354e-05	0.00293018	1.74875	No	Null	4.6003	4.19406	4.94821	4.57862	4.55449	4.52962	4.54534	4.46797	4.57782	4.37875	3.91095	4.05532	4.38487	4.24044
1462	ENSMUSG00000019368	Sec14l4	protein_coding	SEC14-like lipid binding 4	-0.0841778	6.82918	-0.565041	0.583565	0.699494	-6.56362	No	Null	6.83448	6.82177	6.79897	6.98772	7.04462	6.63592	6.64243	6.74321	6.9885	7.02179	6.92043	6.71004	6.54603	6.91057
1463	ENSMUSG00000019370	Calm3	protein_coding	Calmodulin 3	-0.239027	5.09809	-2.05353	0.0649881	0.157965	-4.81984	No	Null	5.12534	5.05993	5.40701	4.81811	5.14254	5.13564	5.13207	5.04966	5.19235	5.1469	4.93627	4.84137	5.16314	5.212
1464	ENSMUSG00000019373	Cops3	protein_coding	COP9 signalosome subunit 3	0.294752	5.57065	3.26046	0.00774586	0.0413244	-2.76825	No	Null	5.46249	5.72207	5.40168	5.26713	5.66356	5.48628	5.52303	5.37392	5.52186	5.72955	5.85526	5.61778	5.62349	5.78427
1465	ENSMUSG00000019428	Fkbp8	protein_coding	FK506 binding protein 8	-1.01775	6.09702	-7.80694	9.06991e-06	0.000935209	4.00625	Yes	Down	6.3639	5.7234	6.79862	6.4363	6.34511	6.26264	5.95906	6.28011	6.46545	6.05995	5.26977	5.56767	5.86068	5.85893
1466	ENSMUSG00000019432	Ddx39b	protein_coding	DEAD (Asp-Glu-Ala-Asp) box polypeptide 39B	-0.22258	4.86282	-1.95395	0.077023	0.176541	-4.97581	No	Null	4.90142	4.80879	5.11815	4.76469	5.05709	4.68464	4.89571	4.81873	4.97096	4.8312	4.74982	4.63898	4.89233	4.93159
1467	ENSMUSG00000019433	Gipc1	protein_coding	GIPC PDZ domain containing family, member 1	-1.04742	1.84481	-5.58597	0.000173601	0.00420789	1.05509	Yes	Down	2.12056	1.45875	2.52846	2.17552	2.02433	1.97407	2.17988	2.01708	1.94458	1.73557	0.928894	1.06188	1.52048	2.04692
1468	ENSMUSG00000019437	Tlcd1	protein_coding	TLC domain containing 1	-0.2123	3.84533	-1.5691	0.14537	0.269692	-5.54005	No	Null	3.90724	3.75866	3.8102	4.00298	3.8333	3.95001	3.89256	3.88123	3.98041	3.84286	3.53449	3.68532	3.6059	4.12473
1469	ENSMUSG00000019461	Plscr3	protein_coding	Phospholipid scramblase 3	-0.63994	1.17921	-4.24858	0.00141837	0.0150821	-1.06746	No	Null	1.37014	0.911907	1.67403	1.57358	1.2129	1.27418	1.22753	1.26433	1.36442	0.857554	0.73189	0.569211	1.17505	1.22583
1470	ENSMUSG00000019467	Arhgef25	protein_coding	Rho guanine nucleotide exchange factor (GEF) 25	-0.157348	-0.586559	-0.787562	0.447853	0.581909	-6.40834	No	Null	-0.566952	-0.614009	-0.600141	-0.355067	-0.671169	-0.811142	-0.563359	-0.73253	-0.235257	-0.307662	-0.505898	-0.731697	-1.10895	-0.415838
1471	ENSMUSG00000019470	Xab2	protein_coding	XPA binding protein 2	-0.562415	3.61711	-3.95576	0.00232028	0.0202922	-1.56322	No	Null	3.76074	3.41602	4.10048	3.627	3.71489	3.713	3.68587	3.56931	3.91465	3.57415	3.10494	3.24703	3.70836	3.44563
1472	ENSMUSG00000019471	Cdc37	protein_coding	Cell division cycle 37	-0.623678	4.79307	-5.16	0.000329789	0.0062458	0.406753	No	Null	4.93982	4.58763	5.34214	4.83704	4.85459	4.98672	4.74258	4.80232	5.01331	4.64702	4.3589	4.39991	4.65316	4.87914
1473	ENSMUSG00000019478	Rab4a	protein_coding	RAB4A, member RAS oncogene family	-0.28569	2.82809	-2.60932	0.0245715	0.0845425	-3.89952	No	Null	2.89696	2.73167	3.09496	2.77764	2.88883	2.94228	3.01721	2.86599	2.69183	2.7416	2.5624	2.69633	2.75975	2.89827
1474	ENSMUSG00000019487	Trip10	protein_coding	Thyroid hormone receptor interactor 10	-0.30337	2.44851	-1.90232	0.0840516	0.187564	-5.05525	No	Null	2.48983	2.39066	2.80041	2.15095	2.35038	2.5815	2.35163	2.60843	2.58552	2.35455	2.2136	2.11392	2.52297	2.74826
1475	ENSMUSG00000019494	Cops6	protein_coding	COP9 signalosome subunit 6	-0.10876	5.30282	-1.21225	0.251208	0.393975	-5.99155	No	Null	5.38084	5.19358	5.25388	5.67391	5.35976	5.41339	5.50962	5.16524	5.29011	5.15238	5.07878	5.18163	5.33846	5.21664
1476	ENSMUSG00000019505	Ubb	protein_coding	Ubiquitin B	-0.528642	8.10702	-3.71172	0.00352372	0.0259672	-1.98269	No	Null	8.28396	7.8593	8.48344	8.33019	8.17935	8.41275	8.42508	8.05181	8.1051	7.86531	7.46803	7.8172	8.20505	7.94093
1477	ENSMUSG00000019518	Ap4m1	protein_coding	Adaptor-related protein complex AP-4, mu 1	-0.3641	2.77768	-2.55278	0.0271592	0.0904518	-3.996	No	Null	2.88486	2.62763	2.86907	2.88048	2.8872	2.99542	2.7297	2.83653	2.99561	2.68437	2.22163	2.58253	2.69476	2.95488
1478	ENSMUSG00000019528	Gyg	protein_coding	Glycogenin	0.294161	2.42491	2.40172	0.0354583	0.107634	-4.25121	No	Null	2.34139	2.54184	2.26197	2.35076	2.37728	2.35562	2.2184	2.42513	2.40057	2.59135	2.77247	2.37167	2.70123	2.27249
1479	ENSMUSG00000019539	Rcn3	protein_coding	Reticulocalbin 3, EF-hand calcium binding domain	-1.02038	0.555521	-6.10777	8.18979e-05	0.00281486	1.81228	Yes	Down	0.783066	0.236958	1.50894	0.446921	0.805163	0.911987	0.59843	0.393468	0.816552	0.489118	-0.192474	0.0843566	0.309006	0.494786
1480	ENSMUSG00000019558	Slc6a8	protein_coding	Solute carrier family 6 (neurotransmitter transporter, creatine), member 8	-0.366333	1.81847	-2.23953	0.0471093	0.12815	-4.52005	No	Null	1.89806	1.70705	2.2666	1.83828	2.10688	1.55953	2.06833	1.55941	1.8874	1.68291	1.72929	1.58278	1.67578	1.86449
1481	ENSMUSG00000019564	Arid3a	protein_coding	AT rich interactive domain 3A (BRIGHT-like)	-0.822655	0.349375	-2.96325	0.0131073	0.0571443	-3.28746	No	Null	0.605804	-0.00962597	0.499283	1.35318	0.72138	0.187487	0.285553	0.623161	0.57058	0.738233	-0.291912	-0.331412	-0.154621	-0.00841743
1482	ENSMUSG00000019577	Pdk4	protein_coding	Pyruvate dehydrogenase kinase, isoenzyme 4	0.157186	2.64824	0.605531	0.557307	0.678397	-6.53889	No	Null	2.60169	2.7134	2.27702	2.76788	3.03098	2.17043	2.50442	2.31663	3.14449	2.92716	2.72247	2.37875	2.63459	2.90403
1483	ENSMUSG00000019578	Ubxn6	protein_coding	UBX domain protein 6	-0.582292	4.18983	-3.96551	0.00228218	0.0201154	-1.54656	No	Null	4.32472	4.00099	4.52702	4.20119	4.28683	4.34506	4.28712	4.24043	4.38541	4.3038	3.59415	3.73662	4.01885	4.35151
1484	ENSMUSG00000019579	Mydgf	protein_coding	Myeloid derived growth factor	-0.45707	4.7191	-3.76947	0.00319011	0.0243979	-1.88298	No	Null	4.89703	4.46998	4.85953	5.19157	4.92561	4.81234	4.89441	4.79109	4.80468	4.52868	4.08644	4.32931	4.84433	4.56115
1485	ENSMUSG00000019590	Cyb561	protein_coding	Cytochrome b-561	-0.146359	1.59976	-0.584038	0.571164	0.689258	-6.55222	No	Null	1.72552	1.42369	1.5491	1.96983	1.19777	1.60827	2.36531	2.03342	1.35498	1.20576	1.03882	1.43711	1.94515	1.49162
1486	ENSMUSG00000019647	Sema6a	protein_coding	Sema domain, transmembrane domain (TM), and cytoplasmic domain, (semaphorin) 6A	0.242444	2.67529	1.09406	0.297673	0.442542	-6.12205	No	Null	2.62443	2.7465	2.24199	3.05083	2.73104	2.4346	2.33865	2.61185	2.96204	2.93233	2.97357	2.83427	2.39111	2.60121
1487	ENSMUSG00000019659	Ccdc12	protein_coding	Coiled-coil domain containing 12	-0.850314	2.46241	-5.04792	0.000392121	0.00692179	0.231718	No	Null	2.72706	2.0919	3.12795	2.74503	2.5668	2.6467	2.84368	2.4674	2.69185	2.05253	1.55803	2.04669	2.56683	2.23544
1488	ENSMUSG00000019689	Fmc1	protein_coding	Formation of mitochondrial complex V assembly factor 1	-0.914624	1.88001	-5.51793	0.000192007	0.00448662	0.953342	No	Null	2.21219	1.41496	2.40439	2.51492	2.0062	2.27691	2.33698	1.91326	2.03266	1.43163	0.714053	1.48048	2.02521	1.42343
1489	ENSMUSG00000019699	Akt3	protein_coding	Thymoma viral proto-oncogene 3	0.566565	2.31287	4.57704	0.000827423	0.0109688	-0.523272	No	Null	2.15774	2.53006	1.81861	2.17006	2.18307	2.18746	2.2165	2.17027	2.35823	2.51095	2.76172	2.18404	2.60322	2.59036
1490	ENSMUSG00000019710	Mrpl24	protein_coding	Mitochondrial ribosomal protein L24	0.137785	5.55971	1.02875	0.326034	0.469637	-6.18958	No	Null	5.51199	5.62652	5.35573	5.40971	5.60972	5.52363	5.61786	5.52385	5.54343	5.76569	5.53977	5.29308	5.72802	5.80603
1491	ENSMUSG00000019715	Gle1	protein_coding	GLE1 RNA export mediator (yeast)	-0.150316	4.11058	-1.28236	0.226494	0.366681	-5.90936	No	Null	4.18242	4.00999	3.97436	4.40301	4.20057	4.16523	4.11242	4.07066	4.35072	4.12727	3.76387	4.0211	4.04757	4.09015
1492	ENSMUSG00000019718	L3hypdh	protein_coding	L-3-hydroxyproline dehydratase (trans-)	-0.0220654	3.51843	-0.0988949	0.923029	0.951444	-6.72779	No	Null	3.49039	3.55769	3.32207	3.39337	3.66153	3.57118	2.88243	3.70143	3.90071	3.70964	3.39331	3.4011	3.40932	3.8751
1493	ENSMUSG00000019726	Lyst	protein_coding	Lysosomal trafficking regulator	0.260373	6.52799	1.49312	0.163966	0.293139	-5.64274	No	Null	6.46429	6.61718	6.38681	6.67991	6.58843	6.29335	6.41103	6.184	6.7065	6.53295	6.98466	6.74386	6.41758	6.40685
1494	ENSMUSG00000019731	Slc35e1	protein_coding	Solute carrier family 35, member E1	-0.0777642	5.57222	-0.721666	0.485795	0.615991	-6.45918	No	Null	5.61509	5.5122	5.61161	5.64742	5.67123	5.50718	5.64087	5.61789	5.60945	5.48306	5.38671	5.44057	5.82845	5.42223
1495	ENSMUSG00000019732	Calr3	protein_coding	Calreticulin 3	0.0496661	1.11799	0.321686	0.753816	0.833567	-6.67759	No	Null	1.12226	1.112	0.93755	1.24976	0.961732	1.36035	1.03111	1.00445	1.31088	1.14455	1.0394	0.808579	1.26248	1.30499
1496	ENSMUSG00000019734	Tmc4	protein_coding	Transmembrane channel-like gene family 4	0.198439	0.437462	0.585454	0.570245	0.688486	-6.55135	No	Null	0.378015	0.520687	0.30258	0.767392	0.769415	0.25114	-0.372652	-0.0781816	1.00641	0.470987	1.04864	0.563467	0.21044	0.309905
1497	ENSMUSG00000019738	Polr2i	protein_coding	Polymerase (RNA) II (DNA directed) polypeptide I	-0.606994	3.73293	-3.42976	0.00575294	0.0344752	-2.47255	No	Null	3.83052	3.59631	4.45496	3.39632	3.97524	3.8863	3.33132	3.89269	3.87679	3.82113	3.43526	3.39155	3.80217	3.53146
1498	ENSMUSG00000019761	Krt10	protein_coding	Keratin 10	0.431945	0.214318	1.86871	0.0889393	0.194398	-5.10639	No	Null	0.0817773	0.399874	-0.042358	-0.240776	0.185012	-0.110969	0.170538	0.278361	0.332633	-0.0778155	0.430331	0.073403	0.673283	0.900168
1499	ENSMUSG00000019762	Iyd	protein_coding	Iodotyrosine deiodinase	0.153	5.8128	1.3376	0.20845	0.345431	-5.84224	No	Null	5.74719	5.90466	5.66297	5.56954	5.83447	5.72751	5.80428	5.68372	5.94787	5.97192	5.87898	5.69185	5.87731	6.10324
1500	ENSMUSG00000019763	Rmnd1	protein_coding	Required for meiotic nuclear division 1 homolog	0.276779	5.30008	3.03357	0.0115699	0.0528121	-3.1648	No	Null	5.20295	5.43605	5.12084	5.02527	5.28478	5.16288	5.25075	5.24933	5.32681	5.40798	5.52591	5.2533	5.45261	5.54046
1501	ENSMUSG00000019768	Esr1	protein_coding	Estrogen receptor 1 (alpha)	0.0721329	5.50701	0.264961	0.796016	0.865281	-6.69537	No	Null	5.50405	5.51117	5.69211	5.40653	5.35277	4.95477	5.89899	5.37272	5.85044	5.32345	5.6124	5.27192	6.11983	5.22824
1502	ENSMUSG00000019774	Mtrf1l	protein_coding	Mitochondrial translational release factor 1-like	0.33983	2.31112	2.9946	0.0123978	0.0553514	-3.23279	No	Null	2.2178	2.44177	1.95322	2.18223	2.36213	2.29662	2.12946	2.22885	2.37206	2.49569	2.47757	2.22479	2.55739	2.45339
1503	ENSMUSG00000019777	Hdac2	protein_coding	Histone deacetylase 2	0.42972	4.62838	3.69768	0.00361013	0.0261881	-2.00697	No	Null	4.4901	4.82197	4.33001	4.40617	4.63946	4.63357	4.3332	4.37176	4.71654	4.77729	5.07574	4.76267	4.6681	4.82602
1504	ENSMUSG00000019779	Frk	protein_coding	Fyn-related kinase	0.584783	3.37938	3.55128	0.0046533	0.0303188	-2.26091	No	Null	3.20287	3.62648	2.89318	2.90435	3.33033	3.41508	2.94024	3.3734	3.56355	3.57816	3.65368	3.46907	3.86617	3.56534
1505	ENSMUSG00000019782	Rwdd1	protein_coding	RWD domain containing 1	0.273219	4.47945	2.89925	0.0146847	0.060682	-3.39889	No	Null	4.37359	4.62767	4.31644	4.1388	4.44026	4.49014	4.36342	4.45394	4.41208	4.63641	4.71686	4.40874	4.60968	4.76665
1506	ENSMUSG00000019790	Stxbp5	protein_coding	Syntaxin binding protein 5 (tomosyn)	0.134854	4.17068	1.0338	0.323771	0.467642	-6.18448	No	Null	4.14182	4.21109	4.05967	4.34672	4.28041	3.93525	3.98157	4.12649	4.2626	4.15358	4.43777	4.09546	4.2107	4.15796
1507	ENSMUSG00000019791	Hint3	protein_coding	Histidine triad nucleotide binding protein 3	-0.0122379	3.46485	-0.103118	0.919755	0.949123	-6.72733	No	Null	3.5382	3.36215	3.14327	4.00245	3.59347	3.51903	3.4877	3.43665	3.58481	3.35564	3.16742	3.27621	3.59448	3.41702
1508	ENSMUSG00000019792	Trmt11	protein_coding	TRNA methyltransferase 11	0.509405	2.9543	3.67528	0.00375262	0.0267827	-2.04574	No	Null	2.79567	3.17638	2.46852	2.70098	2.97437	2.68575	2.88954	2.73212	3.11844	3.2508	3.32559	2.93911	3.06123	3.30517
1509	ENSMUSG00000019794	Katna1	protein_coding	Katanin p60 (ATPase-containing) subunit A1	0.22521	4.06715	2.68224	0.0215905	0.0777882	-3.77444	No	Null	3.99179	4.17265	3.92325	3.83723	4.11062	4.05717	3.99275	3.92792	4.09362	4.18403	4.22084	4.10947	4.2049	4.14404
1510	ENSMUSG00000019795	Pcmt1	protein_coding	Protein-L-isoaspartate (D-aspartate) O-methyltransferase 1	0.126959	4.67747	1.19996	0.255756	0.398893	-6.0056	No	Null	4.65652	4.70681	4.58877	4.72803	4.81393	4.68997	4.49426	4.554	4.72667	4.51636	4.78602	4.69553	4.80301	4.73314
1511	ENSMUSG00000019796	Lrp11	protein_coding	Low density lipoprotein receptor-related protein 11	0.175313	2.01185	0.909347	0.382966	0.523179	-6.3041	No	Null	2.02067	1.99949	1.95459	2.0591	1.69597	2.03718	2.43579	2.14686	1.81523	1.45535	1.94006	2.22001	2.33621	2.04582
1512	ENSMUSG00000019797	1700021F05Rik	protein_coding	RIKEN cDNA 1700021F05 gene	0.264344	4.30241	2.48675	0.0305223	0.0973597	-4.10805	No	Null	4.19739	4.44945	4.22574	3.92575	4.3416	4.12036	4.21347	4.17599	4.37878	4.36172	4.58427	4.26386	4.49336	4.54406
1513	ENSMUSG00000019802	Sec63	protein_coding	SEC63-like (S. cerevisiae)	0.264392	7.11708	2.44121	0.0330759	0.10263	-4.18489	No	Null	7.03516	7.23178	6.93626	7.07651	7.09246	6.90219	7.03711	7.04688	7.1547	7.29771	7.46917	7.23264	7.09787	7.06152
1514	ENSMUSG00000019804	Snx3	protein_coding	Sorting nexin 3	-0.0499482	5.5739	-0.53577	0.602951	0.716111	-6.5805	No	Null	5.56528	5.58597	5.69263	5.43166	5.58259	5.54784	5.43924	5.61557	5.64746	5.67911	5.61071	5.45659	5.67552	5.5079
1515	ENSMUSG00000019806	Aig1	protein_coding	Androgen-induced 1	0.267962	3.36362	1.49595	0.163238	0.292241	-5.63897	No	Null	3.30513	3.44551	3.13176	3.23031	3.12708	3.16805	3.83212	3.28102	3.36554	3.30585	3.40791	3.21811	3.61806	3.67763
1516	ENSMUSG00000019808	Adat2	protein_coding	Adenosine deaminase, tRNA-specific 2	-0.0307864	0.867509	-0.265762	0.795415	0.8648	-6.69514	No	Null	0.867961	0.866876	0.915627	0.764041	0.949064	0.86663	0.812568	0.746379	1.02142	0.94068	0.808995	0.671507	1.06998	0.843218
1517	ENSMUSG00000019809	Pex3	protein_coding	Peroxisomal biogenesis factor 3	0.179029	4.83488	1.53439	0.153625	0.28052	-5.58737	No	Null	4.78944	4.8985	4.55307	4.80283	4.90246	4.83746	4.68117	4.72633	5.02276	4.93982	4.8391	4.80262	4.91036	5.00059
1518	ENSMUSG00000019810	Fuca2	protein_coding	Fucosidase, alpha-L- 2, plasma	0.259256	2.81537	1.44795	0.175964	0.307606	-5.70221	No	Null	2.76	2.89288	2.36599	2.71672	2.78642	2.78832	2.96346	2.87699	2.8221	2.86598	2.65491	2.627	3.02272	3.2938
1519	ENSMUSG00000019813	Cep57l1	protein_coding	Centrosomal protein 57-like 1	0.316224	2.24398	2.46608	0.0316564	0.0996077	-4.14297	No	Null	2.14882	2.3772	1.95378	2.06335	1.95205	2.32109	2.2451	2.0882	2.41818	2.38296	2.43925	2.22858	2.31398	2.52122
1520	ENSMUSG00000019814	Ltv1	protein_coding	LTV1 ribosome biogenesis factor	0.226963	4.44764	2.58628	0.0255954	0.086643	-3.9389	No	Null	4.36158	4.56811	4.32825	4.20612	4.43911	4.41695	4.23711	4.40007	4.50347	4.50871	4.6891	4.48461	4.51624	4.64189
1521	ENSMUSG00000019817	Plagl1	protein_coding	Pleiomorphic adenoma gene-like 1	0.84029	0.144654	2.4506	0.0325329	0.101554	-4.16908	No	Null	-0.0829141	0.463249	-0.0399425	-0.4789	-0.245625	-0.36683	0.579852	-0.389995	0.361043	0.129311	0.92948	0.0993769	1.22158	-0.0635011
1522	ENSMUSG00000019818	Cd164	protein_coding	CD164 antigen	0.0863548	8.14776	0.89241	0.391578	0.530543	-6.31937	No	Null	8.13153	8.17049	8.10078	8.21608	8.23147	7.99781	8.06462	8.11389	8.19607	8.09958	8.28272	8.253	8.16375	8.05338
1523	ENSMUSG00000019820	Utrn	protein_coding	Utrophin	0.109991	5.97499	0.927191	0.374037	0.51483	-6.28774	No	Null	5.98693	5.95826	5.69826	6.35516	5.94556	5.85931	5.99127	5.94523	6.11372	6.03145	5.99483	5.99522	5.97553	5.79429
1524	ENSMUSG00000019822	Smpd2	protein_coding	Sphingomyelin phosphodiesterase 2, neutral	-0.305277	3.61399	-2.54431	0.0275697	0.0911877	-4.01042	No	Null	3.71913	3.46681	3.69811	3.8541	3.71986	3.69065	3.8021	3.61882	3.65026	3.46804	3.20228	3.33987	3.54043	3.78342
1525	ENSMUSG00000019823	Mical1	protein_coding	Microtubule associated monooxygenase, calponin and LIM domain containing 1	-0.105468	-0.0643487	-0.521667	0.612408	0.724561	-6.58832	No	Null	-0.0364708	-0.103378	-0.148921	0.0217871	0.0524893	-0.232263	0.087128	-0.012329	-0.0231873	0.255542	-0.25793	-0.667571	0.148613	0.00445823
1526	ENSMUSG00000019826	Zbtb24	protein_coding	Zinc finger and BTB domain containing 24	0.0180267	3.3717	0.136825	0.893681	0.931696	-6.72298	No	Null	3.3485	3.40418	3.38363	3.27985	3.48229	3.13984	3.2726	3.22092	3.66033	3.38319	3.45419	3.2385	3.4057	3.5393
1527	ENSMUSG00000019832	Rab32	protein_coding	RAB32, member RAS oncogene family	0.0967889	4.91532	0.638527	0.536405	0.660754	-6.51755	No	Null	4.89276	4.9469	4.81291	4.7668	5.003	4.83501	4.96177	4.95523	4.91461	5.04553	4.82231	4.66435	5.34248	4.85985
1528	ENSMUSG00000019837	Gtf3c6	protein_coding	General transcription factor IIIC, polypeptide 6, alpha	0.252575	4.33997	2.88486	0.015065	0.0616068	-3.42392	No	Null	4.23624	4.48519	4.30265	3.96555	4.32545	4.26544	4.25574	4.16112	4.37774	4.46065	4.65433	4.42317	4.447	4.44081
1529	ENSMUSG00000019838	Slc16a10	protein_coding	Solute carrier family 16 (monocarboxylic acid transporters), member 10	0.131594	6.73891	0.952228	0.361758	0.503208	-6.26434	No	Null	6.70424	6.78744	6.62514	6.7414	6.72135	6.74843	6.41263	7.0455	6.63519	6.68607	6.87033	6.89874	6.77248	6.7096
1530	ENSMUSG00000019841	Rev3l	protein_coding	REV3 like, DNA directed polymerase zeta catalytic subunit	0.359631	4.8287	2.33859	0.0396175	0.11538	-4.35657	No	Null	4.72728	4.97069	4.5761	4.84566	4.87359	4.67377	4.63185	4.51949	4.9705	5.07827	5.30301	4.8453	4.93052	4.69635
1531	ENSMUSG00000019842	Traf3ip2	protein_coding	TRAF3 interacting protein 2	-0.239321	1.41363	-1.31954	0.214214	0.351486	-5.86441	No	Null	1.44807	1.36542	1.70666	1.37146	1.6689	1.04418	1.2927	1.46642	1.58619	1.42744	1.42343	0.921353	1.55548	1.49942
1532	ENSMUSG00000019843	Fyn	protein_coding	Fyn proto-oncogene	-0.0953932	2.64056	-0.780029	0.452091	0.586008	-6.41435	No	Null	2.68832	2.57368	2.56829	2.90134	2.78042	2.67954	2.36563	2.77325	2.7498	2.57124	2.49469	2.51701	2.68104	2.6044
1533	ENSMUSG00000019845	Tube1	protein_coding	Epsilon-tubulin 1	0.209215	0.0460415	1.14981	0.274991	0.418166	-6.0618	No	Null	0.0463151	0.0456584	-0.0381916	0.148847	0.240473	-0.156287	0.109082	-0.10969	0.129972	-0.323996	0.0626986	0.095041	0.663055	-0.268507
1534	ENSMUSG00000019846	Lama4	protein_coding	Laminin, alpha 4	0.250781	3.07956	1.5866	0.141358	0.264342	-5.51595	No	Null	3.0346	3.1425	2.89938	3.12291	2.93601	3.10573	3.03965	2.76771	3.37083	3.06968	3.25743	2.89651	3.46608	3.02281
1535	ENSMUSG00000019849	Prep	protein_coding	Prolyl endopeptidase	-0.072925	4.75974	-0.643975	0.532997	0.657741	-6.51393	No	Null	4.76359	4.75434	4.88074	4.76642	4.8949	4.68353	4.74303	4.53026	4.84629	4.77083	4.86044	4.80972	4.54918	4.78154
1536	ENSMUSG00000019850	Tnfaip3	protein_coding	Tumor necrosis factor, alpha-induced protein 3	0.277196	1.86135	1.62821	0.132204	0.252848	-5.45797	No	Null	1.78887	1.96281	1.68058	1.99251	1.72218	1.71817	1.66346	1.83831	1.90691	2.12933	2.31906	1.70393	2.05867	1.60307
1537	ENSMUSG00000019851	Perp	protein_coding	PERP, TP53 apoptosis effector	0.0284636	6.38162	0.184993	0.856655	0.90847	-6.71465	No	Null	6.37377	6.39261	6.14907	6.39825	6.50276	6.44048	6.27616	6.21238	6.63731	6.45128	6.22064	6.38962	6.22155	6.67995
1538	ENSMUSG00000019854	Reps1	protein_coding	RalBP1 associated Eps domain containing protein	-0.0659052	3.51042	-0.625193	0.544797	0.667484	-6.5263	No	Null	3.52509	3.48987	3.60932	3.57817	3.57758	3.29602	3.52125	3.47533	3.61796	3.51295	3.57436	3.56401	3.43224	3.3658
1539	ENSMUSG00000019856	Fam184a	protein_coding	Family with sequence similarity 184, member A	-0.413623	-0.312717	-1.63708	0.130324	0.250469	-5.4455	No	Null	-0.198985	-0.471941	0.251995	-0.277092	-0.409096	-0.0705957	-0.548731	0.256984	-0.596364	-0.617411	-0.508499	-0.61109	0.043098	-0.665801
1540	ENSMUSG00000019857	Asf1a	protein_coding	Anti-silencing function 1A histone chaperone	0.306779	2.92361	2.65675	0.0225894	0.0799921	-3.81824	No	Null	2.86421	3.00678	2.50513	3.01035	3.03478	2.78189	2.86528	2.78686	3.06518	3.02706	3.00769	2.93891	3.07842	2.98181
1541	ENSMUSG00000019861	Gopc	protein_coding	Golgi associated PDZ and coiled-coil motif containing	0.194169	5.34136	1.29749	0.221431	0.360279	-5.89119	No	Null	5.28877	5.41499	5.33684	5.39195	5.45297	5.20189	5.19973	5.09183	5.34617	5.17139	5.75558	5.54674	5.26282	5.33841
1542	ENSMUSG00000019863	Qrsl1	protein_coding	Glutaminyl-tRNA synthase (glutamine-hydrolyzing)-like 1	0.0848766	2.55323	0.751902	0.468142	0.599577	-6.43635	No	Null	2.5413	2.56992	2.45717	2.69265	2.7108	2.41248	2.40315	2.52987	2.58301	2.58763	2.68006	2.62606	2.5727	2.38315
1543	ENSMUSG00000019864	Rtn4ip1	protein_coding	Reticulon 4 interacting protein 1	0.195428	4.06653	1.93709	0.0792557	0.17967	-5.00186	No	Null	4.05303	4.08543	3.87357	4.268	4.09091	4.11055	4.06228	3.84198	4.12395	3.81545	4.16953	4.19356	4.15053	4.0981
1544	ENSMUSG00000019866	Aim1	protein_coding	Crystallin beta-gamma domain containing 1	-0.0532068	4.74075	-0.43801	0.66999	0.77117	-6.63064	No	Null	4.75059	4.72697	4.84537	4.76758	4.53438	4.59207	4.93573	4.84513	4.73387	4.66015	4.80331	4.82441	4.57129	4.7757
1545	ENSMUSG00000019868	Vta1	protein_coding	Vesicle (multivesicular body) trafficking 1	0.087388	3.47928	0.74625	0.471411	0.602812	-6.44068	No	Null	3.48109	3.47674	3.32051	3.5766	3.59063	3.48328	3.40317	3.39247	3.60096	3.44343	3.40516	3.30097	3.77595	3.45821
1546	ENSMUSG00000019872	Smpdl3a	protein_coding	Sphingomyelin phosphodiesterase, acid-like 3A	0.289941	5.32913	2.16383	0.0537325	0.139647	-4.64327	No	Null	5.24516	5.4467	5.0063	5.11082	5.28309	5.34584	5.18387	5.31405	5.47212	5.44513	5.37582	5.197	5.61399	5.60154
1547	ENSMUSG00000019873	Reep3	protein_coding	Receptor accessory protein 3	-0.0471688	6.57151	-0.41937	0.683147	0.781151	-6.6391	No	Null	6.63214	6.48664	6.38477	6.97743	6.53727	6.62789	6.66826	6.45175	6.77762	6.59214	6.3663	6.49853	6.57761	6.39861
[truncated: 11,445 more rows]

## Sheet: Chow Maf1hepKO cohort
	Gene information - Chow Maf1hep-/- cohort				Limma								Mean scores		Individual scores
[truncated: 12,994 more rows]

## Sheet: HF Maf1hepKO cohort
	Gene information - HF Maf1hep-/- cohort				Limma								Mean scores		Individual scores
[truncated: 12,994 more rows]

[truncated: 1 more sheets: 5' TOP genes]
