# Supplementary material for: Contrasting effects of whole-body and hepatocyte-specific deletion of the RNA polymerase III repressor Maf1 in the mouse
Source: Front Mol Biosci. 2023 Dec 5;10:1297800. doi: 10.3389/fmolb.2023.1297800 (PMC10746880; doi:10.3389/fmolb.2023.1297800)
Supplement: Supplementary file 10 [file Table7.XLSX]

## Sheet: Table S7 Legend
Table S7. Proteomic analysis of liver samples from the Chow-fed Maf1-/-, Chow-fed Maf1hep-/-, and HF-fed Maf1hep-/- cohorts. Proteomic mean scores and Limma analyses are listed for all proteins for which a corresponding mRNA was detected. RNAseq mean scores and Limma analyses are also listed for comparison. Asterisks are added to the gene name of proteins that were not unambiguously identified: M…

## Sheet: Chow Maf1KO cohort
	Chow Maf1-/- cohort			RNASeq										Proteomics									RNA and Protein
	Gene information			Limma							Mean scores			Limma						Mean scores
				Mean Ctrl samples' scores versus mean Chow Maf1-/- samples' scores. Cutoff on |logFC|: 1. Cutoff on adjusted P value: 0.05.										Mean Ctrl samples' scores versus mean Chow Maf1-/- samples' scores. Cutoff on |logFC|: 0.5. Cutoff on P value: 0.05.									No anti-correlated candidates
	Ensembl ID	Gene name	Description	logFC	P value	Adj. P value	Above cutoff on |logFC|	Change direction	Differentially expressed	DE change direction	All	Ctrl	Maf1-/-	logFC	P value	Above cutoff on |logFC|	Change direction	Differentially expressed	DE change direction	All	Ctrl	Maf1-/-	Above cutoff on |logFC| in both?	Differentially expressed in both?
1	ENSMUSG00000000001	Gnai3	Guanine nucleotide binding protein (G protein), alpha inhibiting 3	0.376	0.00503049	0.032	No	Null	No	Null	6.803	6.702	6.945	-0.002	0.961	No	Null	No	Null	0.741835	0.74273	0.74094	No	No
2	ENSMUSG00000000049	Apoh	Apolipoprotein H	0.1	0.501546	0.63	No	Null	No	Null	10.524	10.493	10.568	-0.014	0.926	No	Null	No	Null	2.98129	2.98805	2.97452	No	No
3	ENSMUSG00000000056	Narf	Nuclear prelamin A recognition factor	0.113	0.491171	0.621	No	Null	No	Null	4.942	4.898	5.004	0.031	0.431	No	Null	No	Null	-2.66929	-2.68499	-2.65359	No	No
4	ENSMUSG00000000088	Cox5a	Cytochrome c oxidase subunit 5A	0.097	0.400571	0.539	No	Null	No	Null	5.729	5.8	5.631	-0.042	0.532	No	Null	No	Null	5.20745	5.22848	5.18641	No	No
5	ENSMUSG00000000127	Fer	Fer (fms/fps related) protein kinase	0.298	0.0150099	0.061	No	Null	No	Null	3.683	3.559	3.857	-0.013	0.862	No	Null	No	Null	-4.22533	-4.219	-4.23166	No	No
6	ENSMUSG00000000134	Tfe3	Transcription factor E3	-0.313	0.0106198	0.05	No	Null	No	Null	4.142	4.212	4.043	-0.109	0.067	No	Null	No	Null	-2.39057	-2.33618	-2.44495	No	No
7	ENSMUSG00000000148	Brat1	BRCA1-associated ATM activator 1	-0.571	0.00172095	0.017	No	Null	No	Null	2.676	2.849	2.434	-0.1	0.014	No	Null	No	Null	-2.58604	-2.53624	-2.63583	No	No
8	ENSMUSG00000000149	Gna12	Guanine nucleotide binding protein, alpha 12	-0.768	1.33413e-05	0.001	No	Null	No	Null	5.964	6.21	5.62	-0.019	0.866	No	Null	No	Null	-5.79964	-5.79038	-5.80891	No	No
9	ENSMUSG00000000154	Slc22a18	Solute carrier family 22 (organic cation transporter), member 18	-0.637	0.000292136	0.006	No	Null	No	Null	4.93	5.124	4.657	0.151	0.067	No	Null	No	Null	2.05191	1.97662	2.12721	No	No
10	ENSMUSG00000000168	Dlat	Dihydrolipoamide S-acetyltransferase (E2 component of pyruvate dehydrogenase complex)	0.056	0.712284	0.803	No	Null	No	Null	5.221	5.167	5.295	-0.019	0.767	No	Null	No	Null	5.24365	5.25299	5.2343	No	No
11	ENSMUSG00000000171	Sdhd	Succinate dehydrogenase complex, subunit D, integral membrane protein	0.002	0.989467	0.993	No	Null	No	Null	7.263	7.286	7.232	-0.075	0.397	No	Null	No	Null	0.7201	0.757691	0.682509	No	No
12	ENSMUSG00000000194	Gpr107	G protein-coupled receptor 107	-0.081	0.413858	0.551	No	Null	No	Null	4.022	4.074	3.949	0.046	0.483	No	Null	No	Null	-2.9561	-2.9792	-2.933	No	No
13	ENSMUSG00000000275	Trim25	Tripartite motif-containing 25	0.165	0.362178	0.504	No	Null	No	Null	5.186	5.187	5.186	0.042	0.084	No	Null	No	Null	2.15216	2.13101	2.17331	No	No
14	ENSMUSG00000000278	Scpep1	Serine carboxypeptidase 1	-0.153	0.22862	0.369	No	Null	No	Null	4.437	4.478	4.381	0.073	0.438	No	Null	No	Null	4.64579	4.60943	4.68215	No	No
15	ENSMUSG00000000290	Itgb2	Integrin beta 2	-0.291	0.128162	0.248	No	Null	No	Null	2.301	2.416	2.14	-0.04	0.666	No	Null	No	Null	-2.35688	-2.337	-2.37675	No	No
16	ENSMUSG00000000296	Tpd52l1	Tumor protein D52-like 1	-0.226	0.0853781	0.189	No	Null	No	Null	1.895	1.92	1.86	0.063	0.785	No	Null	No	Null	-5.4742	-5.50545	-5.44294	No	No
17	ENSMUSG00000000301	Pemt	Phosphatidylethanolamine N-methyltransferase	-0.49	0.0119862	0.054	No	Null	No	Null	6.891	6.984	6.761	0.134	0.19	No	Null	No	Null	-1.03734	-1.10424	-0.970442	No	No
18	ENSMUSG00000000303	Cdh1	Cadherin 1	0.124	0.682487	0.781	No	Null	No	Null	5.423	5.409	5.443	0.054	0.673	No	Null	No	Null	1.35189	1.32499	1.37879	No	No
19	ENSMUSG00000000325	Arvcf	Armadillo repeat gene deleted in velocardiofacial syndrome	-0.741	0.000748697	0.01	No	Null	No	Null	2.487	2.669	2.233	0.068	0.349	No	Null	No	Null	-0.839027	-0.873055	-0.805	No	No
20	ENSMUSG00000000326	Comt	Catechol-O-methyltransferase	-0.845	3.42424e-06	0.001	No	Null	No	Null	8.518	8.717	8.239	-0.061	0.497	No	Null	No	Null	6.44337	6.47372	6.41301	No	No
21	ENSMUSG00000000340	Dbt	Dihydrolipoamide branched chain transacylase E2	0.35	0.0153064	0.062	No	Null	No	Null	6.278	6.186	6.407	-0.128	0.162	No	Null	No	Null	5.6405	5.70447	5.57653	No	No
22	ENSMUSG00000000355	Mcts1	Malignant T cell amplified sequence 1	0.302	0.0236141	0.082	No	Null	No	Null	3.726	3.659	3.819	-0.077	0.155	No	Null	No	Null	1.82633	1.86461	1.78805	No	No
23	ENSMUSG00000000374	Trappc10	Trafficking protein particle complex 10	-0.201	0.189332	0.323	No	Null	No	Null	4.661	4.729	4.565	0.035	0.455	No	Null	No	Null	-3.65009	-3.6674	-3.63279	No	No
24	ENSMUSG00000000378	Ccm2	Cerebral cavernous malformation 2	-0.777	0.000416292	0.007	No	Null	No	Null	2.438	2.637	2.159	-0.047	0.272	No	Null	No	Null	-3.37745	-3.35382	-3.40109	No	No
25	ENSMUSG00000000384	Tbrg4	Transforming growth factor beta regulated gene 4	-0.562	0.000468138	0.008	No	Null	No	Null	3.957	4.121	3.727	-0.076	0.014	No	Null	No	Null	2.51211	2.55032	2.47391	No	No
26	ENSMUSG00000000399	Ndufa9	NADH:ubiquinone oxidoreductase subunit A9	0.04	0.746908	0.828	No	Null	No	Null	5.998	6.007	5.985	0.023	0.797	No	Null	No	Null	4.93556	4.9243	4.94682	No	No
27	ENSMUSG00000000420	Galnt1	Polypeptide N-acetylgalactosaminyltransferase 1	0.203	0.037114	0.111	No	Null	No	Null	6.177	6.108	6.275	-0.032	0.497	No	Null	No	Null	-3.44452	-3.42859	-3.46044	No	No
28	ENSMUSG00000000439	Mkrn2	Makorin, ring finger protein, 2	-0.076	0.530154	0.655	No	Null	No	Null	4.324	4.349	4.288	-0.043	0.176	No	Null	No	Null	-1.87076	-1.84929	-1.89224	No	No
29	ENSMUSG00000000441	Raf1	V-raf-leukemia viral oncogene 1	-0.089	0.388657	0.528	No	Null	No	Null	6.029	6.047	6.005	0.048	0.089	No	Null	No	Null	-2.71867	-2.74283	-2.69451	No	No
30	ENSMUSG00000000538	Tom1l2	Target of myb1-like 2 (chicken)	-0.241	0.0647766	0.158	No	Null	No	Null	3.55	3.624	3.446	0.006	0.835	No	Null	No	Null	-1.07674	-1.07987	-1.0736	No	No
31	ENSMUSG00000000555	Itga5	Integrin alpha 5 (fibronectin receptor alpha)	-0.036	0.864725	0.913	No	Null	No	Null	3.496	3.549	3.421	0.091	0.11	No	Null	No	Null	1.23529	1.18965	1.28092	No	No
32	ENSMUSG00000000561	Wdr77	WD repeat domain 77	0.212	0.158568	0.287	No	Null	No	Null	4.905	4.847	4.987	-0.008	0.819	No	Null	No	Null	-2.52134	-2.51735	-2.52533	No	No
33	ENSMUSG00000000563	Atp5f1	ATP synthase, H+ transporting, mitochondrial F0 complex, subunit B1	0.276	0.0466028	0.127	No	Null	No	Null	7.864	7.789	7.969	-0.122	0.07	No	Null	No	Null	6.68897	6.75022	6.62773	No	No
34	ENSMUSG00000000568	Hnrnpd	Heterogeneous nuclear ribonucleoprotein D	0.34	0.08333	0.186	No	Null	No	Null	4.138	4.082	4.216	-0.039	0.591	No	Null	No	Null	4.72184	4.74119	4.70249	No	No
35	ENSMUSG00000000581	C1d	C1D nuclear receptor co-repressor	0.288	0.107032	0.22	No	Null	No	Null	4.789	4.752	4.842	-0.026	0.73	No	Null	No	Null	-2.64662	-2.63384	-2.6594	No	No
36	ENSMUSG00000000594	Gm2a	GM2 ganglioside activator protein	-0.226	0.242023	0.383	No	Null	No	Null	6.074	6.155	5.96	-0.059	0.704	No	Null	No	Null	2.94808	2.97779	2.91838	No	No
37	ENSMUSG00000000631	Myo18a	Myosin XVIIIA	-0.721	6.30433e-05	0.002	No	Null	No	Null	5.687	5.881	5.417	0.047	0.087	No	Null	No	Null	3.06451	3.04088	3.08814	No	No
38	ENSMUSG00000000673	Haao	3-hydroxyanthranilate 3,4-dioxygenase	-0.562	0.00257317	0.021	No	Null	No	Null	7.025	7.136	6.869	-0.142	0.035	No	Null	No	Null	6.50709	6.57791	6.43628	No	No
39	ENSMUSG00000000686	Abhd15	Abhydrolase domain containing 15	-0.462	0.0116623	0.053	No	Null	No	Null	4.3	4.468	4.065	-0.075	0.344	No	Null	No	Null	-0.409388	-0.371666	-0.44711	No	No
40	ENSMUSG00000000711	Rab5b	RAB5B, member RAS oncogene family	-0.082	0.35099	0.493	No	Null	No	Null	6.32	6.323	6.315	0.026	0.697	No	Null	No	Null	1.54116	1.52838	1.55394	No	No
41	ENSMUSG00000000738	Spg7	SPG7, paraplegin matrix AAA peptidase subunit	-0.403	0.00319788	0.024	No	Null	No	Null	4.224	4.336	4.067	-0.017	0.751	No	Null	No	Null	0.885649	0.893947	0.877351	No	No
42	ENSMUSG00000000739	Sult5a1	Sulfotransferase family 5A, member 1	-0.644	0.137554	0.26	No	Null	No	Null	1.322	1.472	1.111	-0.492	0.27	No	Null	No	Null	-2.82806	-2.58193	-3.07418	No	No
43	ENSMUSG00000000740	Rpl13	Ribosomal protein L13	-0.474	0.00320373	0.024	No	Null	No	Null	5.74	5.88	5.544	-0.139	0.171	No	Null	No	Null	5.67527	5.74501	5.60553	No	No
44	ENSMUSG00000000743	Chmp1a	Charged multivesicular body protein 1A	-0.499	0.0056512	0.034	No	Null	No	Null	4.666	4.823	4.447	-0.071	0.002	No	Null	No	Null	0.546078	0.581486	0.51067	No	No
45	ENSMUSG00000000751	Rpa1	Replication protein A1	-0.121	0.247817	0.39	No	Null	No	Null	4.464	4.499	4.416	0.069	0.087	No	Null	No	Null	0.405657	0.370956	0.440358	No	No
46	ENSMUSG00000000753	Serpinf1	Serine (or cysteine) peptidase inhibitor, clade F, member 1	-0.399	0.000663894	0.01	No	Null	No	Null	8.452	8.543	8.325	-0.006	0.94	No	Null	No	Null	0.985819	0.988674	0.982964	No	No
47	ENSMUSG00000000759	Tubgcp3	Tubulin, gamma complex associated protein 3	0.066	0.508472	0.636	No	Null	No	Null	3.696	3.698	3.695	-0.18	0.404	No	Null	No	Null	-7.86951	-7.77937	-7.95966	No	No
48	ENSMUSG00000000787	Ddx3x	DEAD/H (Asp-Glu-Ala-Asp/His) box polypeptide 3, X-linked	0.288	0.0485863	0.131	No	Null	No	Null	7.371	7.35	7.401	-0.056	0.233	No	Null	No	Null	2.69246	2.72042	2.6645	No	No
49	ENSMUSG00000000804	Usp32	Ubiquitin specific peptidase 32	0.251	0.0553347	0.142	No	Null	No	Null	5.086	5.026	5.171	0.08	0.403	No	Null	No	Null	-6.99521	-7.03523	-6.95518	No	No
50	ENSMUSG00000000811	Txnrd3	Thioredoxin reductase 3	-0.304	0.157396	0.285	No	Null	No	Null	2.298	2.333	2.249	-0.096	0.073	No	Null	No	Null	-1.91532	-1.86753	-1.96311	No	No
51	ENSMUSG00000000826	Dnajc5	DnaJ heat shock protein family (Hsp40) member C5	0.011	0.92174	0.951	No	Null	No	Null	5.704	5.727	5.671	0.015	0.815	No	Null	No	Null	-0.184505	-0.191864	-0.177146	No	No
52	ENSMUSG00000000827	Tpd52l2	Tumor protein D52-like 2	0.143	0.253749	0.397	No	Null	No	Null	4.619	4.582	4.672	-0.047	0.316	No	Null	No	Null	3.34536	3.36867	3.32205	No	No
53	ENSMUSG00000000838	Fmr1	Fragile X mental retardation 1	0.379	0.00615411	0.036	No	Null	No	Null	4.702	4.632	4.799	-0.021	0.545	No	Null	No	Null	0.395195	0.405463	0.384926	No	No
54	ENSMUSG00000000876	Pxmp4	Peroxisomal membrane protein 4	-0.496	0.00132183	0.015	No	Null	No	Null	5.601	5.727	5.425	-0.144	0.056	No	Null	No	Null	0.863758	0.935629	0.791888	No	No
55	ENSMUSG00000000881	Dlg3	Discs large MAGUK scaffold protein 3	0.07	0.466085	0.598	No	Null	No	Null	4.14	4.087	4.215	0.104	0.115	No	Null	No	Null	-3.25458	-3.30668	-3.20248	No	No
56	ENSMUSG00000000902	Smarcb1	SWI/SNF related, matrix associated, actin dependent regulator of chromatin, subfamily b, member 1	-0.154	0.288422	0.432	No	Null	No	Null	3.695	3.77	3.591	-0.002	0.977	No	Null	No	Null	-4.16829	-4.16711	-4.16947	No	No
57	ENSMUSG00000000915	Hip1r	Huntingtin interacting protein 1 related	-0.58	0.00628535	0.037	No	Null	No	Null	3.794	3.942	3.588	-0.069	0.653	No	Null	No	Null	2.87276	2.90719	2.83834	No	No
58	ENSMUSG00000000916	Nsun5	NOL1/NOP2/Sun domain family, member 5	-0.385	0.00692875	0.039	No	Null	No	Null	2.55	2.636	2.428	0.057	0.543	No	Null	No	Null	-2.52975	-2.55841	-2.50109	No	No
59	ENSMUSG00000000959	Oxa1l	Oxidase assembly 1-like	-0.354	0.0138737	0.059	No	Null	No	Null	4.471	4.563	4.343	0.051	0.423	No	Null	No	Null	1.16101	1.13533	1.18668	No	No
60	ENSMUSG00000000976	Heatr6	HEAT repeat containing 6	-0.118	0.424678	0.561	No	Null	No	Null	3.906	3.941	3.857	-0.009	0.667	No	Null	No	Null	-1.56694	-1.56222	-1.57166	No	No
61	ENSMUSG00000001016	Ilf2	Interleukin enhancer binding factor 2	0.217	0.103867	0.216	No	Null	No	Null	3.974	3.895	4.085	-0.05	0.422	No	Null	No	Null	1.74489	1.77005	1.71973	No	No
62	ENSMUSG00000001017	Chtop	Chromatin target of PRMT1	0.026	0.833267	0.89	No	Null	No	Null	5.087	5.096	5.073	-0.023	0.799	No	Null	No	Null	-3.48253	-3.47097	-3.49408	No	No
63	ENSMUSG00000001018	Snapin	SNAP-associated protein	0.105	0.367918	0.509	No	Null	No	Null	3.844	3.82	3.877	-0.083	0.057	No	Null	No	Null	-1.12421	-1.08259	-1.16584	No	No
64	ENSMUSG00000001036	Epn2	Epsin 2	-0.188	0.12728	0.247	No	Null	No	Null	3.104	3.131	3.065	0.044	0.258	No	Null	No	Null	-1.27738	-1.29943	-1.25534	No	No
65	ENSMUSG00000001052	Sec24b	Sec24 related gene family, member B (S. cerevisiae)	0.125	0.595328	0.71	No	Null	No	Null	3.441	3.432	3.453	-0.048	0.063	No	Null	No	Null	0.621909	0.646094	0.597725	No	No
66	ENSMUSG00000001056	Nhp2	NHP2 ribonucleoprotein	-0.421	0.0272385	0.091	No	Null	No	Null	3.403	3.529	3.227	-0.042	0.486	No	Null	No	Null	0.991574	1.01258	0.970568	No	No
67	ENSMUSG00000001089	Luzp1	Leucine zipper protein 1	0.405	0.00525662	0.033	No	Null	No	Null	4.818	4.698	4.987	-0.135	0.006	No	Null	No	Null	-3.55859	-3.49131	-3.62587	No	No
68	ENSMUSG00000001098	Kctd10	Potassium channel tetramerisation domain containing 10	-0.34	0.0293381	0.095	No	Null	No	Null	3.25	3.349	3.112	0.022	0.702	No	Null	No	Null	-1.38	-1.39087	-1.36913	No	No
69	ENSMUSG00000001100	Poldip2	Polymerase (DNA-directed), delta interacting protein 2	-0.149	0.138607	0.261	No	Null	No	Null	5.882	5.961	5.772	-0.043	0.109	No	Null	No	Null	2.8363	2.85771	2.81489	No	No
70	ENSMUSG00000001105	Ift20	Intraflagellar transport 20	-0.106	0.36006	0.502	No	Null	No	Null	4.591	4.618	4.554	-0.005	0.896	No	Null	No	Null	-3.1394	-3.13687	-3.14192	No	No
71	ENSMUSG00000001119	Col6a1	Collagen, type VI, alpha 1	0.073	0.679307	0.778	No	Null	No	Null	2.28	2.261	2.307	0.24	0.587	No	Null	No	Null	2.29113	2.17103	2.41123	No	No
72	ENSMUSG00000001120	Pcbp3	Poly(rC) binding protein 3	-0.372	0.100276	0.21	No	Null	No	Null	-0.02	0.122	-0.218	-0.076	0.015	No	Null	No	Null	2.89957	2.93735	2.86179	No	No
73	ENSMUSG00000001123	Lgals9	Lectin, galactose binding, soluble 9	-0.128	0.287955	0.432	No	Null	No	Null	7.971	8.002	7.927	-0.074	0.417	No	Null	No	Null	4.71547	4.75262	4.67832	No	No
74	ENSMUSG00000001127	Araf	Araf proto-oncogene, serine/threonine kinase	-0.379	0.0056959	0.034	No	Null	No	Null	5.245	5.332	5.125	0	0.994	No	Null	No	Null	1.11632	1.11611	1.11652	No	No
75	ENSMUSG00000001128	Cfp	Complement factor properdin	-0.417	0.120918	0.238	No	Null	No	Null	3.303	3.431	3.124	-0.055	0.866	No	Null	No	Null	-1.8536	-1.82596	-1.88125	No	No
76	ENSMUSG00000001138	Cnnm3	Cyclin M3	-0.697	8.87163e-05	0.003	No	Null	No	Null	2.764	3	2.432	0.012	0.865	No	Null	No	Null	-4.39269	-4.39867	-4.38671	No	No
77	ENSMUSG00000001143	Lman2l	Lectin, mannose-binding 2-like	-0.042	0.702854	0.796	No	Null	No	Null	3.474	3.485	3.458	-0.075	0.482	No	Null	No	Null	-4.86318	-4.82568	-4.90068	No	No
78	ENSMUSG00000001150	Mcm3ap	Minichromosome maintenance complex component 3 associated protein	-0.097	0.371223	0.512	No	Null	No	Null	4.56	4.61	4.491	-0.085	0.147	No	Null	No	Null	-3.55051	-3.50794	-3.59308	No	No
79	ENSMUSG00000001151	Pcnt	Pericentrin (kendrin)	-0.433	0.0144115	0.06	No	Null	No	Null	3.255	3.386	3.072	-0.057	0.276	No	Null	No	Null	-1.65163	-1.62294	-1.68032	No	No
80	ENSMUSG00000001155	Ftcd	Formiminotransferase cyclodeaminase	-0.461	0.00749815	0.041	No	Null	No	Null	7.05	7.198	6.843	-0.14	0.099	No	Null	No	Null	6.5388	6.60904	6.46856	No	No
81	ENSMUSG00000001175	Calm1	Calmodulin 1	0.224	0.072742	0.17	No	Null	No	Null	7.467	7.406	7.553	0.031	0.697	No	Null	No	Null	5.91913	5.9035	5.93477	No	No
82	ENSMUSG00000001211	Agpat3	1-acylglycerol-3-phosphate O-acyltransferase 3	-0.513	0.000209936	0.005	No	Null	No	Null	6.786	6.953	6.552	-0.016	0.754	No	Null	No	Null	2.3448	2.35303	2.33656	No	No
83	ENSMUSG00000001229	Dpp9	Dipeptidylpeptidase 9	-0.96	2.80038e-05	0.002	No	Null	No	Null	4.559	4.83	4.18	-0.095	0.33	No	Null	No	Null	1.78858	1.83613	1.74103	No	No
84	ENSMUSG00000001247	Lsr	Lipolysis stimulated lipoprotein receptor	-0.808	0.000142264	0.004	No	Null	No	Null	6.145	6.355	5.85	-0.051	0.53	No	Null	No	Null	1.39325	1.41855	1.36795	No	No
85	ENSMUSG00000001249	Hpn	Hepsin	-0.911	1.56043e-06	0	No	Null	No	Null	6.758	6.985	6.44	0.014	0.855	No	Null	No	Null	0.464232	0.457228	0.471236	No	No
86	ENSMUSG00000001270	Ckb	Creatine kinase, brain	-1.241	1.15594e-06	0	Yes	Down	Yes	Down	0.413	0.751	-0.06	0.117	0.154	No	Null	No	Null	1.09815	1.03989	1.15641	No	No
87	ENSMUSG00000001280	Sp1	Trans-acting transcription factor 1	0.185	0.0997086	0.21	No	Null	No	Null	6.128	6.067	6.213	0.183	0.09	No	Null	No	Null	-5.85479	-5.94604	-5.76353	No	No
88	ENSMUSG00000001285	Myg1	Melanocyte proliferating gene 1	-0.555	0.000192529	0.004	No	Null	No	Null	3.022	3.151	2.841	-0.001	0.973	No	Null	No	Null	1.54954	1.55025	1.54883	No	No
89	ENSMUSG00000001289	Pfdn5	Prefoldin 5	0.018	0.927777	0.955	No	Null	No	Null	5.368	5.328	5.424	0.068	0.188	No	Null	No	Null	-0.116771	-0.150719	-0.0828243	No	No
90	ENSMUSG00000001323	Srr	Serine racemase	0.17	0.188707	0.323	No	Null	No	Null	6.606	6.558	6.673	-0.045	0.68	No	Null	No	Null	2.14696	2.16945	2.12447	No	No
91	ENSMUSG00000001348	Acp5	Acid phosphatase 5, tartrate resistant	-0.623	0.00210604	0.019	No	Null	No	Null	5.398	5.577	5.148	0.045	0.657	No	Null	No	Null	1.25692	1.2343	1.27954	No	No
92	ENSMUSG00000001366	Fbxo9	F-box protein 9	-0.112	0.433327	0.569	No	Null	No	Null	5.192	5.225	5.146	0.071	0.062	No	Null	No	Null	-3.254	-3.28964	-3.21836	No	No
93	ENSMUSG00000001380	Hars	Histidyl-tRNA synthetase	0.059	0.564342	0.684	No	Null	No	Null	5.195	5.158	5.247	0.014	0.691	No	Null	No	Null	4.24182	4.23489	4.24875	No	No
94	ENSMUSG00000001383	Zmat2	Zinc finger, matrin type 2	0.057	0.572182	0.69	No	Null	No	Null	4.873	4.848	4.908	-0.011	0.849	No	Null	No	Null	1.07285	1.07846	1.06723	No	No
95	ENSMUSG00000001415	Smg5	Smg-5 homolog, nonsense mediated mRNA decay factor (C. elegans)	-0.254	0.0728871	0.17	No	Null	No	Null	5.101	5.146	5.037	0.119	0.356	No	Null	No	Null	-3.76961	-3.829	-3.71021	No	No
96	ENSMUSG00000001416	Cct3	Chaperonin containing Tcp1, subunit 3 (gamma)	0.223	0.070157	0.166	No	Null	No	Null	6.94	6.88	7.026	-0.024	0.559	No	Null	No	Null	4.99696	5.00899	4.98493	No	No
97	ENSMUSG00000001418	Glmp	Glycosylated lysosomal membrane protein	-0.405	0.0043497	0.029	No	Null	No	Null	4.346	4.49	4.146	0.132	0.308	No	Null	No	Null	-4.73761	-4.80379	-4.67143	No	No
98	ENSMUSG00000001424	Snd1	Staphylococcal nuclease and tudor domain containing 1	-0.265	0.0167929	0.066	No	Null	No	Null	6.323	6.419	6.19	-0.117	0.136	No	Null	No	Null	6.42825	6.48662	6.36988	No	No
99	ENSMUSG00000001435	Col18a1	Collagen, type XVIII, alpha 1	-1.043	1.13871e-07	0	Yes	Down	Yes	Down	8.302	8.586	7.904	0.015	0.811	No	Null	No	Null	2.08665	2.07919	2.09411	No	No
100	ENSMUSG00000001440	Kpnb1	Karyopherin (importin) beta 1	0.208	0.0991094	0.209	No	Null	No	Null	7.376	7.319	7.456	-0.083	0.004	No	Null	No	Null	4.4491	4.4906	4.40761	No	No
101	ENSMUSG00000001441	Npepps	Aminopeptidase puromycin sensitive	0.218	0.0744787	0.173	No	Null	No	Null	3.862	3.819	3.923	-0.023	0.553	No	Null	No	Null	3.28018	3.2918	3.26855	No	No
102	ENSMUSG00000001445	Mrpl10	Mitochondrial ribosomal protein L10	-0.266	0.016815	0.066	No	Null	No	Null	4.943	5.017	4.839	0.032	0.346	No	Null	No	Null	0.524249	0.508169	0.54033	No	No
103	ENSMUSG00000001472	Tcf25	Transcription factor 25 (basic helix-loop-helix)	-0.384	0.00183297	0.018	No	Null	No	Null	6.72	6.804	6.602	0.009	0.761	No	Null	No	Null	0.353214	0.348696	0.357732	No	No
104	ENSMUSG00000001473	Tubb6	Tubulin, beta 6 class V	-0.293	0.168686	0.299	No	Null	No	Null	2.248	2.301	2.174	0.272	0.043	No	Null	No	Null	-1.9274	-2.06363	-1.79116	No	No
105	ENSMUSG00000001506	Col1a1	Collagen, type I, alpha 1	-0.272	0.290655	0.435	No	Null	No	Null	0.723	0.789	0.63	-0.204	0.834	No	Null	No	Null	2.46779	2.56957	2.36601	No	No
106	ENSMUSG00000001507	Itga3	Integrin alpha 3	-0.743	0.000328903	0.006	No	Null	No	Null	1.819	2.024	1.532	0.127	0.113	No	Null	No	Null	-1.38148	-1.44487	-1.31808	No	No
107	ENSMUSG00000001518	Itfg2	Integrin alpha FG-GAP repeat containing 2	-0.343	0.0417015	0.119	No	Null	No	Null	2.232	2.346	2.073	0.035	0.474	No	Null	No	Null	-1.38229	-1.39972	-1.36487	No	No
108	ENSMUSG00000001524	Gtf2h4	General transcription factor II H, polypeptide 4	-0.35	0.0308778	0.098	No	Null	No	Null	2.637	2.747	2.484	-0.122	0.68	No	Null	No	Null	-9.0369	-8.97567	-9.09813	No	No
109	ENSMUSG00000001525	Tubb5	Tubulin, beta 5 class I	-0.236	0.108582	0.222	No	Null	No	Null	6.261	6.327	6.167	0.09	0.154	No	Null	No	Null	2.03744	1.99261	2.08228	No	No
110	ENSMUSG00000001552	Jup	Junction plakoglobin	-0.801	0.000187229	0.004	No	Null	No	Null	4.062	4.267	3.775	0.008	0.74	No	Null	No	Null	3.4981	3.49423	3.50197	No	No
111	ENSMUSG00000001576	Ergic1	Endoplasmic reticulum-golgi intermediate compartment (ERGIC) 1	-0.423	0.000310824	0.006	No	Null	No	Null	5.593	5.695	5.449	-0.081	0.497	No	Null	No	Null	0.61739	0.657745	0.577036	No	No
112	ENSMUSG00000001604	Tcea3	Transcription elongation factor A (SII), 3	-0.187	0.0995508	0.21	No	Null	No	Null	5.496	5.499	5.491	-0.017	0.901	No	Null	No	Null	-4.47392	-4.46558	-4.48227	No	No
113	ENSMUSG00000001630	Stk38l	Serine/threonine kinase 38 like	0.188	0.249519	0.392	No	Null	No	Null	4.355	4.313	4.414	-0.052	0.497	No	Null	No	Null	-0.924988	-0.898889	-0.951088	No	No
114	ENSMUSG00000001632	Brpf1	Bromodomain and PHD finger containing, 1	-0.235	0.114984	0.231	No	Null	No	Null	3.28	3.33	3.21	-0.164	0.248	No	Null	No	Null	-1.07213	-0.989981	-1.15427	No	No
115	ENSMUSG00000001642	Akr1b3	Aldo-keto reductase family 1, member B3 (aldose reductase)	0.223	0.161998	0.291	No	Null	No	Null	2.322	2.291	2.364	0.162	0.079	No	Null	No	Null	3.83597	3.75489	3.91705	No	No
116	ENSMUSG00000001663	Gstt1	Glutathione S-transferase, theta 1	-0.348	0.174145	0.306	No	Null	No	Null	6.447	6.525	6.336	-0.095	0.512	No	Null	No	Null	6.63668	6.68399	6.58938	No	No
117	ENSMUSG00000001665	Gstt3	Glutathione S-transferase, theta 3	0.107	0.746923	0.828	No	Null	No	Null	4.687	4.687	4.687	-0.233	0.298	No	Null	No	Null	3.58384	3.70054	3.46715	No	No
118	ENSMUSG00000001666	Ddt	D-dopachrome tautomerase	-0.699	0.00375395	0.027	No	Null	No	Null	6.824	7.018	6.553	-0.135	0.088	No	Null	No	Null	5.80739	5.87509	5.73969	No	No
119	ENSMUSG00000001670	Tat	Tyrosine aminotransferase	0.293	0.342465	0.485	No	Null	No	Null	9.308	9.189	9.475	0.702	0.121	Yes	Up	No	Null	3.167	2.81609	3.51791	No	No
120	ENSMUSG00000001674	Ddx18	DEAD (Asp-Glu-Ala-Asp) box polypeptide 18	0.29	0.0107041	0.05	No	Null	No	Null	3.819	3.789	3.861	-0.078	0.183	No	Null	No	Null	-2.54986	-2.51098	-2.58873	No	No
121	ENSMUSG00000001687	Ubl3	Ubiquitin-like 3	-0.096	0.439923	0.574	No	Null	No	Null	5.509	5.537	5.47	-0.183	0.136	No	Null	No	Null	-5.74339	-5.65164	-5.83514	No	No
122	ENSMUSG00000001700	Gramd3	GRAM domain containing 3	-0.127	0.339259	0.482	No	Null	No	Null	4.362	4.415	4.287	0.084	0.515	No	Null	No	Null	-5.54412	-5.58593	-5.50231	No	No
123	ENSMUSG00000001707	Eef1e1	Eukaryotic translation elongation factor 1 epsilon 1	0.338	0.0314891	0.099	No	Null	No	Null	3.174	3.089	3.293	-0.169	0.012	No	Null	No	Null	1.49128	1.57598	1.40657	No	No
124	ENSMUSG00000001729	Akt1	Thymoma viral proto-oncogene 1	-0.715	2.74209e-05	0.002	No	Null	No	Null	4.668	4.831	4.439	0.028	0.47	No	Null	No	Null	-0.840372	-0.854555	-0.826188	No	No
125	ENSMUSG00000001741	Il16	Interleukin 16	0.158	0.365883	0.507	No	Null	No	Null	2.041	2.024	2.065	-0.022	0.657	No	Null	No	Null	-1.76435	-1.75338	-1.77533	No	No
126	ENSMUSG00000001750	Tcirg1	T cell, immune regulator 1, ATPase, H+ transporting, lysosomal V0 protein A3	-0.464	0.00132975	0.015	No	Null	No	Null	4.094	4.203	3.94	0.207	0.002	No	Null	No	Null	1.7654	1.66194	1.86887	No	No
127	ENSMUSG00000001751	Naglu	Alpha-N-acetylglucosaminidase (Sanfilippo disease IIIB)	-0.619	0.00024193	0.005	No	Null	No	Null	3.326	3.479	3.112	0.096	0.273	No	Null	No	Null	3.37222	3.32443	3.42002	No	No
128	ENSMUSG00000001755	Coasy	Coenzyme A synthase	-0.571	0.000942733	0.012	No	Null	No	Null	5.964	6.11	5.759	-0.097	0.052	No	Null	No	Null	4.24601	4.29472	4.1973	No	No
129	ENSMUSG00000001767	Crnkl1	Crooked neck pre-mRNA splicing factor 1	0.214	0.0577818	0.146	No	Null	No	Null	4.172	4.1	4.273	0.032	0.685	No	Null	No	Null	-2.19105	-2.20701	-2.17509	No	No
130	ENSMUSG00000001768	Rin2	Ras and Rab interactor 2	-0.066	0.543281	0.666	No	Null	No	Null	3.778	3.806	3.738	-0.013	0.783	No	Null	No	Null	-4.376	-4.36934	-4.38265	No	No
131	ENSMUSG00000001774	Chordc1	Cysteine and histidine-rich domain (CHORD)-containing, zinc-binding protein 1	0.545	0.000884518	0.011	No	Null	No	Null	6.79	6.623	7.024	-0.089	0.061	No	Null	No	Null	3.38433	3.42884	3.33981	No	No
132	ENSMUSG00000001783	Rtcb	RNA 2',3'-cyclic phosphate and 5'-OH ligase	0.036	0.744111	0.826	No	Null	No	Null	5.779	5.763	5.8	-0.058	0.1	No	Null	No	Null	4.31383	4.34264	4.28503	No	No
133	ENSMUSG00000001785	Pwp1	PWP1 homolog, endonuclein	0.218	0.115696	0.231	No	Null	No	Null	4.103	4.039	4.191	-0.01	0.797	No	Null	No	Null	0.161283	0.166165	0.156401	No	No
134	ENSMUSG00000001786	Fbxo7	F-box protein 7	0.078	0.405299	0.543	No	Null	No	Null	3.89	3.882	3.902	-0.025	0.529	No	Null	No	Null	-1.72033	-1.70783	-1.73282	No	No
135	ENSMUSG00000001794	Capns1	Calpain, small subunit 1	-0.286	0.0131233	0.057	No	Null	No	Null	5.743	5.782	5.687	0.001	0.982	No	Null	No	Null	1.32054	1.3198	1.32128	No	No
136	ENSMUSG00000001829	Clpb	ClpB caseinolytic peptidase B	-0.551	0.00224587	0.02	No	Null	No	Null	4.324	4.488	4.095	0.085	0.12	No	Null	No	Null	2.69397	2.65124	2.73669	No	No
137	ENSMUSG00000001847	Rac1	Rac family small GTPase 1	-0.004	0.963935	0.977	No	Null	No	Null	6.708	6.692	6.729	0.037	0.564	No	Null	No	Null	4.78383	4.7653	4.80235	No	No
138	ENSMUSG00000001855	Nup214	Nucleoporin 214	-0.136	0.437472	0.572	No	Null	No	Null	3.425	3.492	3.331	0.005	0.897	No	Null	No	Null	-0.694344	-0.69682	-0.691867	No	No
139	ENSMUSG00000001891	Ugp2	UDP-glucose pyrophosphorylase 2	0.379	0.0204309	0.075	No	Null	No	Null	8.166	8.038	8.346	0.126	0.382	No	Null	No	Null	7.53908	7.47594	7.60222	No	No
140	ENSMUSG00000001909	Trmt1	TRNA methyltransferase 1	-0.49	0.000437562	0.007	No	Null	No	Null	3.747	3.871	3.573	0.044	0.403	No	Null	No	Null	-4.50065	-4.52288	-4.47843	No	No
141	ENSMUSG00000001911	Nfix	Nuclear factor I/X	-0.564	0.0211534	0.077	No	Null	No	Null	4.052	4.226	3.808	0.018	0.903	No	Null	No	Null	0.155558	0.146711	0.164405	No	No
142	ENSMUSG00000001924	Uba1	Ubiquitin-like modifier activating enzyme 1	-0.186	0.122761	0.241	No	Null	No	Null	7.124	7.146	7.092	-0.013	0.819	No	Null	No	Null	6.28423	6.29072	6.27774	No	No
143	ENSMUSG00000001930	Vwf	Von Willebrand factor	-0.281	0.232225	0.373	No	Null	No	Null	2.309	2.434	2.135	0.152	0.025	No	Null	No	Null	-1.60509	-1.68115	-1.52903	No	No
144	ENSMUSG00000001942	Siae	Sialic acid acetylesterase	0.258	0.0328416	0.102	No	Null	No	Null	5.588	5.545	5.649	0.048	0.571	No	Null	No	Null	2.08806	2.06422	2.1119	No	No
145	ENSMUSG00000001946	Esam	Endothelial cell-specific adhesion molecule	-0.157	0.208765	0.346	No	Null	No	Null	2.376	2.481	2.23	0.15	0.014	No	Null	No	Null	-2.16139	-2.23638	-2.0864	No	No
146	ENSMUSG00000001962	Fam50a	Family with sequence similarity 50, member A	0.128	0.32432	0.468	No	Null	No	Null	3.096	3.11	3.075	-0.051	0.485	No	Null	No	Null	-1.32225	-1.29652	-1.34797	No	No
147	ENSMUSG00000001964	Emd	Emerin	0.064	0.477979	0.609	No	Null	No	Null	3.372	3.341	3.414	-0.004	0.919	No	Null	No	Null	-1.04225	-1.04001	-1.04448	No	No
148	ENSMUSG00000001983	Taco1	Translational activator of mitochondrially encoded cytochrome c oxidase I	0.165	0.0844646	0.188	No	Null	No	Null	3.722	3.681	3.779	-0.051	0.313	No	Null	No	Null	0.667407	0.692707	0.642107	No	No
149	ENSMUSG00000001998	Ap4e1	Adaptor-related protein complex AP-4, epsilon 1	0.205	0.161454	0.29	No	Null	No	Null	2.901	2.866	2.951	0.091	0.394	No	Null	No	Null	0.0485838	0.00321923	0.0939484	No	No
150	ENSMUSG00000001999	Blvra	Biliverdin reductase A	0.157	0.335325	0.478	No	Null	No	Null	2.853	2.851	2.855	-0.025	0.483	No	Null	No	Null	3.32367	3.3363	3.31104	No	No
151	ENSMUSG00000002010	Idh3g	Isocitrate dehydrogenase 3 (NAD+), gamma	-0.092	0.469737	0.601	No	Null	No	Null	5.399	5.401	5.398	-0.044	0.363	No	Null	No	Null	3.11694	3.13882	3.09507	No	No
152	ENSMUSG00000002014	Ssr4	Signal sequence receptor, delta	-0.268	0.0589708	0.148	No	Null	No	Null	5.317	5.382	5.227	-0.085	0.207	No	Null	No	Null	1.88392	1.92632	1.84152	No	No
153	ENSMUSG00000002015	Bcap31	B cell receptor associated protein 31	0.059	0.627649	0.737	No	Null	No	Null	6.406	6.404	6.41	0.003	0.974	No	Null	No	Null	6.03725	6.03595	6.03854	No	No
154	ENSMUSG00000002017	Fam98a	Family with sequence similarity 98, member A	0.279	0.0453926	0.125	No	Null	No	Null	4.06	4.067	4.05	-0.035	0.491	No	Null	No	Null	1.11817	1.13588	1.10047	No	No
155	ENSMUSG00000002059	Rab34	RAB34, member RAS oncogene family	-0.121	0.54977	0.672	No	Null	No	Null	1.528	1.56	1.485	-0.177	0.192	No	Null	No	Null	-5.71121	-5.62269	-5.79973	No	No
156	ENSMUSG00000002064	Sdf2	Stromal cell derived factor 2	-0.263	0.129414	0.249	No	Null	No	Null	3.81	3.908	3.674	-0.005	0.856	No	Null	No	Null	1.52751	1.53016	1.52486	No	No
157	ENSMUSG00000002102	Psmc3	Proteasome (prosome, macropain) 26S subunit, ATPase 3	-0.217	0.0524303	0.138	No	Null	No	Null	6.552	6.584	6.505	-0.051	0.101	No	Null	No	Null	4.77156	4.79705	4.74606	No	No
158	ENSMUSG00000002103	Acp2	Acid phosphatase 2, lysosomal	0.068	0.451568	0.586	No	Null	No	Null	6.078	6.047	6.121	-0.005	0.918	No	Null	No	Null	-0.323112	-0.320792	-0.325432	No	No
159	ENSMUSG00000002107	Celf2	CUGBP, Elav-like family member 2	0.109	0.616563	0.728	No	Null	No	Null	3.685	3.662	3.717	-0.144	0.012	No	Null	No	Null	-0.609606	-0.537651	-0.681562	No	No
160	ENSMUSG00000002108	Nr1h3	Nuclear receptor subfamily 1, group H, member 3	-0.506	0.00165699	0.017	No	Null	No	Null	6.002	6.119	5.837	-0.06	0.621	No	Null	No	Null	-5.56472	-5.53457	-5.59487	No	No
161	ENSMUSG00000002129	Sf3a1	Splicing factor 3a, subunit 1	-0.173	0.276007	0.419	No	Null	No	Null	4.104	4.167	4.016	-0.009	0.841	No	Null	No	Null	3.73081	3.73548	3.72614	No	No
162	ENSMUSG00000002147	Stat6	Signal transducer and activator of transcription 6	-0.22	0.07726	0.177	No	Null	No	Null	5.844	5.879	5.794	0.024	0.425	No	Null	No	Null	0.317748	0.305565	0.329931	No	No
163	ENSMUSG00000002205	Vrk3	Vaccinia related kinase 3	-0.43	0.00567055	0.034	No	Null	No	Null	3.24	3.382	3.039	-0.071	0.548	No	Null	No	Null	-6.27306	-6.23734	-6.30878	No	No
164	ENSMUSG00000002210	Smg9	Smg-9 homolog, nonsense mediated mRNA decay factor (C. elegans)	-0.765	0.000118693	0.003	No	Null	No	Null	1.877	2.052	1.633	-0.074	0.602	No	Null	No	Null	-6.88838	-6.8514	-6.92536	No	No
165	ENSMUSG00000002222	Rmnd5a	Required for meiotic nuclear division 5 homolog A	0.059	0.654837	0.759	No	Null	No	Null	7.049	7.042	7.058	-0.099	0.112	No	Null	No	Null	-2.87465	-2.82517	-2.92413	No	No
166	ENSMUSG00000002227	Mov10	Moloney leukemia virus 10	-0.732	0.000655144	0.009	No	Null	No	Null	3.467	3.663	3.193	0.059	0.452	No	Null	No	Null	2.80178	2.77251	2.83105	No	No
167	ENSMUSG00000002233	Rhoc	Ras homolog family member C	-0.3	0.252601	0.395	No	Null	No	Null	2.493	2.629	2.303	0.227	0.146	No	Null	No	Null	-1.83463	-1.94806	-1.72121	No	No
168	ENSMUSG00000002279	Lmf1	Lipase maturation factor 1	-0.576	0.000219552	0.005	No	Null	No	Null	4.196	4.359	3.969	-0.052	0.461	No	Null	No	Null	1.30159	1.32784	1.27534	No	No
169	ENSMUSG00000002280	Narfl	Nuclear prelamin A recognition factor-like	-0.382	0.0274033	0.091	No	Null	No	Null	3.655	3.746	3.528	0.005	0.87	No	Null	No	Null	0.0760921	0.073711	0.0784733	No	No
170	ENSMUSG00000002319	Ipo4	Importin 4	-0.529	0.000230579	0.005	No	Null	No	Null	4.441	4.58	4.246	0.016	0.774	No	Null	No	Null	0.86632	0.858079	0.874561	No	No
171	ENSMUSG00000002320	Tm9sf1	Transmembrane 9 superfamily member 1	-0.172	0.0830047	0.186	No	Null	No	Null	5.096	5.193	4.96	0.022	0.561	No	Null	No	Null	-0.361686	-0.372717	-0.350654	No	No
172	ENSMUSG00000002325	Irf9	Interferon regulatory factor 9	-0.203	0.271717	0.415	No	Null	No	Null	5.437	5.456	5.41	0.044	0.788	No	Null	No	Null	-5.27113	-5.29289	-5.24936	No	No
173	ENSMUSG00000002326	Gmpr2	Guanosine monophosphate reductase 2	0.084	0.395016	0.533	No	Null	No	Null	2.925	2.946	2.895	-0.007	0.871	No	Null	No	Null	0.690586	0.693967	0.687206	No	No
174	ENSMUSG00000002329	Mdp1	Magnesium-dependent phosphatase 1	-0.069	0.540681	0.664	No	Null	No	Null	3.581	3.582	3.581	0.012	0.821	No	Null	No	Null	0.747185	0.741008	0.753363	No	No
175	ENSMUSG00000002332	Dhrs1	Dehydrogenase/reductase (SDR family) member 1	-0.285	0.0335364	0.104	No	Null	No	Null	6.331	6.379	6.263	-0.046	0.622	No	Null	No	Null	5.51335	5.53613	5.49058	No	No
176	ENSMUSG00000002343	Armc6	Armadillo repeat containing 6	-0.922	0.000453128	0.008	No	Null	No	Null	0.785	1.08	0.373	-0.078	0.074	No	Null	No	Null	-1.20846	-1.16933	-1.24759	No	No
177	ENSMUSG00000002346	Slc25a42	Solute carrier family 25, member 42	-0.344	0.046997	0.128	No	Null	No	Null	3.259	3.383	3.086	-0.086	0.236	No	Null	No	Null	2.1577	2.20088	2.11451	No	No
178	ENSMUSG00000002365	Snx9	Sorting nexin 9	0.008	0.920802	0.95	No	Null	No	Null	4.984	4.96	5.017	-0.041	0.362	No	Null	No	Null	2.40123	2.42162	2.38084	No	No
179	ENSMUSG00000002372	Ranbp3	RAN binding protein 3	-0.597	0.000184435	0.004	No	Null	No	Null	3.592	3.714	3.422	0.03	0.397	No	Null	No	Null	1.61339	1.59835	1.62842	No	No
180	ENSMUSG00000002379	Ndufa11	NADH:ubiquinone oxidoreductase subunit A11	-1.101	0.000112773	0.003	Yes	Down	Yes	Down	3.681	3.958	3.294	-0.056	0.258	No	Null	No	Null	-0.207269	-0.179088	-0.235449	No	No
181	ENSMUSG00000002393	Nr2f6	Nuclear receptor subfamily 2, group F, member 6	-0.805	3.0274e-05	0.002	No	Null	No	Null	3.782	4.056	3.398	-0.079	0.414	No	Null	No	Null	-3.48187	-3.44241	-3.52133	No	No
182	ENSMUSG00000002395	Use1	Unconventional SNARE in the ER 1 homolog (S. cerevisiae)	-0.537	0.00926252	0.046	No	Null	No	Null	4.172	4.338	3.94	0.082	0.178	No	Null	No	Null	-0.0391699	-0.0803082	0.00196839	No	No
183	ENSMUSG00000002413	Braf	Braf transforming gene	0.303	0.111999	0.227	No	Null	No	Null	5.032	4.945	5.153	0.04	0.194	No	Null	No	Null	-2.27994	-2.29998	-2.25989	No	No
184	ENSMUSG00000002416	Ndufb2	NADH:ubiquinone oxidoreductase subunit B2	0.129	0.347024	0.489	No	Null	No	Null	4.528	4.516	4.545	0.084	0.294	No	Null	No	Null	0.96401	0.922225	1.00579	No	No
185	ENSMUSG00000002428	Hltf	Helicase-like transcription factor	0.382	0.00349362	0.026	No	Null	No	Null	4.235	4.121	4.394	-0.082	0.26	No	Null	No	Null	-4.04	-3.99923	-4.08076	No	No
186	ENSMUSG00000002455	Prpf6	Pre-mRNA splicing factor 6	-0.191	0.0975926	0.207	No	Null	No	Null	5.407	5.462	5.33	0.003	0.963	No	Null	No	Null	0.329461	0.3278	0.331123	No	No
187	ENSMUSG00000002475	Abhd3	Abhydrolase domain containing 3	0.106	0.46713	0.599	No	Null	No	Null	5.828	5.8	5.868	-0.095	0.24	No	Null	No	Null	-0.770529	-0.72281	-0.818248	No	No
188	ENSMUSG00000002477	Snrpd1	Small nuclear ribonucleoprotein D1	0.352	0.00532813	0.033	No	Null	No	Null	3.802	3.713	3.927	-0.026	0.568	No	Null	No	Null	0.507773	0.520577	0.494969	No	No
189	ENSMUSG00000002496	Tsc2	Tuberous sclerosis 2	-0.472	0.00262142	0.022	No	Null	No	Null	4.806	4.942	4.617	0.113	0.053	No	Null	No	Null	-2.18349	-2.23978	-2.1272	No	No
190	ENSMUSG00000002504	Slc9a3r2	Solute carrier family 9 (sodium/hydrogen exchanger), member 3 regulator 2	-0.463	0.00209585	0.019	No	Null	No	Null	2.906	2.995	2.781	0.011	0.823	No	Null	No	Null	0.33111	0.325565	0.336656	No	No
191	ENSMUSG00000002524	Puf60	Poly-U binding splicing factor 60	-0.439	0.00141318	0.015	No	Null	No	Null	5.082	5.191	4.929	-0.028	0.621	No	Null	No	Null	1.63946	1.6536	1.62532	No	No
192	ENSMUSG00000002546	Golga2	Golgi autoantigen, golgin subfamily a, 2	-0.26	0.0566177	0.144	No	Null	No	Null	4.747	4.802	4.669	-0.014	0.666	No	Null	No	Null	1.71202	1.71917	1.70488	No	No
193	ENSMUSG00000002550	Uck1	Uridine-cytidine kinase 1	-0.272	0.160485	0.289	No	Null	No	Null	4.378	4.453	4.272	-0.077	0.607	No	Null	No	Null	-0.140981	-0.102359	-0.179603	No	No
194	ENSMUSG00000002580	Mien1	Migration and invasion enhancer 1	-0.043	0.731084	0.817	No	Null	No	Null	4.504	4.554	4.434	-0.062	0.319	No	Null	No	Null	1.07207	1.1033	1.04083	No	No
195	ENSMUSG00000002588	Pon1	Paraoxonase 1	0.177	0.205217	0.342	No	Null	No	Null	9.522	9.468	9.596	0.005	0.977	No	Null	No	Null	5.0132	5.01061	5.01578	No	No
196	ENSMUSG00000002602	Axl	AXL receptor tyrosine kinase	-0.289	0.0774591	0.177	No	Null	No	Null	4.107	4.207	3.967	-0.316	0.024	No	Null	No	Null	-5.76196	-5.60405	-5.91987	No	No
197	ENSMUSG00000002608	Ccdc97	Coiled-coil domain containing 97	-0.639	0.000858241	0.011	No	Null	No	Null	2.239	2.428	1.975	0.027	0.646	No	Null	No	Null	-3.24082	-3.2543	-3.22734	No	No
198	ENSMUSG00000002625	Akap8l	A kinase (PRKA) anchor protein 8-like	0.003	0.987131	0.991	No	Null	No	Null	3.57	3.532	3.622	0.037	0.396	No	Null	No	Null	-3.28611	-3.30463	-3.26759	No	No
199	ENSMUSG00000002658	Gtf2f1	General transcription factor IIF, polypeptide 1	-0.261	0.0516972	0.136	No	Null	No	Null	4.433	4.447	4.414	0.003	0.964	No	Null	No	Null	-0.844139	-0.845436	-0.842843	No	No
200	ENSMUSG00000002660	Clpp	Caseinolytic mitochondrial matrix peptidase proteolytic subunit	-0.634	0.000361784	0.007	No	Null	No	Null	4.345	4.497	4.134	-0.038	0.443	No	Null	No	Null	2.73578	2.75462	2.71695	No	No
201	ENSMUSG00000002661	Alkbh7	AlkB homolog 7	-0.571	0.00135469	0.015	No	Null	No	Null	1.475	1.684	1.181	0.072	0.467	No	Null	No	Null	-6.69344	-6.72925	-6.65764	No	No
202	ENSMUSG00000002679	Med6	Mediator complex subunit 6	0.192	0.0590411	0.148	No	Null	No	Null	3.145	3.105	3.2	0.004	0.934	No	Null	No	Null	-3.05343	-3.0554	-3.05145	No	No
203	ENSMUSG00000002718	Cse1l	Chromosome segregation 1-like (S. cerevisiae)	0.254	0.0520171	0.137	No	Null	No	Null	5.247	5.17	5.354	-0.03	0.353	No	Null	No	Null	3.46339	3.47824	3.44853	No	No
204	ENSMUSG00000002728	Naa20	N(alpha)-acetyltransferase 20, NatB catalytic subunit	0.34	0.00969218	0.047	No	Null	No	Null	3.858	3.746	4.014	-0.003	0.942	No	Null	No	Null	-2.68065	-2.67916	-2.68213	No	No
205	ENSMUSG00000002731	Prkra	Protein kinase, interferon inducible double stranded RNA dependent activator	0.078	0.594199	0.709	No	Null	No	Null	3.447	3.437	3.46	-0.153	0.11	No	Null	No	Null	0.721086	0.797391	0.644781	No	No
206	ENSMUSG00000002732	Fkbp7	FK506 binding protein 7	0.293	0.03277	0.102	No	Null	No	Null	0.951	0.843	1.101	0.082	0.553	No	Null	No	Null	-4.3751	-4.41625	-4.33396	No	No
207	ENSMUSG00000002733	Plekha3	Pleckstrin homology domain-containing, family A (phosphoinositide binding specific) member 3	0.015	0.855199	0.907	No	Null	No	Null	4.234	4.198	4.283	-0.138	0.081	No	Null	No	Null	-3.19632	-3.12724	-3.26539	No	No
208	ENSMUSG00000002741	Ykt6	YKT6 v-SNARE homolog (S. cerevisiae)	-0.065	0.491691	0.621	No	Null	No	Null	5.556	5.563	5.546	0.01	0.887	No	Null	No	Null	2.59668	2.59167	2.60168	No	No
209	ENSMUSG00000002748	Baz1b	Bromodomain adjacent to zinc finger domain, 1B	0.365	0.0118001	0.054	No	Null	No	Null	6.348	6.243	6.496	0.148	0.53	No	Null	No	Null	-0.398375	-0.472269	-0.32448	No	No
210	ENSMUSG00000002763	Pex6	Peroxisomal biogenesis factor 6	-1.017	9.69841e-06	0.001	Yes	Down	Yes	Down	4.487	4.74	4.133	-0.133	0.007	No	Null	No	Null	0.535348	0.601937	0.46876	No	No
211	ENSMUSG00000002767	Mrpl2	Mitochondrial ribosomal protein L2	-0.475	0.012752	0.056	No	Null	No	Null	3.763	3.892	3.584	-0.002	0.966	No	Null	No	Null	1.06957	1.07047	1.06867	No	No
212	ENSMUSG00000002769	Gnmt	Glycine N-methyltransferase	-0.651	0.0386525	0.114	No	Null	No	Null	8.574	8.744	8.337	-0.161	0.245	No	Null	No	Null	7.12424	7.20475	7.04372	No	No
213	ENSMUSG00000002778	Kdelr1	KDEL (Lys-Asp-Glu-Leu) endoplasmic reticulum protein retention receptor 1	-0.144	0.147786	0.273	No	Null	No	Null	5.393	5.436	5.333	-0.007	0.942	No	Null	No	Null	-0.751488	-0.748237	-0.754739	No	No
214	ENSMUSG00000002781	Tmem143	Transmembrane protein 143	-1.09	7.08718e-07	0	Yes	Down	Yes	Down	2.794	3.07	2.407	-0.294	0.119	No	Null	No	Null	-4.6884	-4.54127	-4.83552	No	No
215	ENSMUSG00000002797	Ggct	Gamma-glutamyl cyclotransferase	0.373	0.00427455	0.029	No	Null	No	Null	2.712	2.616	2.847	-0.063	0.339	No	Null	No	Null	1.32139	1.35273	1.29004	No	No
216	ENSMUSG00000002804	Nudt14	Nudix (nucleoside diphosphate linked moiety X)-type motif 14	-0.411	0.106179	0.219	No	Null	No	Null	1.631	1.688	1.551	-0.063	0.267	No	Null	No	Null	0.34534	0.376896	0.313784	No	No
217	ENSMUSG00000002812	Flii	Flightless I actin binding protein	-0.437	0.000972289	0.012	No	Null	No	Null	5.135	5.247	4.979	0.043	0.127	No	Null	No	Null	2.28169	2.25995	2.30344	No	No
218	ENSMUSG00000002825	Qtrt1	Queuine tRNA-ribosyltransferase catalytic subunit 1	-0.775	0.000627119	0.009	No	Null	No	Null	0.447	0.655	0.156	0.093	0.248	No	Null	No	Null	-2.71582	-2.76239	-2.66924	No	No
219	ENSMUSG00000002833	Hdgfrp2	HDGF like 2	-0.74	5.61577e-06	0.001	No	Null	No	Null	3.707	3.915	3.416	-0.019	0.493	No	Null	No	Null	1.23977	1.2493	1.23024	No	No
220	ENSMUSG00000002844	Adprh	ADP-ribosylarginine hydrolase	-0.454	0.00685409	0.039	No	Null	No	Null	1.407	1.538	1.225	-0.008	0.718	No	Null	No	Null	0.17248	0.17633	0.16863	No	No
221	ENSMUSG00000002846	Timmdc1	Translocase of inner mitochondrial membrane domain containing 1	-0.093	0.381684	0.522	No	Null	No	Null	4.542	4.556	4.523	0.033	0.551	No	Null	No	Null	-0.111843	-0.128156	-0.0955292	No	No
222	ENSMUSG00000002885	Adgre5	Adhesion G protein-coupled receptor E5	-0.166	0.154619	0.282	No	Null	No	Null	4.341	4.364	4.307	-0.025	0.644	No	Null	No	Null	-3.42299	-3.41052	-3.43545	No	No
223	ENSMUSG00000002900	Lamb1	Laminin B1	0.168	0.0977594	0.207	No	Null	No	Null	3.238	3.209	3.28	0.059	0.453	No	Null	No	Null	-3.83029	-3.85977	-3.8008	No	No
224	ENSMUSG00000002944	Cd36	CD36 molecule	0.385	0.491424	0.621	No	Null	No	Null	6.024	6.031	6.014	-0.473	0.134	No	Null	No	Null	1.38788	1.62448	1.15128	No	No
225	ENSMUSG00000002948	Map2k7	Mitogen-activated protein kinase kinase 7	-0.402	0.0246724	0.085	No	Null	No	Null	3.874	3.982	3.722	-0.018	0.672	No	Null	No	Null	-2.65446	-2.64567	-2.66325	No	No
226	ENSMUSG00000002949	Timm44	Translocase of inner mitochondrial membrane 44	-0.096	0.490472	0.62	No	Null	No	Null	4.752	4.753	4.75	-0.055	0.107	No	Null	No	Null	4.27612	4.30374	4.2485	No	No
227	ENSMUSG00000002957	Ap2a2	Adaptor-related protein complex 2, alpha 2 subunit	-0.367	0.00759545	0.041	No	Null	No	Null	6.341	6.458	6.176	-0.077	0.041	No	Null	No	Null	5.21201	5.2507	5.17333	No	No
228	ENSMUSG00000002963	Pnkp	Polynucleotide kinase 3'- phosphatase	-0.536	0.0021499	0.019	No	Null	No	Null	3.77	3.899	3.59	-0.05	0.583	No	Null	No	Null	0.649786	0.674873	0.624698	No	No
229	ENSMUSG00000002968	Med25	Mediator complex subunit 25	-0.882	6.0409e-05	0.002	No	Null	No	Null	2.89	3.14	2.54	0.044	0.251	No	Null	No	Null	-2.61675	-2.6387	-2.5948	No	No
230	ENSMUSG00000002980	Bcam	Basal cell adhesion molecule	-0.759	0.000152504	0.004	No	Null	No	Null	0.134	0.318	-0.123	0.419	0.1	No	Null	No	Null	-3.83365	-4.0431	-3.62419	No	No
231	ENSMUSG00000002981	Clptm1	Cleft lip and palate associated transmembrane protein 1	-0.264	0.0245988	0.085	No	Null	No	Null	5.84	5.911	5.741	0.064	0.268	No	Null	No	Null	1.18415	1.15211	1.21618	No	No
232	ENSMUSG00000002983	Relb	Avian reticuloendotheliosis viral (v-rel) oncogene related B	-0.291	0.0901604	0.196	No	Null	No	Null	0.014	0.122	-0.136	-0.269	0.116	No	Null	No	Null	-7.05649	-6.92184	-7.19114	No	No
233	ENSMUSG00000002984	Tomm40	Translocase of outer mitochondrial membrane 40	-0.882	3.94174e-06	0.001	No	Null	No	Null	3.486	3.717	3.162	0.058	0.448	No	Null	No	Null	1.4403	1.4112	1.46941	No	No
234	ENSMUSG00000002985	Apoe	Apolipoprotein E	-0.632	0.000231118	0.005	No	Null	No	Null	12.626	12.748	12.454	-0.104	0.221	No	Null	No	Null	5.86801	5.92016	5.81586	No	No
235	ENSMUSG00000003031	Cdkn1b	Cyclin-dependent kinase inhibitor 1B	-0.017	0.896464	0.934	No	Null	No	Null	4.039	4.032	4.049	0.054	0.322	No	Null	No	Null	-0.665877	-0.692823	-0.638931	No	No
236	ENSMUSG00000003033	Ap1m1	Adaptor-related protein complex AP-1, mu subunit 1	-0.293	0.0323966	0.101	No	Null	No	Null	3.827	3.922	3.694	-0.085	0.006	No	Null	No	Null	2.13178	2.17447	2.08908	No	No
237	ENSMUSG00000003037	Rab8a	RAB8A, member RAS oncogene family	-0.054	0.566046	0.685	No	Null	No	Null	5.951	5.917	5.998	-0.014	0.738	No	Null	No	Null	0.582133	0.589333	0.574934	No	No
238	ENSMUSG00000003038	Hmgn2	High mobility group nucleosomal binding domain 2	0.35	0.0759858	0.175	No	Null	No	Null	4.31	4.256	4.384	-0.055	0.527	No	Null	No	Null	1.57271	1.60043	1.545	No	No
239	ENSMUSG00000003039	Fam32a	Family with sequence similarity 32, member A	-0.234	0.0798806	0.181	No	Null	No	Null	5.307	5.351	5.244	0.075	0.508	No	Null	No	Null	-2.52227	-2.55971	-2.48483	No	No
240	ENSMUSG00000003053	Cyp2c29	Cytochrome P450, family 2, subfamily c, polypeptide 29	0.179	0.295446	0.44	No	Null	No	Null	9.643	9.544	9.782	-0.123	0.614	No	Null	No	Null	5.94879	6.01014	5.88744	No	No
241	ENSMUSG00000003062	Stard3nl	STARD3 N-terminal like	0.395	0.0059631	0.035	No	Null	No	Null	2.869	2.83	2.924	0.043	0.719	No	Null	No	Null	-6.78261	-6.80391	-6.76131	No	No
242	ENSMUSG00000003068	Stk11	Serine/threonine kinase 11	-0.789	7.51206e-06	0.001	No	Null	No	Null	4.643	4.818	4.398	0.02	0.705	No	Null	No	Null	-3.63604	-3.64608	-3.626	No	No
243	ENSMUSG00000003072	Atp5d	ATP synthase, H+ transporting, mitochondrial F1 complex, delta subunit	-0.843	3.34591e-05	0.002	No	Null	No	Null	5.784	6.001	5.479	-0.158	0.013	No	Null	No	Null	3.53621	3.61504	3.45738	No	No
244	ENSMUSG00000003099	Ppp5c	Protein phosphatase 5, catalytic subunit	-0.306	0.023998	0.083	No	Null	No	Null	4.212	4.268	4.133	-0.026	0.538	No	Null	No	Null	2.53538	2.54824	2.52251	No	No
245	ENSMUSG00000003119	Cdk12	Cyclin-dependent kinase 12	0.177	0.405119	0.543	No	Null	No	Null	5.077	5.004	5.179	0.029	0.746	No	Null	No	Null	-2.28491	-2.29918	-2.27064	No	No
246	ENSMUSG00000003123	Lipe	Lipase, hormone sensitive	-1.003	6.29468e-07	0	Yes	Down	Yes	Down	2.546	2.825	2.155	-0.102	0.373	No	Null	No	Null	-1.79857	-1.74732	-1.84981	No	No
247	ENSMUSG00000003131	Pafah1b2	Platelet-activating factor acetylhydrolase, isoform 1b, subunit 2	0.222	0.0563492	0.144	No	Null	No	Null	5.302	5.219	5.417	0.019	0.6	No	Null	No	Null	-3.68811	-3.69742	-3.6788	No	No
248	ENSMUSG00000003135	Cnot11	CCR4-NOT transcription complex, subunit 11	-0.016	0.872888	0.918	No	Null	No	Null	3.719	3.725	3.711	0.183	0.102	No	Null	No	Null	-4.2054	-4.29666	-4.11415	No	No
249	ENSMUSG00000003161	Sri	Sorcin	0.155	0.136647	0.259	No	Null	No	Null	4.862	4.8	4.949	0.107	0.015	No	Null	No	Null	2.12639	2.07309	2.17969	No	No
250	ENSMUSG00000003184	Irf3	Interferon regulatory factor 3	-0.303	0.00845373	0.044	No	Null	No	Null	5.248	5.271	5.216	-0.034	0.405	No	Null	No	Null	2.34267	2.35981	2.32553	No	No
251	ENSMUSG00000003200	Sh3gl1	SH3-domain GRB2-like 1	-0.613	0.000912177	0.012	No	Null	No	Null	2.825	2.978	2.612	0.048	0.14	No	Null	No	Null	1.3474	1.32321	1.37158	No	No
252	ENSMUSG00000003208	Ccdc94	YJU2 splicing factor	-0.585	0.0210557	0.076	No	Null	No	Null	0.921	1.083	0.694	-0.034	0.783	No	Null	No	Null	-5.71274	-5.69581	-5.72966	No	No
253	ENSMUSG00000003226	Ranbp2	RAN binding protein 2	0.525	0.000492679	0.008	No	Null	No	Null	8.201	8.036	8.431	-0.002	0.94	No	Null	No	Null	4.32039	4.32162	4.31915	No	No
254	ENSMUSG00000003233	Dvl3	Dishevelled segment polarity protein 3	-0.53	0.0691958	0.164	No	Null	No	Null	1.198	1.342	0.997	-0.162	0.35	No	Null	No	Null	-5.69418	-5.6133	-5.77507	No	No
255	ENSMUSG00000003234	Abcf3	ATP-binding cassette, sub-family F (GCN20), member 3	-0.012	0.923106	0.951	No	Null	No	Null	5.546	5.564	5.521	-0.015	0.562	No	Null	No	Null	2.3578	2.36509	2.35052	No	No
256	ENSMUSG00000003235	Eif2b5	Eukaryotic translation initiation factor 2B, subunit 5 epsilon	0.097	0.460869	0.594	No	Null	No	Null	5.381	5.35	5.425	-0.065	0.052	No	Null	No	Null	1.1781	1.21056	1.14564	No	No
257	ENSMUSG00000003283	Hck	Hemopoietic cell kinase	-0.001	0.99654	0.998	No	Null	No	Null	2.29	2.275	2.311	0.33	0.102	No	Null	No	Null	-6.44446	-6.60964	-6.27928	No	No
258	ENSMUSG00000003299	Mrpl4	Mitochondrial ribosomal protein L4	-0.745	0.00014926	0.004	No	Null	No	Null	3.855	4.02	3.624	-0.039	0.208	No	Null	No	Null	0.715073	0.734323	0.695823	No	No
259	ENSMUSG00000003308	Keap1	Kelch-like ECH-associated protein 1	-0.502	0.000133852	0.004	No	Null	No	Null	4.742	4.867	4.568	-0.004	0.932	No	Null	No	Null	-1.17864	-1.17642	-1.18086	No	No
260	ENSMUSG00000003316	Glg1	Golgi apparatus protein 1	-0.023	0.851257	0.905	No	Null	No	Null	5.428	5.435	5.419	0.116	0.019	No	Null	No	Null	1.89298	1.8352	1.95077	No	No
261	ENSMUSG00000003345	Csnk1g2	Casein kinase 1, gamma 2	-1.175	7.75637e-07	0	Yes	Down	Yes	Down	3.938	4.204	3.565	0.054	0.501	No	Null	No	Null	-4.09073	-4.11797	-4.0635	No	No
262	ENSMUSG00000003355	Fkbp11	FK506 binding protein 11	-0.226	0.369568	0.51	No	Null	No	Null	2.36	2.435	2.255	0.014	0.945	No	Null	No	Null	0.229865	0.222805	0.236924	No	No
263	ENSMUSG00000003360	Ddx23	DEAD (Asp-Glu-Ala-Asp) box polypeptide 23	-0.447	0.000935972	0.012	No	Null	No	Null	4.788	4.944	4.57	-0.158	0.091	No	Null	No	Null	0.112146	0.19118	0.0331108	No	No
264	ENSMUSG00000003363	Pld3	Phospholipase D family, member 3	-0.962	8.6665e-06	0.001	No	Null	No	Null	2.753	3.025	2.372	0.167	0.044	No	Null	No	Null	-1.65664	-1.74025	-1.57303	No	No
265	ENSMUSG00000003380	Rabac1	Rab acceptor 1 (prenylated)	-1.028	0.00133197	0.015	Yes	Down	Yes	Down	3.022	3.337	2.58	-0.022	0.521	No	Null	No	Null	-2.02307	-2.01229	-2.03386	No	No
266	ENSMUSG00000003402	Prkcsh	Protein kinase C substrate 80K-H	-0.682	8.78001e-05	0.003	No	Null	No	Null	5.351	5.54	5.087	-0.03	0.663	No	Null	No	Null	5.16376	5.17873	5.1488	No	No
267	ENSMUSG00000003420	Fcgrt	Fc receptor, IgG, alpha chain transporter	-0.874	4.53793e-05	0.002	No	Null	No	Null	6.133	6.363	5.811	-0.048	0.362	No	Null	No	Null	0.219608	0.243436	0.195779	No	No
268	ENSMUSG00000003421	Nosip	Nitric oxide synthase interacting protein	-0.741	0.000126806	0.004	No	Null	No	Null	2.546	2.734	2.282	0.034	0.45	No	Null	No	Null	-3.16944	-3.18638	-3.15251	No	No
269	ENSMUSG00000003423	Pih1d1	PIH1 domain containing 1	-0.615	0.00241703	0.021	No	Null	No	Null	3.455	3.591	3.266	-0.01	0.915	No	Null	No	Null	-6.01865	-6.01363	-6.02367	No	No
270	ENSMUSG00000003429	Rps11	Ribosomal protein S11	0.012	0.932644	0.958	No	Null	No	Null	6.614	6.622	6.604	-0.068	0.403	No	Null	No	Null	5.26457	5.29856	5.23058	No	No
271	ENSMUSG00000003437	Paf1	Paf1, RNA polymerase II complex component	-0.029	0.780678	0.854	No	Null	No	Null	4.554	4.516	4.609	-0.003	0.941	No	Null	No	Null	0.503607	0.50522	0.501994	No	No
272	ENSMUSG00000003438	Timm50	Translocase of inner mitochondrial membrane 50	-0.484	0.000169916	0.004	No	Null	No	Null	3.113	3.262	2.904	-0.02	0.7	No	Null	No	Null	2.45792	2.46795	2.44789	No	No
273	ENSMUSG00000003458	Ncstn	Nicastrin	-0.129	0.215307	0.353	No	Null	No	Null	4.764	4.828	4.674	0.044	0.324	No	Null	No	Null	0.714716	0.692575	0.736857	No	No
274	ENSMUSG00000003464	Pex19	Peroxisomal biogenesis factor 19	-0.125	0.386616	0.527	No	Null	No	Null	6.593	6.63	6.542	-0.104	0.064	No	Null	No	Null	3.36653	3.41845	3.3146	No	No
275	ENSMUSG00000003477	Inmt	Indolethylamine N-methyltransferase	0.111	0.79572	0.865	No	Null	No	Null	7.597	7.49	7.746	0.181	0.276	No	Null	No	Null	6.9273	6.83683	7.01777	No	No
276	ENSMUSG00000003518	Dusp3	Dual specificity phosphatase 3 (vaccinia virus phosphatase VH1-related)	-0.003	0.977048	0.985	No	Null	No	Null	5.538	5.561	5.505	-0.03	0.459	No	Null	No	Null	1.48725	1.50214	1.47236	No	No
277	ENSMUSG00000003526	Prodh	Proline dehydrogenase	-0.183	0.332339	0.475	No	Null	No	Null	5.948	5.973	5.913	-0.025	0.794	No	Null	No	Null	5.75421	5.76696	5.74147	No	No
278	ENSMUSG00000003528	Slc25a1	Solute carrier family 25 (mitochondrial carrier, citrate transporter), member 1	-0.507	0.00171053	0.017	No	Null	No	Null	6.386	6.507	6.216	-0.013	0.877	No	Null	No	Null	4.94703	4.95331	4.94075	No	No
279	ENSMUSG00000003546	Klc4	Kinesin light chain 4	-0.852	0.000947028	0.012	No	Null	No	Null	3.971	4.198	3.654	-0.005	0.838	No	Null	No	Null	2.02564	2.02826	2.02302	No	No
280	ENSMUSG00000003555	Cyp17a1	Cytochrome P450, family 17, subfamily a, polypeptide 1	0.389	0.675681	0.775	No	Null	No	Null	4.077	3.982	4.211	-0.323	0.554	No	Null	No	Null	-0.856449	-0.694828	-1.01807	No	No
281	ENSMUSG00000003559	As3mt	Arsenic (+3 oxidation state) methyltransferase	0.086	0.680042	0.779	No	Null	No	Null	5.603	5.575	5.642	-0.031	0.788	No	Null	No	Null	4.14743	4.16295	4.13192	No	No
282	ENSMUSG00000003585	Sec14l2	SEC14-like lipid binding 2	-0.286	0.0537173	0.14	No	Null	No	Null	8.416	8.479	8.329	-0.114	0.212	No	Null	No	Null	6.57285	6.62972	6.51599	No	No
283	ENSMUSG00000003604	Aven	Apoptosis, caspase activation inhibitor	-0.053	0.605594	0.718	No	Null	No	Null	3.578	3.626	3.512	0.107	0.044	No	Null	No	Null	-0.938624	-0.991952	-0.885296	No	No
284	ENSMUSG00000003617	Cp	Ceruloplasmin	0.185	0.0828393	0.186	No	Null	No	Null	10.576	10.47	10.724	-0.018	0.827	No	Null	No	Null	3.22885	3.23783	3.21987	No	No
285	ENSMUSG00000003623	Crot	Carnitine O-octanoyltransferase	0.225	0.111065	0.225	No	Null	No	Null	9.934	9.889	9.999	-0.135	0.252	No	Null	No	Null	5.655	5.72237	5.58763	No	No
286	ENSMUSG00000003644	Rps6ka1	Ribosomal protein S6 kinase polypeptide 1	-0.71	0.00345569	0.026	No	Null	No	Null	2.785	2.968	2.529	0.066	0.56	No	Null	No	Null	1.32602	1.29321	1.35882	No	No
287	ENSMUSG00000003660	Snrnp200	Small nuclear ribonucleoprotein 200 (U5)	0.077	0.514979	0.642	No	Null	No	Null	6.953	6.939	6.974	-0.032	0.606	No	Null	No	Null	3.95318	3.96921	3.93716	No	No
288	ENSMUSG00000003662	Ciao1	Cytosolic iron-sulfur protein assembly 1	-0.045	0.705999	0.798	No	Null	No	Null	4.841	4.842	4.84	-0.015	0.74	No	Null	No	Null	1.21261	1.22007	1.20515	No	No
289	ENSMUSG00000003680	Taf6l	TATA-box binding protein associated factor 6 like	-0.1	0.262068	0.405	No	Null	No	Null	3.571	3.592	3.542	0.014	0.929	No	Null	No	Null	-7.20992	-7.21698	-7.20286	No	No
290	ENSMUSG00000003721	Insig2	Insulin induced gene 2	-0.42	0.101561	0.212	No	Null	No	Null	7.516	7.652	7.325	0.015	0.921	No	Null	No	Null	0.746236	0.738947	0.753526	No	No
291	ENSMUSG00000003731	Kpna6	Karyopherin (importin) alpha 6	0.044	0.705256	0.798	No	Null	No	Null	5.67	5.663	5.681	0.005	0.884	No	Null	No	Null	-1.48966	-1.49199	-1.48733	No	No
292	ENSMUSG00000003808	Farsa	Phenylalanyl-tRNA synthetase, alpha subunit	-0.328	0.00897492	0.045	No	Null	No	Null	3.798	3.881	3.682	-0.084	0.188	No	Null	No	Null	2.52406	2.56595	2.48216	No	No
293	ENSMUSG00000003809	Gcdh	Glutaryl-Coenzyme A dehydrogenase	-0.005	0.975404	0.984	No	Null	No	Null	8.443	8.448	8.434	-0.156	0.084	No	Null	No	Null	4.91429	4.99248	4.83611	No	No
294	ENSMUSG00000003810	Mast2	Microtubule associated serine/threonine kinase 2	-0.327	0.0575529	0.146	No	Null	No	Null	3.576	3.715	3.382	0.09	0.277	No	Null	No	Null	-2.28829	-2.33339	-2.24319	No	No
295	ENSMUSG00000003812	Dnase2a	Deoxyribonuclease II alpha	-0.239	0.0341294	0.105	No	Null	No	Null	3.644	3.706	3.557	0.121	0.099	No	Null	No	Null	-0.26821	-0.328788	-0.207632	No	No
296	ENSMUSG00000003813	Rad23a	RAD23 homolog A, nucleotide excision repair protein	-0.632	0.000469324	0.008	No	Null	No	Null	4.364	4.522	4.143	0.004	0.932	No	Null	No	Null	1.74494	1.74279	1.74709	No	No
297	ENSMUSG00000003814	Calr	Calreticulin	0.051	0.619649	0.731	No	Null	No	Null	10.236	10.22	10.26	-0.096	0.371	No	Null	No	Null	7.88653	7.93449	7.83856	No	No
298	ENSMUSG00000003848	Nob1	NIN1/RPN12 binding protein 1 homolog	-0.412	0.0852113	0.189	No	Null	No	Null	1.343	1.51	1.109	-0.058	0.25	No	Null	No	Null	-2.50563	-2.47674	-2.53452	No	No
299	ENSMUSG00000003849	Nqo1	NAD(P)H dehydrogenase, quinone 1	0.65	0.0356757	0.108	No	Null	No	Null	2.871	2.729	3.07	0.087	0.65	No	Null	No	Null	0.808996	0.765646	0.852346	No	No
300	ENSMUSG00000003865	Gys1	Glycogen synthase 1, muscle	-0.165	0.391088	0.53	No	Null	No	Null	0.957	1.005	0.89	-0.102	0.135	No	Null	No	Null	-3.15942	-3.10852	-3.21032	No	No
301	ENSMUSG00000003868	Ruvbl2	RuvB-like protein 2	-0.651	0.00104397	0.013	No	Null	No	Null	2.643	2.806	2.415	0.04	0.376	No	Null	No	Null	2.49702	2.47716	2.51688	No	No
302	ENSMUSG00000003873	Bax	BCL2-associated X protein	-0.654	0.00257533	0.021	No	Null	No	Null	2.281	2.468	2.019	0.053	0.475	No	Null	No	Null	-1.31042	-1.33697	-1.28386	No	No
303	ENSMUSG00000003923	Tfam	Transcription factor A, mitochondrial	0.307	0.0214672	0.077	No	Null	No	Null	5.181	5.119	5.268	-0.044	0.3	No	Null	No	Null	4.72623	4.74827	4.70419	No	No
304	ENSMUSG00000003955	Fam162a	Family with sequence similarity 162, member A	-0.029	0.752415	0.833	No	Null	No	Null	4.522	4.543	4.493	0.032	0.693	No	Null	No	Null	3.9017	3.88556	3.91784	No	No
305	ENSMUSG00000003970	Rpl8	Ribosomal protein L8	-0.769	0.00361831	0.026	No	Null	No	Null	6.536	6.72	6.278	-0.065	0.557	No	Null	No	Null	4.25437	4.28679	4.22194	No	No
306	ENSMUSG00000004032	Gstm5	Glutathione S-transferase, mu 5	0.149	0.399276	0.537	No	Null	No	Null	2.399	2.323	2.506	0.009	0.907	No	Null	No	Null	2.42451	2.41991	2.42911	No	No
307	ENSMUSG00000004035	Gstm7	Glutathione S-transferase, mu 7	-0.146	0.513101	0.64	No	Null	No	Null	4.635	4.631	4.64	-0.11	0.217	No	Null	No	Null	3.9766	4.0315	3.92171	No	No
308	ENSMUSG00000004038	Gstm3	Glutathione S-transferase, mu 3	0.091	0.763149	0.841	No	Null	No	Null	4.497	4.483	4.517	0.115	0.592	No	Null	No	Null	4.77445	4.71674	4.83216	No	No
309	ENSMUSG00000004040	Stat3	Signal transducer and activator of transcription 3	-0.585	0.00189071	0.018	No	Null	No	Null	5.998	6.15	5.786	-0.059	0.637	No	Null	No	Null	2.20477	2.23406	2.17547	No	No
310	ENSMUSG00000004043	Stat5a	Signal transducer and activator of transcription 5A	-0.697	0.00742649	0.04	No	Null	No	Null	2.979	3.15	2.739	-0.171	0.026	No	Null	No	Null	-5.11521	-5.02949	-5.20094	No	No
311	ENSMUSG00000004044	Ptrf	Caveolae associated 1	0.166	0.329979	0.473	No	Null	No	Null	2.41	2.354	2.489	0.053	0.736	No	Null	No	Null	0.346448	0.320014	0.372881	No	No
312	ENSMUSG00000004056	Akt2	Thymoma viral proto-oncogene 2	-0.333	0.00296784	0.023	No	Null	No	Null	5.834	5.923	5.71	-0.075	0.007	No	Null	No	Null	1.0164	1.05397	0.978838	No	No
313	ENSMUSG00000004069	Dnaja3	DnaJ heat shock protein family (Hsp40) member A3	-0.14	0.329824	0.473	No	Null	No	Null	6.381	6.424	6.322	-0.08	0.046	No	Null	No	Null	2.69294	2.73271	2.65318	No	No
314	ENSMUSG00000004070	Hmox2	Heme oxygenase 2	0.008	0.93802	0.96	No	Null	No	Null	4.993	4.976	5.017	0.099	0.059	No	Null	No	Null	1.90047	1.85106	1.94987	No	No
315	ENSMUSG00000004085	Zak	Mitogen-activated protein kinase kinase kinase 20	0.13	0.379541	0.52	No	Null	No	Null	4.413	4.377	4.463	-0.038	0.694	No	Null	No	Null	-1.0566	-1.03744	-1.07576	No	No
316	ENSMUSG00000004096	Cwc15	CWC15 spliceosome-associated protein	0.191	0.0874504	0.192	No	Null	No	Null	5.675	5.601	5.778	0.014	0.761	No	Null	No	Null	-0.806655	-0.813681	-0.799629	No	No
317	ENSMUSG00000004099	Dnmt1	DNA methyltransferase (cytosine-5) 1	-0.184	0.209174	0.346	No	Null	No	Null	3.671	3.694	3.638	-0.021	0.883	No	Null	No	Null	-6.8533	-6.84268	-6.86393	No	No
318	ENSMUSG00000004100	Ppan	Peter pan homolog	-0.702	0.00449523	0.03	No	Null	No	Null	2.726	2.906	2.473	-0.149	0.189	No	Null	No	Null	-4.58215	-4.50778	-4.65652	No	No
319	ENSMUSG00000004127	Trmt10a	TRNA methyltransferase 10A	0.293	0.0664876	0.16	No	Null	No	Null	2.26	2.183	2.368	0.039	0.763	No	Null	No	Null	-5.56458	-5.58414	-5.54502	No	No
320	ENSMUSG00000004207	Psap	Prosaposin	-0.389	0.00241693	0.021	No	Null	No	Null	8.389	8.519	8.207	0.235	0.19	No	Null	No	Null	5.06056	4.94297	5.17816	No	No
321	ENSMUSG00000004221	Ikbkg	Inhibitor of kappaB kinase gamma	0.231	0.181803	0.315	No	Null	No	Null	6.551	6.503	6.618	-0.055	0.126	No	Null	No	Null	1.63762	1.66495	1.61029	No	No
322	ENSMUSG00000004264	Phb2	Prohibitin 2	-0.307	0.0146533	0.061	No	Null	No	Null	6.748	6.815	6.655	-0.042	0.574	No	Null	No	Null	5.95236	5.97335	5.93138	No	No
323	ENSMUSG00000004266	Ptpn6	Protein tyrosine phosphatase, non-receptor type 6	-0.244	0.0978859	0.207	No	Null	No	Null	4.218	4.268	4.149	-0.044	0.395	No	Null	No	Null	2.93551	2.95751	2.91352	No	No
324	ENSMUSG00000004268	Emg1	EMG1 N1-specific pseudouridine methyltransferase	-0.109	0.273231	0.416	No	Null	No	Null	4.898	4.93	4.854	-0.018	0.805	No	Null	No	Null	-1.47054	-1.46141	-1.47968	No	No
325	ENSMUSG00000004270	Lpcat3	Lysophosphatidylcholine acyltransferase 3	-0.382	0.0105079	0.05	No	Null	No	Null	5.095	5.166	4.996	-0.013	0.858	No	Null	No	Null	2.46623	2.47284	2.45962	No	No
326	ENSMUSG00000004285	Atp6v1f	ATPase, H+ transporting, lysosomal V1 subunit F	-0.615	0.00138927	0.015	No	Null	No	Null	4.127	4.29	3.899	-0.046	0.445	No	Null	No	Null	1.49107	1.51419	1.46794	No	No
327	ENSMUSG00000004356	Utp20	UTP20 small subunit processome component	0.309	0.0976858	0.207	No	Null	No	Null	5.225	5.129	5.36	0.137	0.349	No	Null	No	Null	-6.4494	-6.51791	-6.38089	No	No
328	ENSMUSG00000004364	Cul3	Cullin 3	0.229	0.112296	0.227	No	Null	No	Null	6.138	6.05	6.26	-0.067	0.068	No	Null	No	Null	2.73054	2.76403	2.69704	No	No
329	ENSMUSG00000004393	Ddx56	DEAD (Asp-Glu-Ala-Asp) box polypeptide 56	-0.189	0.155168	0.283	No	Null	No	Null	4.418	4.462	4.357	0.085	0.232	No	Null	No	Null	-1.68909	-1.73184	-1.64634	No	No
330	ENSMUSG00000004394	Tmed4	Transmembrane p24 trafficking protein 4	-0.372	0.0222509	0.079	No	Null	No	Null	4.924	5.03	4.775	-0.054	0.142	No	Null	No	Null	3.0799	3.1068	3.053	No	No
331	ENSMUSG00000004446	Bid	BH3 interacting domain death agonist	-0.249	0.0338062	0.104	No	Null	No	Null	3.573	3.614	3.515	-0.001	0.97	No	Null	No	Null	-0.475037	-0.474466	-0.475607	No	No
332	ENSMUSG00000004451	Ralb	V-ral simian leukemia viral oncogene B	0.027	0.84922	0.903	No	Null	No	Null	3.6	3.612	3.582	0.144	0.012	No	Null	No	Null	0.757454	0.685539	0.82937	No	No
333	ENSMUSG00000004455	Ppp1cc	Protein phosphatase 1 catalytic subunit gamma	0.126	0.254751	0.398	No	Null	No	Null	5.793	5.739	5.868	0.018	0.596	No	Null	No	Null	-1.05643	-1.06526	-1.0476	No	No
334	ENSMUSG00000004460	Dnajb11	DnaJ heat shock protein family (Hsp40) member B11	0.158	0.190076	0.324	No	Null	No	Null	7.141	7.132	7.153	-0.048	0.605	No	Null	No	Null	3.13218	3.15634	3.10801	No	No
335	ENSMUSG00000004530	Coro1c	Coronin, actin binding protein 1C	-0.462	0.000569495	0.009	No	Null	No	Null	3.933	4.06	3.756	0.139	0	No	Null	No	Null	4.10399	4.03446	4.17353	No	No
336	ENSMUSG00000004535	Tax1bp1	Tax1 (human T cell leukemia virus type I) binding protein 1	0.229	0.0369292	0.111	No	Null	No	Null	7.4	7.333	7.493	0.149	0.084	No	Null	No	Null	-0.860734	-0.935219	-0.78625	No	No
337	ENSMUSG00000004558	Ndrg2	N-myc downstream regulated gene 2	-0.099	0.299819	0.445	No	Null	No	Null	9.589	9.599	9.575	-0.058	0.223	No	Null	No	Null	5.15982	5.18865	5.131	No	No
338	ENSMUSG00000004561	Mettl17	Methyltransferase like 17	-0.278	0.0400368	0.116	No	Null	No	Null	2.938	3.02	2.824	0.129	0.11	No	Null	No	Null	-3.14911	-3.2138	-3.08442	No	No
339	ENSMUSG00000004562	Arhgef40	Rho guanine nucleotide exchange factor (GEF) 40	-0.673	8.60866e-05	0.003	No	Null	No	Null	2.63	2.791	2.404	0.113	0.339	No	Null	No	Null	-3.06851	-3.12513	-3.01188	No	No
340	ENSMUSG00000004565	Pnpla6	Patatin-like phospholipase domain containing 6	-0.286	0.0725611	0.17	No	Null	No	Null	3.815	3.904	3.69	0.008	0.922	No	Null	No	Null	-2.38429	-2.38828	-2.3803	No	No
341	ENSMUSG00000004567	Mcoln1	Mucolipin 1	-0.257	0.0143974	0.06	No	Null	No	Null	4.133	4.177	4.071	0.187	0.006	No	Null	No	Null	-0.890569	-0.984041	-0.797098	No	No
342	ENSMUSG00000004568	Arhgef18	Rho/rac guanine nucleotide exchange factor (GEF) 18	-0.239	0.179503	0.312	No	Null	No	Null	4.112	4.17	4.03	-0.016	0.675	No	Null	No	Null	-1.92957	-1.92152	-1.93762	No	No
343	ENSMUSG00000004591	Pkn2	Protein kinase N2	0.283	0.027155	0.09	No	Null	No	Null	5.983	5.881	6.125	0.022	0.787	No	Null	No	Null	-0.0204849	-0.0312919	-0.00967789	No	No
344	ENSMUSG00000004610	Etfb	Electron transferring flavoprotein, beta polypeptide	-0.53	0.00462304	0.03	No	Null	No	Null	6.413	6.625	6.116	-0.1	0.135	No	Null	No	Null	7.11587	7.16573	7.066	No	No
345	ENSMUSG00000004626	Stxbp2	Syntaxin binding protein 2	-0.383	0.0125227	0.056	No	Null	No	Null	4.106	4.204	3.969	0.037	0.383	No	Null	No	Null	0.863834	0.845401	0.882268	No	No
346	ENSMUSG00000004633	Chn2	Chimerin 2	0.043	0.666775	0.769	No	Null	No	Null	5.287	5.239	5.352	0.077	0.191	No	Null	No	Null	1.26076	1.22243	1.29909	No	No
347	ENSMUSG00000004637	Wwox	WW domain-containing oxidoreductase	0.106	0.657896	0.762	No	Null	No	Null	2.019	2.019	2.018	0.083	0.528	No	Null	No	Null	-2.9205	-2.96214	-2.87886	No	No
348	ENSMUSG00000004655	Aqp1	Aquaporin 1	-0.444	0.00826982	0.043	No	Null	No	Null	6.043	6.183	5.848	0.021	0.929	No	Null	No	Null	0.494411	0.483905	0.504917	No	No
349	ENSMUSG00000004665	Cnn2	Calponin 2	-0.195	0.110827	0.225	No	Null	No	Null	1.964	2.006	1.905	0.051	0.538	No	Null	No	Null	-0.713823	-0.739164	-0.688481	No	No
350	ENSMUSG00000004667	Polr2e	Polymerase (RNA) II (DNA directed) polypeptide E	-0.956	0.000238204	0.005	No	Null	No	Null	3.13	3.353	2.818	-0.054	0.382	No	Null	No	Null	-0.518737	-0.491889	-0.545584	No	No
351	ENSMUSG00000004677	Myo9b	Myosin IXb	-0.402	0.0056977	0.034	No	Null	No	Null	4.819	4.92	4.676	-0.027	0.518	No	Null	No	Null	0.976075	0.989695	0.962455	No	No
352	ENSMUSG00000004748	Mtfp1	Mitochondrial fission process 1	-0.217	0.10243	0.214	No	Null	No	Null	3.63	3.632	3.627	0.11	0.122	No	Null	No	Null	-1.03067	-1.08587	-0.975464	No	No
353	ENSMUSG00000004771	Rab11a	RAB11A, member RAS oncogene family	0.24	0.0390316	0.114	No	Null	No	Null	5.328	5.272	5.405	-0.011	0.799	No	Null	No	Null	4.47019	4.47557	4.46482	No	No
354	ENSMUSG00000004788	Eif2b2	Eukaryotic translation initiation factor 2B, subunit 2 beta	-0.6	0.000137228	0.004	No	Null	No	Null	2.883	3.043	2.659	-0.045	0.289	No	Null	No	Null	1.22022	1.24295	1.19748	No	No
355	ENSMUSG00000004789	Dlst	Dihydrolipoamide S-succinyltransferase (E2 component of 2-oxo-glutarate complex)	-0.016	0.886659	0.928	No	Null	No	Null	7.345	7.365	7.316	-0.197	0.002	No	Null	No	Null	6.00924	6.10763	5.91084	No	No
356	ENSMUSG00000004815	Dgkq	Diacylglycerol kinase, theta	-0.402	0.0214741	0.077	No	Null	No	Null	3.808	3.897	3.683	0.035	0.403	No	Null	No	Null	-3.20123	-3.21849	-3.18397	No	No
357	ENSMUSG00000004843	Chmp2b	Charged multivesicular body protein 2B	0.223	0.0771222	0.177	No	Null	No	Null	4.837	4.763	4.939	0.019	0.744	No	Null	No	Null	-0.62878	-0.638259	-0.619301	No	No
358	ENSMUSG00000004846	Plod3	Procollagen-lysine, 2-oxoglutarate 5-dioxygenase 3	-0.564	0.000388493	0.007	No	Null	No	Null	3.725	3.925	3.444	0.105	0.125	No	Null	No	Null	-1.51333	-1.56598	-1.46068	No	No
359	ENSMUSG00000004849	Ap1s1	Adaptor protein complex AP-1, sigma 1	-0.257	0.0416971	0.119	No	Null	No	Null	3.148	3.24	3.019	-0.059	0.085	No	Null	No	Null	-0.322544	-0.293216	-0.351872	No	No
360	ENSMUSG00000004865	Srpk1	Serine/arginine-rich protein specific kinase 1	0.088	0.369261	0.51	No	Null	No	Null	4.61	4.568	4.667	0.011	0.765	No	Null	No	Null	-0.0144712	-0.0201771	-0.00876541	No	No
361	ENSMUSG00000004880	Lbr	Lamin B receptor	0.013	0.935866	0.959	No	Null	No	Null	3.749	3.72	3.791	0.035	0.625	No	Null	No	Null	-0.668412	-0.685875	-0.650949	No	No
362	ENSMUSG00000004891	Nes	Nestin	0.671	0.00881814	0.045	No	Null	No	Null	2.513	2.357	2.731	0.242	0.119	No	Null	No	Null	-3.57666	-3.69775	-3.45557	No	No
363	ENSMUSG00000004897	Hdgf	Hepatoma-derived growth factor	-0.179	0.157097	0.285	No	Null	No	Null	6.551	6.61	6.469	-0.046	0.371	No	Null	No	Null	4.86468	4.88761	4.84175	No	No
364	ENSMUSG00000004929	Thop1	Thimet oligopeptidase 1	-0.699	0.000721494	0.01	No	Null	No	Null	2.225	2.418	1.954	0.012	0.774	No	Null	No	Null	1.22784	1.22174	1.23395	No	No
365	ENSMUSG00000004936	Map2k1	Mitogen-activated protein kinase kinase 1	-0.063	0.49451	0.624	No	Null	No	Null	5.069	5.09	5.038	-0.005	0.878	No	Null	No	Null	2.06297	2.06527	2.06068	No	No
366	ENSMUSG00000004937	Sgta	Small glutamine-rich tetratricopeptide repeat (TPR)-containing, alpha	-0.814	5.0856e-05	0.002	No	Null	No	Null	4.562	4.762	4.283	-0.088	0.049	No	Null	No	Null	2.18538	2.22923	2.14153	No	No
367	ENSMUSG00000004951	Hspb1	Heat shock protein 1	-0.949	0.0345232	0.106	No	Null	No	Null	4.859	5.118	4.496	-0.342	0.284	No	Null	No	Null	2.53937	2.71012	2.36861	No	No
368	ENSMUSG00000004980	Hnrnpa2b1	Heterogeneous nuclear ribonucleoprotein A2/B1	0.098	0.510113	0.637	No	Null	No	Null	7.44	7.464	7.405	-0.05	0.451	No	Null	No	Null	6.51067	6.53572	6.48561	No	No
369	ENSMUSG00000004996	Mri1	Methylthioribose-1-phosphate isomerase 1	-0.417	0.00250369	0.021	No	Null	No	Null	2.958	3.089	2.773	0.091	0.186	No	Null	No	Null	3.22646	3.18099	3.27194	No	No
370	ENSMUSG00000005034	Prkacb	Protein kinase, cAMP dependent, catalytic, beta	0.058	0.642915	0.75	No	Null	No	Null	5.491	5.485	5.498	0.007	0.896	No	Null	No	Null	-3.30269	-3.3064	-3.29899	No	No
371	ENSMUSG00000005043	Sgsh	N-sulfoglucosamine sulfohydrolase (sulfamidase)	-0.443	0.00263361	0.022	No	Null	No	Null	2.927	3.049	2.758	0.106	0.099	No	Null	No	Null	-0.994253	-1.04719	-0.941317	No	No
372	ENSMUSG00000005054	Cstb	Cystatin B	0.116	0.368444	0.509	No	Null	No	Null	4.02	3.998	4.05	-0.023	0.752	No	Null	No	Null	3.15579	3.16723	3.14435	No	No
373	ENSMUSG00000005069	Pex5	Peroxisomal biogenesis factor 5	-0.359	0.0193056	0.072	No	Null	No	Null	6.532	6.641	6.379	-0.096	0.029	No	Null	No	Null	2.97465	3.02284	2.92647	No	No
374	ENSMUSG00000005087	Cd44	CD44 antigen	0.383	0.132725	0.254	No	Null	No	Null	3.662	3.588	3.766	0.061	0.516	No	Null	No	Null	-0.836262	-0.866585	-0.805939	No	No
375	ENSMUSG00000005089	Slc1a2	Solute carrier family 1 (glial high affinity glutamate transporter), member 2	0.123	0.589292	0.705	No	Null	No	Null	7.486	7.479	7.496	0.022	0.913	No	Null	No	Null	1.65913	1.6479	1.67036	No	No
376	ENSMUSG00000005103	Wdr1	WD repeat domain 1	0.137	0.215567	0.353	No	Null	No	Null	6.014	5.972	6.073	0.024	0.515	No	Null	No	Null	5.47079	5.45897	5.48261	No	No
377	ENSMUSG00000005107	Slc2a9	Solute carrier family 2 (facilitated glucose transporter), member 9	-0.265	0.0438519	0.123	No	Null	No	Null	4.789	4.858	4.693	0.036	0.742	No	Null	No	Null	1.78366	1.76587	1.80146	No	No
378	ENSMUSG00000005125	Ndrg1	N-myc downstream regulated gene 1	-0.095	0.696112	0.791	No	Null	No	Null	3.828	3.838	3.814	0.041	0.7	No	Null	No	Null	0.524958	0.504223	0.545694	No	No
379	ENSMUSG00000005142	Man2b1	Mannosidase 2, alpha B1	-0.406	0.000456087	0.008	No	Null	No	Null	6.32	6.424	6.176	0.05	0.503	No	Null	No	Null	3.69356	3.66833	3.71878	No	No
380	ENSMUSG00000005161	Prdx2	Peroxiredoxin 2	-0.085	0.564881	0.684	No	Null	No	Null	6.015	6.036	5.986	-0.09	0.143	No	Null	No	Null	5.43808	5.483	5.39316	No	No
381	ENSMUSG00000005198	Polr2a	Polymerase (RNA) II (DNA directed) polypeptide A	0.34	0.145471	0.27	No	Null	No	Null	4.242	4.201	4.301	0.043	0.617	No	Null	No	Null	0.611982	0.590337	0.633627	No	No
382	ENSMUSG00000005204	Senp3	SUMO/sentrin specific peptidase 3	-0.123	0.211679	0.349	No	Null	No	Null	4.316	4.348	4.27	0.021	0.696	No	Null	No	Null	-2.47055	-2.48093	-2.46016	No	No
383	ENSMUSG00000005262	Ufd1l	Ubiquitin recognition factor in ER-associated degradation 1	0.209	0.0895937	0.195	No	Null	No	Null	4.875	4.847	4.913	-0.056	0.049	No	Null	No	Null	2.85797	2.88573	2.83021	No	No
384	ENSMUSG00000005299	Letm1	Leucine zipper-EF-hand containing transmembrane protein 1	-0.28	0.00819665	0.043	No	Null	No	Null	5.376	5.453	5.269	-0.06	0.454	No	Null	No	Null	5.00544	5.03545	4.97542	No	No
385	ENSMUSG00000005312	Ubqln1	Ubiquilin 1	-0.094	0.428258	0.564	No	Null	No	Null	7.394	7.379	7.414	-0.069	0.029	No	Null	No	Null	2.28946	2.32396	2.25496	No	No
386	ENSMUSG00000005320	Fgfr4	Fibroblast growth factor receptor 4	-0.624	0.00129046	0.014	No	Null	No	Null	4.04	4.209	3.803	0.075	0.387	No	Null	No	Null	-3.71245	-3.75007	-3.67484	No	No
387	ENSMUSG00000005338	Cadm3	Cell adhesion molecule 3	-0.148	0.50534	0.633	No	Null	No	Null	1.735	1.731	1.74	0.16	0.157	No	Null	No	Null	-5.0394	-5.11959	-4.95921	No	No
388	ENSMUSG00000005354	Txn2	Thioredoxin 2	-0.346	0.0134554	0.058	No	Null	No	Null	5.565	5.747	5.311	-0.131	0.114	No	Null	No	Null	2.8677	2.93323	2.80217	No	No
389	ENSMUSG00000005362	Crbn	Cereblon	0.244	0.0414158	0.119	No	Null	No	Null	4.677	4.61	4.77	0.133	0.168	No	Null	No	Null	-4.53729	-4.60388	-4.47069	No	No
390	ENSMUSG00000005370	Msh6	MutS homolog 6	0.108	0.343642	0.486	No	Null	No	Null	4.055	3.999	4.133	0.076	0.195	No	Null	No	Null	-3.39339	-3.43123	-3.35554	No	No
391	ENSMUSG00000005373	Mlxipl	MLX interacting protein-like	-0.554	0.0240826	0.084	No	Null	No	Null	5.602	5.748	5.398	-0.059	0.173	No	Null	No	Null	-1.67681	-1.6475	-1.70611	No	No
392	ENSMUSG00000005374	Tbl2	Transducin (beta)-like 2	-0.076	0.500359	0.629	No	Null	No	Null	4.13	4.155	4.095	-0.075	0.265	No	Null	No	Null	2.03546	2.07274	1.99818	No	No
393	ENSMUSG00000005378	Wbscr22	BUD23, rRNA methyltransferase and ribosome maturation factor	-0.385	0.0168434	0.066	No	Null	No	Null	3.578	3.645	3.484	-0.138	0.297	No	Null	No	Null	-5.49162	-5.42274	-5.56051	No	No
394	ENSMUSG00000005397	Nid1	Nidogen 1	0.073	0.581261	0.697	No	Null	No	Null	4.343	4.337	4.351	0.111	0.361	No	Null	No	Null	0.187808	0.132075	0.24354	No	No
395	ENSMUSG00000005413	Hmox1	Heme oxygenase 1	0.128	0.689421	0.786	No	Null	No	Null	3.49	3.491	3.489	-0.143	0.535	No	Null	No	Null	0.925266	0.996698	0.853835	No	No
396	ENSMUSG00000005417	Mprip	Myosin phosphatase Rho interacting protein	-0.276	0.0142462	0.06	No	Null	No	Null	6.082	6.176	5.952	-0.002	0.977	No	Null	No	Null	1.70939	1.71031	1.70847	No	No
397	ENSMUSG00000005469	Prkaca	Protein kinase, cAMP dependent, catalytic, alpha	-0.415	0.00358399	0.026	No	Null	No	Null	5.272	5.394	5.101	-0.018	0.825	No	Null	No	Null	2.85226	2.8612	2.84332	No	No
398	ENSMUSG00000005483	Dnajb1	DnaJ heat shock protein family (Hsp40) member B1	0.384	0.195073	0.33	No	Null	No	Null	4.646	4.483	4.873	-0.17	0.063	No	Null	No	Null	2.1423	2.22734	2.05725	No	No
399	ENSMUSG00000005501	Usp40	Ubiquitin specific peptidase 40	0.405	0.0133197	0.057	No	Null	No	Null	5.523	5.413	5.676	0.027	0.647	No	Null	No	Null	-3.9507	-3.96435	-3.93704	No	No
400	ENSMUSG00000005506	Celf1	CUGBP, Elav-like family member 1	0.043	0.738007	0.822	No	Null	No	Null	6.523	6.476	6.589	-0.069	0.15	No	Null	No	Null	2.06029	2.095	2.02557	No	No
401	ENSMUSG00000005510	Ndufs3	NADH:ubiquinone oxidoreductase core subunit S3	0.01	0.931533	0.957	No	Null	No	Null	5.965	5.976	5.949	-0.079	0.077	No	Null	No	Null	5.20846	5.24817	5.16874	No	No
402	ENSMUSG00000005514	Por	P450 (cytochrome) oxidoreductase	-0.62	0.00132815	0.015	No	Null	No	Null	6.231	6.412	5.977	0.054	0.566	No	Null	No	Null	6.9288	6.90169	6.95591	No	No
403	ENSMUSG00000005534	Insr	Insulin receptor	0.03	0.840008	0.896	No	Null	No	Null	7.018	7.017	7.021	0.06	0.323	No	Null	No	Null	1.68048	1.65028	1.71069	No	No
404	ENSMUSG00000005547	Cyp2a5	Cytochrome P450, family 2, subfamily a, polypeptide 5	0.798	0.140173	0.263	No	Null	No	Null	8.378	8.178	8.659	0.111	0.771	No	Null	No	Null	4.5746	4.51907	4.63013	No	No
405	ENSMUSG00000005566	Trim28	Tripartite motif-containing 28	-0.365	0.00461428	0.03	No	Null	No	Null	5.307	5.381	5.204	0.036	0.502	No	Null	No	Null	3.90653	3.88841	3.92466	No	No
406	ENSMUSG00000005575	Ube2m	Ubiquitin-conjugating enzyme E2M	-0.341	0.00236516	0.021	No	Null	No	Null	4.877	4.929	4.804	0.031	0.361	No	Null	No	Null	2.03722	2.02158	2.05287	No	No
407	ENSMUSG00000005580	Adcy9	Adenylate cyclase 9	-0.249	0.0432447	0.122	No	Null	No	Null	4.189	4.247	4.109	0.021	0.859	No	Null	No	Null	-1.95694	-1.96747	-1.94641	No	No
408	ENSMUSG00000005609	Ctr9	CTR9 homolog, Paf1/RNA polymerase II complex component	0.106	0.27708	0.42	No	Null	No	Null	5.292	5.215	5.4	0.03	0.261	No	Null	No	Null	0.0309038	0.0157501	0.0460575	No	No
409	ENSMUSG00000005610	Eif4g2	Eukaryotic translation initiation factor 4, gamma 2	0.225	0.138955	0.262	No	Null	No	Null	8.65	8.602	8.718	-0.024	0.287	No	Null	No	Null	3.01312	3.02537	3.00087	No	No
410	ENSMUSG00000005615	Pcyt1a	Phosphate cytidylyltransferase 1, choline, alpha isoform	0.109	0.362429	0.504	No	Null	No	Null	6.468	6.432	6.517	0.008	0.908	No	Null	No	Null	2.38758	2.38374	2.39141	No	No
411	ENSMUSG00000005625	Psmd4	Proteasome (prosome, macropain) 26S subunit, non-ATPase, 4	-0.291	0.0415127	0.119	No	Null	No	Null	6.468	6.528	6.384	-0.104	0.012	No	Null	No	Null	2.73966	2.79159	2.68774	No	No
412	ENSMUSG00000005656	Snx6	Sorting nexin 6	0.277	0.0250932	0.086	No	Null	No	Null	4.182	4.11	4.283	0.015	0.734	No	Null	No	Null	2.83384	2.82642	2.84126	No	No
413	ENSMUSG00000005681	Apoa2	Apolipoprotein A-II	-0.384	0.00724569	0.04	No	Null	No	Null	11.96	12.009	11.891	-0.184	0.313	No	Null	No	Null	3.47991	3.57185	3.38797	No	No
414	ENSMUSG00000005682	Pan2	PAN2 poly(A) specific ribonuclease subunit	-0.156	0.300972	0.445	No	Null	No	Null	3.932	3.987	3.854	0.044	0.421	No	Null	No	Null	-2.98205	-3.00427	-2.95982	No	No
415	ENSMUSG00000005683	Cs	Citrate synthase	-0.248	0.171917	0.303	No	Null	No	Null	6.853	6.901	6.786	-0.087	0.348	No	Null	No	Null	6.13786	6.18138	6.09433	No	No
416	ENSMUSG00000005686	Ampd3	Adenosine monophosphate deaminase 3	0.339	0.13467	0.256	No	Null	No	Null	0.19	0.141	0.257	-0.009	0.884	No	Null	No	Null	-4.4365	-4.4319	-4.44109	No	No
417	ENSMUSG00000005687	Bcas2	Breast carcinoma amplified sequence 2	0.082	0.519873	0.647	No	Null	No	Null	4.255	4.22	4.303	0	0.998	No	Null	No	Null	0.045076	0.0450142	0.0451378	No	No
418	ENSMUSG00000005732	Ranbp1	RAN binding protein 1	-0.002	0.980986	0.988	No	Null	No	Null	4.562	4.514	4.629	-0.05	0.257	No	Null	No	Null	3.00001	3.0252	2.97482	No	No
419	ENSMUSG00000005779	Psmb4	Proteasome (prosome, macropain) subunit, beta type 4	-0.079	0.57714	0.694	No	Null	No	Null	6.204	6.265	6.12	-0.047	0.279	No	Null	No	Null	3.87082	3.89444	3.84719	No	No
420	ENSMUSG00000005803	Sqrdl	Sulfide quinone oxidoreductase	0.266	0.127612	0.247	No	Null	No	Null	6.481	6.415	6.574	-0.027	0.835	No	Null	No	Null	3.5685	3.58215	3.55486	No	No
421	ENSMUSG00000005804	Bloc1s6	Biogenesis of lysosomal organelles complex-1, subunit 6, pallidin	0.072	0.465122	0.597	No	Null	No	Null	3.431	3.425	3.439	-0.176	0.029	No	Null	No	Null	-3.44898	-3.36121	-3.53676	No	No
422	ENSMUSG00000005813	Metap1	Methionyl aminopeptidase 1	0.182	0.0732169	0.171	No	Null	No	Null	5.585	5.494	5.712	-0.039	0.468	No	Null	No	Null	1.86999	1.88958	1.8504	No	No
423	ENSMUSG00000005846	Rsl1d1	Ribosomal L1 domain containing 1	0.303	0.0106243	0.05	No	Null	No	Null	5.631	5.532	5.769	0.024	0.775	No	Null	No	Null	0.104623	0.092823	0.116424	No	No
424	ENSMUSG00000005873	Reep5	Receptor accessory protein 5	-0.155	0.148784	0.274	No	Null	No	Null	3.01	3.075	2.918	0.105	0.088	No	Null	No	Null	1.77077	1.71832	1.82322	No	No
425	ENSMUSG00000005881	Ergic3	ERGIC and golgi 3	-0.496	0.00173471	0.017	No	Null	No	Null	4.736	4.861	4.561	0.088	0.111	No	Null	No	Null	0.374512	0.330756	0.418268	No	No
426	ENSMUSG00000005886	Ncoa2	Nuclear receptor coactivator 2	-0.135	0.402825	0.541	No	Null	No	Null	5.237	5.267	5.193	0.044	0.56	No	Null	No	Null	-3.07858	-3.10082	-3.05635	No	No
427	ENSMUSG00000005907	Pex1	Peroxisomal biogenesis factor 1	0.095	0.438082	0.573	No	Null	No	Null	5.059	5.031	5.098	-0.109	0.03	No	Null	No	Null	2.28865	2.34317	2.23413	No	No
428	ENSMUSG00000005936	Kctd20	Potassium channel tetramerisation domain containing 20	0.07	0.498237	0.627	No	Null	No	Null	5.148	5.137	5.163	0.018	0.759	No	Null	No	Null	-5.49026	-5.49942	-5.4811	No	No
429	ENSMUSG00000005951	Shpk	Sedoheptulokinase	-0.194	0.152662	0.279	No	Null	No	Null	4.978	5.015	4.926	-0.111	0.13	No	Null	No	Null	2.89196	2.94765	2.83627	No	No
430	ENSMUSG00000005973	Rcn1	Reticulocalbin 1	0.167	0.287075	0.431	No	Null	No	Null	3.007	2.959	3.076	0.063	0.294	No	Null	No	Null	1.20148	1.17015	1.23282	No	No
431	ENSMUSG00000005981	Trap1	TNF receptor-associated protein 1	-0.086	0.454185	0.588	No	Null	No	Null	6.816	6.817	6.815	-0.012	0.832	No	Null	No	Null	5.66168	5.66772	5.65563	No	No
432	ENSMUSG00000005982	Naa60	N(alpha)-acetyltransferase 60, NatF catalytic subunit	-0.111	0.269788	0.412	No	Null	No	Null	5.562	5.599	5.51	0.032	0.728	No	Null	No	Null	-3.44236	-3.45815	-3.42658	No	No
433	ENSMUSG00000006005	Tpr	Translocated promoter region, nuclear basket protein	0.346	0.0171296	0.067	No	Null	No	Null	7.05	6.939	7.206	-0.02	0.662	No	Null	No	Null	4.8841	4.89421	4.87399	No	No
434	ENSMUSG00000006010	BC003331	Odr4 GPCR localization factor homolog	0.388	0.000893377	0.011	No	Null	No	Null	5.549	5.442	5.699	-0.023	0.583	No	Null	No	Null	1.56922	1.58062	1.55782	No	No
435	ENSMUSG00000006021	Kptn	Kaptin	-0.2	0.280993	0.424	No	Null	No	Null	2.634	2.68	2.569	0.077	0.2	No	Null	No	Null	-2.28978	-2.32837	-2.25119	No	No
436	ENSMUSG00000006024	Napa	N-ethylmaleimide sensitive fusion protein attachment protein alpha	-0.577	0.000131581	0.004	No	Null	No	Null	5.123	5.283	4.9	0.022	0.468	No	Null	No	Null	3.00729	2.9964	3.01819	No	No
437	ENSMUSG00000006050	Sra1	Steroid receptor RNA activator 1	-0.034	0.694953	0.79	No	Null	No	Null	5.372	5.419	5.306	-0.009	0.877	No	Null	No	Null	1.96949	1.97402	1.96497	No	No
438	ENSMUSG00000006057	Atp5g1	ATP synthase, H+ transporting, mitochondrial F0 complex, subunit C1 (subunit 9)	-0.453	0.0386691	0.114	No	Null	No	Null	6.351	6.458	6.202	0.081	0.815	No	Null	No	Null	3.91292	3.87266	3.95318	No	No
439	ENSMUSG00000006058	Snf8	SNF8, ESCRT-II complex subunit, homolog (S. cerevisiae)	-0.305	0.0182805	0.07	No	Null	No	Null	3.942	4.044	3.8	-0.057	0.134	No	Null	No	Null	0.486699	0.515009	0.458389	No	No
440	ENSMUSG00000006095	Tbcb	Tubulin folding cofactor B	-0.302	0.0692336	0.165	No	Null	No	Null	3.77	3.889	3.605	-0.098	0.016	No	Null	No	Null	2.16508	2.21413	2.11603	No	No
441	ENSMUSG00000006127	Inpp5k	Inositol polyphosphate 5-phosphatase K	-0.155	0.300698	0.445	No	Null	No	Null	3.028	3.067	2.975	0.091	0.135	No	Null	No	Null	-2.90243	-2.9481	-2.85676	No	No
442	ENSMUSG00000006134	Crkl	V-crk avian sarcoma virus CT10 oncogene homolog-like	0.17	0.327044	0.471	No	Null	No	Null	4.138	4.145	4.128	-0.033	0.464	No	Null	No	Null	1.38663	1.40323	1.37002	No	No
443	ENSMUSG00000006169	Clint1	Clathrin interactor 1	-0.107	0.495609	0.625	No	Null	No	Null	5.989	5.996	5.979	-0.025	0.41	No	Null	No	Null	3.65664	3.6692	3.64409	No	No
444	ENSMUSG00000006191	Cdkal1	CDK5 regulatory subunit associated protein 1-like 1	0.32	0.01958	0.073	No	Null	No	Null	4.058	3.957	4.198	0.09	0.139	No	Null	No	Null	-1.60958	-1.65436	-1.56481	No	No
445	ENSMUSG00000006262	Mob1b	MOB kinase activator 1B	0.381	0.0406001	0.117	No	Null	No	Null	5.333	5.244	5.459	-0.005	0.886	No	Null	No	Null	0.472716	0.475338	0.470094	No	No
446	ENSMUSG00000006273	Atp6v1b2	ATPase, H+ transporting, lysosomal V1 subunit B2	0.115	0.410145	0.548	No	Null	No	Null	4.766	4.793	4.727	-0.055	0.298	No	Null	No	Null	2.63298	2.66067	2.60529	No	No
447	ENSMUSG00000006276	Eps15l1	Epidermal growth factor receptor pathway substrate 15-like 1	0.047	0.741506	0.824	No	Null	No	Null	3.688	3.666	3.717	-0.034	0.286	No	Null	No	Null	2.80388	2.82072	2.78704	No	No
448	ENSMUSG00000006281	Tep1	Telomerase associated protein 1	-0.089	0.511653	0.639	No	Null	No	Null	3.669	3.733	3.579	0.096	0.337	No	Null	No	Null	-1.00023	-1.04825	-0.952215	No	No
449	ENSMUSG00000006289	Osgep	O-sialoglycoprotein endopeptidase	-0.038	0.788465	0.859	No	Null	No	Null	3.198	3.186	3.214	0.015	0.689	No	Null	No	Null	-0.459441	-0.466701	-0.452181	No	No
450	ENSMUSG00000006299	Aamp	Angio-associated migratory protein	-0.772	6.21123e-05	0.002	No	Null	No	Null	5.891	6.106	5.591	0.028	0.795	No	Null	No	Null	0.747454	0.733278	0.761631	No	No
451	ENSMUSG00000006301	Tmbim1	Transmembrane BAX inhibitor motif containing 1	-0.268	0.0129882	0.057	No	Null	No	Null	5.376	5.43	5.3	0.008	0.93	No	Null	No	Null	-3.09403	-3.09782	-3.09025	No	No
452	ENSMUSG00000006304	Arpc2	Actin related protein 2/3 complex, subunit 2	0.084	0.391503	0.53	No	Null	No	Null	6.229	6.173	6.308	-0.032	0.383	No	Null	No	Null	5.39388	5.40981	5.37795	No	No
453	ENSMUSG00000006315	Tmem147	Transmembrane protein 147	-0.093	0.556478	0.678	No	Null	No	Null	5.041	5.104	4.952	0.005	0.934	No	Null	No	Null	-1.31827	-1.32079	-1.31576	No	No
454	ENSMUSG00000006333	Rps9	Ribosomal protein S9	-0.708	0.00060153	0.009	No	Null	No	Null	6.419	6.644	6.104	-0.071	0.329	No	Null	No	Null	5.18776	5.22301	5.1525	No	No
455	ENSMUSG00000006335	Tfpt	TCF3 (E2A) fusion partner	-0.338	0.00733411	0.04	No	Null	No	Null	1.691	1.82	1.51	-0.191	0.24	No	Null	No	Null	-7.14707	-7.05178	-7.24235	No	No
456	ENSMUSG00000006342	Susd2	Sushi domain containing 2	-0.776	0.000998312	0.012	No	Null	No	Null	0.106	0.265	-0.117	0.23	0.242	No	Null	No	Null	-1.79921	-1.91441	-1.684	No	No
457	ENSMUSG00000006344	Ggt5	Gamma-glutamyltransferase 5	-0.121	0.598715	0.712	No	Null	No	Null	0.273	0.3	0.235	0.123	0.059	No	Null	No	Null	-0.997809	-1.05943	-0.936184	No	No
458	ENSMUSG00000006356	Crip2	Cysteine rich protein 2	-1.168	0.000107505	0.003	Yes	Down	Yes	Down	3.749	4.055	3.32	0.053	0.48	No	Null	No	Null	3.9128	3.88654	3.93906	No	No
459	ENSMUSG00000006360	Crip1	Cysteine-rich protein 1 (intestinal)	-0.127	0.570258	0.688	No	Null	No	Null	0.209	0.269	0.125	-0.033	0.82	No	Null	No	Null	1.61505	1.63136	1.59875	No	No
460	ENSMUSG00000006373	Pgrmc1	Progesterone receptor membrane component 1	0.086	0.564995	0.684	No	Null	No	Null	9.609	9.622	9.592	-0.073	0.426	No	Null	No	Null	5.46625	5.50295	5.42954	No	No
461	ENSMUSG00000006378	Gcat	Glycine C-acetyltransferase (2-amino-3-ketobutyrate-coenzyme A ligase)	-0.73	0.0018666	0.018	No	Null	No	Null	4.42	4.618	4.143	-0.052	0.455	No	Null	No	Null	3.93131	3.95745	3.90516	No	No
462	ENSMUSG00000006392	Med8	Mediator complex subunit 8	0.007	0.938921	0.961	No	Null	No	Null	5.145	5.128	5.168	-0.035	0.553	No	Null	No	Null	-4.92537	-4.9078	-4.94293	No	No
463	ENSMUSG00000006412	Pfdn2	Prefoldin 2	-0.05	0.572682	0.69	No	Null	No	Null	3.947	3.984	3.895	0.012	0.687	No	Null	No	Null	2.84572	2.83986	2.85157	No	No
464	ENSMUSG00000006418	Rnf114	Ring finger protein 114	-0.113	0.271437	0.414	No	Null	No	Null	5.503	5.532	5.461	-0.051	0.164	No	Null	No	Null	0.615017	0.640322	0.589712	No	No
465	ENSMUSG00000006423	C330007P06Rik	RIKEN cDNA C330007P06 gene	0.264	0.0400402	0.116	No	Null	No	Null	5.49	5.394	5.624	0.018	0.733	No	Null	No	Null	-2.1477	-2.15669	-2.13871	No	No
466	ENSMUSG00000006442	Srm	Spermidine synthase	-0.533	0.00595039	0.035	No	Null	No	Null	3.92	4.09	3.682	-0.043	0.346	No	Null	No	Null	2.56329	2.5846	2.54198	No	No
467	ENSMUSG00000006445	Epha2	Eph receptor A2	-0.943	0.00113213	0.013	No	Null	No	Null	4.394	4.61	4.09	-0.075	0.378	No	Null	No	Null	-3.78458	-3.74727	-3.82189	No	No
468	ENSMUSG00000006456	Rbm14	RNA binding motif protein 14	-0.079	0.752816	0.833	No	Null	No	Null	2.586	2.604	2.562	-0.047	0.356	No	Null	No	Null	3.18845	3.21195	3.16494	No	No
469	ENSMUSG00000006494	Pdk1	Pyruvate dehydrogenase kinase, isoenzyme 1	-0.06	0.772562	0.848	No	Null	No	Null	5.67	5.695	5.635	-0.07	0.558	No	Null	No	Null	2.19014	2.22503	2.15526	No	No
470	ENSMUSG00000006498	Ptbp1	Polypyrimidine tract binding protein 1	-0.637	0.00104218	0.013	No	Null	No	Null	5.118	5.284	4.887	-0.106	0.132	No	Null	No	Null	3.88138	3.93457	3.82818	No	No
471	ENSMUSG00000006517	Mvd	Mevalonate (diphospho) decarboxylase	-1.08	0.0168166	0.066	Yes	Down	No	Null	4.09	4.295	3.804	0.076	0.501	No	Null	No	Null	0.750838	0.712752	0.788925	No	No
472	ENSMUSG00000006522	Itih3	Inter-alpha trypsin inhibitor, heavy chain 3	0.067	0.767671	0.844	No	Null	No	Null	10.075	10.035	10.13	-0.098	0.708	No	Null	No	Null	-0.439328	-0.390544	-0.488113	No	No
473	ENSMUSG00000006529	Itih1	Inter-alpha trypsin inhibitor, heavy chain 1	-0.207	0.17877	0.311	No	Null	No	Null	9.389	9.416	9.351	-0.027	0.259	No	Null	No	Null	2.6825	2.69608	2.66892	No	No
474	ENSMUSG00000006567	Atp7b	ATPase, Cu++ transporting, beta polypeptide	-0.224	0.126044	0.245	No	Null	No	Null	4.952	5.013	4.865	0.015	0.534	No	Null	No	Null	-0.853611	-0.861321	-0.845901	No	No
475	ENSMUSG00000006589	Aprt	Adenine phosphoribosyl transferase	-0.582	0.0028715	0.023	No	Null	No	Null	3.615	3.766	3.403	0.059	0.34	No	Null	No	Null	2.61145	2.58196	2.64094	No	No
476	ENSMUSG00000006611	Hfe	Hemochromatosis	0.061	0.783192	0.856	No	Null	No	Null	5.272	5.251	5.302	0.211	0.034	No	Null	No	Null	-0.341205	-0.446867	-0.235543	No	No
477	ENSMUSG00000006673	Qrich1	Glutamine-rich 1	-0.063	0.509016	0.637	No	Null	No	Null	5.756	5.743	5.776	0.095	0.258	No	Null	No	Null	-4.07065	-4.11794	-4.02335	No	No
478	ENSMUSG00000006676	Usp19	Ubiquitin specific peptidase 19	-0.46	0.0029562	0.023	No	Null	No	Null	4.973	5.113	4.777	0.005	0.84	No	Null	No	Null	-0.0910772	-0.0936649	-0.0884895	No	No
479	ENSMUSG00000006699	Cdc42	Cell division cycle 42	0.204	0.0590794	0.148	No	Null	No	Null	7.17	7.105	7.262	0.046	0.44	No	Null	No	Null	4.14512	4.1222	4.16804	No	No
480	ENSMUSG00000006717	Acot13	Acyl-CoA thioesterase 13	0.257	0.112699	0.228	No	Null	No	Null	4.619	4.557	4.707	-0.132	0.093	No	Null	No	Null	5.20669	5.27275	5.14063	No	No
481	ENSMUSG00000006728	Cdk4	Cyclin-dependent kinase 4	-0.12	0.330246	0.473	No	Null	No	Null	5.54	5.611	5.44	-0.029	0.715	No	Null	No	Null	-4.02358	-4.00903	-4.03814	No	No
482	ENSMUSG00000006731	B4galnt1	Beta-1,4-N-acetyl-galactosaminyl transferase 1	-0.693	0.000317467	0.006	No	Null	No	Null	5.191	5.352	4.965	-0.051	0.358	No	Null	No	Null	-2.07155	-2.04584	-2.09727	No	No
483	ENSMUSG00000006732	Mettl1	Methyltransferase like 1	0.098	0.401769	0.54	No	Null	No	Null	3.149	3.188	3.095	0.064	0.254	No	Null	No	Null	-2.93704	-2.96882	-2.90526	No	No
484	ENSMUSG00000006736	Tspan31	Tetraspanin 31	-0.119	0.375875	0.517	No	Null	No	Null	8.094	8.124	8.052	-0.01	0.883	No	Null	No	Null	0.596512	0.601288	0.591736	No	No
485	ENSMUSG00000006740	Kif5b	Kinesin family member 5B	0.249	0.0660941	0.159	No	Null	No	Null	6.504	6.417	6.627	0.014	0.811	No	Null	No	Null	3.79002	3.78296	3.79708	No	No
486	ENSMUSG00000006763	Saal1	Serum amyloid A-like 1	0.132	0.383795	0.524	No	Null	No	Null	2.129	2.099	2.171	0.183	0.032	No	Null	No	Null	-3.25831	-3.34985	-3.16677	No	No
487	ENSMUSG00000006782	Cnp	2',3'-cyclic nucleotide 3' phosphodiesterase	-0.447	0.00375946	0.027	No	Null	No	Null	2.337	2.491	2.122	0.01	0.903	No	Null	No	Null	-0.467738	-0.472936	-0.46254	No	No
488	ENSMUSG00000006818	Sod2	Superoxide dismutase 2, mitochondrial	0.04	0.649309	0.755	No	Null	No	Null	6.981	6.996	6.958	-0.148	0.042	No	Null	No	Null	7.0401	7.11428	6.96591	No	No
489	ENSMUSG00000006850	Tmco6	Transmembrane and coiled-coil domains 6	-1.246	0.000863647	0.011	Yes	Down	Yes	Down	1.424	1.734	0.99	0.226	0.076	No	Null	No	Null	-2.44541	-2.55854	-2.33228	No	No
490	ENSMUSG00000006906	Stambp	STAM binding protein	0.46	0.0101687	0.049	No	Null	No	Null	2.472	2.408	2.56	0.003	0.921	No	Null	No	Null	-1.90619	-1.90772	-1.90465	No	No
491	ENSMUSG00000006932	Ctnnb1	Catenin (cadherin associated protein), beta 1	0.025	0.786782	0.858	No	Null	No	Null	7.633	7.62	7.652	0.056	0.482	No	Null	No	Null	3.63747	3.60966	3.66528	No	No
492	ENSMUSG00000006941	Eif1b	Eukaryotic translation initiation factor 1B	0.306	0.0368674	0.11	No	Null	No	Null	3.559	3.47	3.685	-0.165	0.057	No	Null	No	Null	-5.57133	-5.48859	-5.65406	No	No
493	ENSMUSG00000006998	Psmd2	Proteasome (prosome, macropain) 26S subunit, non-ATPase, 2	-0.068	0.517454	0.644	No	Null	No	Null	7.428	7.484	7.349	-0.054	0.148	No	Null	No	Null	5.05463	5.08165	5.0276	No	No
494	ENSMUSG00000007029	Vars	Valyl-tRNA synthetase	-0.767	0.000174718	0.004	No	Null	No	Null	3.488	3.735	3.141	-0.104	0.133	No	Null	No	Null	4.91048	4.9626	4.85836	No	No
495	ENSMUSG00000007036	Abhd16a	Abhydrolase domain containing 16A	-0.66	0.000415128	0.007	No	Null	No	Null	3.813	3.972	3.59	0.039	0.603	No	Null	No	Null	0.104873	0.0856052	0.12414	No	No
496	ENSMUSG00000007038	Neu1	Neuraminidase 1	-0.486	0.00509938	0.032	No	Null	No	Null	4.309	4.424	4.149	0.127	0.121	No	Null	No	Null	-1.33634	-1.40005	-1.27264	No	No
497	ENSMUSG00000007039	Ddah2	Dimethylarginine dimethylaminohydrolase 2	-0.823	0.00326973	0.025	No	Null	No	Null	-0.517	-0.264	-0.872	-0.028	0.738	No	Null	No	Null	-1.02595	-1.01186	-1.04003	No	No
498	ENSMUSG00000007041	Clic1	Chloride intracellular channel 1	-0.146	0.326056	0.47	No	Null	No	Null	3.265	3.338	3.163	0.063	0.136	No	Null	No	Null	3.18919	3.15776	3.22062	No	No
499	ENSMUSG00000007050	Lsm2	LSM2 homolog, U6 small nuclear RNA and mRNA degradation associated	-0.342	0.02974	0.096	No	Null	No	Null	1.869	1.981	1.713	-0.08	0.364	No	Null	No	Null	0.791506	0.831454	0.751558	No	No
500	ENSMUSG00000007338	Mrpl49	Mitochondrial ribosomal protein L49	0.177	0.169929	0.301	No	Null	No	Null	4.788	4.715	4.889	-0.032	0.296	No	Null	No	Null	1.85627	1.87222	1.84032	No	No
501	ENSMUSG00000007411	Mark3	MAP/microtubule affinity regulating kinase 3	0.123	0.234233	0.375	No	Null	No	Null	5.146	5.101	5.208	0.04	0.742	No	Null	No	Null	0.595416	0.575589	0.615242	No	No
502	ENSMUSG00000007458	M6pr	Mannose-6-phosphate receptor, cation dependent	0.157	0.141795	0.265	No	Null	No	Null	6.873	6.827	6.937	-0.101	0.023	No	Null	No	Null	2.38117	2.43169	2.33064	No	No
503	ENSMUSG00000007476	Lrrc8a	Leucine rich repeat containing 8A	-0.499	0.00114905	0.013	No	Null	No	Null	4.258	4.405	4.053	0.031	0.601	No	Null	No	Null	1.22845	1.21297	1.24393	No	No
504	ENSMUSG00000007564	Ppp2r1a	Protein phosphatase 2, regulatory subunit A, alpha	-0.388	0.00514319	0.032	No	Null	No	Null	5.385	5.485	5.245	-0.056	0.118	No	Null	No	Null	4.81249	4.84039	4.78459	No	No
505	ENSMUSG00000007603	Dus3l	Dihydrouridine synthase 3-like (S. cerevisiae)	-0.788	0.00107118	0.013	No	Null	No	Null	2.014	2.21	1.741	0.077	0.415	No	Null	No	Null	-1.38778	-1.42637	-1.3492	No	No
506	ENSMUSG00000007610	Gtpbp3	GTP binding protein 3	-0.434	0.0472512	0.128	No	Null	No	Null	1.974	2.07	1.841	0.067	0.797	No	Null	No	Null	-5.98308	-6.01646	-5.9497	No	No
507	ENSMUSG00000007617	Homer1	Homer scaffolding protein 1	0.475	0.0109083	0.051	No	Null	No	Null	4.168	4.02	4.376	0.05	0.472	No	Null	No	Null	-3.05507	-3.08017	-3.02998	No	No
508	ENSMUSG00000007655	Cav1	Caveolin 1, caveolae protein	-0.106	0.680336	0.779	No	Null	No	Null	2.225	2.222	2.229	0.26	0.261	No	Null	No	Null	-0.0943941	-0.22444	0.0356522	No	No
509	ENSMUSG00000007656	Arpp19	CAMP-regulated phosphoprotein 19	0.206	0.123055	0.241	No	Null	No	Null	5.685	5.639	5.749	0.031	0.62	No	Null	No	Null	1.35378	1.33845	1.36911	No	No
510	ENSMUSG00000007659	Bcl2l1	BCL2-like 1	-0.459	0.00396261	0.028	No	Null	No	Null	3.805	3.942	3.615	0.109	0.185	No	Null	No	Null	-2.44809	-2.50247	-2.39371	No	No
511	ENSMUSG00000007670	Khsrp	KH-type splicing regulatory protein	-0.61	0.00238636	0.021	No	Null	No	Null	4.011	4.22	3.72	-0.05	0.301	No	Null	No	Null	4.47806	4.50328	4.45284	No	No
512	ENSMUSG00000007721	Ccdc124	Coiled-coil domain containing 124	-1.291	8.82482e-06	0.001	Yes	Down	Yes	Down	2.733	3.03	2.317	-0.076	0.184	No	Null	No	Null	1.21977	1.25787	1.18168	No	No
513	ENSMUSG00000007739	Cct4	Chaperonin containing Tcp1, subunit 4 (delta)	0.284	0.00904525	0.045	No	Null	No	Null	6.544	6.473	6.645	-0.058	0.247	No	Null	No	Null	4.98565	5.01447	4.95683	No	No
514	ENSMUSG00000007777	0610009B22Rik	RIKEN cDNA 0610009B22 gene	-0.038	0.793467	0.863	No	Null	No	Null	3.498	3.538	3.442	0.028	0.559	No	Null	No	Null	-1.66593	-1.6799	-1.65196	No	No
515	ENSMUSG00000007815	Rhoa	Ras homolog family member A	0.195	0.0355098	0.108	No	Null	No	Null	7.008	6.933	7.112	0.013	0.843	No	Null	No	Null	4.00375	3.99737	4.01013	No	No
516	ENSMUSG00000007817	Zmiz1	Zinc finger, MIZ-type containing 1	-0.139	0.570595	0.689	No	Null	No	Null	3.522	3.622	3.382	-0.042	0.224	No	Null	No	Null	-1.34156	-1.32064	-1.36248	No	No
517	ENSMUSG00000007833	Aldh16a1	Aldehyde dehydrogenase 16 family, member A1	-1.069	0.000228818	0.005	Yes	Down	Yes	Down	3.978	4.25	3.596	-0.057	0.439	No	Null	No	Null	3.2514	3.27995	3.22285	No	No
518	ENSMUSG00000007836	Hnrnpa0	Heterogeneous nuclear ribonucleoprotein A0	0.051	0.696095	0.791	No	Null	No	Null	3.511	3.585	3.408	-0.032	0.673	No	Null	No	Null	3.53883	3.55471	3.52294	No	No
519	ENSMUSG00000007850	Hnrnph1	Heterogeneous nuclear ribonucleoprotein H1	0.389	0.0375532	0.112	No	Null	No	Null	6.043	5.919	6.217	0.015	0.74	No	Null	No	Null	0.858354	0.85067	0.866039	No	No
520	ENSMUSG00000007880	Arid1a	AT rich interactive domain 1A (SWI-like)	-0.041	0.875423	0.919	No	Null	No	Null	4.333	4.39	4.253	-0.022	0.659	No	Null	No	Null	-1.47799	-1.46705	-1.48894	No	No
521	ENSMUSG00000007891	Ctsd	Cathepsin D	-0.33	0.0674341	0.162	No	Null	No	Null	7.681	7.77	7.556	0.048	0.65	No	Null	No	Null	5.36426	5.34001	5.38851	No	No
522	ENSMUSG00000007892	Rplp1	Ribosomal protein, large, P1	-2.041	3.77216e-09	0	Yes	Down	Yes	Down	5.265	5.793	4.526	-0.102	0.228	No	Null	No	Null	2.8809	2.93176	2.83003	No	No
523	ENSMUSG00000008035	Mid1ip1	Mid1 interacting protein 1 (gastrulation specific G12-like (zebrafish))	-0.383	0.259401	0.402	No	Null	No	Null	4.319	4.383	4.228	0.547	0.019	Yes	Up	Yes	Up	-2.84681	-3.12013	-2.5735	No	No
524	ENSMUSG00000008036	Ap2s1	Adaptor-related protein complex 2, sigma 1 subunit	-0.794	7.83048e-05	0.003	No	Null	No	Null	3.693	3.918	3.377	-0.08	0.045	No	Null	No	Null	0.496563	0.536422	0.456704	No	No
525	ENSMUSG00000008140	Emc10	ER membrane protein complex subunit 10	-0.972	5.72659e-05	0.002	No	Null	No	Null	3.439	3.691	3.086	-0.078	0.032	No	Null	No	Null	-0.419387	-0.380602	-0.458171	No	No
526	ENSMUSG00000008226	Scrn3	Secernin 3	0.236	0.0272693	0.091	No	Null	No	Null	6.026	5.962	6.115	-0.089	0.063	No	Null	No	Null	3.0658	3.11013	3.02148	No	No
527	ENSMUSG00000008301	Phax	Phosphorylated adaptor for RNA export	0.181	0.0879984	0.193	No	Null	No	Null	4.188	4.106	4.302	-0.033	0.573	No	Null	No	Null	-2.2614	-2.2447	-2.2781	No	No
528	ENSMUSG00000008305	Tle1	Transducin-like enhancer of split 1	-0.17	0.277173	0.42	No	Null	No	Null	5.281	5.281	5.28	0.071	0.604	No	Null	No	Null	-5.88721	-5.92269	-5.85173	No	No
529	ENSMUSG00000008333	Snrpb2	U2 small nuclear ribonucleoprotein B	0.497	0.000807177	0.011	No	Null	No	Null	3.565	3.454	3.721	0.02	0.693	No	Null	No	Null	1.52209	1.51232	1.53187	No	No
530	ENSMUSG00000008373	Prpf31	Pre-mRNA processing factor 31	-0.14	0.147196	0.272	No	Null	No	Null	3.856	3.894	3.803	0.059	0.353	No	Null	No	Null	0.992723	0.963239	1.02221	No	No
531	ENSMUSG00000008393	Carhsp1	Calcium regulated heat stable protein 1	-0.426	0.00383946	0.027	No	Null	No	Null	5.566	5.694	5.388	-0.191	0.006	No	Null	No	Null	0.995966	1.0916	0.900329	No	No
532	ENSMUSG00000008429	Herpud2	HERPUD family member 2	0.15	0.329159	0.473	No	Null	No	Null	4.204	4.177	4.24	-0.197	0.028	No	Null	No	Null	-2.39002	-2.29167	-2.48837	No	No
533	ENSMUSG00000008435	Rdh13	Retinol dehydrogenase 13 (all-trans and 9-cis)	-0.019	0.875527	0.919	No	Null	No	Null	2.616	2.644	2.577	-0.016	0.856	No	Null	No	Null	-0.0917988	-0.0838009	-0.0997967	No	No
534	ENSMUSG00000008450	Nutf2	Nuclear transport factor 2	0.076	0.426943	0.563	No	Null	No	Null	4.496	4.447	4.566	-0.019	0.708	No	Null	No	Null	2.51784	2.52714	2.50855	No	No
535	ENSMUSG00000008475	Arpc5	Actin related protein 2/3 complex, subunit 5	0.199	0.0835089	0.187	No	Null	No	Null	5.75	5.684	5.844	-0.014	0.784	No	Null	No	Null	2.93092	2.93791	2.92393	No	No
536	ENSMUSG00000008540	Mgst1	Microsomal glutathione S-transferase 1	-0.146	0.194721	0.329	No	Null	No	Null	11.376	11.421	11.312	-0.175	0.197	No	Null	No	Null	5.09538	5.18294	5.00781	No	No
537	ENSMUSG00000008575	Nfib	Nuclear factor I/B	0.235	0.235907	0.377	No	Null	No	Null	6.906	6.836	7.005	0.047	0.412	No	Null	No	Null	0.732387	0.70907	0.755705	No	No
538	ENSMUSG00000008604	Ubqln4	Ubiquilin 4	-0.337	0.0218224	0.078	No	Null	No	Null	4.442	4.583	4.246	-0.165	0.074	No	Null	No	Null	-1.7357	-1.65337	-1.81803	No	No
539	ENSMUSG00000008668	Rps18	Ribosomal protein S18	-0.37	0.036728	0.11	No	Null	No	Null	6.952	7.067	6.79	-0.054	0.315	No	Null	No	Null	5.17824	5.20544	5.15105	No	No
540	ENSMUSG00000008682	Rpl10	Ribosomal protein L10	0.029	0.808078	0.874	No	Null	No	Null	8.398	8.385	8.415	-0.072	0.253	No	Null	No	Null	4.37015	4.40634	4.33396	No	No
541	ENSMUSG00000008683	Rps15a	Ribosomal protein S15A	0.184	0.175777	0.307	No	Null	No	Null	6.048	6.029	6.073	-0.057	0.425	No	Null	No	Null	4.64793	4.67622	4.61964	No	No
542	ENSMUSG00000008763	Man1a2	Mannosidase, alpha, class 1A, member 2	0.103	0.235731	0.377	No	Null	No	Null	5.606	5.547	5.689	-0.043	0.399	No	Null	No	Null	-3.94288	-3.92162	-3.96415	No	No
543	ENSMUSG00000008822	Acyp1	Acylphosphatase 1, erythrocyte (common) type	-0.713	0.00114475	0.013	No	Null	No	Null	1.47	1.628	1.248	-0.019	0.537	No	Null	No	Null	1.48658	1.4962	1.47695	No	No
544	ENSMUSG00000008845	Cd163	CD163 antigen	0.352	0.331852	0.475	No	Null	No	Null	3.558	3.44	3.723	0.431	0.131	No	Null	No	Null	-0.515045	-0.730767	-0.299323	No	No
545	ENSMUSG00000008855	Hdac5	Histone deacetylase 5	-1.267	3.34162e-05	0.002	Yes	Down	Yes	Down	3.254	3.57	2.813	-0.073	0.392	No	Null	No	Null	-3.47651	-3.44023	-3.51279	No	No
546	ENSMUSG00000008859	Rala	V-ral simian leukemia viral oncogene A (ras related)	0.299	0.0081861	0.043	No	Null	No	Null	4.923	4.825	5.061	0.036	0.516	No	Null	No	Null	0.931334	0.913303	0.949365	No	No
547	ENSMUSG00000008892	Vdac3	Voltage-dependent anion channel 3	0.277	0.023528	0.082	No	Null	No	Null	6.406	6.323	6.522	-0.064	0.373	No	Null	No	Null	4.18454	4.21651	4.15257	No	No
548	ENSMUSG00000008976	Gabpa	GA repeat binding protein, alpha	0.23	0.0621424	0.153	No	Null	No	Null	5.915	5.838	6.023	-0.029	0.66	No	Null	No	Null	-5.16011	-5.14548	-5.17473	No	No
549	ENSMUSG00000009013	Dynll1	Dynein light chain LC8-type 1	0.279	0.22346	0.363	No	Null	No	Null	4.697	4.562	4.886	0.053	0.562	No	Null	No	Null	-3.46067	-3.487	-3.43435	No	No
550	ENSMUSG00000009030	Pdcl	Phosducin-like	0.101	0.450286	0.585	No	Null	No	Null	5.03	4.996	5.077	-0.019	0.602	No	Null	No	Null	-1.21615	-1.20685	-1.22545	No	No
551	ENSMUSG00000009073	Nf2	Neurofibromin 2	-0.121	0.248178	0.391	No	Null	No	Null	4.028	4.08	3.955	-0.127	0.06	No	Null	No	Null	-0.90852	-0.845007	-0.972033	No	No
552	ENSMUSG00000009079	Ewsr1	Ewing sarcoma breakpoint region 1	-0.203	0.0683007	0.163	No	Null	No	Null	6.114	6.143	6.073	-0.038	0.669	No	Null	No	Null	2.80249	2.82163	2.78335	No	No
553	ENSMUSG00000009090	Ap1b1	Adaptor protein complex AP-1, beta 1 subunit	-0.356	0.00902485	0.045	No	Null	No	Null	5.568	5.687	5.402	-0.075	0.051	No	Null	No	Null	5.73475	5.77229	5.69721	No	No
554	ENSMUSG00000009112	Bcl2l13	BCL2-like 13 (apoptosis facilitator)	-0.085	0.53478	0.659	No	Null	No	Null	4.591	4.64	4.523	-0.012	0.866	No	Null	No	Null	2.52889	2.53481	2.52298	No	No
555	ENSMUSG00000009145	Dqx1	DEAQ RNA-dependent ATPase	-0.057	0.742394	0.825	No	Null	No	Null	2.569	2.616	2.503	0.155	0.249	No	Null	No	Null	-4.1438	-4.22149	-4.06611	No	No
556	ENSMUSG00000009281	Rarres2	Retinoic acid receptor responder (tazarotene induced) 2	-0.354	0.0253477	0.086	No	Null	No	Null	7.492	7.56	7.397	-0.033	0.759	No	Null	No	Null	-1.31398	-1.29763	-1.33032	No	No
557	ENSMUSG00000009291	Pttg1ip	Pituitary tumor-transforming 1 interacting protein	-0.169	0.160464	0.289	No	Null	No	Null	7.22	7.26	7.165	0.071	0.369	No	Null	No	Null	0.476205	0.440627	0.511783	No	No
558	ENSMUSG00000009293	Ube2g2	Ubiquitin-conjugating enzyme E2G 2	-0.321	0.028297	0.093	No	Null	No	Null	4.325	4.437	4.169	-0.016	0.652	No	Null	No	Null	0.195438	0.203505	0.18737	No	No
559	ENSMUSG00000009376	Met	Met proto-oncogene	0.036	0.736389	0.82	No	Null	No	Null	6.76	6.752	6.772	0.041	0.687	No	Null	No	Null	-0.986537	-1.0071	-0.965977	No	No
560	ENSMUSG00000009378	Slc16a12	Solute carrier family 16 (monocarboxylic acid transporters), member 12	0.139	0.426046	0.562	No	Null	No	Null	6.496	6.47	6.532	0.371	0.015	No	Null	No	Null	-2.85033	-3.0356	-2.66506	No	No
561	ENSMUSG00000009470	Tnpo1	Transportin 1	0.268	0.0400402	0.116	No	Null	No	Null	6.726	6.642	6.844	-0.078	0.017	No	Null	No	Null	3.179	3.21795	3.14005	No	No
562	ENSMUSG00000009535	Rnmt	RNA (guanine-7-) methyltransferase	0.152	0.225813	0.366	No	Null	No	Null	3.637	3.614	3.668	0.025	0.452	No	Null	No	Null	0.764225	0.751884	0.776566	No	No
563	ENSMUSG00000009549	Srp14	Signal recognition particle 14	0.059	0.606824	0.72	No	Null	No	Null	4.404	4.387	4.428	-0.005	0.937	No	Null	No	Null	1.04951	1.05194	1.04709	No	No
564	ENSMUSG00000009555	Cdk9	Cyclin-dependent kinase 9 (CDC2-related kinase)	-0.272	0.0401806	0.116	No	Null	No	Null	3.824	3.864	3.768	-0.017	0.801	No	Null	No	Null	-3.43467	-3.42626	-3.44307	No	No
565	ENSMUSG00000009563	Tor2a	Torsin family 2, member A	-0.846	9.28446e-05	0.003	No	Null	No	Null	3.516	3.759	3.175	-0.075	0.429	No	Null	No	Null	-3.09031	-3.05283	-3.12779	No	No
566	ENSMUSG00000009566	Fpgs	Folylpolyglutamyl synthetase	-0.839	5.09119e-05	0.002	No	Null	No	Null	5.848	6.065	5.544	-0.045	0.548	No	Null	No	Null	-1.91696	-1.89439	-1.93952	No	No
567	ENSMUSG00000009569	Mkl2	MKL/myocardin-like 2	0.184	0.328824	0.472	No	Null	No	Null	4.446	4.423	4.479	-0.009	0.826	No	Null	No	Null	-3.6693	-3.66469	-3.67392	No	No
568	ENSMUSG00000009575	Cbx5	Chromobox 5	0.385	0.00234415	0.02	No	Null	No	Null	5.669	5.574	5.801	0.055	0.398	No	Null	No	Null	0.861341	0.83405	0.888631	No	No
569	ENSMUSG00000009614	Sardh	Sarcosine dehydrogenase	-0.559	0.000110122	0.003	No	Null	No	Null	8.363	8.523	8.138	-0.251	0.044	No	Null	No	Null	7.58132	7.70688	7.45576	No	No
570	ENSMUSG00000009621	Vav2	Vav 2 oncogene	-0.351	0.00535943	0.033	No	Null	No	Null	4.844	4.954	4.69	-0.03	0.413	No	Null	No	Null	-0.902021	-0.887161	-0.916881	No	No
571	ENSMUSG00000009630	Ppp2cb	Protein phosphatase 2 (formerly 2A), catalytic subunit, beta isoform	-0.005	0.967123	0.979	No	Null	No	Null	4.19	4.199	4.178	-0.002	0.953	No	Null	No	Null	0.0697117	0.0709278	0.0684956	No	No
572	ENSMUSG00000009633	G0s2	G0/G1 switch gene 2	-0.593	0.126653	0.246	No	Null	No	Null	5.442	5.566	5.267	-0.048	0.304	No	Null	No	Null	-0.953715	-0.929956	-0.977474	No	No
573	ENSMUSG00000009646	Pla2g12b	Phospholipase A2, group XIIB	-0.181	0.142182	0.265	No	Null	No	Null	4.799	4.854	4.721	-0.019	0.8	No	Null	No	Null	0.638695	0.647991	0.6294	No	No
574	ENSMUSG00000009647	Mcu	Mitochondrial calcium uniporter	-0.271	0.0961985	0.205	No	Null	No	Null	3.753	3.826	3.65	0.108	0.199	No	Null	No	Null	0.219434	0.165517	0.273352	No	No
575	ENSMUSG00000009681	Bcr	Breakpoint cluster region	-0.472	0.00507568	0.032	No	Null	No	Null	4.482	4.619	4.291	0.001	0.987	No	Null	No	Null	-1.01242	-1.01274	-1.01211	No	No
576	ENSMUSG00000009733	Tfcp2	Transcription factor CP2	-0.126	0.208532	0.346	No	Null	No	Null	2.761	2.784	2.728	0.073	0.381	No	Null	No	Null	-4.16698	-4.20348	-4.13048	No	No
577	ENSMUSG00000009741	Ubp1	Upstream binding protein 1	-0.107	0.518933	0.646	No	Null	No	Null	5.411	5.412	5.409	-0.077	0.198	No	Null	No	Null	-0.80687	-0.768146	-0.845594	No	No
578	ENSMUSG00000009863	Sdhb	Succinate dehydrogenase complex, subunit B, iron sulfur (Ip)	-0.196	0.151618	0.278	No	Null	No	Null	6.387	6.447	6.303	-0.112	0.447	No	Null	No	Null	7.03598	7.09192	6.98003	No	No
579	ENSMUSG00000009894	Snap47	Synaptosomal-associated protein, 47	-0.264	0.0201048	0.074	No	Null	No	Null	5.673	5.728	5.597	-0.017	0.763	No	Null	No	Null	1.97248	1.98078	1.96417	No	No
580	ENSMUSG00000009905	Kdsr	3-ketodihydrosphingosine reductase	0.027	0.869501	0.916	No	Null	No	Null	4.046	4.092	3.982	-0.019	0.815	No	Null	No	Null	-1.693	-1.68347	-1.70253	No	No
581	ENSMUSG00000009907	Vps4b	Vacuolar protein sorting 4B	0.208	0.0735563	0.171	No	Null	No	Null	5.769	5.719	5.838	-0.055	0.203	No	Null	No	Null	2.59914	2.62644	2.57184	No	No
582	ENSMUSG00000009927	Rps25	Ribosomal protein S25	0.203	0.0549321	0.141	No	Null	No	Null	7.234	7.185	7.303	-0.121	0.287	No	Null	No	Null	4.44306	4.50373	4.38239	No	No
583	ENSMUSG00000010025	Aldh3a2	Aldehyde dehydrogenase family 3, subfamily A2	-0.312	0.396248	0.535	No	Null	No	Null	8.959	9.069	8.805	-0.12	0.689	No	Null	No	Null	5.34495	5.40509	5.28481	No	No
584	ENSMUSG00000010045	Tmem115	Transmembrane protein 115	-0.793	0.000102623	0.003	No	Null	No	Null	3.145	3.373	2.825	-0.008	0.932	No	Null	No	Null	-5.38619	-5.38217	-5.39021	No	No
585	ENSMUSG00000010047	Hyal2	Hyaluronoglucosaminidase 2	-1.112	1.75519e-05	0.001	Yes	Down	Yes	Down	3.806	4.126	3.358	0.022	0.871	No	Null	No	Null	-2.31924	-2.3301	-2.30837	No	No
586	ENSMUSG00000010048	Ifrd2	Interferon-related developmental regulator 2	-0.533	0.0136919	0.058	No	Null	No	Null	3.907	4.063	3.689	-0.044	0.5	No	Null	No	Null	-3.76067	-3.7387	-3.78264	No	No
587	ENSMUSG00000010051	Hyal1	Hyaluronoglucosaminidase 1	-0.261	0.0991718	0.209	No	Null	No	Null	5.244	5.329	5.126	0.094	0.297	No	Null	No	Null	-2.3403	-2.38724	-2.29337	No	No
588	ENSMUSG00000010064	Slc38a3	Solute carrier family 38, member 3	-0.457	0.01402	0.059	No	Null	No	Null	9.051	9.165	8.892	-0.119	0.748	No	Null	No	Null	2.45013	2.50958	2.39068	No	No
589	ENSMUSG00000010095	Slc3a2	Solute carrier family 3 (activators of dibasic and neutral amino acid transport), member 2	-0.058	0.691102	0.788	No	Null	No	Null	4.789	4.781	4.8	0.112	0.023	No	Null	No	Null	1.2175	1.16172	1.27328	No	No
590	ENSMUSG00000010097	Nxf1	Nuclear RNA export factor 1	0.032	0.709822	0.802	No	Null	No	Null	5.623	5.589	5.67	0.036	0.301	No	Null	No	Null	0.0413937	0.0231575	0.0596298	No	No
591	ENSMUSG00000010110	Stx5a	Syntaxin 5A	-0.021	0.882255	0.924	No	Null	No	Null	5.237	5.263	5.2	0.021	0.397	No	Null	No	Null	0.830129	0.819859	0.840399	No	No
592	ENSMUSG00000010122	Slc47a1	Solute carrier family 47, member 1	0.118	0.454742	0.588	No	Null	No	Null	6.317	6.294	6.349	-0.004	0.975	No	Null	No	Null	-3.28082	-3.27869	-3.28294	No	No
593	ENSMUSG00000010175	Prox1	Prospero homeobox 1	0.395	0.0370508	0.111	No	Null	No	Null	6.442	6.375	6.535	-0.111	0.56	No	Null	No	Null	0.398242	0.453597	0.342887	No	No
594	ENSMUSG00000010205	Raver1	Ribonucleoprotein, PTB-binding 1	-0.649	0.00442052	0.03	No	Null	No	Null	2.489	2.704	2.189	0.025	0.509	No	Null	No	Null	-0.989436	-1.00212	-0.976755	No	No
595	ENSMUSG00000010358	Ifi35	Interferon-induced protein 35	-0.324	0.015829	0.064	No	Null	No	Null	4.207	4.279	4.105	-0.08	0.101	No	Null	No	Null	2.39196	2.43199	2.35193	No	No
596	ENSMUSG00000010376	Nedd8	Neural precursor cell expressed, developmentally down-regulated gene 8	0.012	0.914763	0.946	No	Null	No	Null	5.11	5.073	5.162	-0.11	0.012	No	Null	No	Null	0.664505	0.719558	0.609452	No	No
597	ENSMUSG00000010392	Gosr1	Golgi SNAP receptor complex member 1	0.129	0.208029	0.345	No	Null	No	Null	5.251	5.194	5.332	0.019	0.724	No	Null	No	Null	-1.10647	-1.11603	-1.09691	No	No
598	ENSMUSG00000010406	Mrpl52	Mitochondrial ribosomal protein L52	-0.251	0.0901123	0.196	No	Null	No	Null	3.049	3.168	2.883	0.024	0.746	No	Null	No	Null	-1.88992	-1.90193	-1.87791	No	No
599	ENSMUSG00000010517	Faf1	Fas-associated factor 1	0.191	0.0516197	0.136	No	Null	No	Null	5.573	5.521	5.645	0.031	0.481	No	Null	No	Null	1.53888	1.52355	1.55422	No	No
600	ENSMUSG00000010554	Mettl16	Methyltransferase like 16	0.125	0.209902	0.347	No	Null	No	Null	4.338	4.315	4.369	-0.169	0.087	No	Null	No	Null	-4.29787	-4.21321	-4.38253	No	No
601	ENSMUSG00000010601	Apol7a	Apolipoprotein L 7a	0.335	0.00728999	0.04	No	Null	No	Null	6.729	6.623	6.878	0.256	0.014	No	Null	No	Null	-0.983081	-1.11093	-0.855237	No	No
602	ENSMUSG00000010608	Rbm25	RNA binding motif protein 25	0.491	0.0136895	0.058	No	Null	No	Null	6.057	5.9	6.278	-0.038	0.522	No	Null	No	Null	2.14649	2.16527	2.1277	No	No
603	ENSMUSG00000010609	Psen2	Presenilin 2	-0.563	0.00721229	0.04	No	Null	No	Null	6.489	6.609	6.322	0.048	0.405	No	Null	No	Null	-2.76964	-2.79362	-2.74565	No	No
604	ENSMUSG00000010651	Acaa1b	Acetyl-Coenzyme A acyltransferase 1B	-0.78	0.0125069	0.056	No	Null	No	Null	9.586	9.817	9.263	-0.253	0.197	No	Null	No	Null	4.59811	4.72456	4.47165	No	No
605	ENSMUSG00000010663	Fads1	Fatty acid desaturase 1	-0.193	0.17544	0.307	No	Null	No	Null	7.996	8.014	7.971	-0.003	0.978	No	Null	No	Null	2.31642	2.31811	2.31473	No	No
606	ENSMUSG00000010755	Cars	Cysteinyl-tRNA synthetase	-0.054	0.663115	0.766	No	Null	No	Null	3.957	3.974	3.933	-0.027	0.737	No	Null	No	Null	3.654	3.66737	3.64063	No	No
607	ENSMUSG00000010911	Apip	APAF1 interacting protein	0.063	0.597002	0.711	No	Null	No	Null	3.405	3.379	3.442	-0.045	0.383	No	Null	No	Null	1.73203	1.75439	1.70966	No	No
608	ENSMUSG00000010914	Pdhx	Pyruvate dehydrogenase complex, component X	0.058	0.612909	0.725	No	Null	No	Null	4.952	4.897	5.027	-0.02	0.675	No	Null	No	Null	2.92487	2.9351	2.91463	No	No
609	ENSMUSG00000010936	Vac14	Vac14 homolog (S. cerevisiae)	-0.296	0.0284585	0.093	No	Null	No	Null	3.567	3.657	3.441	-0.077	0.234	No	Null	No	Null	2.07331	2.11189	2.03473	No	No
610	ENSMUSG00000011096	Akt1s1	AKT1 substrate 1 (proline-rich)	-0.56	0.00241503	0.021	No	Null	No	Null	3.261	3.418	3.041	-0.185	0.034	No	Null	No	Null	0.430379	0.522737	0.338021	No	No
611	ENSMUSG00000011148	Adssl1	Adenylosuccinate synthetase like 1	-0.24	0.151003	0.277	No	Null	No	Null	3.029	3.101	2.928	0.017	0.87	No	Null	No	Null	1.38093	1.37238	1.38947	No	No
612	ENSMUSG00000011257	Pabpc4	Poly(A) binding protein, cytoplasmic 4	-0.027	0.817256	0.88	No	Null	No	Null	4.749	4.757	4.738	-0.104	0.211	No	Null	No	Null	2.89936	2.95156	2.84716	No	No
613	ENSMUSG00000011263	Exoc3l2	Exocyst complex component 3-like 2	-0.607	0.000870457	0.011	No	Null	No	Null	1.991	2.158	1.757	0.121	0.226	No	Null	No	Null	-4.65802	-4.71854	-4.5975	No	No
614	ENSMUSG00000011305	Plin5	Perilipin 5	-0.698	0.000485911	0.008	No	Null	No	Null	4.474	4.69	4.172	-0.15	0.342	No	Null	No	Null	0.80815	0.882915	0.733385	No	No
615	ENSMUSG00000011306	Sugp1	SURP and G patch domain containing 1	-0.116	0.337757	0.48	No	Null	No	Null	3.026	3.103	2.917	0.015	0.762	No	Null	No	Null	-1.47682	-1.48449	-1.46915	No	No
616	ENSMUSG00000011382	Dhdh	Dihydrodiol dehydrogenase (dimeric)	0.032	0.74227	0.825	No	Null	No	Null	7.292	7.244	7.359	-0.073	0.304	No	Null	No	Null	6.0346	6.07113	5.99806	No	No
617	ENSMUSG00000011752	Pgam1	Phosphoglycerate mutase 1	-0.179	0.147408	0.273	No	Null	No	Null	6.651	6.726	6.547	-0.14	0.178	No	Null	No	Null	5.60556	5.6754	5.53573	No	No
618	ENSMUSG00000011831	Evi5	Ecotropic viral integration site 5	0.199	0.0978877	0.207	No	Null	No	Null	7.539	7.45	7.664	0.014	0.564	No	Null	No	Null	0.601323	0.59425	0.608395	No	No
619	ENSMUSG00000011877	Git1	G protein-coupled receptor kinase-interactor 1	-0.861	0.000203606	0.005	No	Null	No	Null	1.769	1.984	1.468	0.05	0.36	No	Null	No	Null	-1.73068	-1.7556	-1.70575	No	No
620	ENSMUSG00000011884	Gltp	Glycolipid transfer protein	-0.155	0.423029	0.56	No	Null	No	Null	0.633	0.689	0.554	0.039	0.61	No	Null	No	Null	-3.51303	-3.53254	-3.49352	No	No
621	ENSMUSG00000011960	Ccnt1	Cyclin T1	0.234	0.183608	0.317	No	Null	No	Null	5.176	5.092	5.294	0.01	0.807	No	Null	No	Null	0.943505	0.938307	0.948703	No	No
622	ENSMUSG00000012296	Tjap1	Tight junction associated protein 1	-0.725	0.00166978	0.017	No	Null	No	Null	0.601	0.803	0.318	0.073	0.431	No	Null	No	Null	-5.05949	-5.09613	-5.02284	No	No
623	ENSMUSG00000012405	Rpl15	Ribosomal protein L15	-0.177	0.150413	0.277	No	Null	No	Null	6.794	6.844	6.724	0.041	0.706	No	Null	No	Null	4.64659	4.62618	4.667	No	No
624	ENSMUSG00000012422	Tmem167	Transmembrane protein 167	0.351	0.0111382	0.052	No	Null	No	Null	6.036	5.951	6.156	-0.042	0.402	No	Null	No	Null	-0.0636719	-0.0425091	-0.0848347	No	No
625	ENSMUSG00000012428	Steap4	STEAP family member 4	-0.25	0.245682	0.388	No	Null	No	Null	7.518	7.554	7.469	-0.018	0.893	No	Null	No	Null	0.317702	0.326483	0.30892	No	No
626	ENSMUSG00000012483	Rpa3	Replication protein A3	0.348	0.0190132	0.072	No	Null	No	Null	1.396	1.32	1.503	0.048	0.198	No	Null	No	Null	-1.9447	-1.96885	-1.92056	No	No
627	ENSMUSG00000012519	Mlkl	Mixed lineage kinase domain-like	0.463	0.0296206	0.096	No	Null	No	Null	3.002	2.829	3.245	0.242	0.013	No	Null	No	Null	-0.462495	-0.583275	-0.341714	No	No
628	ENSMUSG00000012535	Tnpo3	Transportin 3	0.218	0.0411527	0.118	No	Null	No	Null	5.904	5.847	5.983	-0.032	0.349	No	Null	No	Null	1.61488	1.63077	1.599	No	No
629	ENSMUSG00000012848	Rps5	Ribosomal protein S5	-0.629	0.00280961	0.023	No	Null	No	Null	6.277	6.428	6.064	-0.016	0.873	No	Null	No	Null	4.5228	4.53077	4.51483	No	No
630	ENSMUSG00000013150	Gfod2	Glucose-fructose oxidoreductase domain containing 2	-0.67	0.00165201	0.017	No	Null	No	Null	1.723	1.911	1.461	0.015	0.929	No	Null	No	Null	-7.27907	-7.2865	-7.27163	No	No
631	ENSMUSG00000013160	Atp6v0d1	ATPase, H+ transporting, lysosomal V0 subunit D1	-0.203	0.052302	0.137	No	Null	No	Null	5.487	5.538	5.414	0.063	0.324	No	Null	No	Null	3.36422	3.33267	3.39577	No	No
632	ENSMUSG00000013465	Nelfb	Negative elongation factor complex member B	-0.428	0.00520466	0.032	No	Null	No	Null	3.811	3.964	3.596	-0.021	0.589	No	Null	No	Null	-0.675121	-0.664593	-0.68565	No	No
633	ENSMUSG00000013539	Tango2	Transport and golgi organization 2	0.011	0.916474	0.947	No	Null	No	Null	3.592	3.648	3.513	0.11	0.01	No	Null	No	Null	-0.153194	-0.208145	-0.0982437	No	No
634	ENSMUSG00000013593	Ndufs2	NADH:ubiquinone oxidoreductase core subunit S2	-0.107	0.476347	0.607	No	Null	No	Null	6.879	6.903	6.844	-0.076	0.061	No	Null	No	Null	5.07387	5.11179	5.03595	No	No
635	ENSMUSG00000013622	Atraid	All-trans retinoic acid induced differentiation factor	-0.107	0.422653	0.559	No	Null	No	Null	5.423	5.436	5.405	0.112	0.066	No	Null	No	Null	-2.64664	-2.70243	-2.59085	No	No
636	ENSMUSG00000013629	Cad	Carbamoyl-phosphate synthetase 2, aspartate transcarbamylase, and dihydroorotase	-0.477	0.0112236	0.052	No	Null	No	Null	3.669	3.841	3.428	0.037	0.585	No	Null	No	Null	1.94819	1.92967	1.96671	No	No
637	ENSMUSG00000013662	Atad1	ATPase family, AAA domain containing 1	0.351	0.00239932	0.021	No	Null	No	Null	5.835	5.727	5.988	-0.03	0.611	No	Null	No	Null	2.38934	2.40449	2.37419	No	No
638	ENSMUSG00000013663	Pten	Phosphatase and tensin homolog	0.301	0.0195404	0.073	No	Null	No	Null	7.998	7.91	8.122	0.003	0.962	No	Null	No	Null	-1.67178	-1.67308	-1.67047	No	No
639	ENSMUSG00000013698	Pea15a	Phosphoprotein enriched in astrocytes 15A	0.188	0.155722	0.283	No	Null	No	Null	4.198	4.15	4.267	0.084	0.174	No	Null	No	Null	0.893303	0.851089	0.935518	No	No
640	ENSMUSG00000013701	Timm23	Translocase of inner mitochondrial membrane 23	0.191	0.189206	0.323	No	Null	No	Null	6.341	6.254	6.463	0.021	0.651	No	Null	No	Null	-1.88002	-1.89044	-1.86959	No	No
641	ENSMUSG00000013736	Trnt1	TRNA nucleotidyl transferase, CCA-adding, 1	0.47	0.00044732	0.008	No	Null	No	Null	4.233	4.113	4.399	0.013	0.766	No	Null	No	Null	2.52186	2.51522	2.5285	No	No
642	ENSMUSG00000013787	Ehmt2	Euchromatic histone lysine N-methyltransferase 2	-0.723	3.21676e-05	0.002	No	Null	No	Null	4.598	4.789	4.332	0.156	0.096	No	Null	No	Null	-6.52672	-6.60483	-6.44862	No	No
643	ENSMUSG00000013822	Elof1	ELF1 homolog, elongation factor 1	-0.437	0.0242822	0.084	No	Null	No	Null	4.258	4.33	4.158	0.037	0.628	No	Null	No	Null	-2.63491	-2.65344	-2.61637	No	No
644	ENSMUSG00000013846	St3gal1	ST3 beta-galactoside alpha-2,3-sialyltransferase 1	-0.026	0.903901	0.939	No	Null	No	Null	5.142	5.198	5.063	0.002	0.977	No	Null	No	Null	-2.19248	-2.19333	-2.19163	No	No
645	ENSMUSG00000013878	Rnf170	Ring finger protein 170	0.237	0.0376658	0.112	No	Null	No	Null	4.766	4.692	4.87	-0.037	0.607	No	Null	No	Null	-4.40062	-4.3822	-4.41905	No	No
646	ENSMUSG00000013997	Nit1	Nitrilase 1	0.017	0.866828	0.915	No	Null	No	Null	6.444	6.421	6.475	-0.027	0.385	No	Null	No	Null	3.991	4.00437	3.97762	No	No
647	ENSMUSG00000014077	Chp1	Calcineurin-like EF hand protein 1	-0.098	0.273464	0.416	No	Null	No	Null	8.377	8.392	8.356	-0.065	0.35	No	Null	No	Null	2.56818	2.60057	2.53579	No	No
648	ENSMUSG00000014177	Tvp23b	Trans-golgi network vesicle protein 23B	0.264	0.0531008	0.139	No	Null	No	Null	3.765	3.741	3.798	-0.031	0.382	No	Null	No	Null	-0.80184	-0.786172	-0.817508	No	No
649	ENSMUSG00000014195	Dnajc7	DnaJ heat shock protein family (Hsp40) member C7	0.164	0.189803	0.324	No	Null	No	Null	4.731	4.745	4.712	-0.084	0	No	Null	No	Null	2.38347	2.42563	2.34132	No	No
650	ENSMUSG00000014226	Cacybp	Calcyclin binding protein	0.46	0.00194978	0.018	No	Null	No	Null	5.989	5.832	6.21	-0.088	0.026	No	Null	No	Null	2.92587	2.96969	2.88206	No	No
651	ENSMUSG00000014294	Ndufa2	NADH:ubiquinone oxidoreductase subunit A2	-0.677	0.00149208	0.015	No	Null	No	Null	4.039	4.291	3.685	-0.079	0.042	No	Null	No	Null	3.95887	3.99844	3.91929	No	No
652	ENSMUSG00000014301	Pam16	Presequence translocase-asssociated motor 16 homolog (S. cerevisiae)	-0.131	0.354465	0.496	No	Null	No	Null	2.86	2.89	2.817	-0.025	0.595	No	Null	No	Null	2.84433	2.85665	2.83202	No	No
653	ENSMUSG00000014313	Cox6c	Cytochrome c oxidase subunit 6C	0.107	0.407296	0.545	No	Null	No	Null	7.155	7.092	7.242	-0.085	0.287	No	Null	No	Null	5.58698	5.62924	5.54472	No	No
654	ENSMUSG00000014349	Ube2z	Ubiquitin-conjugating enzyme E2Z	-0.047	0.585943	0.702	No	Null	No	Null	5.268	5.281	5.25	-0.011	0.778	No	Null	No	Null	0.292344	0.297895	0.286794	No	No
655	ENSMUSG00000014353	Tmem87b	Transmembrane protein 87B	0.213	0.0570599	0.145	No	Null	No	Null	4.694	4.645	4.764	0.099	0.146	No	Null	No	Null	-2.21568	-2.26521	-2.16615	No	No
656	ENSMUSG00000014355	Anapc1	Anaphase promoting complex subunit 1	0.177	0.248329	0.391	No	Null	No	Null	5.913	5.864	5.982	-0.018	0.793	No	Null	No	Null	-2.12911	-2.12009	-2.13812	No	No
657	ENSMUSG00000014361	Mertk	C-mer proto-oncogene tyrosine kinase	0.156	0.140498	0.263	No	Null	No	Null	4.504	4.456	4.571	0.015	0.858	No	Null	No	Null	-3.05167	-3.05938	-3.04396	No	No
658	ENSMUSG00000014402	Tsg101	Tumor susceptibility gene 101	0.05	0.562368	0.682	No	Null	No	Null	4.882	4.833	4.95	-0.035	0.383	No	Null	No	Null	2.5617	2.5791	2.54431	No	No
659	ENSMUSG00000014418	Hps5	HPS5, biogenesis of lysosomal organelles complex 2 subunit 2	0.298	0.0331244	0.103	No	Null	No	Null	3.883	3.831	3.954	-0.07	0.38	No	Null	No	Null	-4.79491	-4.76008	-4.82974	No	No
660	ENSMUSG00000014496	Ankrd28	Ankyrin repeat domain 28	0.241	0.0321443	0.101	No	Null	No	Null	5.159	5.089	5.258	-0.029	0.265	No	Null	No	Null	0.64096	0.655267	0.626653	No	No
661	ENSMUSG00000014498	Ankrd52	Ankyrin repeat domain 52	-0.412	0.0861629	0.19	No	Null	No	Null	3.391	3.519	3.212	-0.214	0.084	No	Null	No	Null	-5.40555	-5.29854	-5.51256	No	No
662	ENSMUSG00000014504	Srp19	Signal recognition particle 19	0.149	0.116186	0.232	No	Null	No	Null	3.709	3.716	3.699	-0.037	0.52	No	Null	No	Null	0.365094	0.383396	0.346791	No	No
663	ENSMUSG00000014542	Clec4f	C-type lectin domain family 4, member f	-0.079	0.657847	0.762	No	Null	No	Null	5.987	6.01	5.957	-0.056	0.529	No	Null	No	Null	2.47853	2.50649	2.45058	No	No
664	ENSMUSG00000014547	Wdfy2	WD repeat and FYVE domain containing 2	-0.142	0.25088	0.394	No	Null	No	Null	2.695	2.718	2.662	0.017	0.691	No	Null	No	Null	-2.13078	-2.13907	-2.12248	No	No
665	ENSMUSG00000014550	Rbsn	Rabenosyn, RAB effector	0.184	0.0944711	0.202	No	Null	No	Null	3.708	3.688	3.736	0.035	0.31	No	Null	No	Null	-0.485017	-0.502686	-0.467348	No	No
666	ENSMUSG00000014551	Mrps25	Mitochondrial ribosomal protein S25	0.233	0.0352426	0.107	No	Null	No	Null	4.029	3.93	4.167	-0.034	0.543	No	Null	No	Null	0.228899	0.246054	0.211745	No	No
667	ENSMUSG00000014554	Dguok	Deoxyguanosine kinase	0.153	0.15617	0.284	No	Null	No	Null	3.14	3.098	3.198	-0.007	0.857	No	Null	No	Null	-1.82122	-1.81755	-1.82489	No	No
668	ENSMUSG00000014601	Strip1	Striatin interacting protein 1	-0.178	0.173766	0.305	No	Null	No	Null	3.559	3.595	3.51	-0.042	0.285	No	Null	No	Null	-1.97016	-1.94892	-1.9914	No	No
669	ENSMUSG00000014606	Slc25a11	Solute carrier family 25 (mitochondrial carrier oxoglutarate carrier), member 11	-0.077	0.604861	0.718	No	Null	No	Null	5.571	5.61	5.517	-0.038	0.637	No	Null	No	Null	4.01701	4.03604	3.99797	No	No
670	ENSMUSG00000014633	Cmc2	COX assembly mitochondrial protein 2	-0.208	0.0586247	0.147	No	Null	No	Null	2.212	2.271	2.129	0.003	0.956	No	Null	No	Null	0.795668	0.793987	0.797348	No	No
671	ENSMUSG00000014668	Chfr	Checkpoint with forkhead and ring finger domains	-0.053	0.634835	0.743	No	Null	No	Null	3.641	3.665	3.606	0.004	0.969	No	Null	No	Null	-6.49625	-6.49811	-6.4944	No	No
672	ENSMUSG00000014763	Fam120b	Family with sequence similarity 120, member B	0.153	0.205075	0.342	No	Null	No	Null	4.253	4.205	4.32	0.044	0.751	No	Null	No	Null	-6.32271	-6.34459	-6.30082	No	No
673	ENSMUSG00000014769	Psmb1	Proteasome (prosome, macropain) subunit, beta type 1	-0.004	0.974	0.983	No	Null	No	Null	6.482	6.48	6.485	-0.017	0.775	No	Null	No	Null	4.03965	4.04822	4.03107	No	No
674	ENSMUSG00000014771	Pdcd2	Programmed cell death 2	0.12	0.334678	0.477	No	Null	No	Null	3.269	3.234	3.317	-0.05	0.277	No	Null	No	Null	-1.05666	-1.03147	-1.08184	No	No
675	ENSMUSG00000014778	Fhod1	Formin homology 2 domain containing 1	-0.499	0.0295212	0.095	No	Null	No	Null	1.09	1.257	0.857	0.017	0.792	No	Null	No	Null	-3.15854	-3.16691	-3.15017	No	No
676	ENSMUSG00000014791	Elmo3	Engulfment and cell motility 3	-0.52	0.000955876	0.012	No	Null	No	Null	4.134	4.256	3.963	0.005	0.913	No	Null	No	Null	-1.83467	-1.83739	-1.83195	No	No
677	ENSMUSG00000014867	Surf4	Surfeit gene 4	-0.301	0.0071971	0.04	No	Null	No	Null	7.486	7.616	7.305	-0.048	0.483	No	Null	No	Null	1.07835	1.10226	1.05443	No	No
678	ENSMUSG00000014905	Dnajb9	DnaJ heat shock protein family (Hsp40) member B9	0.406	0.0879856	0.193	No	Null	No	Null	5.742	5.687	5.819	-0.119	0.369	No	Null	No	Null	-1.27824	-1.21877	-1.33772	No	No
679	ENSMUSG00000014932	Yes1	YES proto-oncogene 1, Src family tyrosine kinase	0.364	0.00458033	0.03	No	Null	No	Null	5.184	5.06	5.358	-0.002	0.964	No	Null	No	Null	0.209186	0.210418	0.207953	No	No
680	ENSMUSG00000014956	Ppp1cb	Protein phosphatase 1 catalytic subunit beta	0.308	0.00296084	0.023	No	Null	No	Null	6.873	6.825	6.94	-0.002	0.964	No	Null	No	Null	2.80662	2.80743	2.80581	No	No
681	ENSMUSG00000014959	Gorasp2	Golgi reassembly stacking protein 2	-0.183	0.0584793	0.147	No	Null	No	Null	6.219	6.247	6.18	-0.09	0.183	No	Null	No	Null	3.49799	3.5428	3.45318	No	No
682	ENSMUSG00000015002	Efr3a	EFR3 homolog A	0.216	0.0311709	0.099	No	Null	No	Null	6.033	5.948	6.15	0.01	0.947	No	Null	No	Null	0.936394	0.931529	0.941259	No	No
683	ENSMUSG00000015013	Trappc2l	Trafficking protein particle complex 2-like	0.045	0.733458	0.818	No	Null	No	Null	2.846	2.859	2.829	0.011	0.834	No	Null	No	Null	-0.54237	-0.547651	-0.53709	No	No
684	ENSMUSG00000015016	Acsf3	Acyl-CoA synthetase family member 3	-0.572	0.000429891	0.007	No	Null	No	Null	3.423	3.649	3.106	-0.106	0.069	No	Null	No	Null	2.89465	2.9478	2.84151	No	No
685	ENSMUSG00000015023	Ddx19a	DEAD (Asp-Glu-Ala-Asp) box polypeptide 19a	-0.194	0.105788	0.219	No	Null	No	Null	3.39	3.529	3.195	0.002	0.952	No	Null	No	Null	2.42467	2.42367	2.42566	No	No
686	ENSMUSG00000015027	Galns	Galactosamine (N-acetyl)-6-sulfate sulfatase	-0.291	0.156465	0.284	No	Null	No	Null	1.778	1.885	1.628	0.177	0.039	No	Null	No	Null	1.97817	1.88966	2.06669	No	No
687	ENSMUSG00000015083	C8g	Complement component 8, gamma polypeptide	-0.422	0.0161429	0.064	No	Null	No	Null	6.945	7.067	6.774	-0.139	0.033	No	Null	No	Null	0.71419	0.783856	0.644523	No	No
688	ENSMUSG00000015087	Rabl6	RAB, member RAS oncogene family-like 6	-0.064	0.567317	0.686	No	Null	No	Null	3.777	3.805	3.736	0.104	0.212	No	Null	No	Null	-2.25162	-2.30356	-2.19967	No	No
689	ENSMUSG00000015092	Edf1	Endothelial differentiation-related factor 1	-1.002	3.60007e-05	0.002	Yes	Down	Yes	Down	5.366	5.594	5.046	-0.075	0.4	No	Null	No	Null	2.33844	2.3761	2.30077	No	No
690	ENSMUSG00000015095	Fbxw5	F-box and WD-40 domain protein 5	-0.685	3.75597e-05	0.002	No	Null	No	Null	4.312	4.499	4.049	0.008	0.937	No	Null	No	Null	-5.08241	-5.08618	-5.07864	No	No
691	ENSMUSG00000015112	Slc25a13	Solute carrier family 25 (mitochondrial carrier, adenine nucleotide translocator), member 13	0.027	0.816609	0.88	No	Null	No	Null	7.859	7.839	7.888	-0.005	0.943	No	Null	No	Null	6.80459	6.80688	6.80231	No	No
692	ENSMUSG00000015120	Ube2i	Ubiquitin-conjugating enzyme E2I	0.036	0.737178	0.821	No	Null	No	Null	5.462	5.428	5.511	0.054	0.252	No	Null	No	Null	1.28304	1.25611	1.30997	No	No
693	ENSMUSG00000015127	Unkl	Unkempt family like zinc finger	-0.046	0.800535	0.869	No	Null	No	Null	4.385	4.409	4.35	0.033	0.748	No	Null	No	Null	-5.3402	-5.35659	-5.32381	No	No
694	ENSMUSG00000015143	Actn1	Actinin, alpha 1	-0.313	0.00396179	0.028	No	Null	No	Null	3.938	4.026	3.814	0.094	0.066	No	Null	No	Null	4.37744	4.3306	4.42429	No	No
695	ENSMUSG00000015149	Sirt2	Sirtuin 2	-0.414	0.00301617	0.023	No	Null	No	Null	4.465	4.527	4.378	-0.032	0.323	No	Null	No	Null	2.11412	2.13007	2.09817	No	No
696	ENSMUSG00000015165	Hnrnpl	Heterogeneous nuclear ribonucleoprotein L	-0.143	0.260335	0.404	No	Null	No	Null	5.472	5.516	5.41	-0.068	0.26	No	Null	No	Null	4.18295	4.21678	4.14912	No	No
697	ENSMUSG00000015176	Nolc1	Nucleolar and coiled-body phosphoprotein 1	-0.087	0.575742	0.693	No	Null	No	Null	4.456	4.484	4.416	-0.133	0.052	No	Null	No	Null	2.26382	2.33019	2.19744	No	No
698	ENSMUSG00000015214	Mtmr1	Myotubularin related protein 1	0.062	0.576371	0.693	No	Null	No	Null	5.302	5.259	5.361	-0.01	0.759	No	Null	No	Null	-0.704989	-0.699858	-0.710121	No	No
699	ENSMUSG00000015217	Hmgb3	High mobility group box 3	0.045	0.731988	0.817	No	Null	No	Null	3.338	3.308	3.38	0.038	0.521	No	Null	No	Null	-0.862989	-0.881823	-0.844155	No	No
700	ENSMUSG00000015222	Map2	Microtubule-associated protein 2	0.471	0.101175	0.212	No	Null	No	Null	0.72	0.58	0.915	0.098	0.544	No	Null	No	Null	-4.58754	-4.63664	-4.53843	No	No
701	ENSMUSG00000015243	Abca1	ATP-binding cassette, sub-family A (ABC1), member 1	0.109	0.535353	0.66	No	Null	No	Null	8.526	8.506	8.554	0.098	0.285	No	Null	No	Null	0.107823	0.0586716	0.156974	No	No
702	ENSMUSG00000015247	Nipsnap3b	Nipsnap homolog 3B	-0.084	0.415439	0.553	No	Null	No	Null	5.448	5.499	5.377	-0.051	0.357	No	Null	No	Null	3.47228	3.49799	3.44657	No	No
703	ENSMUSG00000015289	Lage3	L antigen family, member 3	0.014	0.925312	0.953	No	Null	No	Null	3.159	3.121	3.212	0.107	0.017	No	Null	No	Null	-2.88406	-2.93738	-2.83074	No	No
704	ENSMUSG00000015290	Ubl4a	Ubiquitin-like 4A	0.077	0.52522	0.651	No	Null	No	Null	4.334	4.291	4.392	-0.027	0.403	No	Null	No	Null	0.0146074	0.0281063	0.00110855	No	No
705	ENSMUSG00000015291	Gdi1	Guanosine diphosphate (GDP) dissociation inhibitor 1	0.072	0.526853	0.653	No	Null	No	Null	5.544	5.476	5.638	0.023	0.649	No	Null	No	Null	3.0413	3.02999	3.05261	No	No
706	ENSMUSG00000015305	Sash1	SAM and SH3 domain containing 1	-0.18	0.15465	0.282	No	Null	No	Null	5.018	5.044	4.981	0.009	0.879	No	Null	No	Null	-0.93025	-0.934674	-0.925825	No	No
707	ENSMUSG00000015337	Endog	Endonuclease G	-0.726	0.0370569	0.111	No	Null	No	Null	1.874	2.087	1.575	-0.059	0.627	No	Null	No	Null	2.50437	2.53405	2.47469	No	No
708	ENSMUSG00000015340	Cybb	Cytochrome b-245, beta polypeptide	0.314	0.14313	0.267	No	Null	No	Null	4.403	4.319	4.521	0.133	0.181	No	Null	No	Null	-1.15213	-1.21851	-1.08574	No	No
709	ENSMUSG00000015341	Golga7	Golgi autoantigen, golgin subfamily a, 7	0.036	0.721468	0.81	No	Null	No	Null	5.7	5.68	5.728	0.002	0.984	No	Null	No	Null	-1.30942	-1.31042	-1.30842	No	No
710	ENSMUSG00000015357	Clpx	Caseinolytic mitochondrial matrix peptidase chaperone subunit	-0.098	0.602896	0.716	No	Null	No	Null	6.938	6.985	6.872	-0.082	0.007	No	Null	No	Null	4.23355	4.27445	4.19265	No	No
711	ENSMUSG00000015363	Trabd	TraB domain containing	-0.675	0.00199739	0.019	No	Null	No	Null	5.319	5.527	5.027	0.051	0.557	No	Null	No	Null	0.181815	0.156292	0.207338	No	No
712	ENSMUSG00000015474	Ppt2	Palmitoyl-protein thioesterase 2	-0.468	0.00530625	0.033	No	Null	No	Null	3.319	3.476	3.098	0.138	0.079	No	Null	No	Null	-0.108193	-0.177103	-0.0392834	No	No
713	ENSMUSG00000015478	Rnf5	Ring finger protein 5	-0.365	0.0082477	0.043	No	Null	No	Null	3.304	3.425	3.133	-0.033	0.639	No	Null	No	Null	-0.374963	-0.358303	-0.391623	No	No
714	ENSMUSG00000015488	Cacfd1	Calcium channel flower domain containing 1	-0.056	0.727172	0.814	No	Null	No	Null	3.142	3.226	3.024	0.004	0.966	No	Null	No	Null	-0.935457	-0.937662	-0.933252	No	No
715	ENSMUSG00000015522	Arnt	Aryl hydrocarbon receptor nuclear translocator	-0.054	0.762644	0.84	No	Null	No	Null	4.719	4.749	4.678	-0.003	0.913	No	Null	No	Null	-2.39964	-2.39803	-2.40125	No	No
716	ENSMUSG00000015536	Mocs2	Molybdenum cofactor synthesis 2	0.3	0.0156277	0.063	No	Null	No	Null	6.46	6.372	6.584	0.037	0.556	No	Null	No	Null	1.10801	1.08973	1.12629	No	No
717	ENSMUSG00000015542	Nat9	N-acetyltransferase 9 (GCN5-related, putative)	-0.289	0.0268356	0.09	No	Null	No	Null	3.905	4.015	3.75	0.06	0.155	No	Null	No	Null	-1.45973	-1.48997	-1.42949	No	No
718	ENSMUSG00000015597	Zfp318	Zinc finger protein 318	0.267	0.139143	0.262	No	Null	No	Null	4.813	4.726	4.935	0.19	0.381	No	Null	No	Null	-1.52174	-1.61685	-1.42663	No	No
719	ENSMUSG00000015647	Lama5	Laminin, alpha 5	-1.042	0.00246011	0.021	Yes	Down	Yes	Down	1.108	1.39	0.714	0.144	0.424	No	Null	No	Null	-0.125283	-0.197343	-0.0532238	No	No
720	ENSMUSG00000015656	Hspa8	Heat shock protein 8	0.402	0.190731	0.325	No	Null	No	Null	11.262	11.108	11.478	-0.098	0.143	No	Null	No	Null	8.97725	9.02648	8.92803	No	No
721	ENSMUSG00000015668	Pdzd11	PDZ domain containing 11	0.158	0.161772	0.291	No	Null	No	Null	4.216	4.142	4.318	-0.121	0.101	No	Null	No	Null	-0.785459	-0.724727	-0.846191	No	No
722	ENSMUSG00000015671	Psma2	Proteasome (prosome, macropain) subunit, alpha type 2	0.263	0.0497844	0.133	No	Null	No	Null	6.123	6.055	6.218	-0.001	0.988	No	Null	No	Null	3.37018	3.37052	3.36985	No	No
723	ENSMUSG00000015672	Mrpl32	Mitochondrial ribosomal protein L32	0.182	0.135877	0.258	No	Null	No	Null	4.113	4.033	4.224	0.028	0.664	No	Null	No	Null	0.310059	0.296095	0.324023	No	No
724	ENSMUSG00000015697	Setdb1	SET domain, bifurcated 1	0.198	0.244316	0.386	No	Null	No	Null	4.738	4.671	4.833	-0.034	0.591	No	Null	No	Null	-4.93229	-4.91524	-4.94934	No	No
725	ENSMUSG00000015714	Cers2	Ceramide synthase 2	0.166	0.117815	0.234	No	Null	No	Null	7.755	7.723	7.801	-0.036	0.663	No	Null	No	Null	1.00497	1.0228	0.987144	No	No
726	ENSMUSG00000015733	Capza2	Capping protein (actin filament) muscle Z-line, alpha 2	0.248	0.0177712	0.068	No	Null	No	Null	6.187	6.129	6.269	-0.045	0.21	No	Null	No	Null	3.87924	3.90178	3.8567	No	No
727	ENSMUSG00000015747	Vps45	Vacuolar protein sorting 45	0.277	0.0654975	0.159	No	Null	No	Null	3.13	3.057	3.233	-0.06	0.054	No	Null	No	Null	-0.466685	-0.436576	-0.496795	No	No
728	ENSMUSG00000015748	Prpf3	Pre-mRNA processing factor 3	0.23	0.138162	0.261	No	Null	No	Null	3.285	3.256	3.326	-0.084	0.521	No	Null	No	Null	-1.30745	-1.26547	-1.34942	No	No
729	ENSMUSG00000015749	Anp32e	Acidic (leucine-rich) nuclear phosphoprotein 32 family, member E	0.214	0.115671	0.231	No	Null	No	Null	4.151	4.189	4.099	-0.066	0.244	No	Null	No	Null	-0.120803	-0.0876976	-0.153909	No	No
730	ENSMUSG00000015750	Aph1a	Aph1 homolog A, gamma secretase subunit	-0.367	0.0045578	0.03	No	Null	No	Null	5.309	5.431	5.138	0.054	0.303	No	Null	No	Null	-1.8964	-1.92353	-1.86928	No	No
731	ENSMUSG00000015755	Tab2	TGF-beta activated kinase 1/MAP3K7 binding protein 2	0.044	0.754852	0.834	No	Null	No	Null	5.514	5.45	5.604	-0.001	0.99	No	Null	No	Null	-4.5778	-4.57719	-4.57841	No	No
732	ENSMUSG00000015757	Ppil4	Peptidylprolyl isomerase (cyclophilin)-like 4	0.389	0.00316899	0.024	No	Null	No	Null	4.502	4.367	4.692	0.031	0.363	No	Null	No	Null	-1.07441	-1.08977	-1.05906	No	No
733	ENSMUSG00000015776	Med22	Mediator complex subunit 22	-0.004	0.972504	0.982	No	Null	No	Null	4.483	4.514	4.44	0.011	0.869	No	Null	No	Null	-1.69491	-1.70031	-1.68951	No	No
734	ENSMUSG00000015790	Surf1	Surfeit gene 1	-0.007	0.952343	0.97	No	Null	No	Null	4.522	4.543	4.494	0.055	0.43	No	Null	No	Null	1.11283	1.08515	1.14051	No	No
735	ENSMUSG00000015806	Qdpr	Quinoid dihydropteridine reductase	-0.008	0.956375	0.972	No	Null	No	Null	7.103	7.115	7.084	-0.182	0.035	No	Null	No	Null	5.9021	5.99287	5.81133	No	No
736	ENSMUSG00000015837	Sqstm1	Sequestosome 1	-0.312	0.00573029	0.034	No	Null	No	Null	8.21	8.294	8.093	0.288	0.087	No	Null	No	Null	1.11725	0.973485	1.26101	No	No
737	ENSMUSG00000015843	Rxrg	Retinoid X receptor gamma	-0.28	0.159825	0.288	No	Null	No	Null	2.114	2.179	2.022	-0.127	0.339	No	Null	No	Null	-0.287741	-0.224398	-0.351083	No	No
738	ENSMUSG00000015846	Rxra	Retinoid X receptor alpha	-0.72	8.77893e-06	0.001	No	Null	No	Null	7.716	7.933	7.411	-0.127	0.339	No	Null	No	Null	-0.287741	-0.224398	-0.351083	No	No
739	ENSMUSG00000015854	Cd5l	CD5 antigen-like	-0.18	0.450503	0.585	No	Null	No	Null	6.163	6.221	6.082	-0.058	0.281	No	Null	No	Null	0.410976	0.439931	0.382021	No	No
740	ENSMUSG00000015869	Prpsap1	Phosphoribosyl pyrophosphate synthetase-associated protein 1	-0.57	0.00423163	0.029	No	Null	No	Null	4.566	4.724	4.345	-0.134	0.016	No	Null	No	Null	2.33785	2.40499	2.27072	No	No
741	ENSMUSG00000015889	Lta4h	Leukotriene A4 hydrolase	0.047	0.697845	0.792	No	Null	No	Null	4.505	4.492	4.523	-0.056	0.267	No	Null	No	Null	5.32798	5.35601	5.29994	No	No
742	ENSMUSG00000015890	Amdhd1	Amidohydrolase domain containing 1	-0.117	0.510014	0.637	No	Null	No	Null	6.882	6.883	6.879	-0.099	0.398	No	Null	No	Null	4.93276	4.98239	4.88313	No	No
743	ENSMUSG00000015932	Dstn	Destrin	0.217	0.0260409	0.088	No	Null	No	Null	7.551	7.464	7.671	0.007	0.908	No	Null	No	Null	5.52607	5.52269	5.52945	No	No
744	ENSMUSG00000015937	H2afy	H2A histone family, member Y	-0.261	0.019545	0.073	No	Null	No	Null	5.264	5.32	5.186	0	0.999	No	Null	No	Null	2.89064	2.89076	2.89052	No	No
745	ENSMUSG00000015943	Bola1	BolA-like 1 (E. coli)	-0.537	0.0232709	0.082	No	Null	No	Null	1.74	1.901	1.514	-0.053	0.169	No	Null	No	Null	1.02464	1.05103	0.998259	No	No
746	ENSMUSG00000015950	Ncf1	Neutrophil cytosolic factor 1	-0.211	0.329215	0.473	No	Null	No	Null	1.652	1.702	1.582	0.003	0.985	No	Null	No	Null	-2.28579	-2.28724	-2.28434	No	No
747	ENSMUSG00000015961	Adss	Adenylosuccinate synthetase, non muscle	0.308	0.0140987	0.06	No	Null	No	Null	5.696	5.596	5.836	-0.048	0.249	No	Null	No	Null	2.52215	2.54632	2.49799	No	No
748	ENSMUSG00000015970	Chdh	Choline dehydrogenase	-0.154	0.191692	0.326	No	Null	No	Null	7.244	7.28	7.193	-0.018	0.812	No	Null	No	Null	5.87581	5.88463	5.86699	No	No
749	ENSMUSG00000015971	Actr8	ARP8 actin-related protein 8	0.006	0.954417	0.971	No	Null	No	Null	4.29	4.284	4.298	0.034	0.476	No	Null	No	Null	-1.95548	-1.97224	-1.93873	No	No
750	ENSMUSG00000015994	Fnta	Farnesyltransferase, CAAX box, alpha	0.13	0.25187	0.395	No	Null	No	Null	4.828	4.779	4.897	-0.062	0.106	No	Null	No	Null	0.342141	0.373149	0.311132	No	No
751	ENSMUSG00000016018	Skiv2l2	Superkiller viralicidic activity 2-like 2 (S. cerevisiae)	0.373	0.00460566	0.03	No	Null	No	Null	4.952	4.87	5.066	0.045	0.306	No	Null	No	Null	1.75444	1.73185	1.77703	No	No
752	ENSMUSG00000016128	Stard13	StAR-related lipid transfer (START) domain containing 13	-0.238	0.0653597	0.158	No	Null	No	Null	4.821	4.869	4.753	0.013	0.766	No	Null	No	Null	-2.27463	-2.28091	-2.26836	No	No
753	ENSMUSG00000016181	Diexf	Digestive organ expansion factor homolog (zebrafish)	0.017	0.917782	0.948	No	Null	No	Null	2.461	2.465	2.456	-0.055	0.659	No	Null	No	Null	-2.8967	-2.86903	-2.92438	No	No
754	ENSMUSG00000016194	Hsd11b1	Hydroxysteroid 11-beta dehydrogenase 1	0.069	0.642185	0.749	No	Null	No	Null	8.487	8.449	8.541	-0.043	0.576	No	Null	No	Null	6.43258	6.45385	6.41132	No	No
755	ENSMUSG00000016252	Atp5e	ATP synthase, H+ transporting, mitochondrial F1 complex, epsilon subunit	-0.404	0.0241197	0.084	No	Null	No	Null	4.91	5.087	4.661	-0.135	0.13	No	Null	No	Null	4.22928	4.29689	4.16167	No	No
756	ENSMUSG00000016253	Nelfcd	Negative elongation factor complex member C/D, Th1l	-0.37	0.0152571	0.062	No	Null	No	Null	3.876	3.962	3.755	0.022	0.644	No	Null	No	Null	-1.6269	-1.6378	-1.61601	No	No
757	ENSMUSG00000016256	Ctsz	Cathepsin Z	-0.223	0.17442	0.306	No	Null	No	Null	7.142	7.199	7.062	0.127	0.14	No	Null	No	Null	4.5283	4.46488	4.59171	No	No
758	ENSMUSG00000016257	Slmo2	PRELI domain containing 3B	0.113	0.313603	0.457	No	Null	No	Null	4.938	4.892	5.002	0.021	0.784	No	Null	No	Null	-4.52905	-4.53959	-4.51851	No	No
759	ENSMUSG00000016308	Ube2a	Ubiquitin-conjugating enzyme E2A	0.074	0.530964	0.656	No	Null	No	Null	3.712	3.699	3.731	-0.007	0.841	No	Null	No	Null	-1.0157	-1.01238	-1.01902	No	No
760	ENSMUSG00000016319	Slc25a5	Solute carrier family 25 (mitochondrial carrier, adenine nucleotide translocator), member 5	-0.005	0.971706	0.981	No	Null	No	Null	7.973	8.015	7.915	-0.056	0.493	No	Null	No	Null	8.21425	8.24244	8.18607	No	No
761	ENSMUSG00000016344	Ppdpf	Pancreatic progenitor cell differentiation and proliferation factor	-0.49	0.00185643	0.018	No	Null	No	Null	4.897	4.946	4.827	0.025	0.87	No	Null	No	Null	-4.79857	-4.8112	-4.78593	No	No
762	ENSMUSG00000016382	Pls3	Plastin 3 (T-isoform)	0.361	0.0163177	0.065	No	Null	No	Null	6.37	6.251	6.535	-0.057	0.242	No	Null	No	Null	5.64396	5.67223	5.6157	No	No
763	ENSMUSG00000016409	Nkap	NFKB activating protein	0.284	0.0268218	0.09	No	Null	No	Null	3.416	3.328	3.538	0.182	0.073	No	Null	No	Null	-5.24866	-5.33986	-5.15745	No	No
764	ENSMUSG00000016427	Ndufa1	NADH:ubiquinone oxidoreductase subunit A1	-0.448	0.00852832	0.044	No	Null	No	Null	4.721	4.842	4.552	-0.001	0.983	No	Null	No	Null	-1.21239	-1.21187	-1.21291	No	No
765	ENSMUSG00000016481	Cr1l	Complement component (3b/4b) receptor 1-like	0.248	0.016096	0.064	No	Null	No	Null	5.412	5.327	5.53	0.116	0.044	No	Null	No	Null	1.98183	1.9238	2.03986	No	No
766	ENSMUSG00000016487	Ppfibp1	PTPRF interacting protein, binding protein 1 (liprin beta 1)	0.151	0.296962	0.442	No	Null	No	Null	5.513	5.455	5.594	0.015	0.723	No	Null	No	Null	1.26973	1.26239	1.27707	No	No
767	ENSMUSG00000016495	Plgrkt	Plasminogen receptor, C-terminal lysine transmembrane protein	0.399	0.0245142	0.084	No	Null	No	Null	2.033	1.984	2.101	0.142	0.298	No	Null	No	Null	-4.79323	-4.86411	-4.72235	No	No
768	ENSMUSG00000016510	Mtif3	Mitochondrial translational initiation factor 3	0.081	0.558035	0.679	No	Null	No	Null	4.636	4.597	4.689	-0.078	0.284	No	Null	No	Null	-0.417353	-0.378402	-0.456304	No	No
769	ENSMUSG00000016520	Lnx2	Ligand of numb-protein X 2	-0.259	0.0584813	0.147	No	Null	No	Null	3.85	3.909	3.768	0.026	0.542	No	Null	No	Null	-3.95532	-3.96811	-3.94253	No	No
770	ENSMUSG00000016528	Mapkapk2	MAP kinase-activated protein kinase 2	-0.391	0.0043529	0.029	No	Null	No	Null	5.373	5.502	5.192	-0.114	0.022	No	Null	No	Null	0.568365	0.625166	0.511564	No	No
771	ENSMUSG00000016534	Lamp2	Lysosomal-associated membrane protein 2	0.174	0.0641477	0.157	No	Null	No	Null	9.355	9.275	9.468	-0.01	0.813	No	Null	No	Null	4.79836	4.80358	4.79314	No	No
772	ENSMUSG00000016541	Atxn10	Ataxin 10	0.118	0.256019	0.399	No	Null	No	Null	5.971	5.95	6.001	0.023	0.719	No	Null	No	Null	2.38409	2.37246	2.39572	No	No
773	ENSMUSG00000016554	Eif3d	Eukaryotic translation initiation factor 3, subunit D	-0.355	0.00493857	0.031	No	Null	No	Null	5.897	5.983	5.778	-0.083	0.095	No	Null	No	Null	3.22464	3.26621	3.18307	No	No
774	ENSMUSG00000016619	Nup50	Nucleoporin 50	0.053	0.592522	0.707	No	Null	No	Null	4.96	4.957	4.964	-0.003	0.95	No	Null	No	Null	0.775149	0.7764	0.773897	No	No
775	ENSMUSG00000016637	Ift27	Intraflagellar transport 27	-0.339	0.011175	0.052	No	Null	No	Null	1.242	1.322	1.13	0.055	0.283	No	Null	No	Null	-3.68342	-3.71069	-3.65615	No	No
776	ENSMUSG00000016664	Pacsin2	Protein kinase C and casein kinase substrate in neurons 2	-0.203	0.0879662	0.193	No	Null	No	Null	5.804	5.834	5.762	-0.005	0.909	No	Null	No	Null	4.13363	4.136	4.13126	No	No
777	ENSMUSG00000016756	Cmah	Cytidine monophospho-N-acetylneuraminic acid hydroxylase	0.255	0.178962	0.311	No	Null	No	Null	7.655	7.567	7.779	-0.006	0.93	No	Null	No	Null	2.25104	2.25413	2.24795	No	No
778	ENSMUSG00000016757	Ttll12	Tubulin tyrosine ligase-like family, member 12	-0.587	0.000506078	0.008	No	Null	No	Null	2.45	2.6	2.24	-0.045	0.254	No	Null	No	Null	1.61888	1.6415	1.59627	No	No
779	ENSMUSG00000016831	Tox4	TOX high mobility group box family member 4	-0.021	0.802797	0.87	No	Null	No	Null	5.386	5.394	5.375	-0.119	0.232	No	Null	No	Null	-3.97597	-3.91628	-4.03566	No	No
780	ENSMUSG00000016833	Mrps18c	Mitochondrial ribosomal protein S18C	0.182	0.254838	0.398	No	Null	No	Null	4.088	4.063	4.123	-0.046	0.742	No	Null	No	Null	-2.42568	-2.40277	-2.4486	No	No
781	ENSMUSG00000016921	Srsf6	Serine/arginine-rich splicing factor 6	0.121	0.416078	0.553	No	Null	No	Null	6.064	6.023	6.121	-0.051	0.426	No	Null	No	Null	4.00747	4.03289	3.98206	No	No
782	ENSMUSG00000016933	Plcg1	Phospholipase C, gamma 1	-0.184	0.263894	0.407	No	Null	No	Null	5.131	5.169	5.079	-0.029	0.724	No	Null	No	Null	0.00960102	0.0241615	-0.00495949	No	No
783	ENSMUSG00000016942	Tmprss6	Transmembrane serine protease 6	-0.709	0.00010605	0.003	No	Null	No	Null	7.288	7.488	7.008	-0.036	0.505	No	Null	No	Null	-1.63731	-1.61928	-1.65535	No	No
784	ENSMUSG00000017009	Sdc4	Syndecan 4	-0.524	0.00131106	0.014	No	Null	No	Null	8.181	8.313	7.996	-0.155	0.179	No	Null	No	Null	-0.346638	-0.268902	-0.424374	No	No
785	ENSMUSG00000017119	Nbr1	NBR1, autophagy cargo receptor	0.089	0.315802	0.459	No	Null	No	Null	7.754	7.728	7.789	0.065	0.488	No	Null	No	Null	-2.86764	-2.8999	-2.83537	No	No
786	ENSMUSG00000017188	Coa3	Cytochrome C oxidase assembly factor 3	-0.12	0.389967	0.53	No	Null	No	Null	4.579	4.625	4.515	0.076	0.12	No	Null	No	Null	0.492734	0.454858	0.530609	No	No
787	ENSMUSG00000017221	Psmd3	Proteasome (prosome, macropain) 26S subunit, non-ATPase, 3	-0.777	3.45568e-06	0.001	No	Null	No	Null	5.595	5.793	5.317	-0.004	0.933	No	Null	No	Null	4.46368	4.46578	4.46158	No	No
788	ENSMUSG00000017286	Glod4	Glyoxalase domain containing 4	0.162	0.213441	0.351	No	Null	No	Null	5.335	5.301	5.383	-0.035	0.376	No	Null	No	Null	4.79185	4.80922	4.77449	No	No
789	ENSMUSG00000017288	Vps53	VPS53 GARP complex subunit	-0.136	0.202667	0.339	No	Null	No	Null	4.701	4.711	4.686	-0.005	0.925	No	Null	No	Null	-0.0608265	-0.0585098	-0.0631432	No	No
790	ENSMUSG00000017291	Taok1	TAO kinase 1	0.378	0.0236803	0.083	No	Null	No	Null	7.001	6.878	7.172	-0.053	0.067	No	Null	No	Null	-0.146821	-0.120333	-0.173309	No	No
791	ENSMUSG00000017307	Acot8	Acyl-CoA thioesterase 8	-1.033	4.19639e-06	0.001	Yes	Down	Yes	Down	2.464	2.765	2.044	-0.19	0.023	No	Null	No	Null	1.7528	1.8477	1.6579	No	No
792	ENSMUSG00000017309	Cd300lg	CD300 molecule like family member G	-0.384	0.00357943	0.026	No	Null	No	Null	3.423	3.508	3.303	-0.018	0.861	No	Null	No	Null	-6.44873	-6.43977	-6.45768	No	No
793	ENSMUSG00000017344	Vtn	Vitronectin	-0.444	0.00847706	0.044	No	Null	No	Null	10.464	10.556	10.335	-0.099	0.407	No	Null	No	Null	2.26948	2.31898	2.21998	No	No
794	ENSMUSG00000017390	Aldoc	Aldolase C, fructose-bisphosphate	-0.437	0.0147968	0.061	No	Null	No	Null	2.627	2.677	2.557	0.056	0.655	No	Null	No	Null	0.687466	0.65938	0.715551	No	No
795	ENSMUSG00000017404	Rpl19	Ribosomal protein L19	-0.514	0.00574566	0.034	No	Null	No	Null	7.115	7.234	6.949	-0.09	0.326	No	Null	No	Null	3.80243	3.8473	3.75755	No	No
796	ENSMUSG00000017421	Zfp207	Zinc finger protein 207	0.307	0.0551038	0.142	No	Null	No	Null	6.413	6.279	6.602	-0.017	0.743	No	Null	No	Null	-2.03331	-2.02474	-2.04188	No	No
797	ENSMUSG00000017428	Psmd11	Proteasome (prosome, macropain) 26S subunit, non-ATPase, 11	0.124	0.312237	0.456	No	Null	No	Null	6.34	6.301	6.393	-0.036	0.29	No	Null	No	Null	5.04954	5.06775	5.03133	No	No
798	ENSMUSG00000017446	C1qtnf1	C1q and tumor necrosis factor related protein 1	-0.277	0.121317	0.239	No	Null	No	Null	2.698	2.8	2.557	0.175	0.068	No	Null	No	Null	-2.89602	-2.98358	-2.80846	No	No
799	ENSMUSG00000017453	Pipox	Pipecolic acid oxidase	0.167	0.218639	0.357	No	Null	No	Null	7.362	7.275	7.484	-0.117	0.026	No	Null	No	Null	5.4068	5.46536	5.34824	No	No
800	ENSMUSG00000017478	Zc3h18	Zinc finger CCCH-type containing 18	-0.521	0.00198933	0.019	No	Null	No	Null	4.874	4.995	4.706	0.016	0.711	No	Null	No	Null	0.523821	0.515627	0.532016	No	No
801	ENSMUSG00000017485	Top2b	Topoisomerase (DNA) II beta	0.284	0.0151807	0.062	No	Null	No	Null	6.193	6.098	6.327	-0.024	0.873	No	Null	No	Null	-0.440299	-0.428541	-0.452057	No	No
802	ENSMUSG00000017493	Igfbp4	Insulin-like growth factor binding protein 4	-0.436	0.000411872	0.007	No	Null	No	Null	9	9.157	8.782	-0.053	0.287	No	Null	No	Null	-1.13047	-1.10421	-1.15673	No	No
803	ENSMUSG00000017548	Suz12	SUZ12 polycomb repressive complex 2 subunit	0.245	0.103836	0.216	No	Null	No	Null	5	4.915	5.118	-0.068	0.138	No	Null	No	Null	-1.8562	-1.82244	-1.88995	No	No
804	ENSMUSG00000017561	Crlf3	Cytokine receptor-like factor 3	0.19	0.0626872	0.154	No	Null	No	Null	3.109	3.079	3.151	-0.04	0.187	No	Null	No	Null	-1.87448	-1.85428	-1.89468	No	No
805	ENSMUSG00000017631	Abr	Active BCR-related gene	0.112	0.305149	0.45	No	Null	No	Null	2.571	2.549	2.602	0.087	0.11	No	Null	No	Null	-2.03905	-2.08241	-1.99568	No	No
806	ENSMUSG00000017670	Elmo2	Engulfment and cell motility 2	-0.513	0.000184651	0.004	No	Null	No	Null	2.888	3.016	2.709	0.052	0.19	No	Null	No	Null	-1.91987	-1.94591	-1.89383	No	No
807	ENSMUSG00000017679	Ttpal	Tocopherol (alpha) transfer protein-like	0.049	0.614142	0.726	No	Null	No	Null	4.154	4.171	4.129	0.025	0.698	No	Null	No	Null	-6.04118	-6.05362	-6.02874	No	No
808	ENSMUSG00000017686	Rhot1	Ras homolog family member T1	0.302	0.00920411	0.046	No	Null	No	Null	5.416	5.321	5.548	0.031	0.565	No	Null	No	Null	1.05206	1.03635	1.06777	No	No
809	ENSMUSG00000017697	Ada	Adenosine deaminase	-0.354	0.0862134	0.19	No	Null	No	Null	0.541	0.611	0.442	0.175	0.299	No	Null	No	Null	0.913648	0.826123	1.00117	No	No
810	ENSMUSG00000017707	Serinc3	Serine incorporator 3	0.08	0.435563	0.571	No	Null	No	Null	7.754	7.741	7.773	0.093	0.208	No	Null	No	Null	-0.711728	-0.758313	-0.665143	No	No
811	ENSMUSG00000017713	Tha1	Threonine aldolase 1	-0.552	0.00140391	0.015	No	Null	No	Null	1.224	1.411	0.961	-0.022	0.677	No	Null	No	Null	0.713393	0.724382	0.702404	No	No
812	ENSMUSG00000017718	Afmid	Arylformamidase	-0.101	0.544698	0.667	No	Null	No	Null	6.166	6.178	6.148	0.05	0.454	No	Null	No	Null	1.78169	1.75675	1.80663	No	No
813	ENSMUSG00000017721	Pigt	Phosphatidylinositol glycan anchor biosynthesis, class T	-0.754	0.000163748	0.004	No	Null	No	Null	3.785	4.005	3.477	0.014	0.622	No	Null	No	Null	0.213365	0.206138	0.220592	No	No
814	ENSMUSG00000017747	Ghdc	GH3 domain containing	-0.55	0.000876148	0.011	No	Null	No	Null	3.031	3.157	2.855	-0.058	0.313	No	Null	No	Null	-1.16292	-1.13387	-1.19197	No	No
815	ENSMUSG00000017754	Pltp	Phospholipid transfer protein	-0.988	0.0572231	0.145	No	Null	No	Null	3.819	4.1	3.425	-0.072	0.648	No	Null	No	Null	-2.05576	-2.01999	-2.09153	No	No
816	ENSMUSG00000017756	Slc12a7	Solute carrier family 12, member 7	-0.2	0.244985	0.387	No	Null	No	Null	5.625	5.661	5.573	-0.094	0.479	No	Null	No	Null	0.913037	0.960118	0.865955	No	No
817	ENSMUSG00000017760	Ctsa	Cathepsin A	-0.39	0.0176509	0.068	No	Null	No	Null	6.498	6.595	6.362	0.099	0.096	No	Null	No	Null	3.27145	3.22185	3.32105	No	No
818	ENSMUSG00000017765	Slc12a4	Solute carrier family 12, member 4	-0.647	1.48845e-05	0.001	No	Null	No	Null	3.152	3.328	2.905	0.023	0.455	No	Null	No	Null	-1.43529	-1.44677	-1.42382	No	No
819	ENSMUSG00000017774	Myo1c	Myosin IC	-0.441	0.000237209	0.005	No	Null	No	Null	5.268	5.387	5.101	0.128	0.142	No	Null	No	Null	3.5915	3.5277	3.6553	No	No
820	ENSMUSG00000017776	Crk	V-crk avian sarcoma virus CT10 oncogene homolog	0.222	0.033531	0.104	No	Null	No	Null	6.26	6.202	6.342	-0.005	0.917	No	Null	No	Null	1.32396	1.32645	1.32147	No	No
821	ENSMUSG00000017778	Cox7c	Cytochrome c oxidase subunit 7C	-0.16	0.299989	0.445	No	Null	No	Null	6.138	6.231	6.009	-0.064	0.435	No	Null	No	Null	4.85312	4.88525	4.82099	No	No
822	ENSMUSG00000017781	Pitpna	Phosphatidylinositol transfer protein, alpha	0.125	0.12895	0.249	No	Null	No	Null	5.605	5.554	5.678	0.061	0.028	No	Null	No	Null	3.39119	3.3607	3.42167	No	No
823	ENSMUSG00000017801	Mlx	MAX-like protein X	0.167	0.190303	0.324	No	Null	No	Null	5.329	5.26	5.426	0.001	0.988	No	Null	No	Null	0.642392	0.641834	0.64295	No	No
824	ENSMUSG00000017802	Fam134c	Reticulophagy regulator family member 3	-0.23	0.0513976	0.136	No	Null	No	Null	5.805	5.867	5.718	0.045	0.673	No	Null	No	Null	-1.53669	-1.55939	-1.51398	No	No
825	ENSMUSG00000017830	Dhx58	DEXH (Asp-Glu-X-His) box polypeptide 58	-0.362	0.0491955	0.132	No	Null	No	Null	3.339	3.439	3.2	0.067	0.575	No	Null	No	Null	-2.27905	-2.31234	-2.24575	No	No
826	ENSMUSG00000017831	Rab5a	RAB5A, member RAS oncogene family	0.153	0.361021	0.503	No	Null	No	Null	5.342	5.315	5.379	-0.048	0.413	No	Null	No	Null	0.47486	0.498877	0.450842	No	No
827	ENSMUSG00000017837	Nkiras2	NFKB inhibitor interacting Ras-like protein 2	-0.575	0.00532067	0.033	No	Null	No	Null	2.748	2.904	2.529	0.004	0.929	No	Null	No	Null	-2.1993	-2.20113	-2.19746	No	No
828	ENSMUSG00000017843	Ppp2r5c	Protein phosphatase 2, regulatory subunit B', gamma	0.014	0.897844	0.934	No	Null	No	Null	5.217	5.207	5.23	0.02	0.565	No	Null	No	Null	-2.3129	-2.32275	-2.30305	No	No
829	ENSMUSG00000017868	Sgk2	Serum/glucocorticoid regulated kinase 2	-0.051	0.781008	0.854	No	Null	No	Null	5.404	5.402	5.408	-0.014	0.886	No	Null	No	Null	1.49526	1.50208	1.48843	No	No
830	ENSMUSG00000017929	B4galt5	UDP-Gal:betaGlcNAc beta 1,4-galactosyltransferase, polypeptide 5	-0.256	0.242891	0.384	No	Null	No	Null	4.94	5.002	4.853	0.047	0.644	No	Null	No	Null	-3.6821	-3.7057	-3.65849	No	No
831	ENSMUSG00000017950	Hnf4a	Hepatic nuclear factor 4, alpha	-0.294	0.00958314	0.047	No	Null	No	Null	8.815	8.89	8.708	-0.1	0.314	No	Null	No	Null	1.15984	1.2098	1.10988	No	No
832	ENSMUSG00000017978	Cadps2	Ca2+-dependent activator protein for secretion 2	0.202	0.0519816	0.137	No	Null	No	Null	4.066	4.006	4.149	0.161	0.609	No	Null	No	Null	-5.93035	-6.01089	-5.84981	No	No
833	ENSMUSG00000017999	Ddx27	DEAD (Asp-Glu-Ala-Asp) box polypeptide 27	-0.259	0.0125274	0.056	No	Null	No	Null	4.239	4.271	4.195	-0.08	0.302	No	Null	No	Null	-2.0956	-2.05559	-2.13561	No	No
834	ENSMUSG00000018042	Cyb5r3	Cytochrome b5 reductase 3	-0.729	7.14698e-05	0.003	No	Null	No	Null	7.092	7.242	6.882	-0.07	0.441	No	Null	No	Null	6.42467	6.4595	6.38984	No	No
835	ENSMUSG00000018068	Ints2	Integrator complex subunit 2	0.473	0.00769134	0.041	No	Null	No	Null	4.152	4.052	4.291	-0.049	0.572	No	Null	No	Null	-5.45508	-5.43078	-5.47938	No	No
836	ENSMUSG00000018102	Hist1h2bc	Histone cluster 1, H2bc	-0.122	0.404588	0.543	No	Null	No	Null	5.87	5.869	5.873	-0.066	0.389	No	Null	No	Null	6.3663	6.39944	6.33316	No	No
837	ENSMUSG00000018160	Med1	Mediator complex subunit 1	0.147	0.279085	0.422	No	Null	No	Null	5.206	5.167	5.261	-0.068	0.64	No	Null	No	Null	-6.52941	-6.49558	-6.56324	No	No
838	ENSMUSG00000018166	Erbb3	Erb-b2 receptor tyrosine kinase 3	-0.539	0.0223404	0.079	No	Null	No	Null	6.33	6.473	6.13	0.077	0.52	No	Null	No	Null	-1.54143	-1.57991	-1.50295	No	No
839	ENSMUSG00000018167	Stard3	START domain containing 3	-0.422	0.0164938	0.065	No	Null	No	Null	2.974	3.074	2.835	-0.006	0.925	No	Null	No	Null	-4.91708	-4.91407	-4.9201	No	No
840	ENSMUSG00000018189	Uchl5	Ubiquitin carboxyl-terminal esterase L5	0.32	0.0144904	0.06	No	Null	No	Null	3.474	3.442	3.52	-0.025	0.549	No	Null	No	Null	2.30456	2.31725	2.29186	No	No
841	ENSMUSG00000018199	Trove2	TROVE domain family, member 2	0.507	0.00224277	0.02	No	Null	No	Null	3.605	3.463	3.804	0.253	0.058	No	Null	No	Null	-5.20818	-5.33465	-5.08172	No	No
842	ENSMUSG00000018209	Stk4	Serine/threonine kinase 4	0.063	0.511699	0.639	No	Null	No	Null	4.669	4.633	4.72	0.024	0.61	No	Null	No	Null	-2.68224	-2.69439	-2.67008	No	No
843	ENSMUSG00000018286	Psmb6	Proteasome (prosome, macropain) subunit, beta type 6	-0.515	0.00110471	0.013	No	Null	No	Null	6.295	6.396	6.154	-0.054	0.304	No	Null	No	Null	3.7811	3.80821	3.75398	No	No
844	ENSMUSG00000018287	Spag7	Sperm associated antigen 7	-0.346	0.0414499	0.119	No	Null	No	Null	3.899	3.972	3.798	0.112	0.169	No	Null	No	Null	-1.19338	-1.24953	-1.13722	No	No
845	ENSMUSG00000018293	Pfn1	Profilin 1	-0.33	0.00422454	0.029	No	Null	No	Null	6.336	6.405	6.239	-0.084	0.191	No	Null	No	Null	5.79288	5.8349	5.75085	No	No
846	ENSMUSG00000018322	Tomm34	Translocase of outer mitochondrial membrane 34	-0.314	0.0165089	0.065	No	Null	No	Null	2.734	2.831	2.598	-0.146	0.058	No	Null	No	Null	-0.771385	-0.698396	-0.844374	No	No
847	ENSMUSG00000018326	Ywhab	Tyrosine 3-monooxygenase/tryptophan 5-monooxygenase activation protein, beta polypeptide	0.181	0.0586071	0.147	No	Null	No	Null	5.903	5.881	5.935	-0.035	0.302	No	Null	No	Null	2.75694	2.77454	2.73934	No	No
848	ENSMUSG00000018339	Gpx3	Glutathione peroxidase 3	-0.237	0.496094	0.625	No	Null	No	Null	0.577	0.614	0.526	0.309	0.279	No	Null	No	Null	0.683358	0.528844	0.837872	No	No
849	ENSMUSG00000018340	Anxa6	Annexin A6	-0.144	0.353691	0.495	No	Null	No	Null	6.499	6.526	6.461	-0.145	0.113	No	Null	No	Null	6.8226	6.89506	6.75015	No	No
850	ENSMUSG00000018362	Kpna2	Karyopherin (importin) alpha 2	0.28	0.0314405	0.099	No	Null	No	Null	6.043	5.923	6.21	0.055	0.161	No	Null	No	Null	-0.0673325	-0.0950661	-0.0395988	No	No
851	ENSMUSG00000018363	Smurf2	SMAD specific E3 ubiquitin protein ligase 2	0.303	0.0126466	0.056	No	Null	No	Null	5.684	5.586	5.821	-0.046	0.374	No	Null	No	Null	-2.9654	-2.94237	-2.98843	No	No
852	ENSMUSG00000018379	Srsf1	Serine/arginine-rich splicing factor 1	0.387	0.00436207	0.029	No	Null	No	Null	6.971	6.855	7.135	-0.032	0.63	No	Null	No	Null	3.34229	3.35854	3.32605	No	No
853	ENSMUSG00000018381	Abi3	ABI gene family, member 3	-0.999	5.38876e-05	0.002	No	Null	No	Null	1.077	1.359	0.683	-0.076	0.328	No	Null	No	Null	-3.1649	-3.12678	-3.20302	No	No
854	ENSMUSG00000018387	Shroom1	Shroom family member 1	-0.506	0.00304032	0.024	No	Null	No	Null	3.751	3.855	3.607	0.042	0.481	No	Null	No	Null	-2.40923	-2.43005	-2.38841	No	No
855	ENSMUSG00000018395	Kif3a	Kinesin family member 3A	0.364	0.0577585	0.146	No	Null	No	Null	1.985	1.881	2.13	0.003	0.965	No	Null	No	Null	-2.60376	-2.60543	-2.6021	No	No
856	ENSMUSG00000018401	Mtmr4	Myotubularin related protein 4	0.08	0.463845	0.596	No	Null	No	Null	6.525	6.536	6.508	0.04	0.49	No	Null	No	Null	-1.97572	-1.99552	-1.95593	No	No
857	ENSMUSG00000018411	Mapt	Microtubule-associated protein tau	-0.14	0.292727	0.437	No	Null	No	Null	0.832	0.869	0.779	-0.026	0.756	No	Null	No	Null	-2.47695	-2.46387	-2.49003	No	No
858	ENSMUSG00000018415	Gid4	GID complex subunit 4, VID24 homolog	0.045	0.794437	0.864	No	Null	No	Null	4.678	4.689	4.663	-0.099	0.283	No	Null	No	Null	-4.10935	-4.05978	-4.15893	No	No
859	ENSMUSG00000018417	Myo1b	Myosin IB	0.204	0.0784177	0.178	No	Null	No	Null	7.645	7.556	7.771	0.101	0.103	No	Null	No	Null	4.74225	4.69196	4.79254	No	No
860	ENSMUSG00000018428	Akap1	A kinase (PRKA) anchor protein 1	-0.33	0.0183345	0.07	No	Null	No	Null	6.414	6.494	6.302	-0.006	0.932	No	Null	No	Null	2.66711	2.67007	2.66416	No	No
861	ENSMUSG00000018433	Nol11	Nucleolar protein 11	0.317	0.0211929	0.077	No	Null	No	Null	4.381	4.285	4.514	0.023	0.526	No	Null	No	Null	-2.08129	-2.09256	-2.07001	No	No
862	ENSMUSG00000018442	Derl2	Der1-like domain family, member 2	-0.012	0.910694	0.943	No	Null	No	Null	6.136	6.159	6.104	0.013	0.694	No	Null	No	Null	-2.97051	-2.977	-2.96402	No	No
863	ENSMUSG00000018446	C1qbp	Complement component 1, q subcomponent binding protein	0.316	0.0150736	0.062	No	Null	No	Null	5.199	5.136	5.289	-0.08	0.208	No	Null	No	Null	3.43661	3.47679	3.39644	No	No
864	ENSMUSG00000018501	Ncor1	Nuclear receptor co-repressor 1	-0.011	0.945009	0.964	No	Null	No	Null	6.916	6.893	6.949	-0.075	0.046	No	Null	No	Null	-0.487967	-0.450436	-0.525498	No	No
865	ENSMUSG00000018509	Cenpv	Centromere protein V	-0.552	0.000273665	0.006	No	Null	No	Null	3.217	3.316	3.078	-0.173	0.242	No	Null	No	Null	1.19501	1.28163	1.10839	No	No
866	ENSMUSG00000018547	Pip4k2b	Phosphatidylinositol-5-phosphate 4-kinase, type II, beta	-0.115	0.423476	0.56	No	Null	No	Null	4.326	4.355	4.286	0.061	0.611	No	Null	No	Null	0.799121	0.768798	0.829444	No	No
867	ENSMUSG00000018565	Elp5	Elongator acetyltransferase complex subunit 5	-0.204	0.07107	0.167	No	Null	No	Null	3.739	3.817	3.63	-0.069	0.296	No	Null	No	Null	-3.27092	-3.23657	-3.30527	No	No
868	ENSMUSG00000018567	Gabarap	Gamma-aminobutyric acid receptor associated protein	0.125	0.316069	0.459	No	Null	No	Null	7.308	7.268	7.366	-0.004	0.933	No	Null	No	Null	2.23829	2.24004	2.23654	No	No
869	ENSMUSG00000018574	Acadvl	Acyl-Coenzyme A dehydrogenase, very long chain	-0.146	0.320159	0.464	No	Null	No	Null	8.336	8.378	8.278	0.005	0.841	No	Null	No	Null	7.0413	7.03871	7.0439	No	No
870	ENSMUSG00000018583	G3bp1	GTPase activating protein (SH3 domain) binding protein 1	-0.054	0.649949	0.756	No	Null	No	Null	6.116	6.138	6.085	-0.085	0.041	No	Null	No	Null	3.06276	3.10534	3.02017	No	No
871	ENSMUSG00000018585	Atox1	Antioxidant 1 copper chaperone	-1.15	0.0050516	0.032	Yes	Down	Yes	Down	4.9	5.238	4.426	-0.294	0.078	No	Null	No	Null	2.49037	2.63749	2.34326	No	No
872	ENSMUSG00000018599	Mief2	Mitochondrial elongation factor 2	-0.567	0.00561995	0.034	No	Null	No	Null	3.31	3.474	3.08	0.03	0.798	No	Null	No	Null	-3.10798	-3.12277	-3.09318	No	No
873	ENSMUSG00000018604	Tbx3	T-box 3	0.209	0.438945	0.574	No	Null	No	Null	3.73	3.664	3.824	-0.095	0.418	No	Null	No	Null	-2.0088	-1.9614	-2.0562	No	No
874	ENSMUSG00000018659	Pnpo	Pyridoxine 5'-phosphate oxidase	-0.091	0.509947	0.637	No	Null	No	Null	7.11	7.138	7.071	-0.121	0.003	No	Null	No	Null	3.83166	3.89209	3.77124	No	No
875	ENSMUSG00000018661	Cog1	Component of oligomeric golgi complex 1	-0.503	0.00116534	0.013	No	Null	No	Null	3.434	3.566	3.25	-0.068	0.179	No	Null	No	Null	0.164817	0.198673	0.13096	No	No
876	ENSMUSG00000018666	Cbx1	Chromobox 1	0.207	0.0369884	0.111	No	Null	No	Null	4.378	4.339	4.433	0.035	0.647	No	Null	No	Null	1.60243	1.58499	1.61987	No	No
877	ENSMUSG00000018669	Cdk5rap3	CDK5 regulatory subunit associated protein 3	-0.404	0.00218925	0.02	No	Null	No	Null	4.612	4.749	4.419	-0.045	0.452	No	Null	No	Null	3.25486	3.27746	3.23226	No	No
878	ENSMUSG00000018672	Copz2	Coatomer protein complex, subunit zeta 2	-0.127	0.392743	0.531	No	Null	No	Null	3.268	3.274	3.259	0.011	0.766	No	Null	No	Null	-0.864795	-0.870367	-0.859223	No	No
879	ENSMUSG00000018697	Aatf	Apoptosis antagonizing transcription factor	0.04	0.722252	0.81	No	Null	No	Null	4.235	4.208	4.274	-0.072	0.452	No	Null	No	Null	-5.09197	-5.05577	-5.12817	No	No
880	ENSMUSG00000018707	Dync1h1	Dynein cytoplasmic 1 heavy chain 1	-0.075	0.626474	0.736	No	Null	No	Null	7.245	7.266	7.215	-0.009	0.614	No	Null	No	Null	6.12714	6.13179	6.12248	No	No
881	ENSMUSG00000018733	Pex12	Peroxisomal biogenesis factor 12	0.224	0.0811271	0.183	No	Null	No	Null	2.823	2.848	2.787	-0.079	0.279	No	Null	No	Null	-2.40517	-2.36569	-2.44465	No	No
882	ENSMUSG00000018736	Ndel1	NudE neurodevelopment protein 1 like 1	0.237	0.0411801	0.118	No	Null	No	Null	4.455	4.335	4.622	-0.054	0.405	No	Null	No	Null	-2.24547	-2.21868	-2.27226	No	No
883	ENSMUSG00000018761	Mpdu1	Mannose-P-dolichol utilization defect 1	-0.308	0.06175	0.153	No	Null	No	Null	4.929	5.004	4.824	0.049	0.744	No	Null	No	Null	-1.35199	-1.37633	-1.32764	No	No
884	ENSMUSG00000018765	Fxr2	Fragile X mental retardation, autosomal homolog 2	-0.347	0.00346143	0.026	No	Null	No	Null	4.4	4.471	4.3	-0.042	0.235	No	Null	No	Null	0.315426	0.336192	0.29466	No	No
885	ENSMUSG00000018770	Atp5g3	ATP synthase, H+ transporting, mitochondrial F0 complex, subunit C3 (subunit 9)	-0.037	0.738468	0.822	No	Null	No	Null	6.819	6.925	6.671	0.081	0.815	No	Null	No	Null	3.91292	3.87266	3.95318	No	No
886	ENSMUSG00000018774	Cd68	CD68 antigen	-0.42	0.0894798	0.195	No	Null	No	Null	2.297	2.402	2.15	-0.095	0.248	No	Null	No	Null	-2.18764	-2.1403	-2.23498	No	No
887	ENSMUSG00000018796	Acsl1	Acyl-CoA synthetase long-chain family member 1	-0.437	0.0289809	0.094	No	Null	No	Null	10.389	10.457	10.293	-0.149	0.239	No	Null	No	Null	8.40251	8.47712	8.3279	No	No
888	ENSMUSG00000018819	Lsp1	Lymphocyte specific 1	-0.059	0.722164	0.81	No	Null	No	Null	1.138	1.134	1.144	0.044	0.739	No	Null	No	Null	-5.22788	-5.24968	-5.20607	No	No
889	ENSMUSG00000018830	Myh11	Myosin, heavy polypeptide 11, smooth muscle	0.325	0.502372	0.631	No	Null	No	Null	1.105	1.119	1.086	-0.316	0.283	No	Null	No	Null	-0.0555	0.102406	-0.213406	No	No
890	ENSMUSG00000018846	Pank3	Pantothenate kinase 3	0.299	0.174914	0.306	No	Null	No	Null	6.983	6.864	7.149	0.142	0	No	Null	No	Null	-2.09652	-2.16737	-2.02566	No	No
891	ENSMUSG00000018848	Rars	Arginyl-tRNA synthetase	0.359	0.00640559	0.037	No	Null	No	Null	5.468	5.362	5.617	-0.108	0.007	No	Null	No	Null	4.86038	4.91428	4.80648	No	No
892	ENSMUSG00000018849	Wwc1	WW, C2 and coiled-coil domain containing 1	-0.445	0.0228527	0.081	No	Null	No	Null	5.698	5.78	5.584	0.005	0.931	No	Null	No	Null	-0.73062	-0.733368	-0.727871	No	No
893	ENSMUSG00000018861	Fdxr	Ferredoxin reductase	-0.546	0.000487907	0.008	No	Null	No	Null	2.361	2.536	2.117	-0.172	0.051	No	Null	No	Null	3.63956	3.72549	3.55363	No	No
894	ENSMUSG00000018882	Mrpl45	Mitochondrial ribosomal protein L45	0.123	0.341263	0.484	No	Null	No	Null	4.487	4.454	4.533	-0.014	0.495	No	Null	No	Null	1.27166	1.27854	1.26479	No	No
895	ENSMUSG00000018900	Slc22a5	Solute carrier family 22 (organic cation transporter), member 5	-0.511	0.0311594	0.099	No	Null	No	Null	4.785	4.94	4.567	-0.452	0.057	No	Null	No	Null	-6.44976	-6.22358	-6.67595	No	No
896	ENSMUSG00000018909	Arrb1	Arrestin, beta 1	-0.172	0.20698	0.344	No	Null	No	Null	4.229	4.279	4.159	0.035	0.495	No	Null	No	Null	0.0735748	0.0558929	0.0912567	No	No
897	ENSMUSG00000018921	Pelp1	Proline, glutamic acid and leucine rich protein 1	-0.612	0.00208496	0.019	No	Null	No	Null	1.972	2.207	1.642	-0.013	0.759	No	Null	No	Null	-2.03006	-2.02339	-2.03674	No	No
898	ENSMUSG00000018932	Map2k3	Mitogen-activated protein kinase kinase 3	-0.109	0.317235	0.46	No	Null	No	Null	4.217	4.396	3.966	-0.022	0.505	No	Null	No	Null	1.00134	1.01247	0.99022	No	No
899	ENSMUSG00000018965	Ywhah	Tyrosine 3-monooxygenase/tryptophan 5-monooxygenase activation protein, eta polypeptide	0.215	0.0771351	0.177	No	Null	No	Null	5.262	5.168	5.393	-0.046	0.38	No	Null	No	Null	3.52057	3.54362	3.49753	No	No
900	ENSMUSG00000018974	Sart3	Squamous cell carcinoma antigen recognized by T cells 3	-0.443	0.00941475	0.046	No	Null	No	Null	2.783	2.905	2.612	0.016	0.772	No	Null	No	Null	1.27954	1.27166	1.28742	No	No
901	ENSMUSG00000018995	Nars2	Asparaginyl-tRNA synthetase 2 (mitochondrial)(putative)	0.267	0.0396094	0.115	No	Null	No	Null	4.03	3.953	4.139	-0.093	0.157	No	Null	No	Null	0.883033	0.929446	0.83662	No	No
902	ENSMUSG00000019039	Dalrd3	DALR anticodon binding domain containing 3	-0.638	0.000140425	0.004	No	Null	No	Null	3.924	4.097	3.681	-0.081	0.516	No	Null	No	Null	-4.0682	-4.02748	-4.10891	No	No
903	ENSMUSG00000019054	Fis1	Fission, mitochondrial 1	-0.644	0.0040422	0.028	No	Null	No	Null	4.227	4.391	3.998	-0.082	0.065	No	Null	No	Null	2.49442	2.53566	2.45317	No	No
904	ENSMUSG00000019055	Plod1	Procollagen-lysine, 2-oxoglutarate 5-dioxygenase 1	-0.411	0.0016384	0.016	No	Null	No	Null	5.301	5.435	5.113	0.062	0.275	No	Null	No	Null	-0.453694	-0.484733	-0.422655	No	No
905	ENSMUSG00000019082	Slc25a22	Solute carrier family 25 (mitochondrial carrier, glutamate), member 22	-0.882	0.000123337	0.004	No	Null	No	Null	5.002	5.263	4.637	-0.096	0.436	No	Null	No	Null	4.19793	4.24607	4.14979	No	No
906	ENSMUSG00000019087	Atp6ap1	ATPase, H+ transporting, lysosomal accessory protein 1	0.026	0.810667	0.875	No	Null	No	Null	5.938	5.915	5.97	0.019	0.495	No	Null	No	Null	-2.16013	-2.16938	-2.15088	No	No
907	ENSMUSG00000019139	Isyna1	Myo-inositol 1-phosphate synthase A1	-1.484	1.74679e-07	0	Yes	Down	Yes	Down	0.47	0.871	-0.092	0.078	0.341	No	Null	No	Null	-1.40164	-1.44083	-1.36246	No	No
908	ENSMUSG00000019143	Hars2	Histidyl-tRNA synthetase 2	0.2	0.185857	0.319	No	Null	No	Null	4.402	4.348	4.479	-0.011	0.745	No	Null	No	Null	1.35963	1.36519	1.35406	No	No
909	ENSMUSG00000019158	Tmem160	Transmembrane protein 160	-1.015	0.000308996	0.006	Yes	Down	Yes	Down	1.04	1.307	0.667	0.13	0.157	No	Null	No	Null	-1.81837	-1.88344	-1.75329	No	No
910	ENSMUSG00000019173	Rab5c	RAB5C, member RAS oncogene family	-0.474	0.000142467	0.004	No	Null	No	Null	5.456	5.573	5.292	-0.027	0.676	No	Null	No	Null	2.38813	2.4014	2.37485	No	No
911	ENSMUSG00000019179	Mdh2	Malate dehydrogenase 2, NAD (mitochondrial)	-0.288	0.0380814	0.113	No	Null	No	Null	5.973	6.1	5.794	-0.085	0.194	No	Null	No	Null	8.20023	8.24292	8.15753	No	No
912	ENSMUSG00000019188	H13	Histocompatibility 13	-0.222	0.0268354	0.09	No	Null	No	Null	5.794	5.847	5.72	0.169	0.172	No	Null	No	Null	1.88255	1.7983	1.96681	No	No
913	ENSMUSG00000019210	Atp6v1e1	ATPase, H+ transporting, lysosomal V1 subunit E1	0.149	0.237695	0.379	No	Null	No	Null	5.865	5.852	5.882	-0.062	0.333	No	Null	No	Null	3.22426	3.2551	3.19342	No	No
914	ENSMUSG00000019232	Etnppl	Ethanolamine phosphate phospholyase	0.716	0.204461	0.341	No	Null	No	Null	7.217	7.069	7.424	-0.051	0.9	No	Null	No	Null	3.58369	3.60929	3.55809	No	No
915	ENSMUSG00000019254	Ppp1r12c	Protein phosphatase 1, regulatory subunit 12C	-0.439	0.00288093	0.023	No	Null	No	Null	3.597	3.702	3.449	0.015	0.777	No	Null	No	Null	0.769356	0.761966	0.776747	No	No
916	ENSMUSG00000019261	Map1s	Microtubule-associated protein 1S	-1.027	0.00143942	0.015	Yes	Down	Yes	Down	0.156	0.463	-0.273	-0.033	0.265	No	Null	No	Null	-1.4232	-1.4065	-1.4399	No	No
917	ENSMUSG00000019295	Tmem129	Transmembrane protein 129	-0.066	0.592362	0.707	No	Null	No	Null	3.762	3.802	3.707	0.069	0.315	No	Null	No	Null	-3.00291	-3.03718	-2.96863	No	No
918	ENSMUSG00000019297	Nop9	NOP9 nucleolar protein	-0.126	0.194282	0.329	No	Null	No	Null	4.151	4.199	4.083	-0.038	0.625	No	Null	No	Null	-2.68811	-2.66905	-2.70718	No	No
919	ENSMUSG00000019302	Atp6v0a1	ATPase, H+ transporting, lysosomal V0 subunit A1	-0.126	0.424348	0.561	No	Null	No	Null	4.832	4.89	4.752	-0.017	0.678	No	Null	No	Null	0.454455	0.46288	0.44603	No	No
920	ENSMUSG00000019312	Grb7	Growth factor receptor bound protein 7	-0.81	3.25267e-05	0.002	No	Null	No	Null	4.952	5.104	4.739	0.13	0.007	No	Null	No	Null	0.234522	0.169461	0.299582	No	No
921	ENSMUSG00000019368	Sec14l4	SEC14-like lipid binding 4	-0.084	0.583565	0.699	No	Null	No	Null	6.829	6.834	6.822	0.018	0.724	No	Null	No	Null	4.74731	4.7383	4.75632	No	No
922	ENSMUSG00000019373	Cops3	COP9 signalosome subunit 3	0.295	0.00774586	0.041	No	Null	No	Null	5.571	5.462	5.722	-0.008	0.827	No	Null	No	Null	3.11894	3.12307	3.1148	No	No
923	ENSMUSG00000019428	Fkbp8	FK506 binding protein 8	-1.018	9.06991e-06	0.001	Yes	Down	Yes	Down	6.097	6.364	5.723	-0.027	0.723	No	Null	No	Null	1.59448	1.60817	1.58079	No	No
924	ENSMUSG00000019432	Ddx39b	DEAD (Asp-Glu-Ala-Asp) box polypeptide 39B	-0.223	0.077023	0.177	No	Null	No	Null	4.863	4.901	4.809	-0.034	0.524	No	Null	No	Null	4.41445	4.43163	4.39728	No	No
925	ENSMUSG00000019433	Gipc1	GIPC PDZ domain containing family, member 1	-1.047	0.000173601	0.004	Yes	Down	Yes	Down	1.845	2.121	1.459	-0.045	0.452	No	Null	No	Null	-3.03596	-3.01328	-3.05863	No	No
926	ENSMUSG00000019437	Tlcd1	TLC domain containing 1	-0.212	0.14537	0.27	No	Null	No	Null	3.845	3.907	3.759	0.013	0.832	No	Null	No	Null	-0.919352	-0.92587	-0.912833	No	No
927	ENSMUSG00000019461	Plscr3	Phospholipid scramblase 3	-0.64	0.00141837	0.015	No	Null	No	Null	1.179	1.37	0.912	0.062	0.294	No	Null	No	Null	-2.34834	-2.37924	-2.31744	No	No
928	ENSMUSG00000019470	Xab2	XPA binding protein 2	-0.562	0.00232028	0.02	No	Null	No	Null	3.617	3.761	3.416	-0.002	0.962	No	Null	No	Null	-1.09068	-1.08969	-1.09167	No	No
929	ENSMUSG00000019471	Cdc37	Cell division cycle 37	-0.624	0.000329789	0.006	No	Null	No	Null	4.793	4.94	4.588	-0.016	0.563	No	Null	No	Null	3.42355	3.4316	3.4155	No	No
930	ENSMUSG00000019478	Rab4a	RAB4A, member RAS oncogene family	-0.286	0.0245715	0.085	No	Null	No	Null	2.828	2.897	2.732	-0.013	0.864	No	Null	No	Null	0.162715	0.169051	0.156379	No	No
931	ENSMUSG00000019487	Trip10	Thyroid hormone receptor interactor 10	-0.303	0.0840516	0.188	No	Null	No	Null	2.449	2.49	2.391	0.028	0.618	No	Null	No	Null	-0.543647	-0.557455	-0.529838	No	No
932	ENSMUSG00000019494	Cops6	COP9 signalosome subunit 6	-0.109	0.251208	0.394	No	Null	No	Null	5.303	5.381	5.194	-0.059	0.116	No	Null	No	Null	0.952149	0.981827	0.922472	No	No
933	ENSMUSG00000019518	Ap4m1	Adaptor-related protein complex AP-4, mu 1	-0.364	0.0271592	0.09	No	Null	No	Null	2.778	2.885	2.628	-0.022	0.709	No	Null	No	Null	-3.96168	-3.95072	-3.97264	No	No
934	ENSMUSG00000019528	Gyg	Glycogenin	0.294	0.0354583	0.108	No	Null	No	Null	2.425	2.341	2.542	-0.063	0.722	No	Null	No	Null	-1.05536	-1.02392	-1.08679	No	No
935	ENSMUSG00000019539	Rcn3	Reticulocalbin 3, EF-hand calcium binding domain	-1.02	8.18979e-05	0.003	Yes	Down	Yes	Down	0.556	0.783	0.237	0.245	0.1	No	Null	No	Null	-1.33485	-1.45715	-1.21256	No	No
936	ENSMUSG00000019577	Pdk4	Pyruvate dehydrogenase kinase, isoenzyme 4	0.157	0.557307	0.678	No	Null	No	Null	2.648	2.602	2.713	-0.865	0.016	Yes	Down	Yes	Down	-5.78328	-5.35093	-6.21564	No	No
937	ENSMUSG00000019578	Ubxn6	UBX domain protein 6	-0.582	0.00228218	0.02	No	Null	No	Null	4.19	4.325	4.001	0.03	0.259	No	Null	No	Null	0.408177	0.393	0.423354	No	No
938	ENSMUSG00000019579	Mydgf	Myeloid derived growth factor	-0.457	0.00319011	0.024	No	Null	No	Null	4.719	4.897	4.47	-0.082	0.328	No	Null	No	Null	4.01284	4.05374	3.97193	No	No
939	ENSMUSG00000019659	Ccdc12	Coiled-coil domain containing 12	-0.85	0.000392121	0.007	No	Null	No	Null	2.462	2.727	2.092	-0.061	0.42	No	Null	No	Null	-0.676709	-0.646369	-0.707049	No	No
940	ENSMUSG00000019710	Mrpl24	Mitochondrial ribosomal protein L24	0.138	0.326034	0.47	No	Null	No	Null	5.56	5.512	5.627	-0.007	0.748	No	Null	No	Null	1.54538	1.54899	1.54178	No	No
941	ENSMUSG00000019715	Gle1	GLE1 RNA export mediator (yeast)	-0.15	0.226494	0.367	No	Null	No	Null	4.111	4.182	4.01	0.007	0.898	No	Null	No	Null	-2.95813	-2.96139	-2.95488	No	No
942	ENSMUSG00000019718	L3hypdh	L-3-hydroxyproline dehydratase (trans-)	-0.022	0.923029	0.951	No	Null	No	Null	3.518	3.49	3.558	-0.061	0.592	No	Null	No	Null	1.2686	1.2993	1.23789	No	No
943	ENSMUSG00000019726	Lyst	Lysosomal trafficking regulator	0.26	0.163966	0.293	No	Null	No	Null	6.528	6.464	6.617	0.021	0.659	No	Null	No	Null	-3.30365	-3.31431	-3.29298	No	No
944	ENSMUSG00000019731	Slc35e1	Solute carrier family 35, member E1	-0.078	0.485795	0.616	No	Null	No	Null	5.572	5.615	5.512	0.014	0.762	No	Null	No	Null	-1.04235	-1.04913	-1.03557	No	No
945	ENSMUSG00000019738	Polr2i	Polymerase (RNA) II (DNA directed) polypeptide I	-0.607	0.00575294	0.034	No	Null	No	Null	3.733	3.831	3.596	0.047	0.469	No	Null	No	Null	0.690796	0.667125	0.714468	No	No
946	ENSMUSG00000019762	Iyd	Iodotyrosine deiodinase	0.153	0.20845	0.345	No	Null	No	Null	5.813	5.747	5.905	-0.056	0.382	No	Null	No	Null	1.71405	1.74226	1.68584	No	No
947	ENSMUSG00000019763	Rmnd1	Required for meiotic nuclear division 1 homolog	0.277	0.0115699	0.053	No	Null	No	Null	5.3	5.203	5.436	-0.122	0.022	No	Null	No	Null	-0.0475029	0.0133484	-0.108354	No	No
948	ENSMUSG00000019774	Mtrf1l	Mitochondrial translational release factor 1-like	0.34	0.0123978	0.055	No	Null	No	Null	2.311	2.218	2.442	-0.082	0.176	No	Null	No	Null	-3.80362	-3.76239	-3.84484	No	No
949	ENSMUSG00000019777	Hdac2	Histone deacetylase 2	0.43	0.00361013	0.026	No	Null	No	Null	4.628	4.49	4.822	-0.028	0.578	No	Null	No	Null	0.279999	0.293868	0.26613	No	No
950	ENSMUSG00000019779	Frk	Fyn-related kinase	0.585	0.0046533	0.03	No	Null	No	Null	3.379	3.203	3.626	0.046	0.358	No	Null	No	Null	-4.6265	-4.64962	-4.60339	No	No
951	ENSMUSG00000019782	Rwdd1	RWD domain containing 1	0.273	0.0146847	0.061	No	Null	No	Null	4.479	4.374	4.628	-0.082	0.028	No	Null	No	Null	1.30562	1.3468	1.26445	No	No
952	ENSMUSG00000019790	Stxbp5	Syntaxin binding protein 5 (tomosyn)	0.135	0.323771	0.468	No	Null	No	Null	4.171	4.142	4.211	0.006	0.914	No	Null	No	Null	-2.99817	-3.00104	-2.9953	No	No
953	ENSMUSG00000019791	Hint3	Histidine triad nucleotide binding protein 3	-0.012	0.919755	0.949	No	Null	No	Null	3.465	3.538	3.362	-0.045	0.295	No	Null	No	Null	0.298453	0.32088	0.276026	No	No
954	ENSMUSG00000019792	Trmt11	TRNA methyltransferase 11	0.509	0.00375262	0.027	No	Null	No	Null	2.954	2.796	3.176	-0.077	0.465	No	Null	No	Null	0.906241	0.944987	0.867494	No	No
955	ENSMUSG00000019794	Katna1	Katanin p60 (ATPase-containing) subunit A1	0.225	0.0215905	0.078	No	Null	No	Null	4.067	3.992	4.173	-0.023	0.902	No	Null	No	Null	1.15343	1.16475	1.14211	No	No
956	ENSMUSG00000019795	Pcmt1	Protein-L-isoaspartate (D-aspartate) O-methyltransferase 1	0.127	0.255756	0.399	No	Null	No	Null	4.677	4.657	4.707	-0.036	0.387	No	Null	No	Null	1.64679	1.66477	1.62881	No	No
957	ENSMUSG00000019797	1700021F05Rik	RIKEN cDNA 1700021F05 gene	0.264	0.0305223	0.097	No	Null	No	Null	4.302	4.197	4.449	-0.051	0.359	No	Null	No	Null	-1.89396	-1.86822	-1.91971	No	No
958	ENSMUSG00000019802	Sec63	SEC63-like (S. cerevisiae)	0.264	0.0330759	0.103	No	Null	No	Null	7.117	7.035	7.232	-0.031	0.642	No	Null	No	Null	3.30532	3.32103	3.28961	No	No
959	ENSMUSG00000019804	Snx3	Sorting nexin 3	-0.05	0.602951	0.716	No	Null	No	Null	5.574	5.565	5.586	-0.032	0.469	No	Null	No	Null	3.15569	3.17171	3.13968	No	No
960	ENSMUSG00000019806	Aig1	Androgen-induced 1	0.268	0.163238	0.292	No	Null	No	Null	3.364	3.305	3.446	-0.071	0.63	No	Null	No	Null	-7.06475	-7.0294	-7.10009	No	No
961	ENSMUSG00000019809	Pex3	Peroxisomal biogenesis factor 3	0.179	0.153625	0.281	No	Null	No	Null	4.835	4.789	4.898	-0.071	0.333	No	Null	No	Null	1.33194	1.36765	1.29622	No	No
962	ENSMUSG00000019814	Ltv1	LTV1 ribosome biogenesis factor	0.227	0.0255954	0.087	No	Null	No	Null	4.448	4.362	4.568	0.03	0.641	No	Null	No	Null	-2.5971	-2.61186	-2.58233	No	No
963	ENSMUSG00000019820	Utrn	Utrophin	0.11	0.374037	0.515	No	Null	No	Null	5.975	5.987	5.958	0.05	0.159	No	Null	No	Null	4.11717	4.09195	4.14238	No	No
964	ENSMUSG00000019822	Smpd2	Sphingomyelin phosphodiesterase 2, neutral	-0.305	0.0275697	0.091	No	Null	No	Null	3.614	3.719	3.467	0.051	0.352	No	Null	No	Null	-1.32531	-1.35072	-1.29989	No	No
965	ENSMUSG00000019832	Rab32	RAB32, member RAS oncogene family	0.097	0.536405	0.661	No	Null	No	Null	4.915	4.893	4.947	-0.004	0.959	No	Null	No	Null	1.41349	1.41536	1.41162	No	No
966	ENSMUSG00000019837	Gtf3c6	General transcription factor IIIC, polypeptide 6, alpha	0.253	0.015065	0.062	No	Null	No	Null	4.34	4.236	4.485	0.208	0.124	No	Null	No	Null	-3.19469	-3.29859	-3.09078	No	No
967	ENSMUSG00000019838	Slc16a10	Solute carrier family 16 (monocarboxylic acid transporters), member 10	0.132	0.361758	0.503	No	Null	No	Null	6.739	6.704	6.787	0.066	0.417	No	Null	No	Null	0.287232	0.254409	0.320055	No	No
968	ENSMUSG00000019846	Lama4	Laminin, alpha 4	0.251	0.141358	0.264	No	Null	No	Null	3.08	3.035	3.143	-0.007	0.955	No	Null	No	Null	-0.925815	-0.922487	-0.929143	No	No
969	ENSMUSG00000019849	Prep	Prolyl endopeptidase	-0.073	0.532997	0.658	No	Null	No	Null	4.76	4.764	4.754	0.063	0.43	No	Null	No	Null	4.79867	4.76738	4.82996	No	No
970	ENSMUSG00000019854	Reps1	RalBP1 associated Eps domain containing protein	-0.066	0.544797	0.667	No	Null	No	Null	3.51	3.525	3.49	-0.015	0.725	No	Null	No	Null	-1.03607	-1.02832	-1.04382	No	No
971	ENSMUSG00000019856	Fam184a	Family with sequence similarity 184, member A	-0.414	0.130324	0.25	No	Null	No	Null	-0.313	-0.199	-0.472	0.01	0.888	No	Null	No	Null	-1.38232	-1.38736	-1.37729	No	No
972	ENSMUSG00000019857	Asf1a	Anti-silencing function 1A histone chaperone	0.307	0.0225894	0.08	No	Null	No	Null	2.924	2.864	3.007	0.065	0.146	No	Null	No	Null	-2.81746	-2.85003	-2.78489	No	No
973	ENSMUSG00000019861	Gopc	Golgi associated PDZ and coiled-coil motif containing	0.194	0.221431	0.36	No	Null	No	Null	5.341	5.289	5.415	-0.039	0.474	No	Null	No	Null	0.829728	0.849395	0.810061	No	No
974	ENSMUSG00000019863	Qrsl1	Glutaminyl-tRNA synthase (glutamine-hydrolyzing)-like 1	0.085	0.468142	0.6	No	Null	No	Null	2.553	2.541	2.57	-0.066	0.384	No	Null	No	Null	-0.896372	-0.863198	-0.929546	No	No
975	ENSMUSG00000019864	Rtn4ip1	Reticulon 4 interacting protein 1	0.195	0.0792557	0.18	No	Null	No	Null	4.067	4.053	4.085	-0.042	0.634	No	Null	No	Null	2.3977	2.41865	2.37674	No	No
976	ENSMUSG00000019866	Aim1	Crystallin beta-gamma domain containing 1	-0.053	0.66999	0.771	No	Null	No	Null	4.741	4.751	4.727	0.043	0.387	No	Null	No	Null	-1.33124	-1.35271	-1.30978	No	No
977	ENSMUSG00000019868	Vta1	Vesicle (multivesicular body) trafficking 1	0.087	0.471411	0.603	No	Null	No	Null	3.479	3.481	3.477	-0.025	0.321	No	Null	No	Null	1.46073	1.47302	1.44843	No	No
978	ENSMUSG00000019872	Smpdl3a	Sphingomyelin phosphodiesterase, acid-like 3A	0.29	0.0537325	0.14	No	Null	No	Null	5.329	5.245	5.447	-0.042	0.438	No	Null	No	Null	-0.0934427	-0.0723957	-0.11449	No	No
979	ENSMUSG00000019873	Reep3	Receptor accessory protein 3	-0.047	0.683147	0.781	No	Null	No	Null	6.572	6.632	6.487	-0.106	0.102	No	Null	No	Null	0.13435	0.187299	0.0814007	No	No
980	ENSMUSG00000019874	Fabp7	Fatty acid binding protein 7, brain	0.207	0.350376	0.492	No	Null	No	Null	1.724	1.652	1.825	0.113	0.48	No	Null	No	Null	-0.656423	-0.71284	-0.600006	No	No
981	ENSMUSG00000019878	Hsf2	Heat shock factor 2	0.485	0.00804675	0.042	No	Null	No	Null	4.35	4.212	4.543	0.104	0.535	No	Null	No	Null	-5.59558	-5.64762	-5.54353	No	No
982	ENSMUSG00000019883	Echdc1	Enoyl Coenzyme A hydratase domain containing 1	0.264	0.0894769	0.195	No	Null	No	Null	6.329	6.218	6.484	-0.125	0.065	No	Null	No	Null	3.86266	3.92537	3.79995	No	No
983	ENSMUSG00000019889	Ptprk	Protein tyrosine phosphatase, receptor type, K	0.104	0.268672	0.411	No	Null	No	Null	5.947	5.892	6.023	-0.142	0.083	No	Null	No	Null	-1.94683	-1.87576	-2.0179	No	No
984	ENSMUSG00000019899	Lama2	Laminin, alpha 2	0.23	0.336552	0.479	No	Null	No	Null	2.148	2.06	2.269	0.153	0.255	No	Null	No	Null	-5.06562	-5.14222	-4.98901	No	No
985	ENSMUSG00000019906	Lin7a	Lin-7 homolog A (C. elegans)	0.273	0.0499577	0.133	No	Null	No	Null	5.223	5.102	5.391	0.036	0.53	No	Null	No	Null	2.38084	2.36278	2.39889	No	No
986	ENSMUSG00000019907	Ppp1r12a	Protein phosphatase 1, regulatory subunit 12A	0.239	0.0692844	0.165	No	Null	No	Null	4.577	4.469	4.729	0.027	0.625	No	Null	No	Null	2.40658	2.39322	2.41993	No	No
987	ENSMUSG00000019916	P4ha1	Procollagen-proline, 2-oxoglutarate 4-dioxygenase (proline 4-hydroxylase), alpha 1 polypeptide	0.709	0.00212237	0.019	No	Null	No	Null	4.065	3.859	4.354	-0.014	0.886	No	Null	No	Null	-0.839161	-0.832053	-0.846268	No	No
988	ENSMUSG00000019920	Lims1	LIM and senescent cell antigen-like domains 1	0.352	0.00697064	0.039	No	Null	No	Null	5.145	5.05	5.278	0.03	0.525	No	Null	No	Null	3.47407	3.45922	3.48892	No	No
989	ENSMUSG00000019923	Zwint	ZW10 interactor	0.025	0.82425	0.885	No	Null	No	Null	5.904	5.891	5.922	0.079	0.091	No	Null	No	Null	-1.2097	-1.2493	-1.1701	No	No
990	ENSMUSG00000019927	Ube2d1	Ubiquitin-conjugating enzyme E2D 1	0.054	0.702935	0.796	No	Null	No	Null	2.013	2.008	2.021	0.034	0.534	No	Null	No	Null	-2.26975	-2.28695	-2.25254	No	No
991	ENSMUSG00000019929	Dcn	Decorin	0.411	0.00644463	0.037	No	Null	No	Null	7.581	7.413	7.817	0.067	0.729	No	Null	No	Null	2.58791	2.55437	2.62145	No	No
992	ENSMUSG00000019943	Atp2b1	ATPase, Ca++ transporting, plasma membrane 1	0.212	0.0467591	0.128	No	Null	No	Null	5.883	5.84	5.945	0.086	0.204	No	Null	No	Null	1.31207	1.26883	1.35531	No	No
993	ENSMUSG00000019948	Actr6	ARP6 actin-related protein 6	0.299	0.0240223	0.083	No	Null	No	Null	3.043	2.958	3.163	-0.353	0.236	No	Null	No	Null	-8.05478	-7.87813	-8.23143	No	No
994	ENSMUSG00000019951	Uhrf1bp1l	UHRF1 (ICBP90) binding protein 1-like	0.098	0.493692	0.623	No	Null	No	Null	6.095	6.063	6.14	-0.065	0.415	No	Null	No	Null	-1.84453	-1.8119	-1.87715	No	No
995	ENSMUSG00000019960	Dusp6	Dual specificity phosphatase 6	0.211	0.250838	0.394	No	Null	No	Null	5.364	5.263	5.505	0.036	0.849	No	Null	No	Null	-6.72303	-6.74125	-6.70481	No	No
996	ENSMUSG00000019961	Tmpo	Thymopoietin	0.318	0.0492279	0.132	No	Null	No	Null	6.066	5.966	6.207	0.063	0.373	No	Null	No	Null	1.0228	0.991545	1.05406	No	No
997	ENSMUSG00000019977	Hbs1l	Hbs1-like (S. cerevisiae)	0.119	0.224999	0.365	No	Null	No	Null	5.922	5.897	5.955	-0.02	0.207	No	Null	No	Null	0.906761	0.916973	0.896549	No	No
998	ENSMUSG00000019978	Epb41l2	Erythrocyte membrane protein band 4.1 like 2	0.178	0.0861772	0.19	No	Null	No	Null	3.825	3.783	3.883	0.104	0.001	No	Null	No	Null	3.54005	3.48795	3.59215	No	No
999	ENSMUSG00000019979	Apaf1	Apoptotic peptidase activating factor 1	0.277	0.171625	0.303	No	Null	No	Null	2.335	2.283	2.409	0.041	0.335	No	Null	No	Null	-2.91367	-2.93415	-2.89319	No	No
1000	ENSMUSG00000019984	Med23	Mediator complex subunit 23	0.08	0.560978	0.681	No	Null	No	Null	3.931	3.903	3.971	0.003	0.962	No	Null	No	Null	-4.91816	-4.91942	-4.9169	No	No
1001	ENSMUSG00000019987	Arg1	Arginase, liver	0.193	0.473296	0.605	No	Null	No	Null	9.705	9.649	9.784	-0.13	0.506	No	Null	No	Null	7.74999	7.81508	7.6849	No	No
1002	ENSMUSG00000019988	Nedd1	Neural precursor cell expressed, developmentally down-regulated gene 1	0.259	0.0205858	0.075	No	Null	No	Null	3.875	3.792	3.992	0.073	0.135	No	Null	No	Null	-3.46858	-3.50517	-3.43199	No	No
1003	ENSMUSG00000019989	Enpp3	Ectonucleotide pyrophosphatase/phosphodiesterase 3	-0.275	0.111287	0.226	No	Null	No	Null	4.942	5.028	4.822	0.021	0.823	No	Null	No	Null	0.538862	0.528537	0.549188	No	No
1004	ENSMUSG00000019996	Map7	Microtubule-associated protein 7	-0.322	0.0398193	0.116	No	Null	No	Null	4.716	4.803	4.594	-0.053	0.42	No	Null	No	Null	2.91606	2.94246	2.88967	No	No
1005	ENSMUSG00000019998	Stx7	Syntaxin 7	0.357	0.0105681	0.05	No	Null	No	Null	4.249	4.151	4.386	0.034	0.272	No	Null	No	Null	-0.241487	-0.258494	-0.224481	No	No
1006	ENSMUSG00000020000	Moxd1	Monooxygenase, DBH-like 1	-2.726	0.186843	0.32	Yes	Down	No	Null	0.087	0.34	-0.267	-0.943	0.251	Yes	Down	No	Null	-5.67267	-5.20092	-6.14441	Yes	No
1007	ENSMUSG00000020003	Pex7	Peroxisomal biogenesis factor 7	0.265	0.15473	0.282	No	Null	No	Null	5.844	5.777	5.939	-0.087	0.231	No	Null	No	Null	-0.97792	-0.934494	-1.02135	No	No
1008	ENSMUSG00000020010	Vnn3	Vanin 3	0.079	0.655035	0.759	No	Null	No	Null	6.056	6.009	6.123	0.005	0.933	No	Null	No	Null	-0.681371	-0.683722	-0.679019	No	No
1009	ENSMUSG00000020017	Hal	Histidine ammonia lyase	-0.04	0.906184	0.94	No	Null	No	Null	7.96	7.983	7.927	-0.276	0.168	No	Null	No	Null	6.2735	6.41146	6.13554	No	No
1010	ENSMUSG00000020018	Snrpf	Small nuclear ribonucleoprotein polypeptide F	0.366	0.0265703	0.089	No	Null	No	Null	2.382	2.227	2.599	-0.05	0.385	No	Null	No	Null	-0.743082	-0.718016	-0.768149	No	No
1011	ENSMUSG00000020021	Fgd6	FYVE, RhoGEF and PH domain containing 6	0.025	0.906206	0.94	No	Null	No	Null	5.197	5.174	5.23	0.033	0.774	No	Null	No	Null	0.984156	0.967837	1.00048	No	No
1012	ENSMUSG00000020022	Ndufa12	NADH:ubiquinone oxidoreductase subunit A12	-0.04	0.722247	0.81	No	Null	No	Null	5.437	5.412	5.472	-0.05	0.3	No	Null	No	Null	3.53882	3.56381	3.51384	No	No
1013	ENSMUSG00000020023	Tmcc3	Transmembrane and coiled coil domains 3	0.194	0.126454	0.246	No	Null	No	Null	3.709	3.668	3.766	0.022	0.657	No	Null	No	Null	-5.56151	-5.57244	-5.55058	No	No
1014	ENSMUSG00000020029	Nudt4	Nudix (nucleoside diphosphate linked moiety X)-type motif 4	0.048	0.661173	0.764	No	Null	No	Null	6.635	6.72	6.517	0.031	0.509	No	Null	No	Null	0.926238	0.910793	0.941682	No	No
1015	ENSMUSG00000020034	Tcp11l2	T-complex 11 (mouse) like 2	-0.53	0.122695	0.241	No	Null	No	Null	2.309	2.476	2.075	-0.211	0.185	No	Null	No	Null	-7.4701	-7.3646	-7.5756	No	No
1016	ENSMUSG00000020038	Cry1	Cryptochrome 1 (photolyase-like)	0.034	0.869179	0.916	No	Null	No	Null	2.509	2.551	2.45	-0.053	0.834	No	Null	No	Null	-7.24728	-7.22084	-7.27373	No	No
1017	ENSMUSG00000020048	Hsp90b1	Heat shock protein 90, beta (Grp94), member 1	0.293	0.0399439	0.116	No	Null	No	Null	11.168	11.172	11.163	-0.106	0.295	No	Null	No	Null	8.01189	8.065	7.95878	No	No
1018	ENSMUSG00000020051	Pah	Phenylalanine hydroxylase	0.342	0.138249	0.261	No	Null	No	Null	9.821	9.706	9.983	-0.096	0.618	No	Null	No	Null	6.87208	6.92013	6.82404	No	No
1019	ENSMUSG00000020056	Ccdc53	WASH complex subunit 3	0.067	0.593891	0.708	No	Null	No	Null	3.845	3.81	3.895	-0.013	0.678	No	Null	No	Null	-0.510195	-0.503813	-0.516576	No	No
1020	ENSMUSG00000020063	Sirt1	Sirtuin 1	0.164	0.279339	0.422	No	Null	No	Null	3.556	3.489	3.65	0.045	0.542	No	Null	No	Null	-3.55334	-3.57598	-3.5307	No	No
1021	ENSMUSG00000020064	Herc4	Hect domain and RLD 4	0.26	0.0181785	0.07	No	Null	No	Null	5.493	5.419	5.596	-0.028	0.424	No	Null	No	Null	0.818792	0.832908	0.804676	No	No
1022	ENSMUSG00000020069	Hnrnph3	Heterogeneous nuclear ribonucleoprotein H3	0.306	0.140026	0.263	No	Null	No	Null	2.924	2.928	2.918	-0.039	0.268	No	Null	No	Null	0.459452	0.478849	0.440055	No	No
1023	ENSMUSG00000020070	Rufy2	RUN and FYVE domain-containing 2	0.247	0.118206	0.235	No	Null	No	Null	2.916	2.848	3.011	0.172	0.124	No	Null	No	Null	-2.25385	-2.33961	-2.16809	No	No
1024	ENSMUSG00000020072	Pbld2	Phenazine biosynthesis-like protein domain containing 2	0.028	0.870145	0.917	No	Null	No	Null	8.209	8.192	8.233	-0.069	0.481	No	Null	No	Null	5.52736	5.56185	5.49288	No	No
1025	ENSMUSG00000020074	Ccar1	Cell division cycle and apoptosis regulator 1	0.244	0.0925436	0.199	No	Null	No	Null	4.979	4.903	5.086	-0.066	0.151	No	Null	No	Null	2.43397	2.4668	2.40114	No	No
1026	ENSMUSG00000020075	Ddx21	DEAD (Asp-Glu-Ala-Asp) box polypeptide 21	0.258	0.0558917	0.143	No	Null	No	Null	5.386	5.364	5.416	-0.066	0.586	No	Null	No	Null	0.91071	0.943466	0.877954	No	No
1027	ENSMUSG00000020076	Ddx50	DEAD (Asp-Glu-Ala-Asp) box polypeptide 50	0.166	0.161877	0.291	No	Null	No	Null	5.59	5.584	5.599	-0.13	0.163	No	Null	No	Null	-2.70745	-2.64251	-2.7724	No	No
1028	ENSMUSG00000020078	Vps26a	VPS26 retromer complex component A	0.244	0.0219447	0.079	No	Null	No	Null	5.676	5.559	5.839	0.004	0.854	No	Null	No	Null	2.15773	2.15582	2.15964	No	No
1029	ENSMUSG00000020079	Supv3l1	Suppressor of var1, 3-like 1 (S. cerevisiae)	0.08	0.447612	0.582	No	Null	No	Null	4.119	4.077	4.177	-0.012	0.74	No	Null	No	Null	1.29144	1.29733	1.28554	No	No
1030	ENSMUSG00000020085	Aifm2	Apoptosis-inducing factor, mitochondrion-associated 2	-0.249	0.137695	0.26	No	Null	No	Null	3.943	4.008	3.852	-0.157	0.2	No	Null	No	Null	0.532447	0.610836	0.454058	No	No
1031	ENSMUSG00000020087	Tysnd1	Trypsin domain containing 1	-0.438	0.00091873	0.012	No	Null	No	Null	4.391	4.504	4.234	-0.012	0.824	No	Null	No	Null	-1.28373	-1.27778	-1.28968	No	No
1032	ENSMUSG00000020088	Sar1a	Secretion associated Ras related GTPase 1A	0.118	0.305444	0.45	No	Null	No	Null	6.134	6.118	6.156	-0.099	0.024	No	Null	No	Null	2.92346	2.97304	2.87388	No	No
1033	ENSMUSG00000020089	Ppa1	Pyrophosphatase (inorganic) 1	0.156	0.293243	0.438	No	Null	No	Null	7.659	7.597	7.745	-0.141	0.049	No	Null	No	Null	6.36558	6.43611	6.29505	No	No
1034	ENSMUSG00000020091	Eif4ebp2	Eukaryotic translation initiation factor 4E binding protein 2	-0.397	0.00710163	0.039	No	Null	No	Null	3.93	4.058	3.75	-0.162	0.008	No	Null	No	Null	-0.969889	-0.888956	-1.05082	No	No
1035	ENSMUSG00000020092	Pald1	Phosphatase domain containing, paladin 1	-0.585	6.16159e-05	0.002	No	Null	No	Null	2.592	2.766	2.347	0.067	0.156	No	Null	No	Null	-1.8846	-1.91813	-1.85108	No	No
1036	ENSMUSG00000020097	Sgpl1	Sphingosine phosphate lyase 1	0.155	0.325227	0.469	No	Null	No	Null	6.365	6.309	6.443	0.004	0.93	No	Null	No	Null	2.69821	2.69598	2.70045	No	No
1037	ENSMUSG00000020098	Pcbd1	Pterin 4 alpha carbinolamine dehydratase/dimerization cofactor of hepatocyte nuclear factor 1 alpha (TCF1) 1	0.14	0.25667	0.4	No	Null	No	Null	7.208	7.169	7.263	-0.121	0.089	No	Null	No	Null	5.44157	5.50227	5.38087	No	No
1038	ENSMUSG00000020102	Slc16a7	Solute carrier family 16 (monocarboxylic acid transporters), member 7	0.43	0.0715218	0.168	No	Null	No	Null	6.325	6.243	6.439	0.231	0.177	No	Null	No	Null	-0.269504	-0.385192	-0.153816	No	No
1039	ENSMUSG00000020109	Dnajb12	DnaJ heat shock protein family (Hsp40) member B12	-0.568	0.000140862	0.004	No	Null	No	Null	4.634	4.819	4.376	0.002	0.973	No	Null	No	Null	2.56061	2.55956	2.56167	No	No
1040	ENSMUSG00000020111	Micu1	Mitochondrial calcium uptake 1	-0.279	0.0748874	0.173	No	Null	No	Null	4.544	4.612	4.448	0.007	0.89	No	Null	No	Null	-2.35148	-2.35486	-2.3481	No	No
1041	ENSMUSG00000020114	Cand1	Cullin associated and neddylation disassociated 1	0.193	0.114504	0.23	No	Null	No	Null	6.401	6.357	6.463	-0.075	0.046	No	Null	No	Null	5.43551	5.47297	5.39804	No	No
1042	ENSMUSG00000020115	Tbk1	TANK-binding kinase 1	0.128	0.298478	0.443	No	Null	No	Null	4.861	4.787	4.965	-0.011	0.771	No	Null	No	Null	-1.95523	-1.94986	-1.9606	No	No
1043	ENSMUSG00000020116	Pno1	Partner of NOB1 homolog	0.248	0.0283079	0.093	No	Null	No	Null	4.544	4.503	4.6	0.002	0.972	No	Null	No	Null	-1.1109	-1.11175	-1.11005	No	No
1044	ENSMUSG00000020122	Egfr	Epidermal growth factor receptor	-0.185	0.718924	0.808	No	Null	No	Null	8.712	8.741	8.672	0.024	0.913	No	Null	No	Null	4.95826	4.94629	4.97023	No	No
1045	ENSMUSG00000020124	Usp15	Ubiquitin specific peptidase 15	0.391	0.00239843	0.021	No	Null	No	Null	5.622	5.496	5.799	-0.015	0.647	No	Null	No	Null	2.40484	2.41258	2.3971	No	No
1046	ENSMUSG00000020128	Vps54	VPS54 GARP complex subunit	0.219	0.0448535	0.125	No	Null	No	Null	5.776	5.703	5.878	-0.259	0.163	No	Null	No	Null	-7.7626	-7.63295	-7.89225	No	No
1047	ENSMUSG00000020130	Tbc1d15	TBC1 domain family, member 15	0.3	0.0860796	0.19	No	Null	No	Null	4.205	4.196	4.218	0.009	0.837	No	Null	No	Null	1.82349	1.81897	1.82802	No	No
1048	ENSMUSG00000020132	Rab21	RAB21, member RAS oncogene family	-0.041	0.826566	0.887	No	Null	No	Null	4.089	4.09	4.088	-0.031	0.459	No	Null	No	Null	1.20232	1.21775	1.18688	No	No
1049	ENSMUSG00000020143	Dock2	Dedicator of cyto-kinesis 2	0.411	0.0162708	0.065	No	Null	No	Null	2.672	2.577	2.804	0.033	0.783	No	Null	No	Null	-2.87505	-2.89155	-2.85856	No	No
1050	ENSMUSG00000020150	Gamt	Guanidinoacetate methyltransferase	-0.699	0.000840268	0.011	No	Null	No	Null	5.076	5.274	4.8	0.024	0.819	No	Null	No	Null	3.33078	3.31873	3.34284	No	No
1051	ENSMUSG00000020152	Actr2	ARP2 actin-related protein 2	0.269	0.00829217	0.043	No	Null	No	Null	6.419	6.427	6.406	-0.032	0.25	No	Null	No	Null	4.35265	4.3688	4.3365	No	No
1052	ENSMUSG00000020153	Ndufs7	NADH:ubiquinone oxidoreductase core subunit S7	-0.813	0.000218277	0.005	No	Null	No	Null	4.244	4.446	3.96	-0.028	0.441	No	Null	No	Null	3.20139	3.21544	3.18734	No	No
1053	ENSMUSG00000020163	Uqcr11	Ubiquinol-cytochrome c reductase, complex III subunit XI	-1.354	3.10748e-05	0.002	Yes	Down	Yes	Down	5.018	5.407	4.474	-0.125	0.135	No	Null	No	Null	-1.59381	-1.53156	-1.65606	No	No
1054	ENSMUSG00000020166	Cnot2	CCR4-NOT transcription complex, subunit 2	0.216	0.0449381	0.125	No	Null	No	Null	5.168	5.064	5.315	0.062	0.102	No	Null	No	Null	-0.980566	-1.01169	-0.949443	No	No
1055	ENSMUSG00000020173	Cobl	Cordon-bleu WH2 repeat	0.189	0.480631	0.611	No	Null	No	Null	4.082	4.064	4.108	0.014	0.886	No	Null	No	Null	-1.16518	-1.17213	-1.15823	No	No
1056	ENSMUSG00000020180	Snrpd3	Small nuclear ribonucleoprotein D3	0.153	0.0808315	0.182	No	Null	No	Null	3.346	3.4	3.27	0.073	0.222	No	Null	No	Null	1.42547	1.38883	1.4621	No	No
1057	ENSMUSG00000020182	Ddc	Dopa decarboxylase	0.117	0.677324	0.777	No	Null	No	Null	5.798	5.766	5.844	-0.336	0.003	No	Null	No	Null	3.49304	3.66099	3.32508	No	No
1058	ENSMUSG00000020186	Csrp2	Cysteine and glycine-rich protein 2	-0.239	0.096542	0.205	No	Null	No	Null	3.681	3.762	3.568	-0.014	0.915	No	Null	No	Null	1.25766	1.26489	1.25043	No	No
1059	ENSMUSG00000020189	Osbpl8	Oxysterol binding protein-like 8	0.364	0.0388889	0.114	No	Null	No	Null	6.708	6.582	6.884	0.061	0.53	No	Null	No	Null	1.02684	0.996308	1.05737	No	No
1060	ENSMUSG00000020198	Ap3d1	Adaptor-related protein complex 3, delta 1 subunit	-0.431	0.00110141	0.013	No	Null	No	Null	5.711	5.822	5.555	-0.047	0.097	No	Null	No	Null	2.48687	2.51035	2.46339	No	No
1061	ENSMUSG00000020205	Phlda1	Pleckstrin homology like domain, family A, member 1	-0.213	0.59636	0.71	No	Null	No	Null	3.084	3.194	2.93	0.052	0.791	No	Null	No	Null	2.13557	2.10955	2.1616	No	No
1062	ENSMUSG00000020211	Sf3a2	Splicing factor 3a, subunit 2	-0.966	0.000156292	0.004	No	Null	No	Null	1.585	1.859	1.202	0.08	0.057	No	Null	No	Null	1.82966	1.78974	1.86959	No	No
1063	ENSMUSG00000020219	Timm13	Translocase of inner mitochondrial membrane 13	-1.21	4.13618e-05	0.002	Yes	Down	Yes	Down	3.279	3.626	2.794	-0.016	0.793	No	Null	No	Null	3.43684	3.44482	3.42887	No	No
1064	ENSMUSG00000020220	Vps13d	Vacuolar protein sorting 13D	0.064	0.729595	0.815	No	Null	No	Null	6.964	6.98	6.943	-0.079	0.088	No	Null	No	Null	-0.101287	-0.0617313	-0.140843	No	No
1065	ENSMUSG00000020224	Llph	LLP homolog, long-term synaptic facilitation (Aplysia)	-0.273	0.0586214	0.147	No	Null	No	Null	3.821	3.862	3.762	0.097	0.44	No	Null	No	Null	-5.41237	-5.46067	-5.36407	No	No
1066	ENSMUSG00000020228	Helb	Helicase (DNA) B	-0.294	0.0399985	0.116	No	Null	No	Null	3.223	3.286	3.135	0.069	0.232	No	Null	No	Null	-3.07521	-3.1095	-3.04092	No	No
1067	ENSMUSG00000020238	Ncln	Nicalin	-1.407	9.76302e-08	0	Yes	Down	Yes	Down	3.883	4.249	3.372	0.036	0.609	No	Null	No	Null	2.43821	2.42004	2.45638	No	No
1068	ENSMUSG00000020241	Col6a2	Collagen, type VI, alpha 2	-0.294	0.144834	0.269	No	Null	No	Null	0.931	1.012	0.818	0.261	0.559	No	Null	No	Null	2.05413	1.92375	2.18451	No	No
1069	ENSMUSG00000020250	Txnrd1	Thioredoxin reductase 1	-0.093	0.519642	0.646	No	Null	No	Null	6.953	6.966	6.936	-0.027	0.234	No	Null	No	Null	4.5419	4.55517	4.52863	No	No
1070	ENSMUSG00000020257	Wdr82	WD repeat domain containing 82	0.233	0.0315458	0.099	No	Null	No	Null	5.697	5.628	5.793	0.031	0.346	No	Null	No	Null	-0.589546	-0.604968	-0.574124	No	No
1071	ENSMUSG00000020258	Glyctk	Glycerate kinase	-0.44	0.000480831	0.008	No	Null	No	Null	7.472	7.601	7.292	-0.14	0.073	No	Null	No	Null	5.02584	5.09562	4.95606	No	No
1072	ENSMUSG00000020260	Pofut2	Protein O-fucosyltransferase 2	-0.609	0.0029931	0.023	No	Null	No	Null	3.001	3.142	2.804	0.15	0.096	No	Null	No	Null	-2.06639	-2.14156	-1.99122	No	No
1073	ENSMUSG00000020263	Appl2	Adaptor protein, phosphotyrosine interaction, PH domain and leucine zipper containing 2	0.116	0.404836	0.543	No	Null	No	Null	3.627	3.592	3.676	-0.004	0.925	No	Null	No	Null	-1.92317	-1.92138	-1.92496	No	No
1074	ENSMUSG00000020265	Sumo3	Small ubiquitin-like modifier 3	-0.044	0.726733	0.813	No	Null	No	Null	5.952	5.956	5.946	-0.043	0.585	No	Null	No	Null	2.47971	2.50122	2.45821	No	No
1075	ENSMUSG00000020267	Hint1	Histidine triad nucleotide binding protein 1	-0.312	0.0536817	0.14	No	Null	No	Null	6.509	6.609	6.369	-0.272	0.021	No	Null	No	Null	5.38453	5.52072	5.24834	No	No
1076	ENSMUSG00000020268	Lyrm7	LYR motif containing 7	0.638	0.017463	0.068	No	Null	No	Null	1.39	1.209	1.645	0.684	0.015	Yes	Up	Yes	Up	-0.988591	-1.33059	-0.64659	No	No
1077	ENSMUSG00000020271	Fbxw11	F-box and WD-40 domain protein 11	0.026	0.770826	0.847	No	Null	No	Null	4.917	4.905	4.934	-0.06	0.254	No	Null	No	Null	-0.937433	-0.907212	-0.967654	No	No
1078	ENSMUSG00000020272	Stk10	Serine/threonine kinase 10	-0.169	0.393411	0.532	No	Null	No	Null	1.881	1.936	1.806	0.062	0.695	No	Null	No	Null	-3.64037	-3.67143	-3.60931	No	No
1079	ENSMUSG00000020275	Rel	Reticuloendotheliosis oncogene	0.602	0.0530296	0.139	No	Null	No	Null	2.333	2.187	2.539	-0.041	0.373	No	Null	No	Null	-2.93773	-2.91726	-2.95821	No	No
1080	ENSMUSG00000020277	Pfkl	Phosphofructokinase, liver, B-type	-0.614	0.00439037	0.029	No	Null	No	Null	3.803	3.982	3.551	-0.003	0.964	No	Null	No	Null	2.69597	2.69727	2.69467	No	No
1081	ENSMUSG00000020280	Pus10	Pseudouridylate synthase 10	0.341	0.00871385	0.044	No	Null	No	Null	4.439	4.355	4.558	0.05	0.293	No	Null	No	Null	-1.56201	-1.58679	-1.53723	No	No
1082	ENSMUSG00000020283	Pex13	Peroxisomal biogenesis factor 13	0.304	0.0337357	0.104	No	Null	No	Null	6.081	6.001	6.193	-0.132	0.158	No	Null	No	Null	-2.23426	-2.16838	-2.30015	No	No
1083	ENSMUSG00000020288	Ahsa2	AHA1, activator of heat shock protein ATPase 2	0.24	0.0461894	0.127	No	Null	No	Null	5.747	5.691	5.826	-0.064	0.201	No	Null	No	Null	0.894798	0.92675	0.862846	No	No
1084	ENSMUSG00000020290	Xpo1	Exportin 1	0.447	0.00263023	0.022	No	Null	No	Null	6.136	6.037	6.275	-0.012	0.802	No	Null	No	Null	3.64491	3.6507	3.63912	No	No
1085	ENSMUSG00000020300	Cpeb4	Cytoplasmic polyadenylation element binding protein 4	0.048	0.824692	0.885	No	Null	No	Null	6.18	6.151	6.222	-0.054	0.26	No	Null	No	Null	0.235628	0.262455	0.2088	No	No
1086	ENSMUSG00000020305	Asb3	Ankyrin repeat and SOCS box-containing 3	0.236	0.0887351	0.194	No	Null	No	Null	2.772	2.694	2.881	-0.101	0.523	No	Null	No	Null	-5.45949	-5.4088	-5.51017	No	No
1087	ENSMUSG00000020307	Cdc34	Cell division cycle 34	-0.43	0.0107031	0.05	No	Null	No	Null	5.168	5.257	5.044	-0.03	0.625	No	Null	No	Null	0.172592	0.187402	0.157783	No	No
1088	ENSMUSG00000020309	Chac2	ChaC, cation transport regulator 2	0.282	0.0409831	0.118	No	Null	No	Null	4.223	4.139	4.342	-0.073	0.105	No	Null	No	Null	0.140475	0.177044	0.103906	No	No
1089	ENSMUSG00000020311	Erlec1	Endoplasmic reticulum lectin 1	0.518	0.000337059	0.006	No	Null	No	Null	4.042	3.886	4.261	0.042	0.297	No	Null	No	Null	0.859902	0.839073	0.880731	No	No
1090	ENSMUSG00000020315	Sptbn1	Spectrin beta, non-erythrocytic 1	0.12	0.228993	0.369	No	Null	No	Null	7.389	7.364	7.424	0.01	0.696	No	Null	No	Null	6.05419	6.04898	6.0594	No	No
1091	ENSMUSG00000020321	Mdh1	Malate dehydrogenase 1, NAD (soluble)	0.184	0.235824	0.377	No	Null	No	Null	8.568	8.541	8.604	-0.21	0.025	No	Null	No	Null	7.27824	7.38314	7.17333	No	No
1092	ENSMUSG00000020328	Nudcd2	NudC domain containing 2	0.269	0.0976478	0.207	No	Null	No	Null	4.107	4.057	4.178	-0.066	0.133	No	Null	No	Null	0.619968	0.652745	0.587191	No	No
1093	ENSMUSG00000020329	Polrmt	Polymerase (RNA) mitochondrial (DNA directed)	-1.179	2.23938e-06	0.001	Yes	Down	Yes	Down	2.658	2.96	2.236	-0.072	0.271	No	Null	No	Null	-4.42704	-4.39124	-4.46284	No	No
1094	ENSMUSG00000020334	Slc22a4	Solute carrier family 22 (organic cation transporter), member 4	-0.213	0.271457	0.414	No	Null	No	Null	0.804	0.903	0.666	-0.345	0.025	No	Null	No	Null	-6.78536	-6.61262	-6.9581	No	No
1095	ENSMUSG00000020340	Cyfip2	Cytoplasmic FMR1 interacting protein 2	1.58	0.000688976	0.01	Yes	Up	Yes	Up	1.335	0.867	1.99	-0.061	0.434	No	Null	No	Null	-3.51538	-3.48469	-3.54608	No	No
1096	ENSMUSG00000020346	Mgat1	Mannoside acetylglucosaminyltransferase 1	-0.763	0.000301133	0.006	No	Null	No	Null	4.899	5.145	4.554	-0.11	0.102	No	Null	No	Null	0.142736	0.197676	0.0877956	No	No
1097	ENSMUSG00000020349	Ppp2ca	Protein phosphatase 2 (formerly 2A), catalytic subunit, alpha isoform	0.212	0.0491116	0.132	No	Null	No	Null	7.085	7.015	7.181	-0.02	0.531	No	Null	No	Null	3.66477	3.67466	3.65488	No	No
1098	ENSMUSG00000020357	Flt4	FMS-like tyrosine kinase 4	-0.606	0.00535541	0.033	No	Null	No	Null	4.397	4.561	4.168	-0.243	0.168	No	Null	No	Null	-1.12576	-1.00442	-1.24709	No	No
1099	ENSMUSG00000020358	Hnrnpab	Heterogeneous nuclear ribonucleoprotein A/B	0.074	0.474163	0.605	No	Null	No	Null	6.68	6.65	6.722	-0.04	0.473	No	Null	No	Null	4.70001	4.72015	4.67986	No	No
1100	ENSMUSG00000020359	Phykpl	5-phosphohydroxy-L-lysine phospholyase	0.249	0.123966	0.242	No	Null	No	Null	4.084	3.998	4.203	0.024	0.749	No	Null	No	Null	-3.35326	-3.36544	-3.34107	No	No
1101	ENSMUSG00000020361	Hspa4	Heat shock protein 4	0.221	0.0766484	0.176	No	Null	No	Null	7.692	7.604	7.816	-0.06	0.094	No	Null	No	Null	6.13432	6.16435	6.10429	No	No
1102	ENSMUSG00000020362	Cnot6	CCR4-NOT transcription complex, subunit 6	0.415	0.0194636	0.073	No	Null	No	Null	5.318	5.237	5.433	-0.098	0.237	No	Null	No	Null	-2.96351	-2.91428	-3.01274	No	No
1103	ENSMUSG00000020366	Mapk9	Mitogen-activated protein kinase 9	-0.006	0.960457	0.975	No	Null	No	Null	5.639	5.646	5.629	-0.024	0.677	No	Null	No	Null	0.806736	0.818866	0.794607	No	No
1104	ENSMUSG00000020368	Canx	Calnexin	0.19	0.045015	0.125	No	Null	No	Null	9.234	9.191	9.294	-0.024	0.748	No	Null	No	Null	6.90911	6.92095	6.89727	No	No
1105	ENSMUSG00000020375	Rufy1	RUN and FYVE domain containing 1	-0.056	0.629971	0.739	No	Null	No	Null	4.059	4.049	4.073	0.035	0.447	No	Null	No	Null	1.29188	1.27426	1.30951	No	No
1106	ENSMUSG00000020380	Rad50	RAD50 double strand break repair protein	0.253	0.0853495	0.189	No	Null	No	Null	3.495	3.413	3.609	-0.093	0.357	No	Null	No	Null	0.941292	0.987797	0.894786	No	No
1107	ENSMUSG00000020385	Clk4	CDC like kinase 4	0.327	0.108116	0.222	No	Null	No	Null	4.926	4.791	5.113	-0.004	0.956	No	Null	No	Null	-3.67926	-3.67715	-3.68137	No	No
1108	ENSMUSG00000020386	Sar1b	Secretion associated Ras related GTPase 1B	-0.025	0.88816	0.928	No	Null	No	Null	6.899	6.89	6.912	-0.097	0.133	No	Null	No	Null	4.83923	4.88783	4.79063	No	No
1109	ENSMUSG00000020390	Ube2b	Ubiquitin-conjugating enzyme E2B	0.233	0.0343869	0.105	No	Null	No	Null	5.243	5.212	5.286	-0.047	0.325	No	Null	No	Null	-1.20187	-1.17825	-1.22548	No	No
1110	ENSMUSG00000020397	Med7	Mediator complex subunit 7	0.437	0.00251225	0.021	No	Null	No	Null	3.644	3.505	3.838	0.058	0.321	No	Null	No	Null	-1.77302	-1.80199	-1.74405	No	No
1111	ENSMUSG00000020400	Tnip1	TNFAIP3 interacting protein 1	-0.232	0.248676	0.391	No	Null	No	Null	2.333	2.384	2.261	-0.071	0.211	No	Null	No	Null	-4.43379	-4.39853	-4.46905	No	No
1112	ENSMUSG00000020402	Vdac1	Voltage-dependent anion channel 1	0.103	0.241636	0.383	No	Null	No	Null	6.825	6.813	6.84	-0.088	0.412	No	Null	No	Null	5.58207	5.62626	5.53788	No	No
1113	ENSMUSG00000020407	Upp1	Uridine phosphorylase 1	-0.032	0.883548	0.925	No	Null	No	Null	0.457	0.501	0.396	0.035	0.698	No	Null	No	Null	-3.42268	-3.44029	-3.40507	No	No
1114	ENSMUSG00000020409	Slu7	SLU7 splicing factor homolog (S. cerevisiae)	0.164	0.123857	0.242	No	Null	No	Null	4.992	4.915	5.1	0.066	0.566	No	Null	No	Null	-1.86359	-1.89639	-1.83079	No	No
1115	ENSMUSG00000020412	Ascc2	Activating signal cointegrator 1 complex subunit 2	-0.193	0.0500594	0.134	No	Null	No	Null	4.445	4.475	4.404	-0.054	0.113	No	Null	No	Null	-0.401719	-0.374587	-0.428851	No	No
1116	ENSMUSG00000020422	Tns3	Tensin 3	-0.075	0.482977	0.614	No	Null	No	Null	5.112	5.108	5.116	0.013	0.834	No	Null	No	Null	0.563598	0.556972	0.570224	No	No
1117	ENSMUSG00000020430	Pes1	Pescadillo ribosomal biogenesis factor 1	-0.013	0.898196	0.935	No	Null	No	Null	4.586	4.599	4.569	-0.01	0.855	No	Null	No	Null	-1.10299	-1.09806	-1.10792	No	No
1118	ENSMUSG00000020432	Tcn2	Transcobalamin 2	-0.313	0.113984	0.229	No	Null	No	Null	6.734	6.808	6.63	0.095	0.337	No	Null	No	Null	-0.737716	-0.785191	-0.690242	No	No
1119	ENSMUSG00000020437	Myo1g	Myosin IG	-0.005	0.981455	0.988	No	Null	No	Null	0.017	0.05	-0.03	-0.03	0.682	No	Null	No	Null	-3.28822	-3.27299	-3.30345	No	No
1120	ENSMUSG00000020440	Arf5	ADP-ribosylation factor 5	-0.377	0.0106418	0.05	No	Null	No	Null	4.054	4.172	3.887	-0.025	0.687	No	Null	No	Null	3.153	3.16536	3.14064	No	No
1121	ENSMUSG00000020444	Guk1	Guanylate kinase 1	-0.362	0.0244662	0.084	No	Null	No	Null	4.041	4.152	3.886	-0.125	0	No	Null	No	Null	1.51365	1.57593	1.45137	No	No
1122	ENSMUSG00000020448	Rnf185	Ring finger protein 185	0.019	0.913834	0.945	No	Null	No	Null	3.943	3.948	3.936	0.041	0.615	No	Null	No	Null	-0.212566	-0.233109	-0.192022	No	No
1123	ENSMUSG00000020451	Limk2	LIM motif-containing protein kinase 2	-0.311	0.0524511	0.138	No	Null	No	Null	2.056	2.141	1.937	0	0.996	No	Null	No	Null	-5.06439	-5.06421	-5.06458	No	No
1124	ENSMUSG00000020454	Eif4enif1	Eukaryotic translation initiation factor 4E nuclear import factor 1	0.348	0.0113399	0.052	No	Null	No	Null	4.276	4.194	4.392	0.101	0.384	No	Null	No	Null	-5.29614	-5.34654	-5.24574	No	No
1125	ENSMUSG00000020456	Ogdh	Oxoglutarate (alpha-ketoglutarate) dehydrogenase (lipoamide)	-0.185	0.153411	0.28	No	Null	No	Null	7.109	7.172	7.02	-0.001	0.983	No	Null	No	Null	5.57797	5.57823	5.57772	No	No
1126	ENSMUSG00000020457	Drg1	Developmentally regulated GTP binding protein 1	0.198	0.0506357	0.134	No	Null	No	Null	5.374	5.331	5.435	-0.024	0.61	No	Null	No	Null	0.704341	0.71619	0.692493	No	No
1127	ENSMUSG00000020458	Rtn4	Reticulon 4	0.301	0.126868	0.246	No	Null	No	Null	5.71	5.65	5.795	0.127	0.228	No	Null	No	Null	1.37455	1.31099	1.43812	No	No
1128	ENSMUSG00000020459	Mtif2	Mitochondrial translational initiation factor 2	0.317	0.00752971	0.041	No	Null	No	Null	5.162	5.085	5.27	-0.045	0.495	No	Null	No	Null	1.17879	1.2012	1.15637	No	No
1129	ENSMUSG00000020460	Rps27a	Ribosomal protein S27A	0.143	0.307357	0.452	No	Null	No	Null	6.982	6.997	6.96	-0.061	0.357	No	Null	No	Null	5.87045	5.9007	5.84019	No	No
1130	ENSMUSG00000020462	Cfap36	Cilia and flagella associated protein 36	0.374	0.0217981	0.078	No	Null	No	Null	3.384	3.29	3.516	0.003	0.971	No	Null	No	Null	-5.32804	-5.32952	-5.32656	No	No
1131	ENSMUSG00000020464	Pnpt1	Polyribonucleotide nucleotidyltransferase 1	0.381	0.00489868	0.031	No	Null	No	Null	4.983	4.853	5.167	-0.01	0.783	No	Null	No	Null	3.13806	3.14287	3.13324	No	No
1132	ENSMUSG00000020467	Efemp1	Epidermal growth factor-containing fibulin-like extracellular matrix protein 1	0.381	0.0210596	0.076	No	Null	No	Null	3.111	2.935	3.358	0.398	0.004	No	Null	No	Null	-6.89417	-7.09337	-6.69496	No	No
1133	ENSMUSG00000020471	Pold2	Polymerase (DNA directed), delta 2, regulatory subunit	-0.789	0.000465725	0.008	No	Null	No	Null	2.682	2.852	2.444	0.194	0.126	No	Null	No	Null	-6.46287	-6.55976	-6.36599	No	No
1134	ENSMUSG00000020476	Dbnl	Drebrin-like	-0.463	0.00159368	0.016	No	Null	No	Null	4.016	4.139	3.845	-0.071	0.277	No	Null	No	Null	2.87259	2.90808	2.83711	No	No
1135	ENSMUSG00000020477	Mrps24	Mitochondrial ribosomal protein S24	-0.205	0.188982	0.323	No	Null	No	Null	3.751	3.84	3.625	-0.006	0.871	No	Null	No	Null	-1.25158	-1.2484	-1.25476	No	No
1136	ENSMUSG00000020482	Ccdc117	Coiled-coil domain containing 117	0.236	0.169823	0.3	No	Null	No	Null	4.738	4.656	4.854	-0.091	0.026	No	Null	No	Null	-2.85506	-2.80939	-2.90073	No	No
1137	ENSMUSG00000020483	Dynll2	Dynein light chain LC8-type 2	-0.091	0.576063	0.693	No	Null	No	Null	4.576	4.762	4.314	-0.092	0.047	No	Null	No	Null	4.07671	4.12249	4.03093	No	No
1138	ENSMUSG00000020485	Supt4a	Suppressor of Ty 4A	-0.151	0.277534	0.421	No	Null	No	Null	3.728	3.749	3.699	-0.036	0.415	No	Null	No	Null	-3.03379	-3.01574	-3.05184	No	No
1139	ENSMUSG00000020491	2810021J22Rik	RIKEN cDNA 2810021J22 gene	0.317	0.0592837	0.148	No	Null	No	Null	1.898	1.803	2.03	0.09	0.412	No	Null	No	Null	-1.47008	-1.51531	-1.42485	No	No
1140	ENSMUSG00000020514	Mrpl22	Mitochondrial ribosomal protein L22	0.011	0.928636	0.955	No	Null	No	Null	3.966	3.945	3.996	-0.045	0.509	No	Null	No	Null	0.975866	0.998204	0.953528	No	No
1141	ENSMUSG00000020515	Cnot8	CCR4-NOT transcription complex, subunit 8	-0.006	0.961423	0.976	No	Null	No	Null	5.054	5.026	5.093	-0.015	0.916	No	Null	No	Null	-6.1646	-6.15688	-6.17231	No	No
1142	ENSMUSG00000020516	Rps6kb1	Ribosomal protein S6 kinase, polypeptide 1	0.225	0.0534655	0.139	No	Null	No	Null	5.319	5.217	5.461	0.015	0.762	No	Null	No	Null	-0.0876522	-0.0949944	-0.0803101	No	No
1143	ENSMUSG00000020521	Rnft1	Ring finger protein, transmembrane 1	0.251	0.0211673	0.077	No	Null	No	Null	5.186	5.117	5.283	0.064	0.523	No	Null	No	Null	-5.16301	-5.19481	-5.1312	No	No
1144	ENSMUSG00000020523	Fam114a2	Family with sequence similarity 114, member A2	0.122	0.229396	0.37	No	Null	No	Null	4.996	4.968	5.035	-0.008	0.899	No	Null	No	Null	3.25857	3.26278	3.25437	No	No
1145	ENSMUSG00000020527	Myo19	Myosin XIX	-0.259	0.159233	0.288	No	Null	No	Null	2.629	2.719	2.503	0.1	0.113	No	Null	No	Null	-2.76021	-2.81032	-2.71009	No	No
1146	ENSMUSG00000020528	Prpsap2	Phosphoribosyl pyrophosphate synthetase-associated protein 2	0.136	0.241697	0.383	No	Null	No	Null	3.352	3.326	3.388	-0.05	0.417	No	Null	No	Null	-0.425636	-0.400424	-0.450849	No	No
1147	ENSMUSG00000020530	Ggnbp2	Gametogenetin binding protein 2	0.36	0.00770917	0.041	No	Null	No	Null	6.089	6.017	6.19	0.009	0.884	No	Null	No	Null	-4.00967	-4.01397	-4.00537	No	No
1148	ENSMUSG00000020532	Acaca	Acetyl-Coenzyme A carboxylase alpha	0.134	0.487463	0.617	No	Null	No	Null	6.866	6.795	6.964	-0.021	0.892	No	Null	No	Null	5.51333	5.52377	5.50288	No	No
1149	ENSMUSG00000020534	Shmt1	Serine hydroxymethyltransferase 1 (soluble)	0.108	0.352509	0.494	No	Null	No	Null	7.481	7.424	7.56	-0.15	0.135	No	Null	No	Null	5.69252	5.76768	5.61736	No	No
1150	ENSMUSG00000020536	Llgl1	LLGL1 scribble cell polarity complex component	-0.688	0.00135907	0.015	No	Null	No	Null	1.876	2.043	1.643	-0.099	0.521	No	Null	No	Null	-6.42825	-6.37851	-6.47798	No	No
1151	ENSMUSG00000020537	Drg2	Developmentally regulated GTP binding protein 2	-0.356	0.0107025	0.05	No	Null	No	Null	4.422	4.534	4.265	-0.053	0.101	No	Null	No	Null	1.35736	1.38402	1.33071	No	No
1152	ENSMUSG00000020541	Tom1l1	Target of myb1-like 1 (chicken)	0.2	0.111037	0.225	No	Null	No	Null	4.336	4.278	4.419	-0.061	0.306	No	Null	No	Null	-3.59033	-3.55967	-3.621	No	No
1153	ENSMUSG00000020547	Bzw2	Basic leucine zipper and W2 domains 2	0.163	0.131411	0.252	No	Null	No	Null	3.025	2.959	3.118	-0.081	0.047	No	Null	No	Null	0.186677	0.22734	0.146014	No	No
1154	ENSMUSG00000020549	Elac2	ElaC ribonuclease Z 2	-0.26	0.0313758	0.099	No	Null	No	Null	4.431	4.489	4.35	-0.013	0.627	No	Null	No	Null	0.81302	0.819343	0.806697	No	No
1155	ENSMUSG00000020553	Pctp	Phosphatidylcholine transfer protein	-0.137	0.423154	0.56	No	Null	No	Null	7.163	7.203	7.109	-0.13	0.33	No	Null	No	Null	3.7696	3.83468	3.70453	No	No
1156	ENSMUSG00000020570	Sypl	Synaptophysin-like protein	0.312	0.0135781	0.058	No	Null	No	Null	5.054	5.033	5.084	0.05	0.484	No	Null	No	Null	1.65762	1.63266	1.68257	No	No
1157	ENSMUSG00000020571	Pdia6	Protein disulfide isomerase associated 6	-0.049	0.751593	0.832	No	Null	No	Null	8.076	8.136	7.994	-0.041	0.731	No	Null	No	Null	5.91588	5.93662	5.89513	No	No
1158	ENSMUSG00000020572	Nampt	Nicotinamide phosphoribosyltransferase	0.599	0.00687366	0.039	No	Null	No	Null	6.424	6.223	6.704	0.009	0.859	No	Null	No	Null	4.65216	4.64753	4.65679	No	No
1159	ENSMUSG00000020576	Nbas	Neuroblastoma amplified sequence	0.013	0.932017	0.957	No	Null	No	Null	5.493	5.502	5.481	-0.034	0.321	No	Null	No	Null	1.30747	1.32446	1.29049	No	No
1160	ENSMUSG00000020580	Rock2	Rho-associated coiled-coil containing protein kinase 2	0.462	0.0294051	0.095	No	Null	No	Null	5.505	5.365	5.702	0.041	0.401	No	Null	No	Null	1.58572	1.5653	1.60614	No	No
1161	ENSMUSG00000020590	Snx13	Sorting nexin 13	0.378	0.0025979	0.022	No	Null	No	Null	5.601	5.484	5.766	-0.24	0.017	No	Null	No	Null	-1.47562	-1.35586	-1.59537	No	No
1162	ENSMUSG00000020592	Sdc1	Syndecan 1	-0.393	0.0922806	0.199	No	Null	No	Null	7.443	7.543	7.304	-0.034	0.8	No	Null	No	Null	1.21239	1.22917	1.1956	No	No
1163	ENSMUSG00000020593	Lpin1	Lipin 1	-0.659	0.0518045	0.137	No	Null	No	Null	4.06	4.168	3.908	-0.116	0.774	No	Null	No	Null	-2.5535	-2.49535	-2.61165	No	No
1164	ENSMUSG00000020594	Pum2	Pumilio RNA-binding family member 2	0.346	0.0147368	0.061	No	Null	No	Null	5.798	5.681	5.962	-0.003	0.974	No	Null	No	Null	-4.44271	-4.44144	-4.44397	No	No
1165	ENSMUSG00000020604	Arsg	Arylsulfatase G	-0.515	0.0464889	0.127	No	Null	No	Null	4.555	4.71	4.338	0.048	0.691	No	Null	No	Null	-2.09547	-2.11968	-2.07125	No	No
1166	ENSMUSG00000020605	Hs1bp3	HCLS1 binding protein 3	-0.269	0.0116729	0.053	No	Null	No	Null	3.009	3.113	2.864	0.016	0.685	No	Null	No	Null	0.07243	0.0645298	0.0803303	No	No
1167	ENSMUSG00000020608	Smc6	Structural maintenance of chromosomes 6	0.328	0.0133182	0.057	No	Null	No	Null	4.989	4.863	5.166	-0.084	0.551	No	Null	No	Null	-5.33016	-5.28809	-5.37223	No	No
1168	ENSMUSG00000020609	Apob	Apolipoprotein B	0.218	0.10876	0.223	No	Null	No	Null	14.11	14.044	14.203	-0.135	0	No	Null	No	Null	6.07685	6.14425	6.00945	No	No
1169	ENSMUSG00000020611	Gna13	Guanine nucleotide binding protein, alpha 13	0.197	0.0781268	0.178	No	Null	No	Null	5.253	5.208	5.315	0.05	0.345	No	Null	No	Null	1.48165	1.45641	1.50689	No	No
1170	ENSMUSG00000020612	Prkar1a	Protein kinase, cAMP dependent regulatory, type I, alpha	0.132	0.20133	0.338	No	Null	No	Null	6.094	6.067	6.132	0.126	0.033	No	Null	No	Null	2.49449	2.43165	2.55734	No	No
1171	ENSMUSG00000020620	Abca8b	ATP-binding cassette, sub-family A (ABC1), member 8b	0.281	0.0715432	0.168	No	Null	No	Null	6.066	5.979	6.187	0.181	0.052	No	Null	No	Null	0.14789	0.0573776	0.238402	No	No
1172	ENSMUSG00000020621	Rdh14	Retinol dehydrogenase 14 (all-trans and 9-cis)	0.258	0.0513939	0.136	No	Null	No	Null	3.871	3.814	3.95	0.015	0.573	No	Null	No	Null	1.2509	1.24316	1.25863	No	No
1173	ENSMUSG00000020628	Trappc12	Trafficking protein particle complex 12	-0.303	0.00888718	0.045	No	Null	No	Null	4.338	4.406	4.243	-0.046	0.185	No	Null	No	Null	-0.987375	-0.964191	-1.01056	No	No
1174	ENSMUSG00000020629	Adi1	Acireductone dioxygenase 1	0.096	0.301145	0.446	No	Null	No	Null	6.221	6.204	6.245	-0.098	0.139	No	Null	No	Null	1.90226	1.95102	1.8535	No	No
1175	ENSMUSG00000020638	Cmpk2	Cytidine monophosphate (UMP-CMP) kinase 2, mitochondrial	0.006	0.974793	0.983	No	Null	No	Null	3.39	3.366	3.424	0.092	0.18	No	Null	No	Null	0.126168	0.0802235	0.172112	No	No
1176	ENSMUSG00000020640	Itsn2	Intersectin 2	0.249	0.0433133	0.122	No	Null	No	Null	5.236	5.145	5.364	0.01	0.814	No	Null	No	Null	0.47726	0.472079	0.482442	No	No
1177	ENSMUSG00000020647	Ncoa1	Nuclear receptor coactivator 1	-0.028	0.858131	0.909	No	Null	No	Null	4.527	4.518	4.54	0.037	0.487	No	Null	No	Null	-1.77673	-1.7951	-1.75837	No	No
1178	ENSMUSG00000020650	Bcap29	B cell receptor associated protein 29	0.499	0.002004	0.019	No	Null	No	Null	2.905	2.859	2.969	-0.002	0.986	No	Null	No	Null	-0.664668	-0.663845	-0.665491	No	No
1179	ENSMUSG00000020659	Cbll1	Casitas B-lineage lymphoma-like 1	0.838	0.00221672	0.02	No	Null	No	Null	2.314	2.194	2.482	-0.001	0.993	No	Null	No	Null	-4.47104	-4.47077	-4.47131	No	No
1180	ENSMUSG00000020664	Dld	Dihydrolipoamide dehydrogenase	0.343	0.00449779	0.03	No	Null	No	Null	6.637	6.575	6.724	-0.074	0.148	No	Null	No	Null	6.51612	6.55306	6.47917	No	No
1181	ENSMUSG00000020671	Rab10	RAB10, member RAS oncogene family	0.233	0.0136147	0.058	No	Null	No	Null	6.479	6.388	6.606	-0.05	0.317	No	Null	No	Null	4.0684	4.09326	4.04354	No	No
1182	ENSMUSG00000020674	Pxdn	Peroxidasin	-0.016	0.915585	0.946	No	Null	No	Null	3.906	3.893	3.925	-0.003	0.978	No	Null	No	Null	-3.65154	-3.65005	-3.65303	No	No
1183	ENSMUSG00000020680	Taf15	TATA-box binding protein associated factor 15	0.29	0.0855494	0.19	No	Null	No	Null	3.302	3.34	3.249	-0.067	0.404	No	Null	No	Null	3.67509	3.70878	3.6414	No	No
1184	ENSMUSG00000020681	Ace	Angiotensin I converting enzyme (peptidyl-dipeptidase A) 1	0.159	0.548292	0.671	No	Null	No	Null	-0.255	-0.219	-0.306	0.128	0.39	No	Null	No	Null	-3.4735	-3.53732	-3.40968	No	No
1185	ENSMUSG00000020687	Cdc27	Cell division cycle 27	0.37	0.00577044	0.035	No	Null	No	Null	5.879	5.752	6.056	0.052	0.642	No	Null	No	Null	0.432405	0.406647	0.458163	No	No
1186	ENSMUSG00000020689	Itgb3	Integrin beta 3	-0.229	0.322186	0.466	No	Null	No	Null	2.191	2.265	2.087	0.01	0.898	No	Null	No	Null	-0.569556	-0.574318	-0.564794	No	No
1187	ENSMUSG00000020691	Mettl2	Methyltransferase like 2	0.125	0.203529	0.34	No	Null	No	Null	3.117	3.077	3.173	0.006	0.881	No	Null	No	Null	-3.01574	-3.01893	-3.01256	No	No
1188	ENSMUSG00000020700	Map3k3	Mitogen-activated protein kinase kinase kinase 3	-0.108	0.300363	0.445	No	Null	No	Null	3.793	3.81	3.769	0.079	0.1	No	Null	No	Null	-3.52405	-3.56356	-3.48453	No	No
1189	ENSMUSG00000020705	Ddx42	DEAD (Asp-Glu-Ala-Asp) box polypeptide 42	0.182	0.0901698	0.196	No	Null	No	Null	5.331	5.281	5.401	-0.014	0.728	No	Null	No	Null	1.38234	1.38927	1.3754	No	No
1190	ENSMUSG00000020706	Ftsj3	FtsJ RNA methyltransferase homolog 3 (E. coli)	0.243	0.0337946	0.104	No	Null	No	Null	5.969	5.878	6.096	-0.016	0.9	No	Null	No	Null	-4.82876	-4.82076	-4.83676	No	No
1191	ENSMUSG00000020708	Psmc5	Protease (prosome, macropain) 26S subunit, ATPase 5	-0.069	0.497453	0.627	No	Null	No	Null	5.537	5.596	5.455	-0.045	0.162	No	Null	No	Null	4.49439	4.51705	4.47172	No	No
1192	ENSMUSG00000020709	Adap2	ArfGAP with dual PH domains 2	0.057	0.585139	0.701	No	Null	No	Null	5.106	5.09	5.128	-0.085	0.119	No	Null	No	Null	-0.407499	-0.364988	-0.450011	No	No
1193	ENSMUSG00000020716	Nf1	Neurofibromin 1	0.298	0.157514	0.285	No	Null	No	Null	5.344	5.285	5.427	-0.14	0.299	No	Null	No	Null	0.763612	0.83379	0.693433	No	No
1194	ENSMUSG00000020717	Pecam1	Platelet/endothelial cell adhesion molecule 1	0.192	0.0996068	0.21	No	Null	No	Null	4.632	4.582	4.701	0.062	0.227	No	Null	No	Null	-2.76771	-2.79879	-2.73664	No	No
1195	ENSMUSG00000020718	Polg2	Polymerase (DNA directed), gamma 2, accessory subunit	0.248	0.109982	0.224	No	Null	No	Null	1.887	1.845	1.945	-0.069	0.329	No	Null	No	Null	-3.47339	-3.43879	-3.50799	No	No
1196	ENSMUSG00000020719	Ddx5	DEAD (Asp-Glu-Ala-Asp) box polypeptide 5	0.334	0.0225824	0.08	No	Null	No	Null	8.512	8.413	8.65	-0.042	0.525	No	Null	No	Null	4.8706	4.89171	4.84948	No	No
1197	ENSMUSG00000020720	Psmd12	Proteasome (prosome, macropain) 26S subunit, non-ATPase, 12	0.239	0.0363823	0.109	No	Null	No	Null	6.146	6.123	6.177	-0.049	0.253	No	Null	No	Null	4.54546	4.56978	4.52114	No	No
1198	ENSMUSG00000020733	Slc9a3r1	Solute carrier family 9 (sodium/hydrogen exchanger), member 3 regulator 1	-0.493	0.00236923	0.021	No	Null	No	Null	6.136	6.229	6.005	-0.034	0.641	No	Null	No	Null	4.86744	4.88421	4.85067	No	No
1199	ENSMUSG00000020736	Nt5c	5',3'-nucleotidase, cytosolic	-0.29	0.132718	0.254	No	Null	No	Null	2.986	3.031	2.924	0.051	0.174	No	Null	No	Null	2.98105	2.95561	3.00649	No	No
1200	ENSMUSG00000020737	Hn1	Jupiter microtubule associated homolog 1	-0.59	0.00055502	0.009	No	Null	No	Null	2.692	2.846	2.478	0.114	0.173	No	Null	No	Null	-4.51289	-4.56984	-4.45593	No	No
1201	ENSMUSG00000020738	Sumo2	Small ubiquitin-like modifier 2	0.295	0.00524877	0.032	No	Null	No	Null	5.793	5.699	5.925	-0.028	0.668	No	Null	No	Null	1.0356	1.04979	1.02142	No	No
1202	ENSMUSG00000020739	Nup85	Nucleoporin 85	-0.018	0.858439	0.909	No	Null	No	Null	3.429	3.458	3.388	0.035	0.471	No	Null	No	Null	-1.55346	-1.57092	-1.536	No	No
1203	ENSMUSG00000020740	Gga3	Golgi associated, gamma adaptin ear containing, ARF binding protein 3	-0.099	0.74006	0.823	No	Null	No	Null	1.982	2.065	1.867	0.047	0.436	No	Null	No	Null	-3.1076	-3.13099	-3.08421	No	No
1204	ENSMUSG00000020741	Cluh	Clustered mitochondria (cluA/CLU1) homolog	-0.666	0.0018391	0.018	No	Null	No	Null	7.525	7.708	7.27	-0.061	0.075	No	Null	No	Null	5.07404	5.1046	5.04349	No	No
1205	ENSMUSG00000020743	Mif4gd	MIF4G domain containing	-0.39	0.00469157	0.03	No	Null	No	Null	4.193	4.28	4.071	0.007	0.887	No	Null	No	Null	1.5769	1.57331	1.58048	No	No
1206	ENSMUSG00000020745	Pafah1b1	Platelet-activating factor acetylhydrolase, isoform 1b, subunit 1	0.385	0.0023608	0.021	No	Null	No	Null	6.94	6.837	7.083	-0.059	0.02	No	Null	No	Null	2.74636	2.77577	2.71695	No	No
1207	ENSMUSG00000020755	Sap30bp	SAP30 binding protein	-0.023	0.861236	0.911	No	Null	No	Null	3.998	3.967	4.042	-0.055	0.473	No	Null	No	Null	-3.53863	-3.51118	-3.56607	No	No
1208	ENSMUSG00000020766	Galk1	Galactokinase 1	-1.183	0.00074432	0.01	Yes	Down	Yes	Down	3.35	3.667	2.905	0.073	0.56	No	Null	No	Null	3.95029	3.91358	3.98701	No	No
1209	ENSMUSG00000020770	Unk	Unkempt family zinc finger	-0.705	0.00163122	0.016	No	Null	No	Null	1.963	2.142	1.712	0.01	0.815	No	Null	No	Null	-2.00604	-2.01099	-2.00109	No	No
1210	ENSMUSG00000020774	Aspa	Aspartoacylase	0.4	0.0411324	0.118	No	Null	No	Null	3.416	3.333	3.533	-0.259	0.036	No	Null	No	Null	-0.710993	-0.581261	-0.840725	No	No
1211	ENSMUSG00000020775	Mrpl38	Mitochondrial ribosomal protein L38	-0.459	0.0107409	0.05	No	Null	No	Null	4.417	4.526	4.264	-0.001	0.969	No	Null	No	Null	1.15852	1.15901	1.15802	No	No
1212	ENSMUSG00000020777	Acox1	Acyl-Coenzyme A oxidase 1, palmitoyl	-0.42	0.0686423	0.164	No	Null	No	Null	11.464	11.574	11.311	-0.335	0.024	No	Null	No	Null	7.47566	7.64311	7.30821	No	No
1213	ENSMUSG00000020780	Srp68	Signal recognition particle 68	-0.131	0.14932	0.275	No	Null	No	Null	4.703	4.821	4.538	-0.079	0.269	No	Null	No	Null	4.26598	4.30561	4.22635	No	No
1214	ENSMUSG00000020781	Tsen54	TRNA splicing endonuclease subunit 54	-0.613	0.0164521	0.065	No	Null	No	Null	1.12	1.293	0.876	-0.028	0.738	No	Null	No	Null	-5.73271	-5.71857	-5.74685	No	No
1215	ENSMUSG00000020782	Llgl2	LLGL2 scribble cell polarity complex component	-1.481	3.41272e-06	0.001	Yes	Down	Yes	Down	2.657	3.006	2.169	0.095	0.054	No	Null	No	Null	0.485781	0.438276	0.533287	No	No
1216	ENSMUSG00000020790	Ankfy1	Ankyrin repeat and FYVE domain containing 1	0.088	0.423835	0.56	No	Null	No	Null	5.576	5.553	5.608	-0.028	0.302	No	Null	No	Null	2.17604	2.1902	2.16187	No	No
1217	ENSMUSG00000020792	Exoc7	Exocyst complex component 7	-0.471	0.000546402	0.008	No	Null	No	Null	4.337	4.448	4.182	0.026	0.528	No	Null	No	Null	0.679715	0.666654	0.692776	No	No
1218	ENSMUSG00000020794	Ube2g1	Ubiquitin-conjugating enzyme E2G 1	0.241	0.0357546	0.108	No	Null	No	Null	5.523	5.447	5.629	-0.054	0.118	No	Null	No	Null	0.707667	0.734578	0.680756	No	No
1219	ENSMUSG00000020802	Ube2o	Ubiquitin-conjugating enzyme E2O	-0.561	0.00318365	0.024	No	Null	No	Null	2.762	2.95	2.5	0.012	0.713	No	Null	No	Null	-1.13325	-1.13925	-1.12725	No	No
1220	ENSMUSG00000020803	Txndc17	Thioredoxin domain containing 17	0.071	0.626112	0.736	No	Null	No	Null	5.244	5.201	5.304	-0.026	0.478	No	Null	No	Null	1.1344	1.14751	1.12128	No	No
1221	ENSMUSG00000020810	Cygb	Cytoglobin	-0.728	0.000391536	0.007	No	Null	No	Null	1.555	1.751	1.281	0.015	0.906	No	Null	No	Null	0.319672	0.311965	0.32738	No	No
1222	ENSMUSG00000020814	Mxra7	Matrix-remodelling associated 7	0.294	0.115748	0.231	No	Null	No	Null	0.569	0.478	0.696	0.142	0.238	No	Null	No	Null	-2.82119	-2.89225	-2.75012	No	No
1223	ENSMUSG00000020817	Rabep1	Rabaptin, RAB GTPase binding effector protein 1	0.343	0.0218107	0.078	No	Null	No	Null	6.242	6.129	6.4	-0.017	0.5	No	Null	No	Null	1.7998	1.80836	1.79124	No	No
1224	ENSMUSG00000020821	Kif1c	Kinesin family member 1C	-0.594	0.000108905	0.003	No	Null	No	Null	7.043	7.204	6.817	-0.016	0.693	No	Null	No	Null	-1.61273	-1.60494	-1.62052	No	No
1225	ENSMUSG00000020823	Sec14l1	SEC14-like lipid binding 1	-0.176	0.25991	0.403	No	Null	No	Null	3.027	3.065	2.974	-0.003	0.977	No	Null	No	Null	-4.16355	-4.16217	-4.16493	No	No
1226	ENSMUSG00000020827	Mink1	Misshapen-like kinase 1 (zebrafish)	-0.424	0.011802	0.054	No	Null	No	Null	4.636	4.766	4.454	0.076	0.172	No	Null	No	Null	-2.13835	-2.17642	-2.10028	No	No
1227	ENSMUSG00000020828	Pld2	Phospholipase D2	-0.412	0.014595	0.061	No	Null	No	Null	2.135	2.252	1.97	0.006	0.964	No	Null	No	Null	-5.20855	-5.21169	-5.20541	No	No
1228	ENSMUSG00000020830	Vmo1	Vitelline membrane outer layer 1 homolog (chicken)	-1.002	0.00199424	0.019	Yes	Down	Yes	Down	0.513	0.792	0.121	-0.086	0.087	No	Null	No	Null	2.36095	2.40376	2.31815	No	No
1229	ENSMUSG00000020831	0610010K14Rik	RIKEN cDNA 0610010K14 gene	-0.609	0.00240747	0.021	No	Null	No	Null	2.195	2.35	1.977	0.027	0.583	No	Null	No	Null	-3.90158	-3.9151	-3.88806	No	No
1230	ENSMUSG00000020832	Eral1	Era (G-protein)-like 1 (E. coli)	-0.058	0.61654	0.728	No	Null	No	Null	3.541	3.534	3.552	-0.14	0.111	No	Null	No	Null	1.14116	1.21113	1.07119	No	No
1231	ENSMUSG00000020834	Dhrs13	Dehydrogenase/reductase (SDR family) member 13	-0.249	0.236165	0.377	No	Null	No	Null	1.801	1.849	1.734	-0.065	0.371	No	Null	No	Null	-2.75782	-2.72544	-2.7902	No	No
1232	ENSMUSG00000020840	Blmh	Bleomycin hydrolase	0.236	0.0247355	0.085	No	Null	No	Null	5.302	5.247	5.38	-0.099	0.18	No	Null	No	Null	4.09657	4.14614	4.04701	No	No
1233	ENSMUSG00000020841	Cpd	Carboxypeptidase D	0.226	0.0577796	0.146	No	Null	No	Null	5.747	5.684	5.834	0.09	0.323	No	Null	No	Null	-2.25148	-2.29649	-2.20647	No	No
1234	ENSMUSG00000020843	Timm22	Translocase of inner mitochondrial membrane 22	-0.061	0.591102	0.706	No	Null	No	Null	2.79	2.822	2.746	-0.111	0.075	No	Null	No	Null	-2.71667	-2.66129	-2.77205	No	No
1235	ENSMUSG00000020844	Nxn	Nucleoredoxin	-0.005	0.981145	0.988	No	Null	No	Null	0.911	0.928	0.887	-0.05	0.756	No	Null	No	Null	-6.98954	-6.96449	-7.01459	No	No
1236	ENSMUSG00000020849	Ywhae	Tyrosine 3-monooxygenase/tryptophan 5-monooxygenase activation protein, epsilon polypeptide	0.102	0.347291	0.489	No	Null	No	Null	6.287	6.286	6.289	-0.018	0.703	No	Null	No	Null	6.21113	6.21991	6.20236	No	No
1237	ENSMUSG00000020850	Prpf8	Pre-mRNA processing factor 8	0.123	0.353645	0.495	No	Null	No	Null	7.94	7.903	7.992	-0.068	0.383	No	Null	No	Null	3.36308	3.39726	3.32891	No	No
1238	ENSMUSG00000020857	Nme2	NME/NM23 nucleoside diphosphate kinase 2	-0.298	0.114045	0.229	No	Null	No	Null	6.044	6.18	5.853	-0.091	0.025	No	Null	No	Null	6.79869	6.84432	6.75306	No	No
1239	ENSMUSG00000020859	Spag9	Sperm associated antigen 9	0.293	0.0452652	0.125	No	Null	No	Null	6.576	6.506	6.674	0.012	0.701	No	Null	No	Null	2.55631	2.55046	2.56216	No	No
1240	ENSMUSG00000020863	Luc7l3	LUC7-like 3 (S. cerevisiae)	0.453	0.0137958	0.059	No	Null	No	Null	5.201	5.044	5.42	-0.032	0.563	No	Null	No	Null	2.8289	2.84468	2.81311	No	No
1241	ENSMUSG00000020865	Abcc3	ATP-binding cassette, sub-family C (CFTR/MRP), member 3	-0.374	0.137967	0.261	No	Null	No	Null	7.695	7.83	7.505	0.196	0.238	No	Null	No	Null	2.39775	2.29985	2.49565	No	No
1242	ENSMUSG00000020869	Lrrc59	Leucine rich repeat containing 59	-0.034	0.773868	0.849	No	Null	No	Null	6.42	6.447	6.383	-0.154	0.153	No	Null	No	Null	4.71288	4.78998	4.63577	No	No
1243	ENSMUSG00000020877	Scrn2	Secernin 2	-1.111	3.50508e-05	0.002	Yes	Down	Yes	Down	3.275	3.565	2.868	-0.06	0.218	No	Null	No	Null	2.90375	2.93387	2.87363	No	No
1244	ENSMUSG00000020884	Asgr1	Asialoglycoprotein receptor 1	-0.418	0.0114754	0.053	No	Null	No	Null	7.613	7.733	7.446	-0.001	0.99	No	Null	No	Null	4.08858	4.08892	4.08824	No	No
1245	ENSMUSG00000020888	Dvl2	Dishevelled segment polarity protein 2	-0.462	0.0900324	0.196	No	Null	No	Null	2.111	2.242	1.927	-0.162	0.35	No	Null	No	Null	-5.69418	-5.6133	-5.77507	No	No
1246	ENSMUSG00000020894	Vamp2	Vesicle-associated membrane protein 2	0.437	0.0777107	0.177	No	Null	No	Null	1.847	1.792	1.923	0.023	0.816	No	Null	No	Null	-1.77174	-1.7831	-1.76037	No	No
1247	ENSMUSG00000020899	Pfas	Phosphoribosylformylglycinamidine synthase (FGAR amidotransferase)	-0.276	0.0179593	0.069	No	Null	No	Null	3.303	3.423	3.135	0.066	0.42	No	Null	No	Null	2.42008	2.38722	2.45294	No	No
1248	ENSMUSG00000020900	Myh10	Myosin, heavy polypeptide 10, non-muscle	-0.084	0.684146	0.782	No	Null	No	Null	3.968	4.026	3.887	-0.006	0.961	No	Null	No	Null	3.01894	3.02218	3.0157	No	No
1249	ENSMUSG00000020903	Stx8	Syntaxin 8	0.235	0.119098	0.236	No	Null	No	Null	3.475	3.408	3.567	0.007	0.809	No	Null	No	Null	0.317124	0.313483	0.320765	No	No
1250	ENSMUSG00000020917	Acly	ATP citrate lyase	-0.012	0.936032	0.959	No	Null	No	Null	7.264	7.234	7.306	-0.142	0.435	No	Null	No	Null	7.11756	7.18875	7.04636	No	No
1251	ENSMUSG00000020919	Stat5b	Signal transducer and activator of transcription 5B	-0.572	0.000362186	0.007	No	Null	No	Null	4.584	4.738	4.368	-0.013	0.696	No	Null	No	Null	2.68104	2.68773	2.67435	No	No
1252	ENSMUSG00000020922	Lsm12	LSM12 homolog	-0.033	0.806025	0.872	No	Null	No	Null	4.81	4.775	4.858	-0.037	0.349	No	Null	No	Null	-0.0945572	-0.075919	-0.113195	No	No
1253	ENSMUSG00000020923	Ubtf	Upstream binding transcription factor, RNA polymerase I	-0.282	0.0360772	0.109	No	Null	No	Null	5.035	5.111	4.93	-0.101	0.42	No	Null	No	Null	1.26398	1.31469	1.21328	No	No
1254	ENSMUSG00000020925	Ccdc43	Coiled-coil domain containing 43	0.262	0.0278517	0.092	No	Null	No	Null	3.457	3.406	3.527	0.233	0.455	No	Null	No	Null	0.864498	0.748197	0.980798	No	No
1255	ENSMUSG00000020929	Eftud2	Elongation factor Tu GTP binding domain containing 2	-0.111	0.272486	0.416	No	Null	No	Null	4.072	4.113	4.015	-0.01	0.86	No	Null	No	Null	2.88912	2.89408	2.88416	No	No
1256	ENSMUSG00000020935	Dcakd	Dephospho-CoA kinase domain containing	-0.553	0.00224426	0.02	No	Null	No	Null	2.373	2.629	2.014	-0.044	0.441	No	Null	No	Null	1.41494	1.43715	1.39274	No	No
1257	ENSMUSG00000020936	Nmt1	N-myristoyltransferase 1	0.041	0.667761	0.77	No	Null	No	Null	6.278	6.255	6.309	-0.048	0.258	No	Null	No	Null	3.22535	3.24945	3.20125	No	No
1258	ENSMUSG00000020946	Gosr2	Golgi SNAP receptor complex member 2	0.118	0.380543	0.521	No	Null	No	Null	6.221	6.207	6.241	-0.01	0.86	No	Null	No	Null	0.0234978	0.0286522	0.0183433	No	No
1259	ENSMUSG00000020949	Fkbp3	FK506 binding protein 3	0.151	0.246537	0.389	No	Null	No	Null	4.014	3.957	4.093	-0.088	0.016	No	Null	No	Null	3.91113	3.95537	3.86689	No	No
1260	ENSMUSG00000020952	Scfd1	Sec1 family domain containing 1	0.368	0.016949	0.066	No	Null	No	Null	5.574	5.469	5.719	0.01	0.805	No	Null	No	Null	2.71498	2.71007	2.71989	No	No
1261	ENSMUSG00000020954	Strn3	Striatin, calmodulin binding protein 3	0.445	0.00254736	0.021	No	Null	No	Null	5.464	5.327	5.656	0.029	0.36	No	Null	No	Null	-0.617795	-0.632185	-0.603405	No	No
1262	ENSMUSG00000020956	Dtd2	D-tyrosyl-tRNA deacylase 2	-0.13	0.306726	0.452	No	Null	No	Null	3.063	3.072	3.051	-0.057	0.359	No	Null	No	Null	0.834896	0.863421	0.806371	No	No
1263	ENSMUSG00000020961	Ston2	Stonin 2	-0.207	0.0885139	0.194	No	Null	No	Null	2.613	2.723	2.459	-0.071	0.568	No	Null	No	Null	-2.04059	-2.00486	-2.07631	No	No
1264	ENSMUSG00000020962	Gtf2a1	General transcription factor II A, 1	0.175	0.12832	0.248	No	Null	No	Null	5.166	5.162	5.172	-0.014	0.842	No	Null	No	Null	-3.10755	-3.10053	-3.11456	No	No
1265	ENSMUSG00000020964	Sel1l	Sel-1 suppressor of lin-12-like (C. elegans)	-0.163	0.335643	0.478	No	Null	No	Null	7.93	8.024	7.799	-0.031	0.608	No	Null	No	Null	1.36794	1.38355	1.35233	No	No
1266	ENSMUSG00000020982	Nemf	Nuclear export mediator factor	0.432	0.000482251	0.008	No	Null	No	Null	5.225	5.052	5.468	0.122	0.174	No	Null	No	Null	-0.592287	-0.653513	-0.531061	No	No
1267	ENSMUSG00000020986	Sec23a	SEC23 homolog A, COPII coat complex component	0.118	0.384315	0.524	No	Null	No	Null	6.93	6.872	7.011	-0.072	0.039	No	Null	No	Null	5.01446	5.0505	4.97842	No	No
1268	ENSMUSG00000020988	L2hgdh	L-2-hydroxyglutarate dehydrogenase	0.241	0.139266	0.262	No	Null	No	Null	5.433	5.377	5.51	-0.052	0.278	No	Null	No	Null	2.58426	2.61028	2.55825	No	No
1269	ENSMUSG00000020993	Trappc6b	Trafficking protein particle complex 6B	0.15	0.152164	0.279	No	Null	No	Null	3.732	3.775	3.672	0.036	0.501	No	Null	No	Null	-2.80267	-2.8209	-2.78444	No	No
1270	ENSMUSG00000020994	Pnn	Pinin	0.311	0.0641649	0.157	No	Null	No	Null	4.694	4.624	4.791	-0.008	0.879	No	Null	No	Null	2.07767	2.08179	2.07354	No	No
1271	ENSMUSG00000021000	Mia2	Melanoma inhibitory activity 2	0.024	0.868334	0.916	No	Null	No	Null	7.854	7.831	7.887	0.081	0.162	No	Null	No	Null	4.33038	4.28974	4.37101	No	No
1272	ENSMUSG00000021003	Galc	Galactosylceramidase	0.403	0.0132864	0.057	No	Null	No	Null	1.421	1.387	1.469	0.068	0.479	No	Null	No	Null	0.0155745	-0.0184162	0.0495651	No	No
1273	ENSMUSG00000021009	Ptpn21	Protein tyrosine phosphatase, non-receptor type 21	0.175	0.397089	0.535	No	Null	No	Null	3.791	3.738	3.865	0.071	0.146	No	Null	No	Null	-3.96237	-3.99779	-3.92696	No	No
1274	ENSMUSG00000021012	Zc3h14	Zinc finger CCCH type containing 14	0.233	0.033525	0.104	No	Null	No	Null	6.169	6.075	6.301	0.08	0.356	No	Null	No	Null	-0.19907	-0.239101	-0.15904	No	No
1275	ENSMUSG00000021018	Polr2h	Polymerase (RNA) II (DNA directed) polypeptide H	0.101	0.395434	0.534	No	Null	No	Null	2.732	2.749	2.709	-0.103	0.145	No	Null	No	Null	-0.0181271	0.0335701	-0.0698242	No	No
1276	ENSMUSG00000021024	Psma6	Proteasome (prosome, macropain) subunit, alpha type 6	0.235	0.060831	0.151	No	Null	No	Null	6.32	6.288	6.366	-0.065	0.215	No	Null	No	Null	4.81715	4.84957	4.78474	No	No
1277	ENSMUSG00000021025	Nfkbia	Nuclear factor of kappa light polypeptide gene enhancer in B cells inhibitor, alpha	-0.435	0.00579785	0.035	No	Null	No	Null	3.599	3.678	3.489	0.085	0.266	No	Null	No	Null	-2.41077	-2.45325	-2.3683	No	No
1278	ENSMUSG00000021027	Ralgapa1	Ral GTPase activating protein, alpha subunit 1	0.44	0.0119815	0.054	No	Null	No	Null	4.054	3.937	4.217	0.089	0.689	No	Null	No	Null	3.33598	3.29125	3.38071	No	No
1279	ENSMUSG00000021033	Gstz1	Glutathione transferase zeta 1 (maleylacetoacetate isomerase)	-0.012	0.928093	0.955	No	Null	No	Null	9.054	9.033	9.084	-0.171	0.019	No	Null	No	Null	6.54251	6.62784	6.45717	No	No
1280	ENSMUSG00000021036	Sptlc2	Serine palmitoyltransferase, long chain base subunit 2	0.235	0.0431958	0.122	No	Null	No	Null	4.94	4.873	5.034	-0.275	0.311	No	Null	No	Null	-0.417521	-0.279814	-0.555228	No	No
1281	ENSMUSG00000021037	Ahsa1	AHA1, activator of heat shock protein ATPase 1	0.038	0.686214	0.783	No	Null	No	Null	6.814	6.784	6.858	-0.031	0.479	No	Null	No	Null	4.1081	4.12357	4.09264	No	No
1282	ENSMUSG00000021038	Vipas39	VPS33B interacting protein, apical-basolateral polarity regulator, spe-39 homolog	0.235	0.106381	0.219	No	Null	No	Null	3.712	3.617	3.845	0.069	0.579	No	Null	No	Null	-2.6665	-2.70077	-2.63224	No	No
1283	ENSMUSG00000021039	Snw1	SNW domain containing 1	0.355	0.00546013	0.033	No	Null	No	Null	5.056	4.921	5.244	-0.04	0.622	No	Null	No	Null	0.938732	0.958597	0.918867	No	No
1284	ENSMUSG00000021040	Slirp	SRA stem-loop interacting RNA binding protein	0.182	0.0776564	0.177	No	Null	No	Null	4.29	4.263	4.328	-0.062	0.157	No	Null	No	Null	1.74845	1.77961	1.71729	No	No
1285	ENSMUSG00000021044	Adck1	AarF domain containing kinase 1	-0.492	0.0064654	0.037	No	Null	No	Null	3.421	3.567	3.217	-0.011	0.751	No	Null	No	Null	-1.60607	-1.60056	-1.61159	No	No
1286	ENSMUSG00000021048	Mthfd1	Methylenetetrahydrofolate dehydrogenase (NADP+ dependent), methenyltetrahydrofolate cyclohydrolase, formyltetrahydrofolate synthase	-0.058	0.589383	0.705	No	Null	No	Null	7.065	7.079	7.046	-0.085	0.117	No	Null	No	Null	7.10093	7.14352	7.05833	No	No
1287	ENSMUSG00000021051	Ppp2r5e	Protein phosphatase 2, regulatory subunit B', epsilon	0.363	0.0788543	0.179	No	Null	No	Null	5.14	5.081	5.222	-0.074	0.405	No	Null	No	Null	0.991844	1.02896	0.954722	No	No
1288	ENSMUSG00000021054	Sgpp1	Sphingosine-1-phosphate phosphatase 1	0.122	0.204607	0.341	No	Null	No	Null	6.252	6.181	6.352	-0.007	0.916	No	Null	No	Null	-0.641772	-0.638362	-0.645182	No	No
1289	ENSMUSG00000021061	Sptb	Spectrin beta, erythrocytic	-0.206	0.360442	0.502	No	Null	No	Null	-0.372	-0.329	-0.433	-0.281	0.521	No	Null	No	Null	-0.994147	-0.8536	-1.13469	No	No
1290	ENSMUSG00000021065	Fut8	Fucosyltransferase 8	0.545	0.0156494	0.063	No	Null	No	Null	2.013	1.866	2.219	-0.012	0.833	No	Null	No	Null	-4.68581	-4.6799	-4.69172	No	No
1291	ENSMUSG00000021068	Nin	Ninein	0.087	0.425333	0.562	No	Null	No	Null	2.943	2.913	2.984	-0.114	0.109	No	Null	No	Null	-2.44778	-2.39086	-2.50469	No	No
1292	ENSMUSG00000021069	Pygl	Liver glycogen phosphorylase	-0.031	0.779584	0.853	No	Null	No	Null	7.686	7.68	7.693	-0.15	0.361	No	Null	No	Null	8.17082	8.24584	8.09581	No	No
1293	ENSMUSG00000021072	Tmx1	Thioredoxin-related transmembrane protein 1	0.305	0.0123505	0.055	No	Null	No	Null	5.049	4.984	5.14	-0.053	0.385	No	Null	No	Null	1.27696	1.30349	1.25042	No	No
1294	ENSMUSG00000021076	Actr10	ARP10 actin-related protein 10	0.227	0.0411607	0.118	No	Null	No	Null	4.955	4.918	5.007	-0.092	0.084	No	Null	No	Null	-0.242064	-0.196098	-0.288031	No	No
1295	ENSMUSG00000021079	Timm9	Translocase of inner mitochondrial membrane 9	-0.023	0.891179	0.93	No	Null	No	Null	3.271	3.307	3.221	-0.021	0.73	No	Null	No	Null	3.04595	3.05658	3.03532	No	No
1296	ENSMUSG00000021087	Rtn1	Reticulon 1	0.102	0.686437	0.784	No	Null	No	Null	-0.667	-0.687	-0.64	-0.017	0.718	No	Null	No	Null	0.303437	0.3117	0.295173	No	No
1297	ENSMUSG00000021091	Serpina3n	Serine (or cysteine) peptidase inhibitor, clade A, member 3N	-0.031	0.860768	0.911	No	Null	No	Null	7.794	7.77	7.828	0.01	0.949	No	Null	No	Null	0.421954	0.41678	0.427128	No	No
1298	ENSMUSG00000021094	Dhrs7	Dehydrogenase/reductase (SDR family) member 7	0.161	0.466588	0.598	No	Null	No	Null	3.805	3.777	3.844	0.067	0.47	No	Null	No	Null	2.02338	1.98989	2.05686	No	No
1299	ENSMUSG00000021096	Ppm1a	Protein phosphatase 1A, magnesium dependent, alpha isoform	-0.137	0.272835	0.416	No	Null	No	Null	6.107	6.143	6.057	-0.079	0.287	No	Null	No	Null	2.9107	2.95018	2.87122	No	No
1300	ENSMUSG00000021097	Clmn	Calmin	-0.154	0.38597	0.526	No	Null	No	Null	5.641	5.701	5.558	-0.038	0.512	No	Null	No	Null	2.60062	2.61985	2.58138	No	No
1301	ENSMUSG00000021102	Glrx5	Glutaredoxin 5	-0.22	0.0523335	0.137	No	Null	No	Null	4.672	4.755	4.555	-0.154	0.068	No	Null	No	Null	3.46617	3.5434	3.38894	No	No
1302	ENSMUSG00000021111	Papola	Poly (A) polymerase alpha	0.273	0.0662477	0.16	No	Null	No	Null	6.284	6.217	6.379	-0.058	0.443	No	Null	No	Null	-2.24996	-2.22073	-2.27919	No	No
1303	ENSMUSG00000021112	Mpp5	Membrane protein, palmitoylated 5 (MAGUK p55 subfamily member 5)	0.421	0.00203461	0.019	No	Null	No	Null	4.936	4.797	5.13	-0.144	0.14	No	Null	No	Null	0.208211	0.280025	0.136397	No	No
1304	ENSMUSG00000021114	Atp6v1d	ATPase, H+ transporting, lysosomal V1 subunit D	0.207	0.105118	0.218	No	Null	No	Null	4.915	4.821	5.047	-0.044	0.413	No	Null	No	Null	-0.0601084	-0.0381683	-0.0820484	No	No
1305	ENSMUSG00000021115	Vrk1	Vaccinia related kinase 1	0.166	0.16056	0.289	No	Null	No	Null	2.144	2.115	2.185	0.013	0.874	No	Null	No	Null	-0.46608	-0.472345	-0.459814	No	No
1306	ENSMUSG00000021116	Eif2s1	Eukaryotic translation initiation factor 2, subunit 1 alpha	0.395	0.00133193	0.015	No	Null	No	Null	5.775	5.666	5.929	-0.09	0.06	No	Null	No	Null	4.38892	4.43378	4.34406	No	No
1307	ENSMUSG00000021124	Vti1b	Vesicle transport through interaction with t-SNAREs 1B	0.103	0.335046	0.478	No	Null	No	Null	4.849	4.821	4.889	0.017	0.64	No	Null	No	Null	0.302529	0.294168	0.310889	No	No
1308	ENSMUSG00000021127	Zfp36l1	Zinc finger protein 36, C3H type-like 1	-0.062	0.770639	0.847	No	Null	No	Null	5.279	5.339	5.195	-0.046	0.632	No	Null	No	Null	-2.34351	-2.32027	-2.36675	No	No
1309	ENSMUSG00000021131	Erh	ERH mRNA splicing and mitosis factor	-0.297	0.168775	0.299	No	Null	No	Null	2.903	2.974	2.804	0.047	0.244	No	Null	No	Null	3.55894	3.53545	3.58243	No	No
1310	ENSMUSG00000021134	Srsf5	Serine/arginine-rich splicing factor 5	0.017	0.927421	0.955	No	Null	No	Null	7.032	7.013	7.06	-0.002	0.975	No	Null	No	Null	3.04699	3.04824	3.04574	No	No
1311	ENSMUSG00000021135	Slc10a1	Solute carrier family 10 (sodium/bile acid cotransporter family), member 1	-0.011	0.908883	0.942	No	Null	No	Null	8.764	8.745	8.79	0.074	0.514	No	Null	No	Null	2.1001	2.06292	2.13729	No	No
1312	ENSMUSG00000021136	Smoc1	SPARC related modular calcium binding 1	-0.291	0.0292715	0.095	No	Null	No	Null	5.429	5.541	5.273	-0.09	0.167	No	Null	No	Null	-0.748806	-0.703928	-0.793684	No	No
1313	ENSMUSG00000021139	Gm20498	Predicted gene 20498	0.008	0.961789	0.976	No	Null	No	Null	2.738	2.724	2.758	0.035	0.575	No	Null	No	Null	2.33936	2.3219	2.35682	No	No
1314	ENSMUSG00000021143	Pacs2	Phosphofurin acidic cluster sorting protein 2	-0.446	0.00143972	0.015	No	Null	No	Null	3.419	3.563	3.217	-0.04	0.666	No	Null	No	Null	-2.05818	-2.03841	-2.07794	No	No
1315	ENSMUSG00000021144	Mta1	Metastasis associated 1	-0.783	0.00511342	0.032	No	Null	No	Null	2.927	3.145	2.622	-0.017	0.757	No	Null	No	Null	-2.53764	-2.52901	-2.54627	No	No
1316	ENSMUSG00000021147	Wdr37	WD repeat domain 37	0.274	0.0202875	0.074	No	Null	No	Null	4.002	3.948	4.078	0.105	0.454	No	Null	No	Null	-6.73762	-6.78991	-6.68534	No	No
1317	ENSMUSG00000021149	Gtpbp4	GTP binding protein 4	0.423	0.0190515	0.072	No	Null	No	Null	5.904	5.787	6.066	0.035	0.624	No	Null	No	Null	-1.26177	-1.27935	-1.24418	No	No
1318	ENSMUSG00000021156	Zmynd11	Zinc finger, MYND domain containing 11	-0.03	0.760943	0.839	No	Null	No	Null	5.467	5.469	5.465	0.045	0.499	No	Null	No	Null	-3.97429	-3.99685	-3.95172	No	No
1319	ENSMUSG00000021171	Esyt2	Extended synaptotagmin-like protein 2	0.175	0.175315	0.307	No	Null	No	Null	5.107	5.083	5.14	0.11	0.033	No	Null	No	Null	-0.226456	-0.281348	-0.171564	No	No
1320	ENSMUSG00000021178	Psmc1	Protease (prosome, macropain) 26S subunit, ATPase 1	0.067	0.548167	0.671	No	Null	No	Null	6.825	6.791	6.872	-0.024	0.619	No	Null	No	Null	5.22806	5.23996	5.21617	No	No
1321	ENSMUSG00000021179	Nrde2	Nrde-2 necessary for RNA interference, domain containing	-0.228	0.110646	0.225	No	Null	No	Null	3.074	3.16	2.954	0.022	0.82	No	Null	No	Null	-5.96611	-5.97689	-5.95532	No	No
1322	ENSMUSG00000021180	Rps6ka5	Ribosomal protein S6 kinase, polypeptide 5	0.078	0.780415	0.854	No	Null	No	Null	0.336	0.27	0.428	0.095	0.165	No	Null	No	Null	-4.13126	-4.17895	-4.08357	No	No
1323	ENSMUSG00000021185	9030617O03Rik	D-glutamate cyclase	0.156	0.184537	0.318	No	Null	No	Null	4.69	4.679	4.705	-0.142	0.018	No	Null	No	Null	3.73825	3.80905	3.66746	No	No
1324	ENSMUSG00000021186	Fbln5	Fibulin 5	0.22	0.315619	0.459	No	Null	No	Null	1.97	1.877	2.099	0.036	0.726	No	Null	No	Null	-1.92022	-1.93815	-1.9023	No	No
1325	ENSMUSG00000021188	Trip11	Thyroid hormone receptor interactor 11	0.387	0.0150014	0.061	No	Null	No	Null	6.182	6.06	6.353	-0.053	0.214	No	Null	No	Null	2.83561	2.86203	2.8092	No	No
1326	ENSMUSG00000021189	Atxn3	Ataxin 3	0.144	0.20404	0.341	No	Null	No	Null	4.761	4.703	4.843	-0.07	0.238	No	Null	No	Null	-1.97075	-1.93552	-2.00597	No	No
1327	ENSMUSG00000021190	Lgmn	Legumain	-0.061	0.715372	0.805	No	Null	No	Null	5.687	5.68	5.696	0.221	0.047	No	Null	No	Null	3.49871	3.38812	3.6093	No	No
1328	ENSMUSG00000021192	Golga5	Golgi autoantigen, golgin subfamily a, 5	0.017	0.872415	0.918	No	Null	No	Null	4.664	4.64	4.697	-0.024	0.587	No	Null	No	Null	0.672072	0.684039	0.660105	No	No
1329	ENSMUSG00000021193	Pitrm1	Pitrilysin metallepetidase 1	0.201	0.0864713	0.191	No	Null	No	Null	5.039	4.975	5.128	-0.016	0.719	No	Null	No	Null	3.64716	3.65527	3.63905	No	No
1330	ENSMUSG00000021196	Pfkp	Phosphofructokinase, platelet	0.462	0.0385223	0.113	No	Null	No	Null	1.82	1.702	1.985	0.103	0.502	No	Null	No	Null	-1.00121	-1.05281	-0.949612	No	No
1331	ENSMUSG00000021208	Ifi27l2b	Interferon, alpha-inducible protein 27 like 2B	-0.269	0.126013	0.245	No	Null	No	Null	1.337	1.337	1.338	0.462	0.007	No	Null	No	Null	-4.68238	-4.91334	-4.45142	No	No
1332	ENSMUSG00000021210	Akr1c6	Aldo-keto reductase family 1, member C6	0.177	0.172896	0.304	No	Null	No	Null	9.39	9.308	9.504	0.01	0.947	No	Null	No	Null	8.15427	8.14904	8.1595	No	No
1333	ENSMUSG00000021211	Akr1c12	Aldo-keto reductase family 1, member C12	0.221	0.230824	0.371	No	Null	No	Null	5.832	5.753	5.942	-0.034	0.483	No	Null	No	Null	1.89805	1.91508	1.88103	No	No
1334	ENSMUSG00000021213	Akr1c13	Aldo-keto reductase family 1, member C13	0.223	0.289356	0.433	No	Null	No	Null	6.361	6.267	6.492	-0.069	0.211	No	Null	No	Null	5.86637	5.9007	5.83204	No	No
1335	ENSMUSG00000021218	Gdi2	Guanosine diphosphate (GDP) dissociation inhibitor 2	0.279	0.00831149	0.043	No	Null	No	Null	7.971	7.884	8.093	-0.066	0.255	No	Null	No	Null	5.77169	5.8049	5.73847	No	No
1336	ENSMUSG00000021224	Numb	NUMB endocytic adaptor protein	-0.048	0.702129	0.796	No	Null	No	Null	4.865	4.873	4.853	-0.029	0.404	No	Null	No	Null	1.56547	1.58022	1.55072	No	No
1337	ENSMUSG00000021226	Acot2	Acyl-CoA thioesterase 2	-0.604	0.205072	0.342	No	Null	No	Null	4.033	4.261	3.713	-0.394	0.34	No	Null	No	Null	2.06561	2.26274	1.86848	No	No
1338	ENSMUSG00000021228	Acot3	Acyl-CoA thioesterase 3	0.169	0.76903	0.845	No	Null	No	Null	3.228	3.236	3.217	-0.381	0.364	No	Null	No	Null	0.886659	1.07738	0.695938	No	No
1339	ENSMUSG00000021235	Coq6	Coenzyme Q6 monooxygenase	-0.166	0.347437	0.489	No	Null	No	Null	2.882	2.924	2.823	-0.064	0.159	No	Null	No	Null	2.12336	2.15527	2.09146	No	No
1340	ENSMUSG00000021236	Entpd5	Ectonucleoside triphosphate diphosphohydrolase 5	-0.029	0.898333	0.935	No	Null	No	Null	8.197	8.228	8.153	-0.098	0.569	No	Null	No	Null	4.5087	4.55751	4.45988	No	No
1341	ENSMUSG00000021238	Aldh6a1	Aldehyde dehydrogenase family 6, subfamily A1	0.157	0.248238	0.391	No	Null	No	Null	8.749	8.697	8.823	-0.162	0.012	No	Null	No	Null	7.34979	7.43086	7.26872	No	No
1342	ENSMUSG00000021241	Isca2	Iron-sulfur cluster assembly 2	0.122	0.334312	0.477	No	Null	No	Null	3.818	3.756	3.905	0.002	0.972	No	Null	No	Null	0.508297	0.507343	0.509251	No	No
1343	ENSMUSG00000021242	Npc2	NPC intracellular cholesterol transporter 2	-0.106	0.520915	0.648	No	Null	No	Null	5.094	5.139	5.031	0.071	0.129	No	Null	No	Null	2.80469	2.76932	2.84006	No	No
1344	ENSMUSG00000021244	Ylpm1	YLP motif containing 1	0.581	0.0240566	0.084	No	Null	No	Null	4.115	4.009	4.264	-0.023	0.578	No	Null	No	Null	1.30739	1.31865	1.29613	No	No
1345	ENSMUSG00000021248	Tmed10	Transmembrane p24 trafficking protein 10	0.021	0.807647	0.874	No	Null	No	Null	6.036	6.06	6.002	-0.064	0.573	No	Null	No	Null	4.23598	4.26795	4.20402	No	No
1346	ENSMUSG00000021252	0610007P14Rik	Ergosterol biosynthesis 28	-0.193	0.376658	0.517	No	Null	No	Null	5.251	5.247	5.256	0.028	0.746	No	Null	No	Null	1.42566	1.41157	1.43974	No	No
1347	ENSMUSG00000021258	Ccnk	Cyclin K	0.463	0.120807	0.238	No	Null	No	Null	1.838	1.751	1.958	-0.017	0.777	No	Null	No	Null	-5.40755	-5.39886	-5.41625	No	No
1348	ENSMUSG00000021262	Evl	Ena-vasodilator stimulated phosphoprotein	-0.421	0.122019	0.24	No	Null	No	Null	0.866	0.981	0.706	-0.067	0.503	No	Null	No	Null	-3.94042	-3.90689	-3.97395	No	No
1349	ENSMUSG00000021264	Yy1	YY1 transcription factor	0.117	0.417479	0.554	No	Null	No	Null	4.784	4.739	4.845	0.026	0.745	No	Null	No	Null	-2.37671	-2.38979	-2.36363	No	No
1350	ENSMUSG00000021266	Wars	Tryptophanyl-tRNA synthetase	-0.488	0.00254413	0.021	No	Null	No	Null	4.018	4.166	3.812	-0.062	0.25	No	Null	No	Null	3.16404	3.19513	3.13295	No	No
1351	ENSMUSG00000021270	Hsp90aa1	Heat shock protein 90, alpha (cytosolic), class A member 1	0.425	0.0150117	0.061	No	Null	No	Null	10.093	9.949	10.294	-0.076	0.136	No	Null	No	Null	6.07133	6.10957	6.03308	No	No
1352	ENSMUSG00000021273	Fdft1	Farnesyl diphosphate farnesyl transferase 1	-0.297	0.501497	0.63	No	Null	No	Null	7.207	7.214	7.198	0.057	0.801	No	Null	No	Null	-0.506079	-0.534594	-0.477564	No	No
1353	ENSMUSG00000021277	Traf3	TNF receptor-associated factor 3	-0.329	0.0752765	0.174	No	Null	No	Null	3.673	3.797	3.5	-0.001	0.986	No	Null	No	Null	-4.16588	-4.16527	-4.16649	No	No
1354	ENSMUSG00000021279	Cdc42bpb	CDC42 binding protein kinase beta	-0.481	0.00183745	0.018	No	Null	No	Null	5.355	5.493	5.161	-0.006	0.908	No	Null	No	Null	2.75937	2.76237	2.75637	No	No
1355	ENSMUSG00000021281	Tnfaip2	Tumor necrosis factor, alpha-induced protein 2	-0.499	0.0160741	0.064	No	Null	No	Null	4.274	4.427	4.061	-0.123	0.37	No	Null	No	Null	-5.72174	-5.66041	-5.78306	No	No
1356	ENSMUSG00000021282	Eif5	Eukaryotic translation initiation factor 5	0.277	0.0615008	0.152	No	Null	No	Null	8.043	7.973	8.14	0.012	0.785	No	Null	No	Null	4.43775	4.43178	4.44373	No	No
1357	ENSMUSG00000021285	Ppp1r13b	Protein phosphatase 1, regulatory subunit 13B	-0.203	0.210711	0.348	No	Null	No	Null	3.155	3.242	3.033	-0.097	0.233	No	Null	No	Null	-0.409534	-0.361032	-0.458036	No	No
1358	ENSMUSG00000021286	Zfyve21	Zinc finger, FYVE domain containing 21	-0.228	0.113815	0.229	No	Null	No	Null	3.771	3.834	3.681	0.019	0.774	No	Null	No	Null	-1.98213	-1.99162	-1.97264	No	No
1359	ENSMUSG00000021288	Klc1	Kinesin light chain 1	-0.118	0.390603	0.53	No	Null	No	Null	3.053	3.071	3.029	0.037	0.343	No	Null	No	Null	-0.506148	-0.524457	-0.487838	No	No
1360	ENSMUSG00000021311	Mtr	5-methyltetrahydrofolate-homocysteine methyltransferase	0.173	0.0864193	0.191	No	Null	No	Null	2.868	2.843	2.904	-0.131	0.624	No	Null	No	Null	4.54931	4.61499	4.48363	No	No
1361	ENSMUSG00000021340	Gpld1	Glycosylphosphatidylinositol specific phospholipase D1	-0.193	0.0595501	0.149	No	Null	No	Null	7.408	7.448	7.352	0.031	0.735	No	Null	No	Null	1.10397	1.08851	1.11942	No	No
1362	ENSMUSG00000021357	Exoc2	Exocyst complex component 2	0.172	0.103141	0.215	No	Null	No	Null	3.951	3.886	4.043	0.007	0.826	No	Null	No	Null	-0.870687	-0.874383	-0.866991	No	No
1363	ENSMUSG00000021361	Tmem14c	Transmembrane protein 14C	-0.175	0.26837	0.411	No	Null	No	Null	5.55	5.598	5.482	-0.098	0.166	No	Null	No	Null	-2.92269	-2.87391	-2.97148	No	No
1364	ENSMUSG00000021364	Elovl2	Elongation of very long chain fatty acids (FEN1/Elo2, SUR4/Elo3, yeast)-like 2	-0.086	0.605846	0.718	No	Null	No	Null	9.163	9.181	9.138	0.012	0.938	No	Null	No	Null	1.95648	1.95031	1.96264	No	No
1365	ENSMUSG00000021368	Tbc1d7	TBC1 domain family, member 7	-0.155	0.235661	0.377	No	Null	No	Null	2.643	2.704	2.558	0.049	0.431	No	Null	No	Null	-3.14524	-3.16975	-3.12073	No	No
1366	ENSMUSG00000021371	Mcur1	Mitochondrial calcium uniporter regulator 1	0.016	0.871574	0.917	No	Null	No	Null	4.632	4.669	4.581	-0.139	0.051	No	Null	No	Null	1.07776	1.14711	1.0084	No	No
1367	ENSMUSG00000021374	Nup153	Nucleoporin 153	0.392	0.0222718	0.079	No	Null	No	Null	5.422	5.317	5.57	-0.042	0.639	No	Null	No	Null	1.21927	1.2402	1.19834	No	No
1368	ENSMUSG00000021375	Kif13a	Kinesin family member 13A	-0.233	0.0592749	0.148	No	Null	No	Null	4.394	4.451	4.315	0.004	0.967	No	Null	No	Null	-5.02447	-5.02636	-5.02257	No	No
1369	ENSMUSG00000021376	Tpmt	Thiopurine methyltransferase	0.203	0.0556514	0.143	No	Null	No	Null	4.648	4.538	4.801	-0.095	0.495	No	Null	No	Null	5.0579	5.10549	5.01031	No	No
1370	ENSMUSG00000021377	Dek	DEK oncogene (DNA binding)	0.309	0.00538231	0.033	No	Null	No	Null	5.184	5.095	5.309	0.061	0.109	No	Null	No	Null	1.99311	1.96244	2.02378	No	No
1371	ENSMUSG00000021390	Ogn	Osteoglycin	0.254	0.118374	0.235	No	Null	No	Null	0.854	0.718	1.043	-0.009	0.961	No	Null	No	Null	-1.66821	-1.66354	-1.67288	No	No
1372	ENSMUSG00000021392	Nol8	Nucleolar protein 8	0.467	0.00403678	0.028	No	Null	No	Null	4.558	4.426	4.744	-0.063	0.69	No	Null	No	Null	-2.70475	-2.67313	-2.73637	No	No
1373	ENSMUSG00000021395	Spin1	Spindlin 1	0.148	0.232499	0.373	No	Null	No	Null	6.101	6.068	6.147	-0.105	0.355	No	Null	No	Null	-5.81082	-5.75845	-5.8632	No	No
1374	ENSMUSG00000021400	Wrnip1	Werner helicase interacting protein 1	-0.227	0.126644	0.246	No	Null	No	Null	4.676	4.734	4.595	-0.064	0.5	No	Null	No	Null	-0.38387	-0.351989	-0.415751	No	No
1375	ENSMUSG00000021408	Ripk1	Receptor (TNFRSF)-interacting serine-threonine kinase 1	0.152	0.230822	0.371	No	Null	No	Null	5.017	4.939	5.127	0.013	0.736	No	Null	No	Null	0.794279	0.787743	0.800816	No	No
1376	ENSMUSG00000021411	Pxdc1	PX domain containing 1	-0.29	0.113875	0.229	No	Null	No	Null	5.155	5.224	5.059	-0.029	0.729	No	Null	No	Null	-3.73387	-3.71943	-3.74831	No	No
1377	ENSMUSG00000021413	Prpf4b	Pre-mRNA processing factor 4B	0.385	0.00516033	0.032	No	Null	No	Null	5.926	5.786	6.121	-0.015	0.691	No	Null	No	Null	-0.587001	-0.579299	-0.594703	No	No
1378	ENSMUSG00000021417	Eci2	Enoyl-Coenzyme A delta isomerase 2	-0.056	0.752603	0.833	No	Null	No	Null	7.279	7.253	7.315	0.078	0.341	No	Null	No	Null	5.49058	5.45165	5.52951	No	No
1379	ENSMUSG00000021420	Fars2	Phenylalanine-tRNA synthetase 2 (mitochondrial)	-0.166	0.156246	0.284	No	Null	No	Null	4	4.027	3.963	-0.051	0.302	No	Null	No	Null	1.07634	1.10166	1.05101	No	No
1380	ENSMUSG00000021427	Ssr1	Signal sequence receptor, alpha	0.335	0.00779819	0.041	No	Null	No	Null	7.108	7.023	7.227	-0.143	0.217	No	Null	No	Null	2.96945	3.04085	2.89806	No	No
1381	ENSMUSG00000021460	Auh	AU RNA binding protein/enoyl-coenzyme A hydratase	0.018	0.89376	0.932	No	Null	No	Null	4.261	4.248	4.28	-0.072	0.225	No	Null	No	Null	2.86089	2.8968	2.82497	No	No
1382	ENSMUSG00000021468	Sptlc1	Serine palmitoyltransferase, long chain base subunit 1	0.106	0.389157	0.529	No	Null	No	Null	4.625	4.618	4.634	0.001	0.977	No	Null	No	Null	-2.26702	-2.26768	-2.26636	No	No
1383	ENSMUSG00000021474	Sfxn1	Sideroflexin 1	0.063	0.671631	0.772	No	Null	No	Null	6.221	6.22	6.223	-0.144	0.119	No	Null	No	Null	3.00899	3.08113	2.93686	No	No
1384	ENSMUSG00000021476	Habp4	Hyaluronic acid binding protein 4	-0.268	0.0169652	0.066	No	Null	No	Null	5.742	5.811	5.645	-0.15	0.125	No	Null	No	Null	0.588302	0.663248	0.513355	No	No
1385	ENSMUSG00000021477	Ctsl	Cathepsin L	0.278	0.153669	0.281	No	Null	No	Null	8.893	8.815	9.002	0.033	0.756	No	Null	No	Null	0.990806	0.974273	1.00734	No	No
1386	ENSMUSG00000021484	Lman2	Lectin, mannose-binding 2	-0.345	0.0132093	0.057	No	Null	No	Null	7.274	7.39	7.113	-0.058	0.548	No	Null	No	Null	3.88672	3.91562	3.85782	No	No
1387	ENSMUSG00000021492	F12	Coagulation factor XII (Hageman factor)	-0.754	9.00451e-05	0.003	No	Null	No	Null	7.569	7.729	7.346	-0.021	0.769	No	Null	No	Null	-2.07388	-2.06334	-2.08443	No	No
1388	ENSMUSG00000021493	Pdlim7	PDZ and LIM domain 7	-1.201	0.00015526	0.004	Yes	Down	Yes	Down	0.647	0.942	0.235	0.03	0.806	No	Null	No	Null	-4.37576	-4.39077	-4.36075	No	No
1389	ENSMUSG00000021494	Ddx41	DEAD (Asp-Glu-Ala-Asp) box polypeptide 41	-0.433	0.00948447	0.047	No	Null	No	Null	3.93	4.027	3.795	-0.017	0.698	No	Null	No	Null	-1.25264	-1.24416	-1.26112	No	No
1390	ENSMUSG00000021496	Pcbd2	Pterin 4 alpha carbinolamine dehydratase/dimerization cofactor of hepatocyte nuclear factor 1 alpha (TCF1) 2	0.059	0.653724	0.758	No	Null	No	Null	2.521	2.523	2.518	-0.087	0.389	No	Null	No	Null	4.96433	5.00783	4.92082	No	No
1391	ENSMUSG00000021497	Txndc15	Thioredoxin domain containing 15	0.068	0.598089	0.712	No	Null	No	Null	5.802	5.781	5.833	0.008	0.878	No	Null	No	Null	-0.963528	-0.967704	-0.959351	No	No
1392	ENSMUSG00000021500	Ddx46	DEAD (Asp-Glu-Ala-Asp) box polypeptide 46	0.001	0.992569	0.995	No	Null	No	Null	4.986	4.974	5.003	-0.018	0.496	No	Null	No	Null	2.46092	2.4701	2.45173	No	No
1393	ENSMUSG00000021504	B4galt7	Xylosylprotein beta1,4-galactosyltransferase, polypeptide 7 (galactosyltransferase I)	-0.467	0.0100049	0.048	No	Null	No	Null	2.312	2.438	2.136	-0.018	0.915	No	Null	No	Null	-6.08567	-6.07684	-6.0945	No	No
1394	ENSMUSG00000021518	Ptdss1	Phosphatidylserine synthase 1	0.064	0.64022	0.748	No	Null	No	Null	5.414	5.408	5.423	0.024	0.854	No	Null	No	Null	-3.40184	-3.41377	-3.38991	No	No
1395	ENSMUSG00000021520	Uqcrb	Ubiquinol-cytochrome c reductase binding protein	0.29	0.013945	0.059	No	Null	No	Null	7.113	6.964	7.323	-0.155	0.104	No	Null	No	Null	5.71132	5.78873	5.63391	No	No
1396	ENSMUSG00000021532	Fastkd3	FAST kinase domains 3	0.081	0.561494	0.682	No	Null	No	Null	2.119	2.136	2.096	-0.019	0.803	No	Null	No	Null	-6.27769	-6.26801	-6.28738	No	No
1397	ENSMUSG00000021540	Smad5	SMAD family member 5	0.313	0.0118121	0.054	No	Null	No	Null	5.122	5.04	5.238	0.006	0.973	No	Null	No	Null	-6.28457	-6.28755	-6.28159	No	No
1398	ENSMUSG00000021546	Hnrnpk	Heterogeneous nuclear ribonucleoprotein K	0.101	0.322156	0.466	No	Null	No	Null	7.629	7.603	7.667	-0.052	0.325	No	Null	No	Null	5.57178	5.59763	5.54593	No	No
1399	ENSMUSG00000021548	Ccnh	Cyclin H	0.335	0.00267065	0.022	No	Null	No	Null	3.961	3.842	4.129	-0.25	0.064	No	Null	No	Null	-3.87975	-3.75475	-4.00475	No	No
1400	ENSMUSG00000021549	Rasa1	RAS p21 protein activator 1	0.353	0.00698695	0.039	No	Null	No	Null	4.913	4.84	5.015	0.008	0.875	No	Null	No	Null	-1.95548	-1.95929	-1.95168	No	No
1401	ENSMUSG00000021550	2210016F16Rik	RIKEN cDNA 2210016F16 gene	0.018	0.870484	0.917	No	Null	No	Null	4.608	4.597	4.624	0.007	0.898	No	Null	No	Null	2.8003	2.79699	2.80362	No	No
1402	ENSMUSG00000021552	Gkap1	G kinase anchoring protein 1	0.135	0.154131	0.281	No	Null	No	Null	3.146	3.125	3.176	-0.053	0.326	No	Null	No	Null	-1.8757	-1.84933	-1.90207	No	No
1403	ENSMUSG00000021555	Naa35	N(alpha)-acetyltransferase 35, NatC auxiliary subunit	0.137	0.316036	0.459	No	Null	No	Null	4.079	4.025	4.156	-0.056	0.022	No	Null	No	Null	0.833285	0.861325	0.805246	No	No
1404	ENSMUSG00000021559	Dapk1	Death associated protein kinase 1	-0.104	0.53656	0.661	No	Null	No	Null	5.741	5.771	5.699	-0.022	0.701	No	Null	No	Null	1.49663	1.50764	1.48562	No	No
1405	ENSMUSG00000021573	Tppp	Tubulin polymerization promoting protein	0.549	0.0188977	0.071	No	Null	No	Null	4.533	4.33	4.816	0.189	0.376	No	Null	No	Null	1.33272	1.2382	1.42725	No	No
1406	ENSMUSG00000021576	Pdcd6	Programmed cell death 6	-0.037	0.742392	0.825	No	Null	No	Null	5.32	5.353	5.275	-0.108	0.002	No	Null	No	Null	2.18015	2.23402	2.12627	No	No
1407	ENSMUSG00000021577	Sdha	Succinate dehydrogenase complex, subunit A, flavoprotein (Fp)	-0.005	0.965073	0.978	No	Null	No	Null	8.162	8.212	8.091	-0.097	0.072	No	Null	No	Null	6.89281	6.94141	6.84421	No	No
1408	ENSMUSG00000021578	Ccdc127	Coiled-coil domain containing 127	0.221	0.136034	0.258	No	Null	No	Null	4.634	4.574	4.717	0.11	0.177	No	Null	No	Null	-1.00896	-1.06411	-0.953816	No	No
1409	ENSMUSG00000021583	Erap1	Endoplasmic reticulum aminopeptidase 1	0.279	0.00847911	0.044	No	Null	No	Null	6.661	6.555	6.808	0.053	0.305	No	Null	No	Null	4.2938	4.26722	4.32039	No	No
1410	ENSMUSG00000021585	Cast	Calpastatin	0.164	0.105188	0.218	No	Null	No	Null	5.462	5.406	5.541	-0.075	0.12	No	Null	No	Null	3.92541	3.96309	3.88774	No	No
1411	ENSMUSG00000021591	Glrx	Glutaredoxin	-0.024	0.834159	0.891	No	Null	No	Null	5.439	5.416	5.473	0.077	0.328	No	Null	No	Null	2.89061	2.85198	2.92924	No	No
1412	ENSMUSG00000021594	Srd5a1	Steroid 5 alpha-reductase 1	-0.278	0.228818	0.369	No	Null	No	Null	5.597	5.667	5.499	0.034	0.864	No	Null	No	Null	1.73871	1.72175	1.75567	No	No
1413	ENSMUSG00000021595	Nsun2	NOL1/NOP2/Sun domain family member 2	0.1	0.392059	0.531	No	Null	No	Null	6.434	6.402	6.477	0.073	0.314	No	Null	No	Null	2.38999	2.35368	2.42631	No	No
1414	ENSMUSG00000021606	Ndufs6	NADH:ubiquinone oxidoreductase core subunit S6	-0.255	0.0483278	0.131	No	Null	No	Null	5.073	5.099	5.038	-0.095	0.164	No	Null	No	Null	4.84089	4.88837	4.79341	No	No
1415	ENSMUSG00000021610	Clptm1l	CLPTM1-like	0.027	0.768832	0.845	No	Null	No	Null	6.23	6.251	6.201	-0.041	0.589	No	Null	No	Null	-3.74651	-3.72592	-3.7671	No	No
1416	ENSMUSG00000021620	Acot12	Acyl-CoA thioesterase 12	0.009	0.950538	0.969	No	Null	No	Null	7.048	7.021	7.085	-0.005	0.949	No	Null	No	Null	4.02154	4.02428	4.0188	No	No
1417	ENSMUSG00000021638	Ocln	Occludin	-0.036	0.856878	0.909	No	Null	No	Null	4.381	4.38	4.382	-0.112	0.189	No	Null	No	Null	-5.59202	-5.53623	-5.64782	No	No
1418	ENSMUSG00000021639	Gtf2h2	General transcription factor II H, polypeptide 2	0.265	0.0464729	0.127	No	Null	No	Null	3.508	3.439	3.605	0.079	0.047	No	Null	No	Null	-2.09247	-2.1318	-2.05315	No	No
1419	ENSMUSG00000021643	Serf1	Small EDRK-rich factor 1	-0.07	0.640041	0.747	No	Null	No	Null	1.161	1.205	1.1	-0.168	0.043	No	Null	No	Null	-0.170719	-0.0868542	-0.254583	No	No
1420	ENSMUSG00000021646	Mccc2	Methylcrotonoyl-Coenzyme A carboxylase 2 (beta)	-0.038	0.753996	0.834	No	Null	No	Null	5.497	5.492	5.502	-0.163	0.014	No	Null	No	Null	5.22084	5.30224	5.13944	No	No
1421	ENSMUSG00000021650	Ptcd2	Pentatricopeptide repeat domain 2	0.271	0.024953	0.085	No	Null	No	Null	4.611	4.538	4.713	0.01	0.844	No	Null	No	Null	-0.128801	-0.13395	-0.123652	No	No
1422	ENSMUSG00000021660	Btf3	Basic transcription factor 3	0.125	0.19834	0.334	No	Null	No	Null	6.57	6.536	6.618	-0.024	0.813	No	Null	No	Null	4.88025	4.89204	4.86845	No	No
1423	ENSMUSG00000021665	Hexb	Hexosaminidase B	0.614	0.00482943	0.031	No	Null	No	Null	3.001	2.871	3.182	0.07	0.367	No	Null	No	Null	1.90427	1.86911	1.93942	No	No
1424	ENSMUSG00000021666	Gfm2	G elongation factor, mitochondrial 2	0.051	0.549973	0.672	No	Null	No	Null	5.484	5.461	5.516	-0.051	0.254	No	Null	No	Null	1.67073	1.69608	1.64537	No	No
1425	ENSMUSG00000021669	Col4a3bp	Collagen, type IV, alpha 3 (Goodpasture antigen) binding protein	0.391	0.0066473	0.038	No	Null	No	Null	5.945	5.832	6.102	0.033	0.62	No	Null	No	Null	1.37803	1.3614	1.39465	No	No
1426	ENSMUSG00000021670	Hmgcr	3-hydroxy-3-methylglutaryl-Coenzyme A reductase	-0.052	0.903703	0.939	No	Null	No	Null	7.321	7.285	7.373	0.358	0.225	No	Null	No	Null	-1.61379	-1.79261	-1.43497	No	No
1427	ENSMUSG00000021676	Iqgap2	IQ motif containing GTPase activating protein 2	0.063	0.594406	0.709	No	Null	No	Null	8.89	8.845	8.954	0.079	0.189	No	Null	No	Null	6.80943	6.77004	6.84882	No	No
1428	ENSMUSG00000021686	Ap3b1	Adaptor-related protein complex 3, beta 1 subunit	0.115	0.341257	0.484	No	Null	No	Null	5.367	5.301	5.46	-0.045	0.141	No	Null	No	Null	3.37686	3.39934	3.35438	No	No
1429	ENSMUSG00000021687	Scamp1	Secretory carrier membrane protein 1	0.051	0.655971	0.76	No	Null	No	Null	5.35	5.342	5.359	0.005	0.933	No	Null	No	Null	1.9052	1.90254	1.90786	No	No
1430	ENSMUSG00000021690	Jmy	Junction-mediating and regulatory protein	0.176	0.302439	0.447	No	Null	No	Null	4.079	4.032	4.144	-0.163	0.099	No	Null	No	Null	-4.9967	-4.9154	-5.07801	No	No
1431	ENSMUSG00000021692	Dimt1	DIM1 dimethyladenosine transferase 1-like (S. cerevisiae)	0.397	0.0333413	0.103	No	Null	No	Null	1.662	1.57	1.791	-0.087	0.428	No	Null	No	Null	-2.08581	-2.04238	-2.12923	No	No
1432	ENSMUSG00000021693	Kif2a	Kinesin family member 2A	0.533	0.0190675	0.072	No	Null	No	Null	2.865	2.761	3.01	0.006	0.831	No	Null	No	Null	-1.98559	-1.98866	-1.98251	No	No
1433	ENSMUSG00000021699	Pde4d	Phosphodiesterase 4D, cAMP specific	0.274	0.205908	0.343	No	Null	No	Null	2.268	2.256	2.284	0.034	0.718	No	Null	No	Null	-5.83554	-5.85249	-5.81859	No	No
1434	ENSMUSG00000021706	Zfyve16	Zinc finger, FYVE domain containing 16	0.533	0.00240291	0.021	No	Null	No	Null	3.848	3.714	4.035	-0.036	0.805	No	Null	No	Null	0.949658	0.967547	0.931768	No	No
1435	ENSMUSG00000021707	Dhfr	Dihydrofolate reductase	0.252	0.0544822	0.141	No	Null	No	Null	5.109	5.025	5.228	-0.067	0.327	No	Null	No	Null	4.0926	4.12593	4.05927	No	No
1436	ENSMUSG00000021710	Nln	Neurolysin (metallopeptidase M3 family)	0.014	0.917403	0.948	No	Null	No	Null	4.548	4.538	4.563	-0.048	0.566	No	Null	No	Null	2.9915	3.01551	2.96749	No	No
1437	ENSMUSG00000021711	Trappc13	Trafficking protein particle complex 13	0.248	0.0336388	0.104	No	Null	No	Null	5.149	5.109	5.206	-0.03	0.272	No	Null	No	Null	0.497359	0.512593	0.482126	No	No
1438	ENSMUSG00000021712	Trim23	Tripartite motif-containing 23	0.229	0.0587076	0.147	No	Null	No	Null	3.836	3.817	3.862	0.041	0.599	No	Null	No	Null	0.0288637	0.00843429	0.0492931	No	No
1439	ENSMUSG00000021713	Ppwd1	Peptidylprolyl isomerase domain and WD repeat containing 1	0.503	0.000941397	0.012	No	Null	No	Null	3.2	3.043	3.42	0.05	0.24	No	Null	No	Null	-0.720489	-0.745413	-0.695565	No	No
1440	ENSMUSG00000021715	Cwc27	CWC27 spliceosome-associated protein	0.293	0.0345574	0.106	No	Null	No	Null	3.21	3.094	3.373	0.028	0.374	No	Null	No	Null	0.0244833	0.0105103	0.0384563	No	No
1441	ENSMUSG00000021731	Mrps30	Mitochondrial ribosomal protein S30	0.198	0.142953	0.267	No	Null	No	Null	4.158	4.107	4.229	0.025	0.464	No	Null	No	Null	1.61559	1.60294	1.62824	No	No
1442	ENSMUSG00000021733	Slc4a7	Solute carrier family 4, sodium bicarbonate cotransporter, member 7	0.238	0.190092	0.324	No	Null	No	Null	3.969	3.887	4.083	0.104	0.382	No	Null	No	Null	-5.47456	-5.5265	-5.42263	No	No
1443	ENSMUSG00000021737	Psmd6	Proteasome (prosome, macropain) 26S subunit, non-ATPase, 6	0.241	0.0372092	0.111	No	Null	No	Null	6.072	6.008	6.163	-0.068	0.092	No	Null	No	Null	4.64972	4.68371	4.61573	No	No
1444	ENSMUSG00000021745	Ptprg	Protein tyrosine phosphatase, receptor type, G	0.01	0.93569	0.959	No	Null	No	Null	5.268	5.269	5.266	0.12	0.047	No	Null	No	Null	-1.70065	-1.76064	-1.64066	No	No
1445	ENSMUSG00000021748	Pdhb	Pyruvate dehydrogenase (lipoamide) beta	0.345	0.00883452	0.045	No	Null	No	Null	6.304	6.202	6.448	-0.029	0.722	No	Null	No	Null	5.48599	5.50066	5.47131	No	No
1446	ENSMUSG00000021751	Acox2	Acyl-Coenzyme A oxidase 2, branched chain	-0.125	0.349066	0.491	No	Null	No	Null	7.795	7.798	7.79	-0.108	0.121	No	Null	No	Null	5.11724	5.17101	5.06347	No	No
1447	ENSMUSG00000021756	Il6st	Interleukin 6 signal transducer	0.043	0.709671	0.802	No	Null	No	Null	7.558	7.568	7.545	-0.057	0.267	No	Null	No	Null	-3.50578	-3.47751	-3.53404	No	No
1448	ENSMUSG00000021764	Ndufs4	NADH:ubiquinone oxidoreductase core subunit S4	0.289	0.0767144	0.176	No	Null	No	Null	5.355	5.311	5.417	-0.086	0.095	No	Null	No	Null	4.24874	4.29196	4.20552	No	No
1449	ENSMUSG00000021771	Vdac2	Voltage-dependent anion channel 2	0.289	0.0216499	0.078	No	Null	No	Null	6.435	6.323	6.591	-0.019	0.811	No	Null	No	Null	5.14076	5.15047	5.13104	No	No
1450	ENSMUSG00000021773	Comtd1	Catechol-O-methyltransferase domain containing 1	-0.45	0.0892706	0.195	No	Null	No	Null	0.55	0.698	0.344	0.083	0.563	No	Null	No	Null	0.365591	0.323983	0.407199	No	No
1451	ENSMUSG00000021785	Ngly1	N-glycanase 1	0.269	0.0144728	0.06	No	Null	No	Null	5.49	5.415	5.595	-0.031	0.42	No	Null	No	Null	0.852428	0.867966	0.83689	No	No
1452	ENSMUSG00000021786	Oxsm	3-oxoacyl-ACP synthase, mitochondrial	0.097	0.265828	0.409	No	Null	No	Null	5.045	4.996	5.114	-0.074	0.094	No	Null	No	Null	3.36818	3.40507	3.33129	No	No
1453	ENSMUSG00000021792	Fam213a	Family with sequence similarity 213, member A	0.127	0.33165	0.475	No	Null	No	Null	5.187	5.126	5.271	-0.076	0.443	No	Null	No	Null	3.46597	3.50415	3.42779	No	No
1454	ENSMUSG00000021794	Glud1	Glutamate dehydrogenase 1	0.071	0.725824	0.813	No	Null	No	Null	9.649	9.613	9.699	-0.076	0.437	No	Null	No	Null	8.03119	8.06939	7.99298	No	No
1455	ENSMUSG00000021806	Nid2	Nidogen 2	-0.531	0.00710347	0.039	No	Null	No	Null	1.943	2.074	1.759	0.035	0.674	No	Null	No	Null	0.707276	0.6898	0.724751	No	No
1456	ENSMUSG00000021810	Ecd	Ecdysoneless cell cycle regulator	-0.014	0.878908	0.922	No	Null	No	Null	4.98	4.953	5.018	0.018	0.7	No	Null	No	Null	-2.97232	-2.98111	-2.96353	No	No
1457	ENSMUSG00000021811	Dnajc9	DnaJ heat shock protein family (Hsp40) member C9	0.393	0.00223622	0.02	No	Null	No	Null	2.403	2.334	2.499	-0.043	0.603	No	Null	No	Null	-2.96621	-2.94493	-2.9875	No	No
1458	ENSMUSG00000021814	Anxa7	Annexin A7	-0.031	0.808492	0.874	No	Null	No	Null	6.693	6.691	6.696	-0.062	0.187	No	Null	No	Null	4.44348	4.47456	4.4124	No	No
1459	ENSMUSG00000021816	Ppp3cb	Protein phosphatase 3, catalytic subunit, beta isoform	0.306	0.0160617	0.064	No	Null	No	Null	4.361	4.302	4.443	-0.013	0.74	No	Null	No	Null	-2.06205	-2.05538	-2.06871	No	No
1460	ENSMUSG00000021820	Camk2g	Calcium/calmodulin-dependent protein kinase II gamma	-0.162	0.251102	0.394	No	Null	No	Null	3.064	3.124	2.98	0.003	0.934	No	Null	No	Null	-1.11388	-1.11536	-1.1124	No	No
1461	ENSMUSG00000021823	Vcl	Vinculin	-0.118	0.533434	0.658	No	Null	No	Null	5.332	5.354	5.302	-0.015	0.816	No	Null	No	Null	6.38447	6.39181	6.37712	No	No
1462	ENSMUSG00000021824	Ap3m1	Adaptor-related protein complex 3, mu 1 subunit	0.322	0.00722027	0.04	No	Null	No	Null	6.482	6.381	6.624	-0.034	0.264	No	Null	No	Null	1.56992	1.58677	1.55307	No	No
1463	ENSMUSG00000021831	Ero1l	ERO1-like (S. cerevisiae)	0.404	0.00955137	0.047	No	Null	No	Null	5.155	5.043	5.313	0.061	0.261	No	Null	No	Null	1.65641	1.62577	1.68705	No	No
1464	ENSMUSG00000021832	Psmc6	Proteasome (prosome, macropain) 26S subunit, ATPase, 6	0.345	0.00684311	0.039	No	Null	No	Null	6.907	6.773	7.095	-0.027	0.221	No	Null	No	Null	3.85856	3.87213	3.84498	No	No
1465	ENSMUSG00000021843	Ktn1	Kinectin 1	0.395	0.0105437	0.05	No	Null	No	Null	4.32	4.241	4.432	0.144	0.094	No	Null	No	Null	2.61297	2.5408	2.68514	No	No
1466	ENSMUSG00000021866	Anxa11	Annexin A11	-0.628	0.00108223	0.013	No	Null	No	Null	3.163	3.387	2.85	-0.05	0.458	No	Null	No	Null	3.02123	3.04639	2.99607	No	No
1467	ENSMUSG00000021867	Tmem254b	Transmembrane protein 254b	-0.471	0.0534003	0.139	No	Null	No	Null	4.933	5.079	4.729	-0.103	0.479	No	Null	No	Null	-0.0661428	-0.0145828	-0.117703	No	No
1468	ENSMUSG00000021868	Ppif	Peptidylprolyl isomerase F (cyclophilin F)	-0.198	0.162505	0.291	No	Null	No	Null	4.389	4.437	4.323	-0.079	0.242	No	Null	No	Null	4.61762	4.6572	4.57805	No	No
1469	ENSMUSG00000021870	Slmap	Sarcolemma associated protein	0.334	0.0342545	0.105	No	Null	No	Null	6.015	5.912	6.159	0.144	0.016	No	Null	No	Null	1.87642	1.80445	1.94838	No	No
1470	ENSMUSG00000021871	Pnp	Predicted gene, 49342	-0.02	0.905115	0.94	No	Null	No	Null	6.594	6.585	6.607	-0.084	0.182	No	Null	No	Null	4.15902	4.20114	4.11689	No	No
1471	ENSMUSG00000021876	Rnase4	Ribonuclease, RNase A family 4	-0.301	0.105927	0.219	No	Null	No	Null	8.984	9.058	8.881	-0.26	0.012	No	Null	No	Null	-0.60204	-0.47212	-0.73196	No	No
1472	ENSMUSG00000021877	Arf4	ADP-ribosylation factor 4	0.123	0.315111	0.459	No	Null	No	Null	5.82	5.91	5.694	-0.075	0.144	No	Null	No	Null	2.84227	2.87972	2.80482	No	No
1473	ENSMUSG00000021884	Hacl1	2-hydroxyacyl-CoA lyase 1	-0.162	0.356091	0.497	No	Null	No	Null	7.834	7.851	7.81	-0.138	0.042	No	Null	No	Null	6.28841	6.35754	6.21928	No	No
1474	ENSMUSG00000021893	Capn7	Calpain 7	0.292	0.0119358	0.054	No	Null	No	Null	5.518	5.426	5.647	0.01	0.832	No	Null	No	Null	-2.13785	-2.14285	-2.13285	No	No
1475	ENSMUSG00000021900	Btd	Biotinidase	-0.499	0.0011372	0.013	No	Null	No	Null	5.52	5.63	5.365	-0.09	0.04	No	Null	No	Null	1.20571	1.25048	1.16094	No	No
1476	ENSMUSG00000021906	Oxnad1	Oxidoreductase NAD-binding domain containing 1	0.183	0.119654	0.237	No	Null	No	Null	4.642	4.561	4.755	-0.052	0.366	No	Null	No	Null	2.52813	2.55428	2.50198	No	No
1477	ENSMUSG00000021910	Nisch	Nischarin	-0.133	0.295344	0.44	No	Null	No	Null	5.757	5.811	5.682	-0.04	0.28	No	Null	No	Null	-1.96259	-1.94257	-1.98262	No	No
1478	ENSMUSG00000021911	Parg	Poly (ADP-ribose) glycohydrolase	0.342	0.0062485	0.036	No	Null	No	Null	4.785	4.689	4.919	-0.078	0.054	No	Null	No	Null	-0.724138	-0.685058	-0.763218	No	No
1479	ENSMUSG00000021917	Spcs1	Signal peptidase complex subunit 1 homolog (S. cerevisiae)	0.124	0.271725	0.415	No	Null	No	Null	5.318	5.313	5.324	-0.038	0.709	No	Null	No	Null	0.981272	1.00032	0.962222	No	No
1480	ENSMUSG00000021922	Itih4	Inter alpha-trypsin inhibitor, heavy chain 4	-0.213	0.205972	0.343	No	Null	No	Null	10.171	10.249	10.063	-0.256	0.167	No	Null	No	Null	2.0243	2.15234	1.89627	No	No
1481	ENSMUSG00000021928	Ebpl	Emopamil binding protein-like	0.05	0.739616	0.823	No	Null	No	Null	5.246	5.238	5.256	-0.106	0.513	No	Null	No	Null	1.22764	1.2806	1.17468	No	No
1482	ENSMUSG00000021929	Kpna3	Karyopherin (importin) alpha 3	0.257	0.0423152	0.12	No	Null	No	Null	5.695	5.597	5.831	-0.084	0.027	No	Null	No	Null	2.51947	2.5614	2.47755	No	No
1483	ENSMUSG00000021930	Spryd7	SPRY domain containing 7	0.254	0.135907	0.258	No	Null	No	Null	4.945	4.886	5.028	-0.005	0.91	No	Null	No	Null	0.163828	0.166343	0.161312	No	No
1484	ENSMUSG00000021938	Pspc1	Paraspeckle protein 1	0.528	0.0526021	0.138	No	Null	No	Null	3.052	2.921	3.234	0.004	0.934	No	Null	No	Null	0.105438	0.103337	0.107539	No	No
1485	ENSMUSG00000021939	Ctsb	Cathepsin B	-0.094	0.525111	0.651	No	Null	No	Null	8.287	8.343	8.209	-0.031	0.69	No	Null	No	Null	5.31395	5.32941	5.29848	No	No
1486	ENSMUSG00000021944	Gata4	GATA binding protein 4	-0.38	0.0492632	0.132	No	Null	No	Null	3.684	3.79	3.536	0.012	0.953	No	Null	No	Null	-7.64554	-7.6515	-7.63959	No	No
1487	ENSMUSG00000021945	Zmym2	Zinc finger, MYM-type 2	0.436	0.00527283	0.033	No	Null	No	Null	5.432	5.26	5.672	-0.023	0.751	No	Null	No	Null	-3.05646	-3.04508	-3.06785	No	No
1488	ENSMUSG00000021947	Cryl1	Crystallin, lambda 1	-0.027	0.947271	0.966	No	Null	No	Null	2.905	2.976	2.805	-0.166	0.352	No	Null	No	Null	2.94042	3.02329	2.85755	No	No
1489	ENSMUSG00000021948	Prkcd	Protein kinase C, delta	-0.154	0.205415	0.342	No	Null	No	Null	2.546	2.609	2.459	0.091	0.114	No	Null	No	Null	-2.21673	-2.2623	-2.17116	No	No
1490	ENSMUSG00000021952	Xpo4	Exportin 4	0.387	0.0119598	0.054	No	Null	No	Null	3.973	3.853	4.141	-0.012	0.833	No	Null	No	Null	-1.8592	-1.85312	-1.86528	No	No
1491	ENSMUSG00000021957	Tkt	Transketolase	-0.741	0.00093382	0.012	No	Null	No	Null	5.728	5.88	5.514	0.028	0.815	No	Null	No	Null	7.41633	7.40251	7.43015	No	No
1492	ENSMUSG00000021962	Dcp1a	Decapping mRNA 1A	-0.138	0.278269	0.421	No	Null	No	Null	2.988	3.048	2.905	-0.021	0.573	No	Null	No	Null	-3.07447	-3.06405	-3.08488	No	No
1493	ENSMUSG00000021963	Sap18	Sin3-associated polypeptide 18	0.036	0.69876	0.793	No	Null	No	Null	5.464	5.455	5.476	-0.001	0.976	No	Null	No	Null	2.61008	2.61077	2.60938	No	No
1494	ENSMUSG00000021967	Mrpl57	Mitochondrial ribosomal protein L57	-0.094	0.465685	0.598	No	Null	No	Null	3.53	3.552	3.499	-0.005	0.879	No	Null	No	Null	0.122319	0.124762	0.119877	No	No
1495	ENSMUSG00000021969	Zdhhc20	Zinc finger, DHHC domain containing 20	0.27	0.0632725	0.155	No	Null	No	Null	3.464	3.375	3.588	0.208	0.025	No	Null	No	Null	-3.8947	-3.99886	-3.79055	No	No
1496	ENSMUSG00000021972	Hmbox1	Homeobox containing 1	0.212	0.211205	0.348	No	Null	No	Null	3.369	3.338	3.413	0.02	0.812	No	Null	No	Null	-5.56262	-5.57278	-5.55245	No	No
1497	ENSMUSG00000021975	Ints9	Integrator complex subunit 9	-0.044	0.784451	0.856	No	Null	No	Null	2.281	2.305	2.246	-0.007	0.833	No	Null	No	Null	-1.14368	-1.14001	-1.14735	No	No
1498	ENSMUSG00000021981	Cab39l	Calcium binding protein 39-like	0.125	0.262146	0.405	No	Null	No	Null	6.164	6.115	6.232	0.032	0.378	No	Null	No	Null	-0.136724	-0.152859	-0.120589	No	No
1499	ENSMUSG00000021982	Cdadc1	Cytidine and dCMP deaminase domain containing 1	0.144	0.241627	0.383	No	Null	No	Null	3.972	3.937	4.023	-0.098	0.177	No	Null	No	Null	-2.0099	-1.96082	-2.05897	No	No
1500	ENSMUSG00000021987	Mtmr6	Myotubularin related protein 6	0.215	0.0626458	0.154	No	Null	No	Null	4.954	4.887	5.048	0.018	0.812	No	Null	No	Null	-3.3767	-3.38565	-3.36775	No	No
1501	ENSMUSG00000021993	Mipep	Mitochondrial intermediate peptidase	0.091	0.340577	0.483	No	Null	No	Null	4.294	4.274	4.321	-0.026	0.476	No	Null	No	Null	1.01851	1.03151	1.00551	No	No
1502	ENSMUSG00000021996	Esd	Esterase D/formylglutathione hydrolase	0.159	0.307642	0.452	No	Null	No	Null	7.616	7.574	7.675	-0.137	0.108	No	Null	No	Null	5.17512	5.24363	5.10661	No	No
1503	ENSMUSG00000021998	Lcp1	Lymphocyte cytosolic protein 1	0.241	0.0330213	0.103	No	Null	No	Null	6.761	6.697	6.85	0.004	0.95	No	Null	No	Null	5.12948	5.12751	5.13145	No	No
1504	ENSMUSG00000021999	Cpb2	Carboxypeptidase B2 (plasma)	0.098	0.566878	0.686	No	Null	No	Null	7.741	7.672	7.837	-0.165	0.043	No	Null	No	Null	-1.29719	-1.21472	-1.37965	No	No
1505	ENSMUSG00000022000	Zc3h13	Zinc finger CCCH type containing 13	0.232	0.170637	0.301	No	Null	No	Null	3.43	3.405	3.465	-0.158	0.104	No	Null	No	Null	-1.12502	-1.0458	-1.20423	No	No
1506	ENSMUSG00000022003	Slc25a30	Solute carrier family 25, member 30	-1.374	0.00235583	0.02	Yes	Down	Yes	Down	3.535	3.957	2.943	-0.259	0.294	No	Null	No	Null	-6.06362	-5.93388	-6.19336	No	No
1507	ENSMUSG00000022008	Gpalpp1	GPALPP motifs containing 1	0.171	0.108509	0.222	No	Null	No	Null	4.718	4.642	4.826	-0.059	0.248	No	Null	No	Null	-1.37832	-1.34899	-1.40764	No	No
1508	ENSMUSG00000022010	Tsc22d1	TSC22 domain family, member 1	-0.14	0.7427	0.825	No	Null	No	Null	6.315	6.336	6.285	-0.155	0.626	No	Null	No	Null	2.91031	2.98757	2.83305	No	No
1509	ENSMUSG00000022019	Tdrd3	Tudor domain containing 3	0.189	0.093234	0.2	No	Null	No	Null	3.658	3.599	3.741	-0.035	0.249	No	Null	No	Null	-1.66472	-1.64746	-1.68198	No	No
1510	ENSMUSG00000022020	Naa16	N(alpha)-acetyltransferase 16, NatA auxiliary subunit	0.602	0.0140887	0.06	No	Null	No	Null	3.277	3.085	3.545	0	0.998	No	Null	No	Null	-0.163358	-0.163425	-0.163291	No	No
1511	ENSMUSG00000022023	Wbp4	WW domain binding protein 4	0.221	0.0193942	0.072	No	Null	No	Null	4.072	3.98	4.202	0.231	0.021	No	Null	No	Null	-2.521	-2.6363	-2.4057	No	No
1512	ENSMUSG00000022024	Sugt1	SGT1, suppressor of G2 allele of SKP1 (S. cerevisiae)	0.188	0.094936	0.203	No	Null	No	Null	4.469	4.441	4.51	-0.007	0.822	No	Null	No	Null	2.86077	2.86412	2.85741	No	No
1513	ENSMUSG00000022031	Elp3	Elongator acetyltransferase complex subunit 3	0.048	0.653906	0.758	No	Null	No	Null	4.566	4.585	4.538	0.055	0.022	No	Null	No	Null	-0.438849	-0.466499	-0.4112	No	No
1514	ENSMUSG00000022035	Ccdc25	Coiled-coil domain containing 25	0.216	0.0487227	0.131	No	Null	No	Null	5.689	5.611	5.798	-0.056	0.221	No	Null	No	Null	1.20011	1.2279	1.17232	No	No
1515	ENSMUSG00000022037	Clu	Clusterin	-0.473	0.00280323	0.023	No	Null	No	Null	9.601	9.707	9.452	-0.154	0.116	No	Null	No	Null	3.18109	3.25786	3.10433	No	No
1516	ENSMUSG00000022040	Ephx2	Epoxide hydrolase 2, cytoplasmic	0.115	0.492359	0.622	No	Null	No	Null	10.205	10.176	10.247	-0.077	0.306	No	Null	No	Null	7.38793	7.42626	7.34959	No	No
1517	ENSMUSG00000022048	Dpysl2	Dihydropyrimidinase-like 2	0.047	0.684759	0.782	No	Null	No	Null	3.227	3.235	3.216	0.061	0.445	No	Null	No	Null	3.40225	3.37175	3.43274	No	No
1518	ENSMUSG00000022051	Bnip3l	BCL2/adenovirus E1B interacting protein 3-like	0.109	0.325385	0.469	No	Null	No	Null	6.027	6.005	6.058	0.029	0.738	No	Null	No	Null	-1.62503	-1.63952	-1.61055	No	No
1519	ENSMUSG00000022052	Ppp2r2a	Protein phosphatase 2, regulatory subunit B, alpha	0.634	0.012754	0.056	No	Null	No	Null	3.056	2.876	3.308	-0.08	0.053	No	Null	No	Null	1.8645	1.90442	1.82457	No	No
1520	ENSMUSG00000022089	Bin3	Bridging integrator 3	-0.063	0.741292	0.824	No	Null	No	Null	3.087	3.106	3.06	-0.226	0.096	No	Null	No	Null	-2.83639	-2.72349	-2.94928	No	No
1521	ENSMUSG00000022091	Sorbs3	Sorbin and SH3 domain containing 3	-0.701	0.000891146	0.011	No	Null	No	Null	2.287	2.495	1.995	-0.004	0.963	No	Null	No	Null	1.302	1.30423	1.29978	No	No
1522	ENSMUSG00000022094	Slc39a14	Solute carrier family 39 (zinc transporter), member 14	-0.308	0.0693499	0.165	No	Null	No	Null	7.096	7.21	6.936	-0.022	0.883	No	Null	No	Null	1.33104	1.34199	1.32009	No	No
1523	ENSMUSG00000022095	Fam160b2	Family with sequence similarity 160, member B2	-0.37	0.0221685	0.079	No	Null	No	Null	1.434	1.571	1.243	0.004	0.964	No	Null	No	Null	-4.33061	-4.33262	-4.3286	No	No
1524	ENSMUSG00000022098	Bmp1	Bone morphogenetic protein 1	-0.529	0.00117772	0.014	No	Null	No	Null	5.898	6.022	5.725	-0.118	0.008	No	Null	No	Null	-0.413366	-0.35442	-0.472312	No	No
1525	ENSMUSG00000022100	Xpo7	Exportin 7	0.186	0.14423	0.268	No	Null	No	Null	6.137	6.06	6.245	-0.031	0.389	No	Null	No	Null	2.24918	2.26451	2.23385	No	No
1526	ENSMUSG00000022106	Rcbtb2	Regulator of chromosome condensation (RCC1) and BTB (POZ) domain containing protein 2	0.074	0.536002	0.66	No	Null	No	Null	5.111	5.092	5.138	0.005	0.938	No	Null	No	Null	-2.99906	-3.00169	-2.99644	No	No
1527	ENSMUSG00000022108	Itm2b	Integral membrane protein 2B	0.048	0.706232	0.799	No	Null	No	Null	9.285	9.258	9.323	0.012	0.882	No	Null	No	Null	-0.152796	-0.158766	-0.146827	No	No
1528	ENSMUSG00000022109	Med4	Mediator complex subunit 4	0.101	0.243647	0.385	No	Null	No	Null	2.861	2.807	2.935	-0.016	0.947	No	Null	No	Null	-5.4763	-5.46854	-5.48406	No	No
1529	ENSMUSG00000022110	Sucla2	Succinate-Coenzyme A ligase, ADP-forming, beta subunit	0.332	0.0131441	0.057	No	Null	No	Null	7.026	6.92	7.173	-0.071	0.353	No	Null	No	Null	6.49963	6.53527	6.46398	No	No
1530	ENSMUSG00000022111	Uchl3	Ubiquitin carboxyl-terminal esterase L3 (ubiquitin thiolesterase)	0.25	0.035923	0.109	No	Null	No	Null	3.572	3.508	3.663	-0.078	0.159	No	Null	No	Null	2.54272	2.58155	2.50388	No	No
1531	ENSMUSG00000022119	Rbm26	RNA binding motif protein 26	0.402	0.0373674	0.111	No	Null	No	Null	4.722	4.615	4.872	-0.082	0.254	No	Null	No	Null	0.0344654	0.0757072	-0.00677643	No	No
1532	ENSMUSG00000022125	Cln5	Ceroid-lipofuscinosis, neuronal 5	0.258	0.0297997	0.096	No	Null	No	Null	5.061	4.967	5.193	0.084	0.024	No	Null	No	Null	-0.559235	-0.601252	-0.517218	No	No
1533	ENSMUSG00000022131	Gpr180	G protein-coupled receptor 180	-0.145	0.192082	0.326	No	Null	No	Null	3.913	3.966	3.838	-0.044	0.601	No	Null	No	Null	-3.18824	-3.16615	-3.21033	No	No
1534	ENSMUSG00000022136	Dnajc3	DnaJ heat shock protein family (Hsp40) member C3	0.11	0.483823	0.614	No	Null	No	Null	8.799	8.793	8.808	-0.061	0.479	No	Null	No	Null	4.78429	4.81474	4.75384	No	No
1535	ENSMUSG00000022139	Mbnl2	Muscleblind like splicing factor 2	0.377	0.0076857	0.041	No	Null	No	Null	5.954	5.846	6.105	-0.071	0.508	No	Null	No	Null	-3.83954	-3.80398	-3.8751	No	No
1536	ENSMUSG00000022141	Nipbl	NIPBL cohesin loading factor	0.406	0.0220116	0.079	No	Null	No	Null	5.962	5.855	6.111	-0.227	0.194	No	Null	No	Null	-1.62798	-1.51471	-1.74124	No	No
1537	ENSMUSG00000022142	Nup155	Nucleoporin 155	0.26	0.0468589	0.128	No	Null	No	Null	4.671	4.608	4.76	-0.058	0.277	No	Null	No	Null	1.25421	1.28304	1.22538	No	No
1538	ENSMUSG00000022148	Fyb	FYN binding protein	0.183	0.220423	0.359	No	Null	No	Null	2.506	2.488	2.531	-0.109	0.705	No	Null	No	Null	-7.17978	-7.1255	-7.23407	No	No
1539	ENSMUSG00000022149	C9	Complement component 9	0.189	0.416741	0.554	No	Null	No	Null	8.57	8.486	8.689	-0.182	0.381	No	Null	No	Null	0.889882	0.980975	0.79879	No	No
1540	ENSMUSG00000022150	Dab2	Disabled 2, mitogen-responsive phosphoprotein	0.386	0.0384293	0.113	No	Null	No	Null	3.572	3.474	3.708	0.037	0.775	No	Null	No	Null	0.45581	0.437478	0.474141	No	No
1541	ENSMUSG00000022159	Rab2b	RAB2B, member RAS oncogene family	0.129	0.50052	0.629	No	Null	No	Null	0.825	0.758	0.919	0.006	0.929	No	Null	No	Null	-3.6581	-3.66106	-3.65515	No	No
1542	ENSMUSG00000022174	Dad1	Defender against cell death 1	-0.341	0.0169916	0.066	No	Null	No	Null	5.194	5.256	5.106	-0.061	0.379	No	Null	No	Null	1.60044	1.63086	1.57002	No	No
1543	ENSMUSG00000022181	C6	Complement component 6	-0.203	0.452827	0.587	No	Null	No	Null	7.988	8.016	7.949	-0.11	0.552	No	Null	No	Null	1.99004	2.04502	1.93507	No	No
1544	ENSMUSG00000022184	Fbxo4	F-box protein 4	0.247	0.0750728	0.174	No	Null	No	Null	3.205	3.126	3.317	0.005	0.894	No	Null	No	Null	-1.18345	-1.1861	-1.1808	No	No
1545	ENSMUSG00000022185	Acin1	Apoptotic chromatin condensation inducer 1	-0.178	0.210852	0.348	No	Null	No	Null	5.206	5.253	5.14	-0.016	0.746	No	Null	No	Null	3.13838	3.14638	3.13037	No	No
1546	ENSMUSG00000022186	Oxct1	3-oxoacid CoA transferase 1	0.55	0.0165324	0.065	No	Null	No	Null	2.241	2.097	2.443	-0.046	0.683	No	Null	No	Null	-2.86092	-2.83806	-2.88378	No	No
1547	ENSMUSG00000022193	Psmb5	Proteasome (prosome, macropain) subunit, beta type 5	-0.48	0.0227903	0.08	No	Null	No	Null	5.179	5.339	4.955	-0.092	0.284	No	Null	No	Null	3.43191	3.47783	3.386	No	No
1548	ENSMUSG00000022194	Pabpn1	Poly(A) binding protein, nuclear 1	0.041	0.803279	0.87	No	Null	No	Null	4.544	4.511	4.59	-0.051	0.417	No	Null	No	Null	1.67877	1.70404	1.6535	No	No
1549	ENSMUSG00000022200	Golph3	Golgi phosphoprotein 3	0.178	0.0906534	0.197	No	Null	No	Null	6.115	6.049	6.208	-0.048	0.22	No	Null	No	Null	2.47779	2.50166	2.45392	No	No
1550	ENSMUSG00000022201	Zfr	Zinc finger RNA binding protein	0.32	0.0170943	0.067	No	Null	No	Null	6.37	6.261	6.523	-0.095	0.253	No	Null	No	Null	0.231389	0.279119	0.183659	No	No
1551	ENSMUSG00000022205	Sub1	SUB1 homolog (S. cerevisiae)	0.259	0.0171945	0.067	No	Null	No	Null	5.315	5.253	5.402	-0.038	0.514	No	Null	No	Null	1.5495	1.56874	1.53025	No	No
1552	ENSMUSG00000022210	Dhrs4	Dehydrogenase/reductase (SDR family) member 4	-0.281	0.0766284	0.176	No	Null	No	Null	6.112	6.205	5.981	-0.17	0.002	No	Null	No	Null	6.31001	6.39503	6.22499	No	No
1553	ENSMUSG00000022214	Dcaf11	DDB1 and CUL4 associated factor 11	-0.159	0.124098	0.242	No	Null	No	Null	7.836	7.886	7.766	-0.065	0.114	No	Null	No	Null	0.928414	0.96116	0.895669	No	No
1554	ENSMUSG00000022216	Psme1	Proteasome (prosome, macropain) activator subunit 1 (PA28 alpha)	-0.075	0.550078	0.672	No	Null	No	Null	5.734	5.718	5.756	-0.048	0.271	No	Null	No	Null	5.32418	5.34834	5.30001	No	No
1555	ENSMUSG00000022217	Emc9	ER membrane protein complex subunit 9	-0.264	0.109481	0.224	No	Null	No	Null	2.694	2.766	2.594	-0.136	0.099	No	Null	No	Null	-3.15567	-3.08756	-3.22377	No	No
1556	ENSMUSG00000022218	Tgm1	Transglutaminase 1, K polypeptide	-0.35	0.113741	0.229	No	Null	No	Null	3.21	3.284	3.105	0.246	0.013	No	Null	No	Null	2.76564	2.64271	2.88857	No	No
1557	ENSMUSG00000022219	Cideb	Cell death-inducing DNA fragmentation factor, alpha subunit-like effector B	-0.47	0.00176656	0.017	No	Null	No	Null	6.177	6.317	5.981	0.026	0.774	No	Null	No	Null	0.153309	0.140482	0.166137	No	No
1558	ENSMUSG00000022221	Ripk3	Receptor-interacting serine-threonine kinase 3	0.239	0.329513	0.473	No	Null	No	Null	-0.526	-0.571	-0.464	0.107	0.317	No	Null	No	Null	-5.26459	-5.31793	-5.21125	No	No
1559	ENSMUSG00000022223	Sdr39u1	Short chain dehydrogenase/reductase family 39U, member 1	-0.344	0.018915	0.071	No	Null	No	Null	2.468	2.561	2.337	0.037	0.589	No	Null	No	Null	0.399177	0.380457	0.417896	No	No
1560	ENSMUSG00000022234	Cct5	Chaperonin containing Tcp1, subunit 5 (epsilon)	0.075	0.535144	0.66	No	Null	No	Null	7.167	7.136	7.212	-0.03	0.438	No	Null	No	Null	5.41454	5.42948	5.3996	No	No
1561	ENSMUSG00000022235	Cmbl	Carboxymethylenebutenolidase-like (Pseudomonas)	0.028	0.803127	0.87	No	Null	No	Null	7.027	7.059	6.982	-0.208	0.102	No	Null	No	Null	5.20781	5.31174	5.10388	No	No
1562	ENSMUSG00000022241	Tars	Threonyl-tRNA synthetase	-0.145	0.195439	0.33	No	Null	No	Null	6.495	6.501	6.487	-0.112	0.125	No	Null	No	Null	5.49619	5.55206	5.44032	No	No
1563	ENSMUSG00000022244	Amacr	Alpha-methylacyl-CoA racemase	-0.149	0.161877	0.291	No	Null	No	Null	6.401	6.453	6.328	-0.116	0.074	No	Null	No	Null	5.59188	5.6501	5.53366	No	No
1564	ENSMUSG00000022246	Rai14	Retinoic acid induced 14	0.077	0.585762	0.701	No	Null	No	Null	5.206	5.154	5.279	0.004	0.945	No	Null	No	Null	3.11553	3.11335	3.11772	No	No
1565	ENSMUSG00000022247	Brix1	BRX1, biogenesis of ribosomes	0.337	0.0228948	0.081	No	Null	No	Null	4.322	4.243	4.432	-0.105	0.178	No	Null	No	Null	-0.849707	-0.797096	-0.902318	No	No
1566	ENSMUSG00000022253	Nadk2	NAD kinase 2, mitochondrial	0.081	0.467544	0.599	No	Null	No	Null	7.67	7.652	7.694	-0.076	0.13	No	Null	No	Null	4.30402	4.34179	4.26625	No	No
1567	ENSMUSG00000022255	Mtdh	Metadherin	0.321	0.0135014	0.058	No	Null	No	Null	6.149	6.039	6.302	-0.065	0.437	No	Null	No	Null	3.77555	3.8078	3.74329	No	No
1568	ENSMUSG00000022261	Sdc2	Syndecan 2	0.153	0.250282	0.393	No	Null	No	Null	7.407	7.316	7.533	0.059	0.575	No	Null	No	Null	-1.92625	-1.95563	-1.89687	No	No
1569	ENSMUSG00000022272	Myo10	Myosin X	-0.277	0.164187	0.293	No	Null	No	Null	5.479	5.526	5.414	-0.337	0.164	No	Null	No	Null	-0.562665	-0.394316	-0.731014	No	No
1570	ENSMUSG00000022283	Pabpc1	Poly(A) binding protein, cytoplasmic 1	0.252	0.17345	0.305	No	Null	No	Null	6.455	6.403	6.528	-0.06	0.221	No	Null	No	Null	6.29756	6.32754	6.26758	No	No
1571	ENSMUSG00000022285	Ywhaz	Tyrosine 3-monooxygenase/tryptophan 5-monooxygenase activation protein, zeta polypeptide	0.285	0.0242444	0.084	No	Null	No	Null	6.629	6.583	6.692	-0.027	0.485	No	Null	No	Null	5.60356	5.61693	5.59019	No	No
1572	ENSMUSG00000022295	Atp6v1c1	ATPase, H+ transporting, lysosomal V1 subunit C1	0.117	0.234857	0.376	No	Null	No	Null	4.9	4.862	4.953	0.019	0.7	No	Null	No	Null	2.28133	2.27201	2.29065	No	No
1573	ENSMUSG00000022299	Slc25a32	Solute carrier family 25, member 32	0.282	0.0187512	0.071	No	Null	No	Null	3.691	3.613	3.799	0.093	0.24	No	Null	No	Null	-3.99657	-4.04285	-3.95029	No	No
1574	ENSMUSG00000022304	Dpys	Dihydropyrimidinase	-0.032	0.821174	0.883	No	Null	No	Null	7.348	7.318	7.391	0.016	0.902	No	Null	No	Null	6.36824	6.36044	6.37604	No	No
1575	ENSMUSG00000022307	Oxr1	Oxidation resistance 1	0.097	0.340234	0.483	No	Null	No	Null	6.425	6.355	6.523	-0.087	0.026	No	Null	No	Null	1.38842	1.4318	1.34504	No	No
1576	ENSMUSG00000022312	Eif3h	Eukaryotic translation initiation factor 3, subunit H	0.013	0.917055	0.947	No	Null	No	Null	5.949	5.916	5.994	-0.026	0.383	No	Null	No	Null	3.73172	3.74449	3.71896	No	No
1577	ENSMUSG00000022314	Rad21	RAD21 cohesin complex component	0.179	0.0765279	0.176	No	Null	No	Null	4.964	4.953	4.98	-0.021	0.85	No	Null	No	Null	-0.443733	-0.433	-0.454467	No	No
1578	ENSMUSG00000022325	Pop1	Processing of precursor 1, ribonuclease P/MRP family, (S. cerevisiae)	0.12	0.301547	0.446	No	Null	No	Null	2.784	2.751	2.83	0.238	0.002	No	Null	No	Null	-2.11716	-2.23609	-1.99824	No	No
1579	ENSMUSG00000022329	Stk3	Serine/threonine kinase 3	0.258	0.0400962	0.116	No	Null	No	Null	3.78	3.65	3.961	0.018	0.669	No	Null	No	Null	-0.365158	-0.373962	-0.356355	No	No
1580	ENSMUSG00000022336	Eif3e	Eukaryotic translation initiation factor 3, subunit E	0.361	0.0037738	0.027	No	Null	No	Null	6.241	6.151	6.367	-0.087	0.081	No	Null	No	Null	3.82304	3.86667	3.7794	No	No
1581	ENSMUSG00000022337	Emc2	ER membrane protein complex subunit 2	0.379	0.00181485	0.017	No	Null	No	Null	4.99	4.862	5.168	-0.116	0.021	No	Null	No	Null	0.746254	0.804208	0.6883	No	No
1582	ENSMUSG00000022338	Eny2	ENY2 transcription and export complex 2 subunit	0.15	0.211021	0.348	No	Null	No	Null	4.654	4.654	4.653	-0.045	0.377	No	Null	No	Null	1.90212	1.92456	1.87968	No	No
1583	ENSMUSG00000022339	Ebag9	Estrogen receptor-binding fragment-associated gene 9	0.333	0.0083764	0.044	No	Null	No	Null	3.865	3.786	3.976	0	0.996	No	Null	No	Null	-3.72546	-3.72561	-3.72532	No	No
1584	ENSMUSG00000022351	Sqle	Squalene epoxidase	-0.229	0.592377	0.707	No	Null	No	Null	6.694	6.685	6.708	0.26	0.14	No	Null	No	Null	0.629759	0.499842	0.759675	No	No
1585	ENSMUSG00000022353	Mtss1	Metastasis suppressor 1	-0.238	0.188687	0.323	No	Null	No	Null	6.377	6.464	6.256	0.003	0.959	No	Null	No	Null	0.231413	0.23014	0.232687	No	No
1586	ENSMUSG00000022354	Ndufb9	NADH:ubiquinone oxidoreductase subunit B9	-0.107	0.523141	0.649	No	Null	No	Null	6.899	6.911	6.882	-0.084	0.151	No	Null	No	Null	2.73749	2.77957	2.6954	No	No
1587	ENSMUSG00000022361	Zhx1	Zinc fingers and homeoboxes 1	0.247	0.0111655	0.052	No	Null	No	Null	6.053	5.953	6.192	-0.05	0.463	No	Null	No	Null	-2.02772	-2.00269	-2.05274	No	No
1588	ENSMUSG00000022365	Derl1	Der1-like domain family, member 1	-0.228	0.03861	0.113	No	Null	No	Null	6.408	6.501	6.277	-0.035	0.497	No	Null	No	Null	-0.800632	-0.783276	-0.817987	No	No
1589	ENSMUSG00000022370	Mrpl13	Mitochondrial ribosomal protein L13	0.289	0.0412298	0.118	No	Null	No	Null	4.337	4.287	4.407	-0.01	0.685	No	Null	No	Null	1.26721	1.27229	1.26213	No	No
1590	ENSMUSG00000022371	Col14a1	Collagen, type XIV, alpha 1	0.291	0.0392667	0.115	No	Null	No	Null	5.936	5.847	6.06	0.194	0.232	No	Null	No	Null	3.856	3.75895	3.95304	No	No
1591	ENSMUSG00000022377	Asap1	ArfGAP with SH3 domain, ankyrin repeat and PH domain1	0.083	0.693869	0.789	No	Null	No	Null	3.37	3.384	3.349	0	0.987	No	Null	No	Null	-1.4135	-1.41328	-1.41373	No	No
1592	ENSMUSG00000022378	Fam49b	Family with sequence similarity 49, member B	0.283	0.0305374	0.097	No	Null	No	Null	2.982	2.903	3.092	0.042	0.678	No	Null	No	Null	-0.10706	-0.128188	-0.0859325	No	No
1593	ENSMUSG00000022386	Trmu	TRNA 5-methylaminomethyl-2-thiouridylate methyltransferase	-0.247	0.0689125	0.164	No	Null	No	Null	2.261	2.331	2.163	0	0.998	No	Null	No	Null	-0.570335	-0.570365	-0.570306	No	No
1594	ENSMUSG00000022390	Zc3h7b	Zinc finger CCCH type containing 7B	-0.534	0.0058383	0.035	No	Null	No	Null	4.308	4.471	4.08	-0.191	0.144	No	Null	No	Null	-1.62439	-1.52911	-1.71968	No	No
1595	ENSMUSG00000022391	Rangap1	RAN GTPase activating protein 1	-0.438	0.000722767	0.01	No	Null	No	Null	5.133	5.256	4.962	0.016	0.733	No	Null	No	Null	2.07089	2.06297	2.07881	No	No
1596	ENSMUSG00000022400	Rbx1	Ring-box 1	0.127	0.310895	0.455	No	Null	No	Null	4.791	4.775	4.812	-0.07	0.235	No	Null	No	Null	0.537657	0.572617	0.502698	No	No
1597	ENSMUSG00000022401	Xpnpep3	X-prolyl aminopeptidase 3, mitochondrial	0.036	0.686667	0.784	No	Null	No	Null	4.696	4.704	4.685	-0.072	0.121	No	Null	No	Null	0.692245	0.728476	0.656014	No	No
1598	ENSMUSG00000022403	St13	Suppression of tumorigenicity 13	0.262	0.0146007	0.061	No	Null	No	Null	7.843	7.767	7.95	-0.184	0.006	No	Null	No	Null	4.90403	4.99623	4.81183	No	No
1599	ENSMUSG00000022404	Slc25a17	Solute carrier family 25 (mitochondrial carrier, peroxisomal membrane protein), member 17	0.172	0.186225	0.32	No	Null	No	Null	5.383	5.323	5.466	-0.032	0.666	No	Null	No	Null	-4.55592	-4.54013	-4.5717	No	No
1600	ENSMUSG00000022407	Adsl	Adenylosuccinate lyase	-0.229	0.0622854	0.153	No	Null	No	Null	3.833	3.882	3.764	-0.025	0.307	No	Null	No	Null	2.26098	2.27353	2.24842	No	No
1601	ENSMUSG00000022412	Mief1	Mitochondrial elongation factor 1	-0.136	0.152105	0.279	No	Null	No	Null	4.743	4.799	4.664	0.01	0.846	No	Null	No	Null	-1.0226	-1.02763	-1.01756	No	No
1602	ENSMUSG00000022414	Tab1	TGF-beta activated kinase 1/MAP3K7 binding protein 1	-0.775	0.00112467	0.013	No	Null	No	Null	1.574	1.801	1.256	0.009	0.793	No	Null	No	Null	-2.65061	-2.65516	-2.64606	No	No
1603	ENSMUSG00000022419	Deptor	DEP domain containing MTOR-interacting protein	0.216	0.224276	0.364	No	Null	No	Null	6.72	6.694	6.756	-0.031	0.52	No	Null	No	Null	1.51191	1.52764	1.49618	No	No
1604	ENSMUSG00000022425	Enpp2	Ectonucleotide pyrophosphatase/phosphodiesterase 2	0.092	0.459053	0.592	No	Null	No	Null	6.28	6.264	6.302	-0.024	0.921	No	Null	No	Null	-7.72604	-7.71393	-7.73816	No	No
1605	ENSMUSG00000022427	Tomm22	Translocase of outer mitochondrial membrane 22	0.102	0.328143	0.472	No	Null	No	Null	5.175	5.141	5.224	0.046	0.438	No	Null	No	Null	0.478099	0.455292	0.500906	No	No
1606	ENSMUSG00000022433	Csnk1e	Casein kinase 1, epsilon	-0.198	0.192274	0.326	No	Null	No	Null	1.997	2.041	1.936	0.017	0.661	No	Null	No	Null	-0.569716	-0.578148	-0.561284	No	No
1607	ENSMUSG00000022437	Samm50	SAMM50 sorting and assembly machinery component	-0.144	0.230148	0.371	No	Null	No	Null	5.765	5.804	5.71	-0.039	0.573	No	Null	No	Null	3.27561	3.29486	3.25636	No	No
1608	ENSMUSG00000022438	Parvb	Parvin, beta	-0.448	0.0731325	0.171	No	Null	No	Null	0.156	0.327	-0.084	-0.003	0.964	No	Null	No	Null	1.05591	1.05758	1.05424	No	No
1609	ENSMUSG00000022443	Myh9	Myosin, heavy polypeptide 9, non-muscle	-0.506	0.00136706	0.015	No	Null	No	Null	6.906	7.056	6.696	0.104	0.224	No	Null	No	Null	7.65074	7.59876	7.70272	No	No
1610	ENSMUSG00000022445	Cyp2d26	Cytochrome P450, family 2, subfamily d, polypeptide 26	-0.591	0.00135484	0.015	No	Null	No	Null	8.763	8.901	8.57	-0.06	0.523	No	Null	No	Null	5.69392	5.72408	5.66375	No	No
1611	ENSMUSG00000022450	Ndufa6	NADH:ubiquinone oxidoreductase subunit A6	-0.131	0.241054	0.382	No	Null	No	Null	6.077	6.109	6.033	-0.074	0.164	No	Null	No	Null	2.74278	2.78002	2.70555	No	No
1612	ENSMUSG00000022451	Twf1	Twinfilin actin binding protein 1	0.123	0.218957	0.357	No	Null	No	Null	5.84	5.802	5.893	-0.001	0.968	No	Null	No	Null	3.16448	3.16501	3.16395	No	No
1613	ENSMUSG00000022453	Naga	N-acetyl galactosaminidase, alpha	-0.685	0.000412148	0.007	No	Null	No	Null	3.691	3.858	3.459	0.135	0.077	No	Null	No	Null	3.58977	3.52218	3.65735	No	No
1614	ENSMUSG00000022464	Slc38a4	Solute carrier family 38, member 4	0.076	0.579596	0.696	No	Null	No	Null	9.648	9.61	9.703	0.069	0.829	No	Null	No	Null	1.68122	1.64678	1.71566	No	No
1615	ENSMUSG00000022466	Rpap3	RNA polymerase II associated protein 3	0.176	0.242253	0.384	No	Null	No	Null	3.258	3.175	3.374	0.078	0.272	No	Null	No	Null	-0.509044	-0.548005	-0.470084	No	No
1616	ENSMUSG00000022471	Xrcc6	X-ray repair complementing defective repair in Chinese hamster cells 6	0.113	0.257795	0.401	No	Null	No	Null	3.887	3.878	3.899	0.211	0.041	No	Null	No	Null	0.698981	0.593398	0.804564	No	No
1617	ENSMUSG00000022477	Aco2	Aconitase 2, mitochondrial	-0.24	0.0564255	0.144	No	Null	No	Null	7.202	7.256	7.125	-0.02	0.792	No	Null	No	Null	6.60845	6.61859	6.59832	No	No
1618	ENSMUSG00000022488	Nckap1l	NCK associated protein 1 like	0.183	0.278321	0.421	No	Null	No	Null	3.015	2.997	3.041	0.015	0.887	No	Null	No	Null	-4.52673	-4.53439	-4.51906	No	No
1619	ENSMUSG00000022498	Txndc11	Thioredoxin domain containing 11	-0.039	0.797976	0.867	No	Null	No	Null	4.259	4.352	4.129	-0.023	0.766	No	Null	No	Null	-1.71467	-1.7031	-1.72623	No	No
1620	ENSMUSG00000022503	Nubp1	Nucleotide binding protein 1	-0.075	0.654544	0.759	No	Null	No	Null	3.832	3.872	3.777	-0.105	0.012	No	Null	No	Null	-0.95837	-0.905672	-1.01107	No	No
1621	ENSMUSG00000022505	Emp2	Epithelial membrane protein 2	0.211	0.33728	0.48	No	Null	No	Null	2.285	2.214	2.384	0.348	0.027	No	Null	No	Null	-2.97007	-3.14413	-2.796	No	No
1622	ENSMUSG00000022512	Cldn1	Claudin 1	0.053	0.720223	0.809	No	Null	No	Null	6.837	6.814	6.87	0.092	0.189	No	Null	No	Null	-2.9136	-2.95951	-2.86769	No	No
1623	ENSMUSG00000022514	Il1rap	Interleukin 1 receptor accessory protein	0.289	0.0202268	0.074	No	Null	No	Null	7.345	7.239	7.493	0.027	0.81	No	Null	No	Null	1.05216	1.03869	1.06563	No	No
1624	ENSMUSG00000022516	Nudt16l1	Nudix (nucleoside diphosphate linked moiety X)-type motif 16-like 1	-0.269	0.054024	0.14	No	Null	No	Null	2.308	2.433	2.133	0.053	0.384	No	Null	No	Null	-3.85272	-3.87905	-3.82638	No	No
1625	ENSMUSG00000022517	Mgrn1	Mahogunin, ring finger 1	-0.571	0.00010357	0.003	No	Null	No	Null	5.016	5.169	4.801	0.089	0.243	No	Null	No	Null	-3.57526	-3.61981	-3.5307	No	No
1626	ENSMUSG00000022521	Crebbp	CREB binding protein	0.085	0.732096	0.817	No	Null	No	Null	5.083	5.082	5.084	0.005	0.955	No	Null	No	Null	-3.4183	-3.42101	-3.41559	No	No
1627	ENSMUSG00000022536	Glyr1	Glyoxylate reductase 1 homolog (Arabidopsis)	0.024	0.806799	0.873	No	Null	No	Null	6.519	6.49	6.559	-0.143	0.373	No	Null	No	Null	-1.25446	-1.18282	-1.32609	No	No
1628	ENSMUSG00000022538	Lsg1	Large 60S subunit nuclear export GTPase 1	0.063	0.529847	0.655	No	Null	No	Null	4.424	4.399	4.459	-0.045	0.278	No	Null	No	Null	-0.51963	-0.497224	-0.542037	No	No
1629	ENSMUSG00000022540	Rogdi	Rogdi homolog	-0.47	0.0820437	0.184	No	Null	No	Null	2.783	2.904	2.614	-0.152	0.047	No	Null	No	Null	-5.53917	-5.4632	-5.61513	No	No
1630	ENSMUSG00000022546	Gpt	Glutamic pyruvic transaminase, soluble	-0.386	0.0651139	0.158	No	Null	No	Null	6.809	6.913	6.663	-0.117	0.012	No	Null	No	Null	5.42778	5.48611	5.36945	No	No
1631	ENSMUSG00000022550	Adck5	AarF domain containing kinase 5	-0.9	1.12333e-05	0.001	No	Null	No	Null	3.137	3.43	2.726	0.083	0.234	No	Null	No	Null	-0.198894	-0.240449	-0.157339	No	No
1632	ENSMUSG00000022551	Cyc1	Cytochrome c-1	-0.376	0.0252748	0.086	No	Null	No	Null	6.232	6.347	6.071	-0.091	0.109	No	Null	No	Null	5.54293	5.58837	5.49749	No	No
1633	ENSMUSG00000022552	Sharpin	SHANK-associated RH domain interacting protein	-0.366	0.00250032	0.021	No	Null	No	Null	4.33	4.373	4.269	-0.119	0.058	No	Null	No	Null	-3.1967	-3.13734	-3.25606	No	No
1634	ENSMUSG00000022554	Hgh1	HGH1 homolog	-0.181	0.214842	0.352	No	Null	No	Null	0.916	1.004	0.793	-0.11	0.03	No	Null	No	Null	-3.41096	-3.35595	-3.46597	No	No
1635	ENSMUSG00000022555	Dgat1	Diacylglycerol O-acyltransferase 1	-0.086	0.467206	0.599	No	Null	No	Null	3.775	3.806	3.731	-0.064	0.342	No	Null	No	Null	-1.65391	-1.62191	-1.6859	No	No
1636	ENSMUSG00000022557	Bop1	Block of proliferation 1	-0.647	0.00021992	0.005	No	Null	No	Null	3.781	3.943	3.554	-0.03	0.529	No	Null	No	Null	-2.87728	-2.86207	-2.8925	No	No
1637	ENSMUSG00000022558	Mroh1	Maestro heat-like repeat family member 1	-0.946	4.97678e-05	0.002	No	Null	No	Null	3.713	4.016	3.288	-0.145	0.07	No	Null	No	Null	-2.66201	-2.58964	-2.73438	No	No
1638	ENSMUSG00000022561	Gpaa1	GPI anchor attachment protein 1	-1.072	3.42802e-05	0.002	Yes	Down	Yes	Down	2.697	3.001	2.272	-0.035	0.624	No	Null	No	Null	-4.57515	-4.55761	-4.59269	No	No
1639	ENSMUSG00000022562	Oplah	5-oxoprolinase (ATP-hydrolysing)	-0.871	3.39701e-05	0.002	No	Null	No	Null	6.532	6.745	6.236	-0.102	0.12	No	Null	No	Null	5.40237	5.45358	5.35117	No	No
1640	ENSMUSG00000022565	Plec	Plectin	-0.933	2.44218e-06	0.001	No	Null	No	Null	5.447	5.732	5.048	-0.074	0.047	No	Null	No	Null	6.82882	6.86603	6.79161	No	No
1641	ENSMUSG00000022568	Scrib	Scribbled planar cell polarity	-1.207	1.52063e-07	0	Yes	Down	Yes	Down	2.931	3.238	2.501	0.039	0.515	No	Null	No	Null	0.613324	0.593883	0.632764	No	No
1642	ENSMUSG00000022570	Tsta3	Tissue specific transplantation antigen P35B	-0.597	0.00364427	0.026	No	Null	No	Null	3.276	3.432	3.057	0.004	0.907	No	Null	No	Null	2.14875	2.1469	2.15059	No	No
1643	ENSMUSG00000022571	Pycrl	Pyrroline-5-carboxylate reductase-like	-0.477	0.0115159	0.053	No	Null	No	Null	3.412	3.543	3.227	-0.104	0.02	No	Null	No	Null	2.54759	2.59936	2.49582	No	No
1644	ENSMUSG00000022574	Naprt	Nicotinate phosphoribosyltransferase	-0.79	4.89308e-05	0.002	No	Null	No	Null	5.561	5.763	5.279	-0.009	0.868	No	Null	No	Null	4.89614	4.90054	4.89174	No	No
1645	ENSMUSG00000022607	Ptk2	PTK2 protein tyrosine kinase 2	0.116	0.353258	0.495	No	Null	No	Null	4.613	4.62	4.603	-0.023	0.854	No	Null	No	Null	1.93796	1.94971	1.92621	No	No
1646	ENSMUSG00000022610	Mapk12	Mitogen-activated protein kinase 12	0.14	0.417481	0.554	No	Null	No	Null	0.663	0.624	0.718	-0.201	0.088	No	Null	No	Null	-3.15613	-3.0557	-3.25655	No	No
1647	ENSMUSG00000022614	Lmf2	Lipase maturation factor 2	-0.818	1.74444e-05	0.001	No	Null	No	Null	2.919	3.15	2.597	0.122	0.154	No	Null	No	Null	-0.473806	-0.534956	-0.412656	No	No
1648	ENSMUSG00000022615	Tymp	Thymidine phosphorylase	-1.235	0.000243531	0.005	Yes	Down	Yes	Down	3.232	3.548	2.79	0.306	0.171	No	Null	No	Null	0.36486	0.211861	0.517858	No	No
1649	ENSMUSG00000022617	Chkb	Choline kinase beta	-0.291	0.199427	0.335	No	Null	No	Null	4.629	4.696	4.533	-0.012	0.866	No	Null	No	Null	2.26178	2.26795	2.25561	No	No
1650	ENSMUSG00000022620	Arsa	Arylsulfatase A	-0.788	0.000175715	0.004	No	Null	No	Null	3.974	4.217	3.635	0.042	0.707	No	Null	No	Null	-0.340999	-0.36195	-0.320049	No	No
1651	ENSMUSG00000022621	Rabl2	RAB, member RAS oncogene family-like 2	0.001	0.994765	0.997	No	Null	No	Null	0.706	0.714	0.695	0.114	0.052	No	Null	No	Null	-1.49522	-1.55208	-1.43837	No	No
1652	ENSMUSG00000022623	Shank3	SH3 and multiple ankyrin repeat domains 3	-0.427	0.17918	0.311	No	Null	No	Null	0.977	1.127	0.767	0.103	0.29	No	Null	No	Null	-2.92719	-2.97868	-2.8757	No	No
1653	ENSMUSG00000022629	Kif21a	Kinesin family member 21A	0.091	0.345381	0.488	No	Null	No	Null	6.427	6.392	6.477	0.029	0.509	No	Null	No	Null	0.333087	0.318503	0.34767	No	No
1654	ENSMUSG00000022636	Alcam	Activated leukocyte cell adhesion molecule	0.334	0.00975799	0.048	No	Null	No	Null	6.166	6.048	6.331	0.145	0.074	No	Null	No	Null	3.7927	3.72018	3.86522	No	No
1655	ENSMUSG00000022637	Cblb	Casitas B-lineage lymphoma b	0.201	0.372386	0.514	No	Null	No	Null	2.085	2.07	2.105	-0.099	0.13	No	Null	No	Null	-5.30681	-5.25715	-5.35647	No	No
1656	ENSMUSG00000022663	Atg3	Autophagy related 3	0.363	0.00655885	0.038	No	Null	No	Null	6.173	6.035	6.365	-0.09	0.115	No	Null	No	Null	1.83139	1.87645	1.78632	No	No
1657	ENSMUSG00000022668	Gtpbp8	GTP-binding protein 8 (putative)	0.325	0.00753661	0.041	No	Null	No	Null	3.948	3.867	4.061	0.053	0.753	No	Null	No	Null	-3.17601	-3.20255	-3.14948	No	No
1658	ENSMUSG00000022674	Ube2v2	Ubiquitin-conjugating enzyme E2 variant 2	0.388	0.0023848	0.021	No	Null	No	Null	4.698	4.586	4.856	-0.095	0.039	No	Null	No	Null	-0.047088	0.000520334	-0.0946964	No	No
1659	ENSMUSG00000022678	Nde1	NudE neurodevelopment protein 1	-0.17	0.189066	0.323	No	Null	No	Null	3.773	3.855	3.657	0.028	0.689	No	Null	No	Null	-4.27684	-4.29107	-4.26261	No	No
1660	ENSMUSG00000022680	Pdxdc1	Pyridoxal-dependent decarboxylase domain containing 1	0.09	0.359555	0.501	No	Null	No	Null	6.569	6.526	6.63	-0.014	0.728	No	Null	No	Null	2.22527	2.23247	2.21807	No	No
1661	ENSMUSG00000022681	Ntan1	N-terminal Asn amidase	0.127	0.383346	0.524	No	Null	No	Null	3.436	3.346	3.562	0.095	0.028	No	Null	No	Null	-3.89752	-3.94501	-3.85003	No	No
1662	ENSMUSG00000022682	Rrn3	RRN3 RNA polymerase I transcription factor homolog (yeast)	0.165	0.162741	0.292	No	Null	No	Null	4.708	4.633	4.812	0.023	0.749	No	Null	No	Null	-3.92857	-3.9403	-3.91685	No	No
1663	ENSMUSG00000022684	Bfar	Bifunctional apoptosis regulator	0.03	0.834303	0.891	No	Null	No	Null	5.125	5.141	5.102	0.018	0.809	No	Null	No	Null	-1.18006	-1.18923	-1.17089	No	No
1664	ENSMUSG00000022685	Parn	Poly(A)-specific ribonuclease (deadenylation nuclease)	0.103	0.257146	0.4	No	Null	No	Null	3.832	3.837	3.827	0.064	0.16	No	Null	No	Null	0.185361	0.153511	0.21721	No	No
1665	ENSMUSG00000022698	Naa50	N(alpha)-acetyltransferase 50, NatE catalytic subunit	0.376	0.00800209	0.042	No	Null	No	Null	6.173	6.089	6.289	-0.024	0.43	No	Null	No	Null	2.63923	2.65111	2.62735	No	No
1666	ENSMUSG00000022704	Qtrtd1	Queuine tRNA-ribosyltransferase accessory subunit 2	0.04	0.779601	0.853	No	Null	No	Null	2.262	2.256	2.27	-0.036	0.368	No	Null	No	Null	-3.05815	-3.04019	-3.07611	No	No
1667	ENSMUSG00000022706	Mrpl40	Mitochondrial ribosomal protein L40	0.095	0.584271	0.7	No	Null	No	Null	4.095	4.056	4.149	-0.002	0.967	No	Null	No	Null	0.441722	0.442712	0.440733	No	No
1668	ENSMUSG00000022707	Gbe1	Glucan (1,4-alpha-), branching enzyme 1	0.17	0.498644	0.628	No	Null	No	Null	6.965	6.86	7.11	-0.003	0.988	No	Null	No	Null	4.98746	4.98909	4.98583	No	No
1669	ENSMUSG00000022708	Zbtb20	Zinc finger and BTB domain containing 20	0.54	0.0751472	0.174	No	Null	No	Null	7.557	7.46	7.692	-0.058	0.535	No	Null	No	Null	-2.63704	-2.60814	-2.66593	No	No
1670	ENSMUSG00000022710	Usp7	Ubiquitin specific peptidase 7	0.193	0.166949	0.297	No	Null	No	Null	6.554	6.484	6.652	-0.017	0.517	No	Null	No	Null	2.01815	2.02665	2.00964	No	No
1671	ENSMUSG00000022711	Pmm2	Phosphomannomutase 2	-0.131	0.225813	0.366	No	Null	No	Null	5.079	5.105	5.041	-0.044	0.563	No	Null	No	Null	4.42926	4.45126	4.40726	No	No
1672	ENSMUSG00000022721	Trmt2a	TRM2 tRNA methyltransferase 2A	-0.2	0.110333	0.225	No	Null	No	Null	3.575	3.644	3.477	0.047	0.142	No	Null	No	Null	-2.17785	-2.20147	-2.15423	No	No
1673	ENSMUSG00000022723	Crybg3	Beta-gamma crystallin domain containing 3	0.087	0.58475	0.7	No	Null	No	Null	3.972	3.947	4.008	-0.062	0.338	No	Null	No	Null	-5.02559	-4.99461	-5.05656	No	No
1674	ENSMUSG00000022724	Mina	Ribosomal oxygenase 2	0.276	0.0173197	0.067	No	Null	No	Null	4.007	3.972	4.055	0.141	0.141	No	Null	No	Null	-1.09	-1.16056	-1.01944	No	No
1675	ENSMUSG00000022742	Cpox	Coproporphyrinogen oxidase	-0.007	0.968426	0.98	No	Null	No	Null	6.83	6.842	6.813	-0.035	0.763	No	Null	No	Null	4.17353	4.19082	4.15624	No	No
1676	ENSMUSG00000022750	Klhl22	Kelch-like 22	-0.385	0.00860728	0.044	No	Null	No	Null	3.152	3.273	2.984	-0.062	0.465	No	Null	No	Null	-2.3087	-2.27792	-2.33949	No	No
1677	ENSMUSG00000022751	Nit2	Nitrilase family, member 2	0.113	0.406025	0.544	No	Null	No	Null	6.23	6.195	6.279	-0.063	0.23	No	Null	No	Null	5.78694	5.81852	5.75535	No	No
1678	ENSMUSG00000022752	Tomm70a	Translocase of outer mitochondrial membrane 70A	0.231	0.0321508	0.101	No	Null	No	Null	7.223	7.149	7.328	0.012	0.887	No	Null	No	Null	5.25515	5.24912	5.26118	No	No
1679	ENSMUSG00000022757	Tfg	Trk-fused gene	-0.144	0.204385	0.341	No	Null	No	Null	5.616	5.637	5.586	-0.103	0.013	No	Null	No	Null	3.36431	3.41573	3.3129	No	No
1680	ENSMUSG00000022761	Lztr1	Leucine-zipper-like transcriptional regulator, 1	-0.209	0.0748948	0.173	No	Null	No	Null	4.4	4.44	4.345	-0.031	0.679	No	Null	No	Null	-6.02577	-6.0105	-6.04104	No	No
1681	ENSMUSG00000022765	Snap29	Synaptosomal-associated protein 29	0.172	0.0781751	0.178	No	Null	No	Null	5.264	5.197	5.358	-0.058	0.182	No	Null	No	Null	1.84503	1.8738	1.81626	No	No
1682	ENSMUSG00000022766	Serpind1	Serine (or cysteine) peptidase inhibitor, clade D, member 1	0.112	0.365291	0.506	No	Null	No	Null	9.06	9.016	9.121	-0.069	0.289	No	Null	No	Null	0.857242	0.891847	0.822638	No	No
1683	ENSMUSG00000022769	Sdf2l1	Stromal cell-derived factor 2-like 1	-0.113	0.669228	0.771	No	Null	No	Null	5.598	5.756	5.376	-0.088	0.468	No	Null	No	Null	3.27119	3.31497	3.2274	No	No
1684	ENSMUSG00000022770	Dlg1	Discs large MAGUK scaffold protein 1	0.279	0.0212839	0.077	No	Null	No	Null	5.571	5.503	5.667	-0.023	0.488	No	Null	No	Null	3.20922	3.22067	3.19777	No	No
1685	ENSMUSG00000022771	Ppil2	Peptidylprolyl isomerase (cyclophilin)-like 2	-0.072	0.538331	0.662	No	Null	No	Null	4.999	5.003	4.993	-0.014	0.648	No	Null	No	Null	-0.564707	-0.557684	-0.571731	No	No
1686	ENSMUSG00000022774	Ncbp2	Nuclear cap binding protein subunit 2	0.184	0.170805	0.301	No	Null	No	Null	3.676	3.714	3.622	0.037	0.257	No	Null	No	Null	-0.205993	-0.224632	-0.187355	No	No
1687	ENSMUSG00000022779	Top3b	Topoisomerase (DNA) III beta	-0.105	0.432635	0.568	No	Null	No	Null	4.104	4.144	4.048	0.006	0.657	No	Null	No	Null	-0.850564	-0.853498	-0.84763	No	No
1688	ENSMUSG00000022781	Pak2	P21 (RAC1) activated kinase 2	0.3	0.0207702	0.076	No	Null	No	Null	5.125	5.057	5.22	-0.029	0.456	No	Null	No	Null	1.96971	1.98414	1.95528	No	No
1689	ENSMUSG00000022787	Wdr53	WD repeat domain 53	0.05	0.760726	0.839	No	Null	No	Null	2.524	2.493	2.566	-0.17	0.039	No	Null	No	Null	-2.33469	-2.24962	-2.41976	No	No
1690	ENSMUSG00000022788	Fgd4	FYVE, RhoGEF and PH domain containing 4	0.413	0.00570962	0.034	No	Null	No	Null	5.415	5.268	5.62	0.141	0.028	No	Null	No	Null	-2.6773	-2.74792	-2.60668	No	No
1691	ENSMUSG00000022789	Dnm1l	Dynamin 1-like	0.407	0.00909873	0.045	No	Null	No	Null	6.082	5.975	6.23	-0.051	0.178	No	Null	No	Null	4.91845	4.94378	4.89312	No	No
1692	ENSMUSG00000022791	Tnk2	Tyrosine kinase, non-receptor, 2	-1.261	3.65726e-06	0.001	Yes	Down	Yes	Down	2.538	2.882	2.057	-0.095	0.167	No	Null	No	Null	-3.83766	-3.79006	-3.88527	No	No
1693	ENSMUSG00000022792	Yars2	Tyrosyl-tRNA synthetase 2 (mitochondrial)	0.271	0.0524146	0.138	No	Null	No	Null	3.439	3.399	3.496	-0.001	0.956	No	Null	No	Null	1.2459	1.24664	1.24517	No	No
1694	ENSMUSG00000022797	Tfrc	Transferrin receptor	0.531	0.00927986	0.046	No	Null	No	Null	6.696	6.603	6.826	-0.235	0.089	No	Null	No	Null	1.3065	1.4242	1.18879	No	No
1695	ENSMUSG00000022799	Arhgap31	Rho GTPase activating protein 31	0.243	0.108956	0.223	No	Null	No	Null	3.756	3.719	3.807	0.048	0.224	No	Null	No	Null	-2.35939	-2.38356	-2.33521	No	No
1696	ENSMUSG00000022801	Lrch3	Leucine-rich repeats and calponin homology (CH) domain containing 3	0.199	0.114621	0.23	No	Null	No	Null	3.573	3.545	3.612	0.027	0.737	No	Null	No	Null	-3.48376	-3.49751	-3.47002	No	No
1697	ENSMUSG00000022807	Osbpl11	Oxysterol binding protein-like 11	0.117	0.365523	0.507	No	Null	No	Null	4.398	4.357	4.454	-0.036	0.559	No	Null	No	Null	-0.265053	-0.246874	-0.283232	No	No
1698	ENSMUSG00000022808	Snx4	Sorting nexin 4	0.122	0.276992	0.42	No	Null	No	Null	5.09	4.983	5.239	-0.008	0.833	No	Null	No	Null	1.18466	1.18874	1.18057	No	No
1699	ENSMUSG00000022812	Gsk3b	Glycogen synthase kinase 3 beta	0.243	0.221154	0.36	No	Null	No	Null	5.045	5.019	5.081	0.001	0.968	No	Null	No	Null	-0.495853	-0.49633	-0.495375	No	No
1700	ENSMUSG00000022814	Umps	Uridine monophosphate synthetase	0.111	0.336887	0.479	No	Null	No	Null	5.017	4.982	5.065	0.015	0.788	No	Null	No	Null	3.11476	3.10741	3.12211	No	No
1701	ENSMUSG00000022817	Itgb5	Integrin beta 5	-0.525	0.000834025	0.011	No	Null	No	Null	5.319	5.448	5.138	-0.023	0.669	No	Null	No	Null	-1.3791	-1.36771	-1.3905	No	No
1702	ENSMUSG00000022820	Ndufb4	NADH:ubiquinone oxidoreductase subunit B4	0.317	0.062786	0.154	No	Null	No	Null	4.128	4.047	4.241	0.022	0.691	No	Null	No	Null	2.30947	2.29835	2.3206	No	No
1703	ENSMUSG00000022821	Hgd	Homogentisate 1, 2-dioxygenase	0.089	0.646968	0.753	No	Null	No	Null	9.128	9.088	9.185	-0.151	0.136	No	Null	No	Null	6.18135	6.2568	6.10591	No	No
1704	ENSMUSG00000022827	Rabl3	RAB, member RAS oncogene family-like 3	0.387	0.011451	0.052	No	Null	No	Null	3.735	3.648	3.857	-0.019	0.58	No	Null	No	Null	-1.32375	-1.3143	-1.33321	No	No
1705	ENSMUSG00000022828	Gtf2e1	General transcription factor II E, polypeptide 1 (alpha subunit)	0.348	0.0324887	0.101	No	Null	No	Null	3.92	3.832	4.044	0.015	0.802	No	Null	No	Null	-1.99021	-1.99763	-1.9828	No	No
1706	ENSMUSG00000022831	Hcls1	Hematopoietic cell specific Lyn substrate 1	-0.131	0.47745	0.608	No	Null	No	Null	2.015	2.063	1.948	-0.081	0.388	No	Null	No	Null	-0.150523	-0.110104	-0.190942	No	No
1707	ENSMUSG00000022836	Mylk	Myosin, light polypeptide kinase	-0.321	0.147889	0.273	No	Null	No	Null	5.911	6.004	5.781	0	0.998	No	Null	No	Null	2.68183	2.68177	2.6819	No	No
1708	ENSMUSG00000022841	Ap2m1	Adaptor-related protein complex 2, mu 1 subunit	-0.151	0.205129	0.342	No	Null	No	Null	7.3	7.315	7.281	0.005	0.922	No	Null	No	Null	3.86765	3.86495	3.87035	No	No
1709	ENSMUSG00000022843	Clcn2	Chloride channel, voltage-sensitive 2	-0.378	0.0141236	0.06	No	Null	No	Null	4.191	4.292	4.048	-0.088	0.43	No	Null	No	Null	-3.71428	-3.67052	-3.75803	No	No
1710	ENSMUSG00000022844	Pdia5	Protein disulfide isomerase associated 5	-0.13	0.435128	0.571	No	Null	No	Null	5.012	5.038	4.975	-0.031	0.712	No	Null	No	Null	4.84347	4.85909	4.82786	No	No
1711	ENSMUSG00000022853	Ehhadh	Enoyl-Coenzyme A, hydratase/3-hydroxyacyl Coenzyme A dehydrogenase	-0.348	0.123391	0.242	No	Null	No	Null	10.858	11.032	10.614	-0.451	0.04	No	Null	No	Null	7.54823	7.77351	7.32295	No	No
1712	ENSMUSG00000022858	Tra2b	Transformer 2 beta	0.266	0.0631662	0.155	No	Null	No	Null	5.524	5.456	5.621	0.003	0.959	No	Null	No	Null	2.77203	2.77072	2.77333	No	No
1713	ENSMUSG00000022865	Cxadr	Coxsackie virus and adenovirus receptor	0.281	0.0501453	0.134	No	Null	No	Null	7.35	7.262	7.473	0.076	0.19	No	Null	No	Null	2.02289	1.98476	2.06103	No	No
1714	ENSMUSG00000022867	Usp25	Ubiquitin specific peptidase 25	0.094	0.34413	0.486	No	Null	No	Null	5.486	5.425	5.572	-0.005	0.888	No	Null	No	Null	-2.19962	-2.19691	-2.20233	No	No
1715	ENSMUSG00000022868	Ahsg	Alpha-2-HS-glycoprotein	-0.154	0.400163	0.538	No	Null	No	Null	12.425	12.431	12.417	-0.132	0.632	No	Null	No	Null	3.6295	3.69572	3.56328	No	No
1716	ENSMUSG00000022871	Fetub	Fetuin beta	-0.225	0.0748652	0.173	No	Null	No	Null	8.115	8.136	8.086	-0.101	0.51	No	Null	No	Null	0.155973	0.206692	0.105254	No	No
1717	ENSMUSG00000022875	Kng1	Kininogen 1	0.05	0.694693	0.79	No	Null	No	Null	10.668	10.619	10.738	-0.107	0.61	No	Null	No	Null	3.96053	4.01398	3.90707	No	No
1718	ENSMUSG00000022877	Hrg	Histidine-rich glycoprotein	-0.111	0.373311	0.514	No	Null	No	Null	8.734	8.816	8.618	-0.082	0.228	No	Null	No	Null	2.63982	2.68097	2.59868	No	No
1719	ENSMUSG00000022881	Rfc4	Replication factor C (activator 1) 4	0.245	0.115515	0.231	No	Null	No	Null	0.811	0.839	0.771	-0.068	0.142	No	Null	No	Null	-3.40097	-3.36688	-3.43507	No	No
1720	ENSMUSG00000022884	Eif4a2	Eukaryotic translation initiation factor 4A2	0.463	0.0022645	0.02	No	Null	No	Null	7.964	7.833	8.148	-0.116	0.093	No	Null	No	Null	3.28584	3.34383	3.22784	No	No
1721	ENSMUSG00000022885	St6gal1	Beta galactoside alpha 2,6 sialyltransferase 1	-0.371	0.0408137	0.118	No	Null	No	Null	6.086	6.177	5.96	0.009	0.94	No	Null	No	Null	-0.62444	-0.62893	-0.61995	No	No
1722	ENSMUSG00000022887	Masp1	Mannan-binding lectin serine peptidase 1	0.019	0.88717	0.928	No	Null	No	Null	5.991	5.997	5.983	-0.05	0.207	No	Null	No	Null	-1.5859	-1.56108	-1.61072	No	No
1723	ENSMUSG00000022889	Mrpl39	Mitochondrial ribosomal protein L39	0.203	0.0478519	0.13	No	Null	No	Null	5.022	4.926	5.157	-0.057	0.045	No	Null	No	Null	2.07141	2.09985	2.04297	No	No
1724	ENSMUSG00000022890	Atp5j	ATP synthase, H+ transporting, mitochondrial F0 complex, subunit F	0.183	0.105272	0.218	No	Null	No	Null	6.087	6.114	6.05	0.015	0.927	No	Null	No	Null	4.41178	4.40411	4.41946	No	No
1725	ENSMUSG00000022892	App	Amyloid beta (A4) precursor protein	-0.11	0.334318	0.477	No	Null	No	Null	5.258	5.292	5.21	0.147	0.004	No	Null	No	Null	-1.35548	-1.42878	-1.28217	No	No
1726	ENSMUSG00000022897	Dyrk1a	Dual-specificity tyrosine-(Y)-phosphorylation regulated kinase 1a	0.098	0.420661	0.557	No	Null	No	Null	4.709	4.665	4.771	0.161	0.44	No	Null	No	Null	-7.7829	-7.86324	-7.70257	No	No
1727	ENSMUSG00000022898	Dscr3	DSCR3 arrestin fold containing	-0.037	0.787009	0.858	No	Null	No	Null	4.177	4.185	4.167	0.013	0.654	No	Null	No	Null	0.302946	0.296362	0.30953	No	No
1728	ENSMUSG00000022905	Kpna1	Karyopherin (importin) alpha 1	0.224	0.0634712	0.155	No	Null	No	Null	6.2	6.139	6.286	-0.101	0.023	No	Null	No	Null	1.78279	1.83306	1.73252	No	No
1729	ENSMUSG00000022906	Parp9	Poly (ADP-ribose) polymerase family, member 9	0.165	0.146888	0.272	No	Null	No	Null	6.459	6.381	6.568	-0.055	0.364	No	Null	No	Null	2.73787	2.76555	2.7102	No	No
1730	ENSMUSG00000022912	Pros1	Protein S (alpha)	0.384	0.0199893	0.074	No	Null	No	Null	6.486	6.369	6.65	0.213	0.096	No	Null	No	Null	-0.884894	-0.991251	-0.778536	No	No
1731	ENSMUSG00000022913	Psmg1	Proteasome (prosome, macropain) assembly chaperone 1	0.104	0.363138	0.504	No	Null	No	Null	3.875	3.836	3.931	-0.031	0.27	No	Null	No	Null	0.33091	0.346408	0.315412	No	No
1732	ENSMUSG00000022946	Dopey2	Dopey family member 2	-0.096	0.597041	0.711	No	Null	No	Null	4.997	5.042	4.935	-0.111	0.145	No	Null	No	Null	-0.0427191	0.012754	-0.0981922	No	No
1733	ENSMUSG00000022956	Atp5o	ATP synthase, H+ transporting, mitochondrial F1 complex, O subunit	0.02	0.9193	0.949	No	Null	No	Null	6.811	6.806	6.819	-0.128	0.026	No	Null	No	Null	6.1266	6.19041	6.0628	No	No
1734	ENSMUSG00000022957	Itsn1	Intersectin 1 (SH3 domain protein 1A)	-0.072	0.641675	0.749	No	Null	No	Null	4.811	4.808	4.815	-0.038	0.177	No	Null	No	Null	2.90681	2.92556	2.88805	No	No
1735	ENSMUSG00000022961	Son	Son DNA binding protein	0.244	0.15087	0.277	No	Null	No	Null	7.674	7.586	7.798	-0.023	0.712	No	Null	No	Null	1.9684	1.97968	1.95712	No	No
1736	ENSMUSG00000022962	Gart	Phosphoribosylglycinamide formyltransferase	-0.114	0.264364	0.407	No	Null	No	Null	4.879	4.901	4.847	-0.011	0.649	No	Null	No	Null	3.35128	3.35699	3.34558	No	No
1737	ENSMUSG00000022971	Ifnar2	Interferon (alpha and beta) receptor 2	-0.119	0.186682	0.32	No	Null	No	Null	5.459	5.452	5.468	-0.069	0.373	No	Null	No	Null	-2.40969	-2.375	-2.44437	No	No
1738	ENSMUSG00000022973	Synj1	Synaptojanin 1	0.39	0.0178142	0.069	No	Null	No	Null	3.289	3.217	3.389	0.04	0.044	No	Null	No	Null	-0.529612	-0.549809	-0.509416	No	No
1739	ENSMUSG00000022974	Paxbp1	PAX3 and PAX7 binding protein 1	0.288	0.0695932	0.165	No	Null	No	Null	4.018	3.91	4.169	0.001	0.981	No	Null	No	Null	-1.04787	-1.04843	-1.0473	No	No
1740	ENSMUSG00000022982	Sod1	Superoxide dismutase 1, soluble	-0.053	0.676144	0.776	No	Null	No	Null	8.553	8.571	8.527	-0.095	0.198	No	Null	No	Null	7.51024	7.55753	7.46296	No	No
1741	ENSMUSG00000022983	Scaf4	SR-related CTD-associated factor 4	-0.194	0.492195	0.622	No	Null	No	Null	2.628	2.693	2.537	-0.025	0.642	No	Null	No	Null	0.177691	0.189981	0.1654	No	No
1742	ENSMUSG00000023004	Tuba1b	Tubulin, alpha 1B	-0.116	0.431314	0.567	No	Null	No	Null	5.57	5.551	5.598	0.019	0.615	No	Null	No	Null	2.37462	2.36521	2.38403	No	No
1743	ENSMUSG00000023007	Prpf40b	Pre-mRNA processing factor 40B	-0.487	0.00229706	0.02	No	Null	No	Null	2.499	2.612	2.341	0.086	0.574	No	Null	No	Null	-8.69815	-8.74136	-8.65494	No	No
1744	ENSMUSG00000023008	Fmnl3	Formin-like 3	-0.139	0.355948	0.497	No	Null	No	Null	1.513	1.571	1.431	0.076	0.352	No	Null	No	Null	-4.37515	-4.4133	-4.33699	No	No
1745	ENSMUSG00000023010	Tmbim6	Transmembrane BAX inhibitor motif containing 6	-0.553	0.000510201	0.008	No	Null	No	Null	9.079	9.229	8.868	-0.084	0.367	No	Null	No	Null	1.76943	1.81164	1.72722	No	No
1746	ENSMUSG00000023019	Gpd1	Glycerol-3-phosphate dehydrogenase 1 (soluble)	-0.734	0.00117379	0.013	No	Null	No	Null	8.239	8.373	8.052	-0.141	0.425	No	Null	No	Null	7.18216	7.25269	7.11163	No	No
1747	ENSMUSG00000023020	Cox14	Cytochrome c oxidase assembly protein 14	-0.287	0.0565806	0.144	No	Null	No	Null	2.638	2.757	2.471	0.162	0.119	No	Null	No	Null	-0.699212	-0.780371	-0.618054	No	No
1748	ENSMUSG00000023022	Lima1	LIM domain and actin binding 1	-0.098	0.411269	0.549	No	Null	No	Null	5.776	5.802	5.739	-0.024	0.488	No	Null	No	Null	4.83433	4.84609	4.82258	No	No
1749	ENSMUSG00000023025	Larp4	La ribonucleoprotein domain family, member 4	0.315	0.0303453	0.097	No	Null	No	Null	7.126	7.001	7.302	-0.037	0.434	No	Null	No	Null	1.82064	1.83907	1.80221	No	No
1750	ENSMUSG00000023026	Dip2b	Disco interacting protein 2 homolog B	-0.124	0.393114	0.532	No	Null	No	Null	3.632	3.683	3.561	0.083	0.509	No	Null	No	Null	-2.89233	-2.93392	-2.85075	No	No
1751	ENSMUSG00000023027	Atf1	Activating transcription factor 1	0.231	0.139223	0.262	No	Null	No	Null	4.108	4.033	4.212	-0.06	0.392	No	Null	No	Null	-0.320917	-0.290673	-0.351161	No	No
1752	ENSMUSG00000023030	Slc11a2	Solute carrier family 11 (proton-coupled divalent metal ion transporters), member 2	-0.201	0.0629197	0.154	No	Null	No	Null	5.085	5.141	5.006	-0.008	0.937	No	Null	No	Null	-5.32546	-5.32153	-5.32939	No	No
1753	ENSMUSG00000023044	Csad	Cysteine sulfinic acid decarboxylase	-0.562	0.0508435	0.135	No	Null	No	Null	7.742	7.892	7.531	0.222	0.369	No	Null	No	Null	7.07413	6.96336	7.18489	No	No
1754	ENSMUSG00000023045	Soat2	Sterol O-acyltransferase 2	-0.06	0.798203	0.867	No	Null	No	Null	3.755	3.736	3.781	0.278	0.043	No	Null	No	Null	2.88195	2.74296	3.02094	No	No
1755	ENSMUSG00000023051	Tarbp2	TARBP2, RISC loading complex RNA binding subunit	-0.628	0.000484197	0.008	No	Null	No	Null	2.262	2.503	1.924	-0.016	0.684	No	Null	No	Null	-1.84171	-1.83394	-1.84949	No	No
1756	ENSMUSG00000023055	Calcoco1	Calcium binding and coiled coil domain 1	-0.633	0.00863068	0.044	No	Null	No	Null	2.528	2.688	2.305	0.238	0.043	No	Null	No	Null	-0.515174	-0.634005	-0.396343	No	No
1757	ENSMUSG00000023057	Fabp2	Fatty acid binding protein 2, intestinal	-0.085	0.614185	0.726	No	Null	No	Null	6.353	6.407	6.278	-0.105	0.499	No	Null	No	Null	5.3726	5.4253	5.3199	No	No
1758	ENSMUSG00000023070	Rgn	Regucalcin	0.127	0.541356	0.665	No	Null	No	Null	9.203	9.121	9.317	0.027	0.828	No	Null	No	Null	7.91969	7.90599	7.9334	No	No
1759	ENSMUSG00000023089	Ndufa5	NADH:ubiquinone oxidoreductase subunit A5	0.07	0.494857	0.624	No	Null	No	Null	5.227	5.183	5.29	-0.097	0.314	No	Null	No	Null	4.42793	4.47624	4.37961	No	No
1760	ENSMUSG00000023092	Fhl1	Four and a half LIM domains 1	0.463	0.0185438	0.071	No	Null	No	Null	2.07	1.936	2.257	0.067	0.603	No	Null	No	Null	1.69629	1.66284	1.72973	No	No
1761	ENSMUSG00000023094	Msrb2	Methionine sulfoxide reductase B2	0.12	0.328356	0.472	No	Null	No	Null	3.36	3.33	3.401	-0.035	0.519	No	Null	No	Null	2.02733	2.0446	2.01006	No	No
1762	ENSMUSG00000023104	Rfc2	Replication factor C (activator 1) 2	-0.231	0.0745785	0.173	No	Null	No	Null	3.56	3.626	3.467	0.015	0.595	No	Null	No	Null	-0.952208	-0.959841	-0.944574	No	No
1763	ENSMUSG00000023106	Denr	Density-regulated protein	0.259	0.01852	0.07	No	Null	No	Null	4.923	4.829	5.055	-0.078	0.07	No	Null	No	Null	1.97051	2.00953	1.93149	No	No
1764	ENSMUSG00000023110	Prmt5	Protein arginine N-methyltransferase 5	-0.005	0.952541	0.97	No	Null	No	Null	3.902	3.888	3.923	-0.032	0.191	No	Null	No	Null	0.609372	0.625158	0.593586	No	No
1765	ENSMUSG00000023118	Sympk	Symplekin	-0.868	8.04792e-06	0.001	No	Null	No	Null	4.999	5.223	4.684	-0.027	0.628	No	Null	No	Null	-0.326959	-0.313423	-0.340495	No	No
1766	ENSMUSG00000023122	Sult1c2	Sulfotransferase family, cytosolic, 1C, member 2	0.476	0.0798944	0.181	No	Null	No	Null	1.6	1.428	1.841	0.018	0.925	No	Null	No	Null	-0.043891	-0.0530022	-0.0347797	No	No
1767	ENSMUSG00000023143	Nagpa	N-acetylglucosamine-1-phosphodiester alpha-N-acetylglucosaminidase	-0.574	0.00338033	0.025	No	Null	No	Null	2.84	2.984	2.638	0.116	0.065	No	Null	No	Null	-4.06368	-4.12151	-4.00586	No	No
1768	ENSMUSG00000023150	Ivns1abp	Influenza virus NS1A binding protein	0.223	0.153136	0.28	No	Null	No	Null	7.002	6.944	7.084	0.12	0.185	No	Null	No	Null	-1.5558	-1.61556	-1.49604	No	No
1769	ENSMUSG00000023156	Rpp14	Ribonuclease P 14 subunit	0.193	0.107346	0.22	No	Null	No	Null	3.437	3.388	3.505	-0.057	0.681	No	Null	No	Null	-5.27241	-5.24396	-5.30087	No	No
1770	ENSMUSG00000023170	Gps2	G protein pathway suppressor 2	-0.371	0.00700858	0.039	No	Null	No	Null	2.809	2.872	2.721	-0.091	0.213	No	Null	No	Null	-1.40099	-1.3556	-1.44638	No	No
1771	ENSMUSG00000023175	Bsg	Basigin	-0.385	0.00622072	0.036	No	Null	No	Null	6.965	7.086	6.795	0.005	0.957	No	Null	No	Null	4.00151	3.99879	4.00423	No	No
1772	ENSMUSG00000023176	Cpn2	Carboxypeptidase N, polypeptide 2	-0.451	0.00434504	0.029	No	Null	No	Null	8.077	8.177	7.937	-0.089	0.493	No	Null	No	Null	0.628409	0.673073	0.583746	No	No
1773	ENSMUSG00000023186	Vwa5a	Von Willebrand factor A domain containing 5A	0.204	0.0383697	0.113	No	Null	No	Null	5.08	5.008	5.181	0.036	0.427	No	Null	No	Null	3.39571	3.37787	3.41356	No	No
1774	ENSMUSG00000023224	Serping1	Serine (or cysteine) peptidase inhibitor, clade G, member 1	-0.246	0.100562	0.211	No	Null	No	Null	8.772	8.838	8.68	-0.098	0.344	No	Null	No	Null	1.52294	1.57174	1.47415	No	No
1775	ENSMUSG00000023249	Parp3	Poly (ADP-ribose) polymerase family, member 3	-0.345	0.004086	0.028	No	Null	No	Null	4.689	4.749	4.603	0.191	0.045	No	Null	No	Null	0.934573	0.838869	1.03028	No	No
1776	ENSMUSG00000023262	Acy1	Aminoacylase 1	-0.369	0.0484153	0.131	No	Null	No	Null	3.489	3.577	3.365	-0.051	0.431	No	Null	No	Null	3.42811	3.45378	3.40244	No	No
1777	ENSMUSG00000023272	Creld2	Cysteine-rich with EGF-like domains 2	-0.285	0.340999	0.483	No	Null	No	Null	6.853	7.049	6.579	-0.236	0.075	No	Null	No	Null	2.61788	2.73567	2.50008	No	No
1778	ENSMUSG00000023277	Twf2	Twinfilin actin binding protein 2	-0.56	0.00682587	0.038	No	Null	No	Null	0.346	0.52	0.102	-0.225	0.07	No	Null	No	Null	-5.63317	-5.52053	-5.7458	No	No
1779	ENSMUSG00000023286	Ube2j2	Ubiquitin-conjugating enzyme E2J 2	0.092	0.450519	0.585	No	Null	No	Null	4.309	4.258	4.382	-0.06	0.621	No	Null	No	Null	-4.79718	-4.76741	-4.82696	No	No
1780	ENSMUSG00000023307	March5	Membrane-associated ring finger (C3HC4) 5	0.138	0.244611	0.386	No	Null	No	Null	5.961	5.932	6.003	0.072	0.382	No	Null	No	Null	-2.80068	-2.83666	-2.76469	No	No
1781	ENSMUSG00000023348	Trip6	Thyroid hormone receptor interactor 6	-0.725	4.70113e-05	0.002	No	Null	No	Null	2.602	2.746	2.401	0.034	0.581	No	Null	No	Null	-2.24208	-2.25893	-2.22523	No	No
1782	ENSMUSG00000023353	Agap3	ArfGAP with GTPase domain, ankyrin repeat and PH domain 3	-0.886	1.50879e-05	0.001	No	Null	No	Null	2.7	2.935	2.37	-0.027	0.543	No	Null	No	Null	-2.62791	-2.61426	-2.64156	No	No
1783	ENSMUSG00000023452	Pisd	Phosphatidylserine decarboxylase	-0.264	0.0456012	0.126	No	Null	No	Null	4.83	4.897	4.735	0.043	0.576	No	Null	No	Null	0.236612	0.215338	0.257885	No	No
1784	ENSMUSG00000023456	Tpi1	Triosephosphate isomerase 1	-0.246	0.157019	0.285	No	Null	No	Null	8.33	8.372	8.27	-0.103	0.141	No	Null	No	Null	7.86908	7.9204	7.81776	No	No
1785	ENSMUSG00000023460	Rab12	RAB12, member RAS oncogene family	0.058	0.596678	0.71	No	Null	No	Null	4.107	4.076	4.15	-0.021	0.724	No	Null	No	Null	-1.61531	-1.60481	-1.62581	No	No
1786	ENSMUSG00000023572	Ccndbp1	Cyclin D-type binding-protein 1	-0.058	0.674013	0.774	No	Null	No	Null	3.107	3.129	3.077	-0.016	0.741	No	Null	No	Null	-1.72955	-1.72154	-1.73756	No	No
1787	ENSMUSG00000023723	Mrps23	Mitochondrial ribosomal protein S23	0.043	0.774431	0.849	No	Null	No	Null	4.021	3.984	4.074	-0.034	0.346	No	Null	No	Null	1.6917	1.70887	1.67453	No	No
1788	ENSMUSG00000023829	Slc22a1	Solute carrier family 22 (organic cation transporter), member 1	-0.461	0.0132625	0.057	No	Null	No	Null	7.54	7.651	7.385	0.003	0.989	No	Null	No	Null	1.12391	1.12259	1.12522	No	No
1789	ENSMUSG00000023830	Igf2r	Insulin-like growth factor 2 receptor	-0.061	0.675634	0.775	No	Null	No	Null	6.324	6.347	6.291	0.013	0.669	No	Null	No	Null	1.27158	1.26522	1.27793	No	No
1790	ENSMUSG00000023832	Acat2	Acetyl-Coenzyme A acetyltransferase 2	-0.039	0.867817	0.916	No	Null	No	Null	5.64	5.627	5.658	0	0.997	No	Null	No	Null	0.211848	0.211961	0.211736	No	No
1791	ENSMUSG00000023845	Lnpep	Leucyl/cystinyl aminopeptidase	0.384	0.0108196	0.051	No	Null	No	Null	5.463	5.326	5.655	0.034	0.421	No	Null	No	Null	-0.471014	-0.488263	-0.453764	No	No
1792	ENSMUSG00000023852	Chd1	Chromodomain helicase DNA binding protein 1	0.429	0.00445839	0.03	No	Null	No	Null	6.388	6.239	6.596	-0.103	0.194	No	Null	No	Null	-1.82475	-1.77321	-1.8763	No	No
1793	ENSMUSG00000023861	Mpc1	Mitochondrial pyruvate carrier 1	0.28	0.152171	0.279	No	Null	No	Null	7.302	7.239	7.392	0.034	0.664	No	Null	No	Null	3.59865	3.58148	3.61583	No	No
1794	ENSMUSG00000023913	Pla2g7	Phospholipase A2, group VII (platelet-activating factor acetylhydrolase, plasma)	0.21	0.423238	0.56	No	Null	No	Null	2.087	2.038	2.156	0.08	0.768	No	Null	No	Null	-5.97826	-6.01807	-5.93845	No	No
1795	ENSMUSG00000023921	Mut	Methylmalonyl-Coenzyme A mutase	0.315	0.00615619	0.036	No	Null	No	Null	7.418	7.327	7.545	-0.097	0.023	No	Null	No	Null	6.11328	6.16182	6.06474	No	No
1796	ENSMUSG00000023923	Tbc1d5	TBC1 domain family, member 5	-0.01	0.936583	0.96	No	Null	No	Null	3.743	3.744	3.742	0.102	0.011	No	Null	No	Null	-0.162702	-0.21367	-0.111734	No	No
1797	ENSMUSG00000023932	Cdc5l	Cell division cycle 5-like (S. pombe)	0.286	0.0218971	0.078	No	Null	No	Null	4.705	4.603	4.849	-0.111	0.279	No	Null	No	Null	0.447077	0.502338	0.391816	No	No
1798	ENSMUSG00000023938	Aars2	Alanyl-tRNA synthetase 2, mitochondrial	-0.854	3.5376e-05	0.002	No	Null	No	Null	2.741	2.959	2.435	0	0.995	No	Null	No	Null	0.0538523	0.0539604	0.0537441	No	No
1799	ENSMUSG00000023939	Mrpl14	Mitochondrial ribosomal protein L14	-0.829	0.00109583	0.013	No	Null	No	Null	3.273	3.473	2.994	-0.02	0.531	No	Null	No	Null	-1.1763	-1.16648	-1.18611	No	No
1800	ENSMUSG00000023942	Slc29a1	Solute carrier family 29 (nucleoside transporters), member 1	-0.434	0.00102297	0.013	No	Null	No	Null	6.475	6.563	6.353	0.064	0.547	No	Null	No	Null	0.926479	0.894491	0.958468	No	No
1801	ENSMUSG00000023944	Hsp90ab1	Heat shock protein 90 alpha (cytosolic), class B member 1	0.122	0.314619	0.459	No	Null	No	Null	10.157	10.141	10.18	-0.092	0.046	No	Null	No	Null	7.7594	7.80536	7.71344	No	No
1802	ENSMUSG00000023952	Gtpbp2	GTP binding protein 2	-0.526	0.0010674	0.013	No	Null	No	Null	3.437	3.594	3.216	-0.096	0.429	No	Null	No	Null	-4.73257	-4.68462	-4.78052	No	No
1803	ENSMUSG00000023959	Clic5	Chloride intracellular channel 5	0.454	0.131296	0.252	No	Null	No	Null	2.179	2.08	2.317	-0.424	0.136	No	Null	No	Null	-4.09523	-3.88325	-4.30721	No	No
1804	ENSMUSG00000023961	Enpp4	Ectonucleotide pyrophosphatase/phosphodiesterase 4	0.17	0.109029	0.223	No	Null	No	Null	3.966	3.915	4.036	0.11	0.182	No	Null	No	Null	-0.171038	-0.226084	-0.115992	No	No
1805	ENSMUSG00000023963	Cyp39a1	Cytochrome P450, family 39, subfamily a, polypeptide 1	0.655	0.0902524	0.196	No	Null	No	Null	4.602	4.438	4.833	0.34	0.082	No	Null	No	Null	0.870014	0.699833	1.0402	No	No
1806	ENSMUSG00000023967	Mrps18a	Mitochondrial ribosomal protein S18A	-0.313	0.0332559	0.103	No	Null	No	Null	4.126	4.225	3.987	-0.005	0.879	No	Null	No	Null	-0.82742	-0.825133	-0.829707	No	No
1807	ENSMUSG00000023973	Cnpy3	Canopy FGF signaling regulator 3	-0.533	0.00272681	0.022	No	Null	No	Null	4.385	4.555	4.146	-0.101	0.116	No	Null	No	Null	-0.153677	-0.103342	-0.204012	No	No
1808	ENSMUSG00000023977	Ubr2	Ubiquitin protein ligase E3 component n-recognin 2	0.049	0.714633	0.805	No	Null	No	Null	5.347	5.351	5.341	-0.117	0.003	No	Null	No	Null	1.50067	1.55915	1.44219	No	No
1809	ENSMUSG00000023988	Bysl	Bystin-like	-0.221	0.162183	0.291	No	Null	No	Null	3.654	3.748	3.522	-0.019	0.771	No	Null	No	Null	-1.87809	-1.86869	-1.88748	No	No
1810	ENSMUSG00000023990	Tfeb	Transcription factor EB	-1.068	2.18021e-06	0.001	Yes	Down	Yes	Down	0.875	1.154	0.484	0.005	0.905	No	Null	No	Null	-1.07776	-1.08034	-1.07519	No	No
1811	ENSMUSG00000023994	Nfya	Nuclear transcription factor-Y alpha	0.307	0.0846007	0.188	No	Null	No	Null	3.244	3.175	3.342	0.018	0.842	No	Null	No	Null	-5.13657	-5.14578	-5.12736	No	No
1812	ENSMUSG00000024002	Brd4	Bromodomain containing 4	0.124	0.674866	0.775	No	Null	No	Null	3.822	3.809	3.841	0.002	0.981	No	Null	No	Null	0.0062933	0.0054596	0.00712699	No	No
1813	ENSMUSG00000024006	Stk38	Serine/threonine kinase 38	0.165	0.116888	0.233	No	Null	No	Null	5.457	5.384	5.558	-0.055	0.212	No	Null	No	Null	0.0135855	0.0412292	-0.0140583	No	No
1814	ENSMUSG00000024007	Ppil1	Peptidylprolyl isomerase (cyclophilin)-like 1	-0.128	0.338411	0.481	No	Null	No	Null	3.144	3.174	3.103	-0.015	0.78	No	Null	No	Null	-1.63407	-1.62647	-1.64167	No	No
1815	ENSMUSG00000024012	Mtch1	Mitochondrial carrier 1	-0.581	0.00551735	0.034	No	Null	No	Null	4.525	4.679	4.31	-0.016	0.837	No	Null	No	Null	-0.164265	-0.156077	-0.172453	No	No
1816	ENSMUSG00000024018	Ccdc167	Coiled-coil domain containing 167	0.123	0.291096	0.435	No	Null	No	Null	2.391	2.403	2.375	-0.105	0.273	No	Null	No	Null	-0.573069	-0.52033	-0.625809	No	No
1817	ENSMUSG00000024019	Cmtr1	Cap methyltransferase 1	-0.262	0.0358348	0.108	No	Null	No	Null	5.249	5.284	5.199	-0.003	0.917	No	Null	No	Null	0.0175289	0.0192772	0.0157806	No	No
1818	ENSMUSG00000024026	Glo1	Glyoxalase 1	-0.099	0.577255	0.694	No	Null	No	Null	8.129	8.151	8.099	-0.145	0.212	No	Null	No	Null	6.88757	6.96007	6.81507	No	No
1819	ENSMUSG00000024037	Wdr4	WD repeat domain 4	-0.387	0.0054473	0.033	No	Null	No	Null	2.299	2.413	2.141	0.315	0.028	No	Null	No	Null	-5.34872	-5.50618	-5.19126	No	No
1820	ENSMUSG00000024038	Ndufv3	NADH:ubiquinone oxidoreductase core subunit V3	-0.395	0.011573	0.053	No	Null	No	Null	5.34	5.419	5.229	0.004	0.968	No	Null	No	Null	3.56457	3.56261	3.56654	No	No
1821	ENSMUSG00000024039	Cbs	Cystathionine beta-synthase	-0.668	0.0154664	0.063	No	Null	No	Null	7.655	7.834	7.404	-0.12	0.517	No	Null	No	Null	6.13561	6.19563	6.07558	No	No
1822	ENSMUSG00000024045	Akap8	A kinase (PRKA) anchor protein 8	0.123	0.420701	0.557	No	Null	No	Null	4.631	4.577	4.706	0.004	0.925	No	Null	No	Null	0.952616	0.950554	0.954678	No	No
1823	ENSMUSG00000024048	Myl12a	Myosin, light chain 12A, regulatory, non-sarcomeric	-0.329	0.0171007	0.067	No	Null	No	Null	5.224	5.291	5.13	0.133	0.065	No	Null	No	Null	-2.32715	-2.39383	-2.26047	No	No
1824	ENSMUSG00000024052	Lpin2	Lipin 2	-0.233	0.406141	0.544	No	Null	No	Null	6.609	6.642	6.563	-0.267	0.063	No	Null	No	Null	-0.201626	-0.0683632	-0.334888	No	No
1825	ENSMUSG00000024054	Smchd1	SMC hinge domain containing 1	0.437	0.00361565	0.026	No	Null	No	Null	4.915	4.767	5.123	0.012	0.819	No	Null	No	Null	-0.547361	-0.553501	-0.541222	No	No
1826	ENSMUSG00000024055	Cyp4f13	Cytochrome P450, family 4, subfamily f, polypeptide 13	-0.353	0.0011919	0.014	No	Null	No	Null	4.927	5.008	4.814	0.066	0.31	No	Null	No	Null	1.49946	1.46627	1.53265	No	No
1827	ENSMUSG00000024065	Ehd3	EH-domain containing 3	-0.126	0.296308	0.441	No	Null	No	Null	6.338	6.328	6.353	0.037	0.72	No	Null	No	Null	3.29335	3.27502	3.31169	No	No
1828	ENSMUSG00000024066	Xdh	Xanthine dehydrogenase	-0.116	0.401343	0.539	No	Null	No	Null	7.067	7.072	7.061	0.021	0.68	No	Null	No	Null	5.30728	5.29663	5.31792	No	No
1829	ENSMUSG00000024067	Dpy30	Dpy-30, histone methyltransferase complex regulatory subunit	0.179	0.0622004	0.153	No	Null	No	Null	3.707	3.673	3.755	0.111	0.071	No	Null	No	Null	-0.8442	-0.899887	-0.788512	No	No
1830	ENSMUSG00000024068	Spast	Spastin	0.246	0.0374695	0.111	No	Null	No	Null	5.27	5.191	5.381	-0.042	0.332	No	Null	No	Null	-1.59032	-1.56919	-1.61145	No	No
1831	ENSMUSG00000024072	Yipf4	Yip1 domain family, member 4	0.239	0.0491821	0.132	No	Null	No	Null	4.663	4.586	4.77	0.043	0.284	No	Null	No	Null	-0.823772	-0.845345	-0.802198	No	No
1832	ENSMUSG00000024073	Birc6	Baculoviral IAP repeat-containing 6	0.246	0.159867	0.288	No	Null	No	Null	7.564	7.522	7.622	-0.039	0.238	No	Null	No	Null	1.41916	1.43869	1.39963	No	No
1833	ENSMUSG00000024077	Strn	Striatin, calmodulin binding protein	0.189	0.161408	0.29	No	Null	No	Null	4.899	4.824	5.005	0.045	0.252	No	Null	No	Null	0.431034	0.408474	0.453594	No	No
1834	ENSMUSG00000024078	Ttc27	Tetratricopeptide repeat domain 27	0.091	0.390357	0.53	No	Null	No	Null	3.368	3.348	3.396	0.023	0.555	No	Null	No	Null	-3.62322	-3.63481	-3.61164	No	No
1835	ENSMUSG00000024079	Eif2ak2	Eukaryotic translation initiation factor 2-alpha kinase 2	0.317	0.0751606	0.174	No	Null	No	Null	5.419	5.302	5.583	0.023	0.744	No	Null	No	Null	-0.421432	-0.433091	-0.409774	No	No
1836	ENSMUSG00000024081	Cebpz	CCAAT/enhancer binding protein zeta	0.303	0.00681542	0.038	No	Null	No	Null	5.467	5.384	5.582	-0.073	0.28	No	Null	No	Null	-3.24785	-3.21159	-3.28411	No	No
1837	ENSMUSG00000024082	Ndufaf7	NADH:ubiquinone oxidoreductase complex assembly factor 7	0.297	0.0171587	0.067	No	Null	No	Null	3.652	3.573	3.762	-0.011	0.721	No	Null	No	Null	0.766471	0.771921	0.761021	No	No
1838	ENSMUSG00000024083	Pja2	Praja ring finger ubiquitin ligase 2	0.197	0.100106	0.21	No	Null	No	Null	6.049	6.016	6.095	-0.142	0.123	No	Null	No	Null	-3.62806	-3.55712	-3.69899	No	No
1839	ENSMUSG00000024085	Man2a1	Mannosidase 2, alpha 1	0.09	0.324253	0.468	No	Null	No	Null	8.013	7.991	8.045	-0.007	0.909	No	Null	No	Null	3.63976	3.64311	3.6364	No	No
1840	ENSMUSG00000024091	Vapa	Vesicle-associated membrane protein, associated protein A	0.293	0.00915981	0.046	No	Null	No	Null	5.963	5.897	6.055	0.038	0.679	No	Null	No	Null	4.55211	4.53331	4.5709	No	No
1841	ENSMUSG00000024095	Hnrnpll	Heterogeneous nuclear ribonucleoprotein L-like	0.227	0.12434	0.243	No	Null	No	Null	4.454	4.393	4.54	-0.023	0.615	No	Null	No	Null	1.97227	1.98372	1.96083	No	No
1842	ENSMUSG00000024096	Ralbp1	RalA binding protein 1	-0.133	0.159664	0.288	No	Null	No	Null	4.569	4.61	4.512	0.011	0.849	No	Null	No	Null	-0.559966	-0.565453	-0.554479	No	No
1843	ENSMUSG00000024097	Srsf7	Serine/arginine-rich splicing factor 7	0.398	0.0181401	0.07	No	Null	No	Null	4.645	4.565	4.755	-0.057	0.196	No	Null	No	Null	2.43118	2.45951	2.40285	No	No
1844	ENSMUSG00000024098	Twsg1	Twisted gastrulation BMP signaling modulator 1	0.006	0.957532	0.973	No	Null	No	Null	5.345	5.344	5.346	-0.108	0.025	No	Null	No	Null	-3.65139	-3.59762	-3.70517	No	No
1845	ENSMUSG00000024099	Ndufv2	NADH:ubiquinone oxidoreductase core subunit V2	0.163	0.13525	0.257	No	Null	No	Null	6.09	6.044	6.156	-0.07	0.137	No	Null	No	Null	4.03564	4.07069	4.0006	No	No
1846	ENSMUSG00000024101	Wash1	WASH complex subunit 1	-0.763	4.46503e-05	0.002	No	Null	No	Null	2.753	2.936	2.496	-0.023	0.591	No	Null	No	Null	0.7174	0.729102	0.705698	No	No
1847	ENSMUSG00000024104	Fam21	WASH complex subunit 2`	0.091	0.484399	0.615	No	Null	No	Null	5.956	5.895	6.041	0.001	0.977	No	Null	No	Null	1.96793	1.96762	1.96824	No	No
1848	ENSMUSG00000024120	Lrpprc	Leucine-rich PPR-motif containing	0.192	0.0985208	0.208	No	Null	No	Null	7.256	7.181	7.361	-0.05	0.023	No	Null	No	Null	6.49795	6.52293	6.47298	No	No
1849	ENSMUSG00000024121	Atp6v0c	ATPase, H+ transporting, lysosomal V0 subunit C	-0.965	0.000121743	0.004	No	Null	No	Null	5.291	5.607	4.848	0.182	0.027	No	Null	No	Null	-0.603888	-0.694977	-0.512798	No	No
1850	ENSMUSG00000024122	Pdpk1	3-phosphoinositide dependent protein kinase 1	0.135	0.157533	0.285	No	Null	No	Null	5.542	5.498	5.604	-0.027	0.492	No	Null	No	Null	-0.326119	-0.312483	-0.339756	No	No
1851	ENSMUSG00000024127	Prepl	Prolyl endopeptidase-like	0.257	0.0187554	0.071	No	Null	No	Null	4.457	4.43	4.495	0.158	0.011	No	Null	No	Null	-0.585104	-0.664317	-0.505892	No	No
1852	ENSMUSG00000024132	Eci1	Enoyl-Coenzyme A delta isomerase 1	-0.28	0.0892461	0.195	No	Null	No	Null	6.484	6.567	6.369	-0.108	0.284	No	Null	No	Null	6.23832	6.29245	6.18419	No	No
1853	ENSMUSG00000024135	Srbd1	S1 RNA binding domain 1	0.319	0.0189292	0.071	No	Null	No	Null	4.168	4.069	4.307	-0.047	0.424	No	Null	No	Null	-4.71434	-4.69065	-4.73803	No	No
1854	ENSMUSG00000024142	Mlst8	MTOR associated protein, LST8 homolog (S. cerevisiae)	-0.046	0.827689	0.887	No	Null	No	Null	2.599	2.63	2.556	-0.011	0.777	No	Null	No	Null	0.174201	0.179627	0.168774	No	No
1855	ENSMUSG00000024150	Mcfd2	Multiple coagulation factor deficiency 2	0.069	0.469256	0.6	No	Null	No	Null	7.789	7.798	7.777	-0.046	0.603	No	Null	No	Null	-0.16042	-0.137564	-0.183276	No	No
1856	ENSMUSG00000024151	Msh2	MutS homolog 2	0.249	0.0768952	0.176	No	Null	No	Null	2.905	2.847	2.987	0.1	0.289	No	Null	No	Null	-5.43547	-5.48527	-5.38566	No	No
1857	ENSMUSG00000024158	Hagh	Hydroxyacyl glutathione hydrolase	-0.226	0.0507842	0.135	No	Null	No	Null	7.459	7.513	7.383	-0.107	0.017	No	Null	No	Null	4.92415	4.97784	4.87046	No	No
1858	ENSMUSG00000024164	C3	Complement component 3	-0.168	0.284055	0.428	No	Null	No	Null	12.679	12.753	12.575	-0.129	0.356	No	Null	No	Null	6.9083	6.97258	6.84402	No	No
1859	ENSMUSG00000024165	Hn1l	Jupiter microtubule associated homolog 2	0.126	0.28878	0.432	No	Null	No	Null	5.386	5.36	5.422	-0.022	0.761	No	Null	No	Null	0.294786	0.305722	0.283851	No	No
1860	ENSMUSG00000024181	Mrpl28	Mitochondrial ribosomal protein L28	-0.495	0.00285766	0.023	No	Null	No	Null	3.729	3.885	3.511	0.02	0.459	No	Null	No	Null	1.54486	1.53468	1.55503	No	No
1861	ENSMUSG00000024188	Luc7l	Luc7-like	0.488	0.00177842	0.017	No	Null	No	Null	4.786	4.664	4.956	-0.105	0.009	No	Null	No	Null	0.644324	0.696586	0.592062	No	No
1862	ENSMUSG00000024191	Bnip1	BCL2/adenovirus E1B interacting protein 1	-0.252	0.10798	0.221	No	Null	No	Null	3.487	3.55	3.399	-0.079	0.202	No	Null	No	Null	0.950029	0.98967	0.910387	No	No
1863	ENSMUSG00000024193	Phf1	PHD finger protein 1	-0.692	0.000374615	0.007	No	Null	No	Null	2.206	2.383	1.96	0.003	0.974	No	Null	No	Null	-6.28876	-6.29025	-6.28728	No	No
1864	ENSMUSG00000024194	Cuta	CutA divalent cation tolerance homolog	-0.339	0.0276798	0.091	No	Null	No	Null	3.592	3.63	3.538	-0.021	0.521	No	Null	No	Null	-0.44487	-0.434285	-0.455455	No	No
1865	ENSMUSG00000024197	Plin3	Perilipin 3	-0.523	0.00235024	0.02	No	Null	No	Null	4.682	4.827	4.48	-0.063	0.425	No	Null	No	Null	2.59972	2.63113	2.5683	No	No
1866	ENSMUSG00000024208	Uqcc2	Ubiquinol-cytochrome c reductase complex assembly factor 2	-0.501	0.0091935	0.046	No	Null	No	Null	2.492	2.652	2.269	0.112	0.427	No	Null	No	Null	-5.33965	-5.39582	-5.28348	No	No
1867	ENSMUSG00000024213	Nudt3	Nudix (nucleotide diphosphate linked moiety X)-type motif 3	-0.229	0.0697601	0.165	No	Null	No	Null	3.962	4.002	3.906	0.004	0.964	No	Null	No	Null	-2.20498	-2.20687	-2.20309	No	No
1868	ENSMUSG00000024217	Snrpc	U1 small nuclear ribonucleoprotein C	-0.231	0.0728742	0.17	No	Null	No	Null	2.995	3.042	2.929	0.03	0.599	No	Null	No	Null	0.14908	0.133984	0.164175	No	No
1869	ENSMUSG00000024218	Taf11	TATA-box binding protein associated factor 11	-0.019	0.880032	0.922	No	Null	No	Null	2.481	2.51	2.44	0.124	0.213	No	Null	No	Null	-6.0826	-6.14473	-6.02047	No	No
1870	ENSMUSG00000024219	Anks1	Ankyrin repeat and SAM domain containing 1	-0.815	1.4459e-05	0.001	No	Null	No	Null	3.085	3.304	2.78	0.063	0.142	No	Null	No	Null	-2.2956	-2.3273	-2.2639	No	No
1871	ENSMUSG00000024222	Fkbp5	FK506 binding protein 5	-0.277	0.160344	0.289	No	Null	No	Null	4.413	4.498	4.295	0.156	0.062	No	Null	No	Null	3.06743	2.9895	3.14537	No	No
1872	ENSMUSG00000024228	Nudt12	Nudix (nucleoside diphosphate linked moiety X)-type motif 12	0.279	0.0495282	0.133	No	Null	No	Null	6.454	6.358	6.588	-0.104	0.055	No	Null	No	Null	4.4699	4.52191	4.41788	No	No
1873	ENSMUSG00000024231	Cul2	Cullin 2	0.328	0.0124205	0.055	No	Null	No	Null	5.552	5.458	5.683	-0.008	0.859	No	Null	No	Null	3.4798	3.48358	3.47603	No	No
1874	ENSMUSG00000024234	Mtpap	Mitochondrial poly(A) polymerase	0.221	0.0511451	0.135	No	Null	No	Null	4.139	4.061	4.248	-0.062	0.438	No	Null	No	Null	-1.06285	-1.03189	-1.09382	No	No
1875	ENSMUSG00000024236	Svil	Supervillin	-0.12	0.481985	0.613	No	Null	No	Null	5.477	5.479	5.474	0.064	0.165	No	Null	No	Null	1.1641	1.13188	1.19632	No	No
1876	ENSMUSG00000024238	Zeb1	Zinc finger E-box binding homeobox 1	0.241	0.165594	0.295	No	Null	No	Null	4.403	4.334	4.501	-0.002	0.972	No	Null	No	Null	-3.08795	-3.08688	-3.08902	No	No
1877	ENSMUSG00000024241	Sos1	SOS Ras/Rac guanine nucleotide exchange factor 1	0.329	0.129884	0.25	No	Null	No	Null	5.197	5.116	5.31	-0.176	0.08	No	Null	No	Null	-0.244848	-0.157067	-0.332628	No	No
1878	ENSMUSG00000024248	Cox7a2l	Cytochrome c oxidase subunit 7A2 like	-0.098	0.398043	0.536	No	Null	No	Null	6.364	6.369	6.356	0.117	0.185	No	Null	No	Null	2.29307	2.23448	2.35167	No	No
1879	ENSMUSG00000024251	Thada	Thyroid adenoma associated	0.251	0.230726	0.371	No	Null	No	Null	3.834	3.784	3.904	0.146	0.001	No	Null	No	Null	-2.27681	-2.34969	-2.20393	No	No
1880	ENSMUSG00000024254	Abcg8	ATP binding cassette subfamily G member 8	-0.753	0.00937415	0.046	No	Null	No	Null	4.741	4.919	4.492	0.228	0.002	No	Null	No	Null	-1.37271	-1.48653	-1.2589	No	No
1881	ENSMUSG00000024259	Slc25a46	Solute carrier family 25, member 46	0.229	0.0442114	0.124	No	Null	No	Null	5.365	5.292	5.468	-0.095	0.227	No	Null	No	Null	-0.644393	-0.596711	-0.692075	No	No
1882	ENSMUSG00000024271	Elp2	Elongator acetyltransferase complex subunit 2	0.158	0.100081	0.21	No	Null	No	Null	5.033	4.979	5.108	0.003	0.953	No	Null	No	Null	-0.165686	-0.167126	-0.164246	No	No
1883	ENSMUSG00000024277	Mapre2	Microtubule-associated protein, RP/EB family, member 2	0.057	0.717986	0.807	No	Null	No	Null	3.028	3.05	2.998	0.058	0.503	No	Null	No	Null	-0.846083	-0.875146	-0.817019	No	No
1884	ENSMUSG00000024283	Wac	WW domain containing adaptor with coiled-coil	0.213	0.104738	0.217	No	Null	No	Null	5.578	5.514	5.669	-0.065	0.535	No	Null	No	Null	-3.58831	-3.55596	-3.62066	No	No
1885	ENSMUSG00000024286	Ccny	Cyclin Y	0.06	0.557256	0.678	No	Null	No	Null	6.127	6.107	6.156	0.013	0.831	No	Null	No	Null	-4.96142	-4.96777	-4.95507	No	No
1886	ENSMUSG00000024287	Thoc1	THO complex 1	0.458	0.000651245	0.009	No	Null	No	Null	4.917	4.775	5.116	0.03	0.595	No	Null	No	Null	-0.382778	-0.397771	-0.367786	No	No
1887	ENSMUSG00000024290	Rock1	Rho-associated coiled-coil containing protein kinase 1	0.386	0.00205476	0.019	No	Null	No	Null	6.072	5.955	6.235	0.007	0.689	No	Null	No	Null	3.00893	3.00538	3.01248	No	No
1888	ENSMUSG00000024292	Cyp4f14	Cytochrome P450, family 4, subfamily f, polypeptide 14	0.087	0.703778	0.797	No	Null	No	Null	6.828	6.773	6.906	0.036	0.672	No	Null	No	Null	3.66068	3.64285	3.67851	No	No
1889	ENSMUSG00000024294	Mib1	Mindbomb E3 ubiquitin protein ligase 1	0.232	0.0831083	0.186	No	Null	No	Null	7.103	7.042	7.189	-0.02	0.665	No	Null	No	Null	-0.0942478	-0.0842342	-0.104261	No	No
1890	ENSMUSG00000024304	Cdh2	Cadherin 2	-0.095	0.618562	0.73	No	Null	No	Null	6.862	6.853	6.874	0.043	0.716	No	Null	No	Null	2.52611	2.5048	2.54742	No	No
1891	ENSMUSG00000024308	Tapbp	TAP binding protein	-0.488	0.000509206	0.008	No	Null	No	Null	5.324	5.456	5.138	0.108	0.3	No	Null	No	Null	1.4293	1.37511	1.4835	No	No
1892	ENSMUSG00000024309	Pfdn6	Prefoldin subunit 6	-0.742	0.000277661	0.006	No	Null	No	Null	3.558	3.732	3.313	0.039	0.262	No	Null	No	Null	1.91217	1.89258	1.93177	No	No
1893	ENSMUSG00000024312	Wdr46	WD repeat domain 46	-0.684	5.34293e-05	0.002	No	Null	No	Null	3.3	3.465	3.069	-0.156	0.279	No	Null	No	Null	-3.77333	-3.69538	-3.85128	No	No
1894	ENSMUSG00000024319	Vps52	VPS52 GARP complex subunit	-0.45	0.000223898	0.005	No	Null	No	Null	3.574	3.735	3.349	-0.052	0.145	No	Null	No	Null	2.73881	2.76485	2.71277	No	No
1895	ENSMUSG00000024325	Ring1	Ring finger protein 1	-0.644	0.000622507	0.009	No	Null	No	Null	2.67	2.814	2.469	-0.099	0.121	No	Null	No	Null	-4.12349	-4.07386	-4.17311	No	No
1896	ENSMUSG00000024327	Slc39a7	Solute carrier family 39 (zinc transporter), member 7	-0.532	0.00159004	0.016	No	Null	No	Null	5.298	5.448	5.089	-0.005	0.934	No	Null	No	Null	0.986476	0.98916	0.983791	No	No
1897	ENSMUSG00000024331	Dsc2	Desmocollin 2	0.206	0.363484	0.505	No	Null	No	Null	4.794	4.736	4.877	0.078	0.441	No	Null	No	Null	1.34499	1.30591	1.38408	No	No
1898	ENSMUSG00000024335	Brd2	Bromodomain containing 2	-0.093	0.650655	0.756	No	Null	No	Null	6.065	6.066	6.062	0.023	0.846	No	Null	No	Null	-1.22189	-1.2334	-1.21039	No	No
1899	ENSMUSG00000024338	Psmb8	Proteasome (prosome, macropain) subunit, beta type 8 (large multifunctional peptidase 7)	-0.296	0.108902	0.223	No	Null	No	Null	3.576	3.649	3.472	0.026	0.851	No	Null	No	Null	2.43136	2.41856	2.44416	No	No
1900	ENSMUSG00000024339	Tap2	Transporter 2, ATP-binding cassette, sub-family B (MDR/TAP)	-0.905	4.38807e-06	0.001	No	Null	No	Null	3.001	3.269	2.626	0.016	0.879	No	Null	No	Null	0.0320444	0.0239769	0.0401119	No	No
1901	ENSMUSG00000024346	Pfdn1	Prefoldin 1	-0.023	0.843484	0.899	No	Null	No	Null	3.808	3.834	3.772	-0.014	0.72	No	Null	No	Null	1.58863	1.59578	1.58147	No	No
1902	ENSMUSG00000024354	Slc23a1	Solute carrier family 23 (nucleobase transporters), member 1	-0.027	0.856134	0.908	No	Null	No	Null	5.175	5.165	5.19	-0.009	0.809	No	Null	No	Null	-0.04009	-0.0354237	-0.0447563	No	No
1903	ENSMUSG00000024357	Sil1	Endoplasmic reticulum chaperone SIL1 homolog (S. cerevisiae)	-0.222	0.0515857	0.136	No	Null	No	Null	5.082	5.141	4.999	-0.054	0.29	No	Null	No	Null	-0.400382	-0.373378	-0.427386	No	No
1904	ENSMUSG00000024359	Hspa9	Heat shock protein 9	0.31	0.0078011	0.041	No	Null	No	Null	9.279	9.184	9.41	-0.062	0.423	No	Null	No	Null	7.92694	7.95774	7.89614	No	No
1905	ENSMUSG00000024360	Etf1	Eukaryotic translation termination factor 1	0.279	0.0151418	0.062	No	Null	No	Null	6.713	6.622	6.84	-0.066	0.219	No	Null	No	Null	3.67106	3.70405	3.63807	No	No
1906	ENSMUSG00000024369	Nelfe	Negative elongation factor complex member E, Rdbp	-0.479	0.000285738	0.006	No	Null	No	Null	3.654	3.771	3.489	-0.023	0.703	No	Null	No	Null	-2.03913	-2.02777	-2.05049	No	No
1907	ENSMUSG00000024370	Cdc23	CDC23 cell division cycle 23	0.207	0.0730458	0.17	No	Null	No	Null	3.568	3.527	3.625	-0.01	0.851	No	Null	No	Null	-1.68151	-1.67665	-1.68637	No	No
1908	ENSMUSG00000024378	Stard4	StAR-related lipid transfer (START) domain containing 4	0.135	0.571933	0.69	No	Null	No	Null	6.125	6.142	6.103	0.055	0.557	No	Null	No	Null	-1.33967	-1.36701	-1.31234	No	No
1909	ENSMUSG00000024381	Bin1	Bridging integrator 1	-0.313	0.0111911	0.052	No	Null	No	Null	2.605	2.653	2.536	0.052	0.195	No	Null	No	Null	1.40141	1.3755	1.42733	No	No
1910	ENSMUSG00000024383	Map3k2	Mitogen-activated protein kinase kinase kinase 2	0.409	0.0183841	0.07	No	Null	No	Null	5.594	5.469	5.769	0.079	0.1	No	Null	No	Null	-3.52405	-3.56356	-3.48453	No	No
1911	ENSMUSG00000024384	Iws1	IWS1, SUPT6 interacting protein	0.239	0.109925	0.224	No	Null	No	Null	5.095	5.005	5.222	-0.039	0.58	No	Null	No	Null	-0.762983	-0.743535	-0.78243	No	No
1912	ENSMUSG00000024386	Proc	Protein C	-0.66	0.00014703	0.004	No	Null	No	Null	7.621	7.757	7.432	-0.053	0.213	No	Null	No	Null	-0.680558	-0.654015	-0.707101	No	No
1913	ENSMUSG00000024387	Csnk2b	Casein kinase 2, beta polypeptide	-0.269	0.0302504	0.097	No	Null	No	Null	5.222	5.296	5.118	-0.049	0.097	No	Null	No	Null	1.20805	1.23232	1.18378	No	No
1914	ENSMUSG00000024391	Apom	Apolipoprotein M	-0.158	0.40024	0.538	No	Null	No	Null	7.101	7.114	7.081	0.151	0.231	No	Null	No	Null	0.479787	0.404244	0.555331	No	No
1915	ENSMUSG00000024392	Bag6	BCL2-associated athanogene 6	-0.871	1.99116e-05	0.001	No	Null	No	Null	4.456	4.72	4.086	-0.027	0.077	No	Null	No	Null	1.38494	1.39857	1.37131	No	No
1916	ENSMUSG00000024393	Prrc2a	Proline-rich coiled-coil 2A	-0.978	0.00312948	0.024	No	Null	No	Null	4.438	4.746	4.007	0.071	0.269	No	Null	No	Null	-0.239809	-0.275553	-0.204065	No	No
1917	ENSMUSG00000024395	Lims2	LIM and senescent cell antigen like domains 2	-1.043	3.70466e-06	0.001	Yes	Down	Yes	Down	4.373	4.631	4.012	0.022	0.728	No	Null	No	Null	1.72081	1.70968	1.73194	No	No
1918	ENSMUSG00000024397	Aif1	Allograft inflammatory factor 1	-0.003	0.986875	0.991	No	Null	No	Null	1.15	1.195	1.088	-0.067	0.565	No	Null	No	Null	0.511471	0.544994	0.477948	No	No
1919	ENSMUSG00000024400	Wdr33	WD repeat domain 33	0.059	0.580966	0.697	No	Null	No	Null	4.593	4.57	4.624	-0.089	0.227	No	Null	No	Null	-2.10409	-2.0597	-2.14848	No	No
1920	ENSMUSG00000024404	Riok3	RIO kinase 3	0.113	0.226488	0.367	No	Null	No	Null	6.284	6.273	6.301	-0.076	0.063	No	Null	No	Null	-0.421343	-0.383309	-0.459377	No	No
1921	ENSMUSG00000024413	Npc1	NPC intracellular cholesterol transporter 1	-0.07	0.640229	0.748	No	Null	No	Null	6.682	6.695	6.664	0.136	0.102	No	Null	No	Null	1.3233	1.25554	1.39106	No	No
1922	ENSMUSG00000024414	Mrpl27	Mitochondrial ribosomal protein L27	-0.026	0.876089	0.92	No	Null	No	Null	4.466	4.489	4.434	0.015	0.759	No	Null	No	Null	-0.367118	-0.374736	-0.3595	No	No
1923	ENSMUSG00000024422	Dhx16	DEAH (Asp-Glu-Ala-His) box polypeptide 16	-0.384	0.00147766	0.015	No	Null	No	Null	4.759	4.841	4.644	0.027	0.599	No	Null	No	Null	0.231273	0.217696	0.244851	No	No
1924	ENSMUSG00000024423	Impact	Impact, RWD domain protein	0.526	0.0099135	0.048	No	Null	No	Null	4.678	4.555	4.85	0.186	0.022	No	Null	No	Null	-1.42321	-1.51612	-1.33031	No	No
1925	ENSMUSG00000024424	Ttc39c	Tetratricopeptide repeat domain 39C	-0.072	0.727846	0.814	No	Null	No	Null	7.144	7.163	7.118	-0.05	0.623	No	Null	No	Null	4.44748	4.47226	4.4227	No	No
1926	ENSMUSG00000024429	Gnl1	Guanine nucleotide binding protein-like 1	-0.737	0.000109654	0.003	No	Null	No	Null	3.294	3.513	2.988	-0.091	0.044	No	Null	No	Null	-0.0161139	0.0295742	-0.0618019	No	No
1927	ENSMUSG00000024431	Nr3c1	Nuclear receptor subfamily 3, group C, member 1	0.296	0.0113737	0.052	No	Null	No	Null	6.778	6.685	6.909	0.053	0.272	No	Null	No	Null	-0.909219	-0.935872	-0.882566	No	No
1928	ENSMUSG00000024436	Mrps18b	Mitochondrial ribosomal protein S18B	0.023	0.8318	0.89	No	Null	No	Null	5.775	5.754	5.803	0.01	0.861	No	Null	No	Null	-0.577551	-0.582677	-0.572425	No	No
1929	ENSMUSG00000024451	Arap3	ArfGAP with RhoGAP domain, ankyrin repeat and PH domain 3	-0.28	0.0149197	0.061	No	Null	No	Null	2.676	2.752	2.57	0.167	0.16	No	Null	No	Null	-4.76907	-4.85267	-4.68546	No	No
1930	ENSMUSG00000024454	Hdac3	Histone deacetylase 3	-0.035	0.764463	0.842	No	Null	No	Null	4.745	4.749	4.738	-0.002	0.977	No	Null	No	Null	-4.45637	-4.45515	-4.4576	No	No
1931	ENSMUSG00000024456	Diaph1	Diaphanous related formin 1	0.161	0.305374	0.45	No	Null	No	Null	5.299	5.323	5.265	0.017	0.741	No	Null	No	Null	2.93864	2.93007	2.94721	No	No
1932	ENSMUSG00000024457	Trim26	Tripartite motif-containing 26	-0.093	0.424764	0.561	No	Null	No	Null	4.661	4.679	4.634	-0.081	0.245	No	Null	No	Null	-3.28505	-3.24441	-3.32569	No	No
1933	ENSMUSG00000024474	Ik	IK cytokine	0.179	0.0843116	0.188	No	Null	No	Null	6.037	6.002	6.086	-0.046	0.509	No	Null	No	Null	1.01901	1.04206	0.995973	No	No
1934	ENSMUSG00000024477	Pggt1b	Protein geranylgeranyltransferase type I, beta subunit	0.269	0.011753	0.053	No	Null	No	Null	3.601	3.547	3.678	0.086	0.131	No	Null	No	Null	-2.16014	-2.20313	-2.11714	No	No
1935	ENSMUSG00000024479	Mal2	Mal, T cell differentiation protein 2	0.284	0.0927076	0.2	No	Null	No	Null	6.5	6.408	6.628	-0.075	0.238	No	Null	No	Null	-0.599812	-0.562177	-0.637447	No	No
1936	ENSMUSG00000024480	Ap3s1	Adaptor-related protein complex 3, sigma 1 subunit	0.218	0.168391	0.299	No	Null	No	Null	4.459	4.4	4.541	-0.056	0.053	No	Null	No	Null	0.583102	0.611302	0.554902	No	No
1937	ENSMUSG00000024483	Ankhd1	Ankyrin repeat and KH domain containing 1	0.397	0.0314575	0.099	No	Null	No	Null	5.944	5.835	6.098	0.06	0.146	No	Null	No	Null	-1.80432	-1.83442	-1.77423	No	No
1938	ENSMUSG00000024487	Yipf5	Yip1 domain family, member 5	0.247	0.0545807	0.141	No	Null	No	Null	5.362	5.28	5.477	-0.013	0.831	No	Null	No	Null	-1.11897	-1.11241	-1.12553	No	No
1939	ENSMUSG00000024491	Rbm27	RNA binding motif protein 27	0.305	0.0140864	0.06	No	Null	No	Null	4.668	4.577	4.796	-0.039	0.278	No	Null	No	Null	-0.818871	-0.799378	-0.838364	No	No
1940	ENSMUSG00000024493	Lars	Leucyl-tRNA synthetase	0.181	0.131796	0.252	No	Null	No	Null	5.25	5.199	5.321	-0.032	0.485	No	Null	No	Null	3.59774	3.61386	3.58161	No	No
1941	ENSMUSG00000024498	Tcerg1	Transcription elongation regulator 1 (CA150)	0.33	0.154379	0.282	No	Null	No	Null	3.841	3.76	3.955	-0.026	0.615	No	Null	No	Null	1.93706	1.95029	1.92383	No	No
1942	ENSMUSG00000024501	Dpysl3	Dihydropyrimidinase-like 3	-0.122	0.622809	0.733	No	Null	No	Null	1.578	1.588	1.565	0.046	0.611	No	Null	No	Null	-1.00804	-1.03087	-0.985206	No	No
1943	ENSMUSG00000024507	Hsd17b4	Hydroxysteroid (17-beta) dehydrogenase 4	-0.028	0.827619	0.887	No	Null	No	Null	8.843	8.885	8.784	-0.219	0.024	No	Null	No	Null	6.37129	6.48086	6.26172	No	No
1944	ENSMUSG00000024515	Smad4	SMAD family member 4	-0.102	0.323957	0.468	No	Null	No	Null	4.249	4.274	4.214	-0.068	0.319	No	Null	No	Null	-0.522164	-0.488303	-0.556025	No	No
1945	ENSMUSG00000024516	Sec11c	SEC11 homolog C, signal peptidase complex subunit	0.201	0.0879843	0.193	No	Null	No	Null	3.972	3.956	3.993	-0.128	0.425	No	Null	No	Null	-2.103	-2.03916	-2.16684	No	No
1946	ENSMUSG00000024525	Impa2	Inositol (myo)-1(or 4)-monophosphatase 2	-0.828	0.000515371	0.008	No	Null	No	Null	0.794	1.001	0.505	-0.259	0.013	No	Null	No	Null	-6.08044	-5.9507	-6.21017	No	No
1947	ENSMUSG00000024527	Afg3l2	AFG3-like AAA ATPase 2	-0.061	0.5912	0.706	No	Null	No	Null	5.529	5.566	5.478	-0.022	0.63	No	Null	No	Null	4.14523	4.15626	4.1342	No	No
1948	ENSMUSG00000024535	Snx24	Sorting nexing 24	0.066	0.679131	0.778	No	Null	No	Null	3.106	3.108	3.103	-0.089	0.112	No	Null	No	Null	-3.49268	-3.44828	-3.53707	No	No
1949	ENSMUSG00000024537	Psmg2	Proteasome (prosome, macropain) assembly chaperone 2	-0.058	0.539156	0.663	No	Null	No	Null	2.834	2.861	2.796	-0.045	0.086	No	Null	No	Null	-0.366929	-0.344674	-0.389184	No	No
1950	ENSMUSG00000024538	Ppic	Peptidylprolyl isomerase C	0.331	0.12768	0.247	No	Null	No	Null	1.078	0.973	1.225	0.333	0.008	No	Null	No	Null	-2.21657	-2.38286	-2.05027	No	No
1951	ENSMUSG00000024539	Ptpn2	Protein tyrosine phosphatase, non-receptor type 2	0.45	0.00469215	0.03	No	Null	No	Null	3.831	3.676	4.047	0.054	0.374	No	Null	No	Null	-6.17798	-6.20497	-6.15099	No	No
1952	ENSMUSG00000024560	Cxxc1	CXXC finger 1 (PHD domain)	-0.684	0.000458467	0.008	No	Null	No	Null	3.791	3.932	3.593	-0.047	0.841	No	Null	No	Null	-6.60232	-6.57872	-6.62592	No	No
1953	ENSMUSG00000024563	Smad2	SMAD family member 2	0.27	0.0410078	0.118	No	Null	No	Null	4.506	4.403	4.65	0.002	0.976	No	Null	No	Null	-1.60331	-1.60434	-1.60228	No	No
1954	ENSMUSG00000024566	Atp9b	ATPase, class II, type 9B	-0.114	0.254361	0.397	No	Null	No	Null	4.818	4.856	4.764	-0.094	0.106	No	Null	No	Null	-1.14339	-1.09632	-1.19046	No	No
1955	ENSMUSG00000024570	Rbfa	Ribosome binding factor A	-0.814	8.4439e-06	0.001	No	Null	No	Null	3.387	3.579	3.117	0.044	0.657	No	Null	No	Null	-3.87248	-3.89431	-3.85066	No	No
1956	ENSMUSG00000024571	Gm16286	Predicted gene 16286	-0.18	0.186635	0.32	No	Null	No	Null	4.837	4.922	4.718	0.113	0.05	No	Null	No	Null	-1.98879	-2.04535	-1.93224	No	No
1957	ENSMUSG00000024576	Csnk1a1	Casein kinase 1, alpha 1	0.322	0.0122936	0.055	No	Null	No	Null	7.001	6.902	7.141	-0.022	0.606	No	Null	No	Null	1.44193	1.45278	1.43108	No	No
1958	ENSMUSG00000024580	Grpel2	GrpE-like 2, mitochondrial	0.195	0.229009	0.369	No	Null	No	Null	4.692	4.61	4.806	-0.249	0.164	No	Null	No	Null	-7.37394	-7.2494	-7.49849	No	No
1959	ENSMUSG00000024581	Napg	N-ethylmaleimide sensitive fusion protein attachment protein gamma	0.077	0.523693	0.65	No	Null	No	Null	4.035	4.006	4.076	-0.006	0.816	No	Null	No	Null	2.59747	2.60031	2.59463	No	No
1960	ENSMUSG00000024583	Txnl1	Thioredoxin-like 1	0.22	0.0777994	0.178	No	Null	No	Null	6.387	6.329	6.468	-0.054	0.133	No	Null	No	Null	3.40996	3.43714	3.38278	No	No
1961	ENSMUSG00000024587	Nars	Asparaginyl-tRNA synthetase	0.206	0.0461512	0.127	No	Null	No	Null	6.613	6.561	6.685	0.054	0.171	No	Null	No	Null	3.98476	3.95766	4.01186	No	No
1962	ENSMUSG00000024588	Fech	Ferrochelatase	-0.054	0.555358	0.677	No	Null	No	Null	6.701	6.712	6.687	0.029	0.554	No	Null	No	Null	4.47231	4.4577	4.48692	No	No
1963	ENSMUSG00000024589	Nedd4l	Neural precursor cell expressed, developmentally down-regulated gene 4-like	-0.267	0.106657	0.22	No	Null	No	Null	5.167	5.244	5.06	0.001	0.983	No	Null	No	Null	-0.385909	-0.386399	-0.385419	No	No
1964	ENSMUSG00000024590	Lmnb1	Lamin B1	0.094	0.552654	0.675	No	Null	No	Null	1.4	1.403	1.395	-0.071	0.53	No	Null	No	Null	4.40693	4.4423	4.37157	No	No
1965	ENSMUSG00000024594	Prrc1	Proline-rich coiled-coil 1	-0.22	0.155933	0.283	No	Null	No	Null	3.989	4.143	3.774	-0.086	0.09	No	Null	No	Null	3.06329	3.10609	3.0205	No	No
1966	ENSMUSG00000024597	Slc12a2	Solute carrier family 12, member 2	0.3	0.024981	0.085	No	Null	No	Null	3.48	3.426	3.556	0.02	0.724	No	Null	No	Null	-1.76881	-1.77858	-1.75904	No	No
1967	ENSMUSG00000024601	Isoc1	Isochorismatase domain containing 1	0.024	0.823886	0.885	No	Null	No	Null	5.925	5.915	5.939	-0.129	0.051	No	Null	No	Null	3.54961	3.61436	3.48487	No	No
1968	ENSMUSG00000024603	Dctn4	Dynactin 4	0.239	0.0649213	0.158	No	Null	No	Null	4.959	4.901	5.042	-0.023	0.523	No	Null	No	Null	-0.159515	-0.148147	-0.170883	No	No
1969	ENSMUSG00000024604	Rbm22	RNA binding motif protein 22	-0.026	0.821142	0.883	No	Null	No	Null	3.602	3.646	3.54	-0.061	0.19	No	Null	No	Null	0.34117	0.371493	0.310847	No	No
1970	ENSMUSG00000024608	Rps14	Ribosomal protein S14	-0.57	0.0324328	0.101	No	Null	No	Null	6.151	6.338	5.888	-0.145	0.066	No	Null	No	Null	2.80706	2.87962	2.7345	No	No
1971	ENSMUSG00000024610	Cd74	CD74 antigen (invariant polypeptide of major histocompatibility complex, class II antigen-associated)	-0.493	0.106452	0.22	No	Null	No	Null	5.231	5.392	5.006	-0.066	0.415	No	Null	No	Null	-4.82147	-4.78869	-4.85425	No	No
1972	ENSMUSG00000024613	Tcof1	Treacle ribosome biogenesis factor 1	-0.778	0.00563481	0.034	No	Null	No	Null	1.756	1.945	1.491	-0.041	0.694	No	Null	No	Null	-0.00881062	0.0118065	-0.0294277	No	No
1973	ENSMUSG00000024614	Tmx3	Thioredoxin-related transmembrane protein 3	0.381	0.00431038	0.029	No	Null	No	Null	4.501	4.391	4.655	0.08	0.054	No	Null	No	Null	-0.148787	-0.188771	-0.108803	No	No
1974	ENSMUSG00000024639	Gnaq	Guanine nucleotide binding protein, alpha q polypeptide	0.224	0.191293	0.325	No	Null	No	Null	4.345	4.278	4.44	0.034	0.694	No	Null	No	Null	-0.180934	-0.198041	-0.163826	No	No
1975	ENSMUSG00000024640	Psat1	Phosphoserine aminotransferase 1	0.549	0.096134	0.205	No	Null	No	Null	-0.651	-0.763	-0.494	0.12	0.158	No	Null	No	Null	-2.7752	-2.83503	-2.71537	No	No
1976	ENSMUSG00000024642	Tle4	Transducin-like enhancer of split 4	0.084	0.571457	0.69	No	Null	No	Null	3.422	3.398	3.456	0.071	0.604	No	Null	No	Null	-5.88721	-5.92269	-5.85173	No	No
1977	ENSMUSG00000024644	Cndp2	CNDP dipeptidase 2 (metallopeptidase M20 family)	-0.04	0.689734	0.786	No	Null	No	Null	4.277	4.327	4.208	-0.015	0.756	No	Null	No	Null	4.2455	4.25318	4.23782	No	No
1978	ENSMUSG00000024645	Timm21	Translocase of inner mitochondrial membrane 21	0.227	0.0868587	0.191	No	Null	No	Null	3.888	3.821	3.983	0.084	0.465	No	Null	No	Null	-2.2259	-2.26815	-2.18365	No	No
1979	ENSMUSG00000024646	Cyb5a	Cytochrome b5 type A (microsomal)	0.158	0.237057	0.378	No	Null	No	Null	9.544	9.474	9.642	0.019	0.939	No	Null	No	Null	5.67171	5.66233	5.6811	No	No
1980	ENSMUSG00000024654	Asrgl1	Asparaginase like 1	-0.027	0.882737	0.924	No	Null	No	Null	3.045	3.074	3.005	-0.187	0.008	No	Null	No	Null	0.839229	0.93267	0.745789	No	No
1981	ENSMUSG00000024659	Anxa1	Annexin A1	0.331	0.0630365	0.155	No	Null	No	Null	1.795	1.701	1.927	0.164	0.299	No	Null	No	Null	2.16836	2.08619	2.25053	No	No
1982	ENSMUSG00000024661	Fth1	Ferritin heavy polypeptide 1	0.096	0.418417	0.555	No	Null	No	Null	8.921	8.935	8.902	0.23	0.443	No	Null	No	Null	4.43348	4.31828	4.54868	No	No
1983	ENSMUSG00000024665	Fads2	Fatty acid desaturase 2	-0.596	0.00676778	0.038	No	Null	No	Null	7.402	7.503	7.262	-0.168	0.204	No	Null	No	Null	2.53775	2.6217	2.45381	No	No
1984	ENSMUSG00000024668	Sdhaf2	Succinate dehydrogenase complex assembly factor 2	0.272	0.019167	0.072	No	Null	No	Null	4.649	4.566	4.766	-0.084	0.388	No	Null	No	Null	-0.0631638	-0.0210114	-0.105316	No	No
1985	ENSMUSG00000024683	Mrpl16	Mitochondrial ribosomal protein L16	0.097	0.402223	0.54	No	Null	No	Null	4.592	4.6	4.583	0.04	0.439	No	Null	No	Null	0.88766	0.867803	0.907517	No	No
1986	ENSMUSG00000024687	Osbp	Oxysterol binding protein	-0.024	0.845987	0.901	No	Null	No	Null	6.235	6.254	6.21	-0.024	0.61	No	Null	No	Null	3.68048	3.69259	3.66837	No	No
1987	ENSMUSG00000024694	Keg1	Kidney expressed gene 1	0.119	0.69336	0.789	No	Null	No	Null	6.719	6.698	6.749	0.004	0.965	No	Null	No	Null	5.52595	5.52405	5.52785	No	No
1988	ENSMUSG00000024697	Gna14	Guanine nucleotide binding protein, alpha 14	-0.479	0.278653	0.422	No	Null	No	Null	1.101	1.221	0.934	-0.167	0.652	No	Null	No	Null	-3.54943	-3.46575	-3.6331	No	No
1989	ENSMUSG00000024712	Rfk	Riboflavin kinase	0.185	0.116937	0.233	No	Null	No	Null	5.342	5.303	5.397	-0.087	0.053	No	Null	No	Null	-0.590087	-0.546703	-0.633471	No	No
1990	ENSMUSG00000024725	Ostf1	Osteoclast stimulating factor 1	-0.039	0.794571	0.864	No	Null	No	Null	4.428	4.434	4.419	0.026	0.479	No	Null	No	Null	2.09456	2.08162	2.10751	No	No
1991	ENSMUSG00000024735	Prpf19	Pre-mRNA processing factor 19	-0.229	0.0337375	0.104	No	Null	No	Null	6.166	6.197	6.121	0.003	0.915	No	Null	No	Null	3.05179	3.05017	3.05342	No	No
1992	ENSMUSG00000024740	Ddb1	Damage specific DNA binding protein 1	-0.034	0.748448	0.83	No	Null	No	Null	7.731	7.734	7.726	-0.017	0.691	No	Null	No	Null	4.96486	4.97348	4.95625	No	No
1993	ENSMUSG00000024742	Fen1	Flap structure specific endonuclease 1	-0.223	0.258254	0.401	No	Null	No	Null	1.462	1.583	1.293	0.03	0.813	No	Null	No	Null	-2.88236	-2.89737	-2.86734	No	No
1994	ENSMUSG00000024747	Aldh1a7	Aldehyde dehydrogenase family 1, subfamily A7	0.102	0.567825	0.686	No	Null	No	Null	7.214	7.208	7.221	-0.217	0.17	No	Null	No	Null	5.66283	5.77136	5.55429	No	No
1995	ENSMUSG00000024750	Zfand5	Zinc finger, AN1-type domain 5	0.358	0.0530952	0.139	No	Null	No	Null	5.587	5.511	5.693	0.12	0.146	No	Null	No	Null	-1.43534	-1.49539	-1.37528	No	No
1996	ENSMUSG00000024754	Tmem2	Transmembrane protein 2	0.144	0.200413	0.336	No	Null	No	Null	4.573	4.546	4.61	-0.086	0.526	No	Null	No	Null	-1.57718	-1.5341	-1.62026	No	No
[truncated: 4,389 more rows]

## Sheet: Chow Maf1hepKO cohort
	Chow Maf1hep-/- cohort			RNASeq										Proteomics									RNA and Protein
	Gene information			Limma							Mean scores			Limma						Mean scores
				Mean Ctrl samples' scores versus mean Chow Maf1hep-/- samples' scores. Cutoff on |logFC|: 1. Cutoff on adjusted P value: 0.05.										Mean Ctrl samples' scores versus mean Chow Maf1hep-/- samples' scores. Cutoff on |logFC|: 0.5. Cutoff on P value: 0.05.									No anti-correlated candidates
	Ensembl ID	Gene name	Description	logFC	P value	Adj. P value	Above cutoff on |logFC|	Change direction	Differentially expressed	DE change direction	All	Ctrl	Maf1hep-/-	logFC	P value	Above cutoff on |logFC|	Change direction	Differentially expressed	DE change direction	All	Ctrl	Maf1hep-/-	Above cutoff on |logFC| in both?	Differentially expressed in both?
1	ENSMUSG00000000001	Gnai3	Guanine nucleotide binding protein (G protein), alpha inhibiting 3	0.061	0.490153	0.919	No	Null	No	Null	6.657	6.626	6.688	0.12	0.027	No	Null	No	Null	1.32131	1.2615	1.38113	No	No
2	ENSMUSG00000000049	Apoh	Apolipoprotein H	-0.023	0.805664	0.973	No	Null	No	Null	10.314	10.325	10.302	-0.048	0.84	No	Null	No	Null	3.42324	3.44722	3.39926	No	No
3	ENSMUSG00000000056	Narf	Nuclear prelamin A recognition factor	0.058	0.570133	0.939	No	Null	No	Null	5.104	5.075	5.133	-0.084	0.135	No	Null	No	Null	-4.08785	-4.04581	-4.12989	No	No
4	ENSMUSG00000000088	Cox5a	Cytochrome c oxidase subunit 5A	0.146	0.18882	0.867	No	Null	No	Null	5.547	5.474	5.62	-0.162	0.013	No	Null	No	Null	5.51276	5.59394	5.43158	No	No
5	ENSMUSG00000000093	Tbx2	T-box 2	0.168	0.194929	0.867	No	Null	No	Null	0.681	0.597	0.765	-0.073	0.258	No	Null	No	Null	-4.04468	-4.00835	-4.08101	No	No
6	ENSMUSG00000000127	Fer	Fer (fms/fps related) protein kinase	0.205	0.0462986	0.867	No	Null	No	Null	3.722	3.619	3.824	0.083	0.024	No	Null	No	Null	-2.71064	-2.75198	-2.6693	No	No
7	ENSMUSG00000000134	Tfe3	Transcription factor E3	-0.051	0.736864	0.967	No	Null	No	Null	4.433	4.458	4.407	-0.001	0.978	No	Null	No	Null	-3.58838	-3.58763	-3.58913	No	No
8	ENSMUSG00000000148	Brat1	BRCA1-associated ATM activator 1	0.08	0.505213	0.92	No	Null	No	Null	3.417	3.376	3.457	0.031	0.491	No	Null	No	Null	-2.84484	-2.86057	-2.82912	No	No
9	ENSMUSG00000000154	Slc22a18	Solute carrier family 22 (organic cation transporter), member 18	0.07	0.432507	0.906	No	Null	No	Null	5.423	5.388	5.458	-0.051	0.5	No	Null	No	Null	2.25339	2.27902	2.22776	No	No
10	ENSMUSG00000000168	Dlat	Dihydrolipoamide S-acetyltransferase (E2 component of pyruvate dehydrogenase complex)	0.124	0.157093	0.867	No	Null	No	Null	5.289	5.226	5.351	-0.024	0.765	No	Null	No	Null	5.32818	5.33993	5.31643	No	No
11	ENSMUSG00000000275	Trim25	Tripartite motif-containing 25	0.195	0.278608	0.872	No	Null	No	Null	5.271	5.173	5.368	0.019	0.475	No	Null	No	Null	2.39263	2.38292	2.40233	No	No
12	ENSMUSG00000000278	Scpep1	Serine carboxypeptidase 1	0.088	0.461752	0.914	No	Null	No	Null	4.751	4.707	4.794	-0.078	0.317	No	Null	No	Null	4.9008	4.93998	4.86163	No	No
13	ENSMUSG00000000290	Itgb2	Integrin beta 2	0.127	0.518353	0.923	No	Null	No	Null	2.509	2.446	2.573	0.157	0.066	No	Null	No	Null	-1.87494	-1.95364	-1.79623	No	No
14	ENSMUSG00000000296	Tpd52l1	Tumor protein D52-like 1	-0.079	0.539458	0.929	No	Null	No	Null	2.089	2.129	2.05	-0.082	0.26	No	Null	No	Null	-4.23877	-4.19775	-4.27979	No	No
15	ENSMUSG00000000301	Pemt	Phosphatidylethanolamine N-methyltransferase	0.05	0.517623	0.922	No	Null	No	Null	7.058	7.033	7.082	0.104	0.38	No	Null	No	Null	-0.622826	-0.674918	-0.570734	No	No
16	ENSMUSG00000000303	Cdh1	Cadherin 1	0.153	0.496349	0.919	No	Null	No	Null	5.576	5.5	5.653	0.073	0.608	No	Null	No	Null	1.8142	1.77776	1.85065	No	No
17	ENSMUSG00000000325	Arvcf	Armadillo repeat gene deleted in velocardiofacial syndrome	0.245	0.03409	0.867	No	Null	No	Null	3.278	3.156	3.4	0.048	0.438	No	Null	No	Null	-0.616115	-0.640085	-0.592146	No	No
18	ENSMUSG00000000326	Comt	Catechol-O-methyltransferase	0.069	0.635385	0.958	No	Null	No	Null	9.03	8.996	9.064	0.06	0.213	No	Null	No	Null	6.36321	6.33329	6.39313	No	No
19	ENSMUSG00000000340	Dbt	Dihydrolipoamide branched chain transacylase E2	-0.091	0.425861	0.904	No	Null	No	Null	6.334	6.38	6.288	-0.075	0.2	No	Null	No	Null	5.97018	6.00784	5.93253	No	No
20	ENSMUSG00000000355	Mcts1	Malignant T cell amplified sequence 1	-0.111	0.360417	0.886	No	Null	No	Null	3.375	3.43	3.319	-0.016	0.597	No	Null	No	Null	1.85193	1.86002	1.84385	No	No
21	ENSMUSG00000000374	Trappc10	Trafficking protein particle complex 10	0.086	0.318794	0.873	No	Null	No	Null	4.823	4.78	4.867	-0.134	0.089	No	Null	No	Null	-4.20002	-4.13325	-4.26678	No	No
22	ENSMUSG00000000378	Ccm2	Cerebral cavernous malformation 2	0.047	0.554487	0.936	No	Null	No	Null	3.641	3.618	3.665	0.006	0.887	No	Null	No	Null	-4.9241	-4.92714	-4.92106	No	No
23	ENSMUSG00000000384	Tbrg4	Transforming growth factor beta regulated gene 4	-0.079	0.35144	0.884	No	Null	No	Null	4.38	4.42	4.34	-0.043	0.306	No	Null	No	Null	2.12122	2.1426	2.09984	No	No
24	ENSMUSG00000000399	Ndufa9	NADH:ubiquinone oxidoreductase subunit A9	-0.111	0.181662	0.867	No	Null	No	Null	5.979	6.035	5.924	-0.127	0.036	No	Null	No	Null	4.75368	4.81728	4.69008	No	No
25	ENSMUSG00000000420	Galnt1	Polypeptide N-acetylgalactosaminyltransferase 1	0.076	0.432017	0.906	No	Null	No	Null	6.041	6.004	6.079	0.01	0.832	No	Null	No	Null	-1.17436	-1.17943	-1.16929	No	No
26	ENSMUSG00000000439	Mkrn2	Makorin, ring finger protein, 2	0.063	0.439115	0.907	No	Null	No	Null	4.374	4.343	4.406	-0.059	0.302	No	Null	No	Null	-4.08155	-4.05203	-4.11107	No	No
27	ENSMUSG00000000441	Raf1	V-raf-leukemia viral oncogene 1	0.079	0.342666	0.883	No	Null	No	Null	6.159	6.119	6.198	0.001	0.981	No	Null	No	Null	-3.03645	-3.03712	-3.03579	No	No
28	ENSMUSG00000000538	Tom1l2	Target of myb1-like 2 (chicken)	0.086	0.579246	0.941	No	Null	No	Null	3.771	3.728	3.814	-0.046	0.189	No	Null	No	Null	-1.33388	-1.31095	-1.3568	No	No
29	ENSMUSG00000000555	Itga5	Integrin alpha 5 (fibronectin receptor alpha)	0.315	0.0676867	0.867	No	Null	No	Null	3.408	3.251	3.566	0.04	0.29	No	Null	No	Null	0.778997	0.759221	0.798773	No	No
30	ENSMUSG00000000561	Wdr77	WD repeat domain 77	0.033	0.691174	0.964	No	Null	No	Null	4.843	4.827	4.859	0.022	0.632	No	Null	No	Null	-3.97007	-3.98095	-3.95918	No	No
31	ENSMUSG00000000563	Atp5f1	ATP synthase, H+ transporting, mitochondrial F0 complex, subunit B1	-0.094	0.288919	0.872	No	Null	No	Null	7.86	7.907	7.813	-0.102	0.075	No	Null	No	Null	6.31588	6.36675	6.26501	No	No
32	ENSMUSG00000000568	Hnrnpd	Heterogeneous nuclear ribonucleoprotein D	0.196	0.237317	0.867	No	Null	No	Null	3.897	3.798	3.995	-0.11	0.121	No	Null	No	Null	5.02136	5.07633	4.96639	No	No
33	ENSMUSG00000000594	Gm2a	GM2 ganglioside activator protein	0.127	0.374007	0.89	No	Null	No	Null	6.08	6.017	6.144	-0.113	0.157	No	Null	No	Null	2.88086	2.93746	2.82425	No	No
34	ENSMUSG00000000631	Myo18a	Myosin XVIIIA	-0.013	0.922888	0.989	No	Null	No	Null	6.44	6.447	6.434	0.028	0.528	No	Null	No	Null	2.89459	2.88064	2.90854	No	No
35	ENSMUSG00000000673	Haao	3-hydroxyanthranilate 3,4-dioxygenase	-0.055	0.697604	0.964	No	Null	No	Null	7.479	7.507	7.451	0.024	0.783	No	Null	No	Null	6.39603	6.38399	6.40808	No	No
36	ENSMUSG00000000686	Abhd15	Abhydrolase domain containing 15	0.063	0.546312	0.93	No	Null	No	Null	4.526	4.495	4.558	0.051	0.594	No	Null	No	Null	-0.798202	-0.823946	-0.772458	No	No
37	ENSMUSG00000000711	Rab5b	RAB5B, member RAS oncogene family	0.027	0.744026	0.967	No	Null	No	Null	6.36	6.347	6.374	-0.007	0.813	No	Null	No	Null	1.0685	1.07195	1.06505	No	No
38	ENSMUSG00000000738	Spg7	SPG7, paraplegin matrix AAA peptidase subunit	-0.028	0.745301	0.967	No	Null	No	Null	4.828	4.843	4.814	-0.042	0.346	No	Null	No	Null	1.51816	1.53905	1.49727	No	No
39	ENSMUSG00000000739	Sult5a1	Sulfotransferase family 5A, member 1	0.227	0.549796	0.932	No	Null	No	Null	2.388	2.274	2.502	0.022	0.938	No	Null	No	Null	0.84128	0.830079	0.852481	No	No
40	ENSMUSG00000000740	Rpl13	Ribosomal protein L13	0.006	0.957646	0.993	No	Null	No	Null	6.374	6.371	6.377	-0.176	0.02	No	Null	No	Null	6.11164	6.19975	6.02352	No	No
41	ENSMUSG00000000743	Chmp1a	Charged multivesicular body protein 1A	-0.049	0.565058	0.938	No	Null	No	Null	4.706	4.731	4.682	-0.041	0.281	No	Null	No	Null	0.02064	0.0410786	0.000201417	No	No
42	ENSMUSG00000000751	Rpa1	Replication protein A1	0.08	0.273814	0.872	No	Null	No	Null	4.542	4.502	4.583	-0.057	0.279	No	Null	No	Null	0.324018	0.352506	0.295531	No	No
43	ENSMUSG00000000753	Serpinf1	Serine (or cysteine) peptidase inhibitor, clade F, member 1	0.071	0.361879	0.887	No	Null	No	Null	9.008	8.972	9.043	0.031	0.732	No	Null	No	Null	-0.529002	-0.544375	-0.513629	No	No
44	ENSMUSG00000000759	Tubgcp3	Tubulin, gamma complex associated protein 3	-0.025	0.799525	0.971	No	Null	No	Null	3.907	3.919	3.894	0.006	0.96	No	Null	No	Null	-6.65464	-6.65743	-6.65184	No	No
45	ENSMUSG00000000787	Ddx3x	DEAD/H (Asp-Glu-Ala-Asp/His) box polypeptide 3, X-linked	0.028	0.77043	0.969	No	Null	No	Null	7.779	7.765	7.793	-0.012	0.738	No	Null	No	Null	2.7831	2.78928	2.77691	No	No
46	ENSMUSG00000000804	Usp32	Ubiquitin specific peptidase 32	0.141	0.287864	0.872	No	Null	No	Null	5.1	5.029	5.17	-0.037	0.796	No	Null	No	Null	-6.6453	-6.62668	-6.66393	No	No
47	ENSMUSG00000000811	Txnrd3	Thioredoxin reductase 3	0.19	0.28371	0.872	No	Null	No	Null	2.654	2.559	2.748	0.02	0.742	No	Null	No	Null	-2.53307	-2.54329	-2.52285	No	No
48	ENSMUSG00000000826	Dnajc5	DnaJ heat shock protein family (Hsp40) member C5	0.055	0.543363	0.929	No	Null	No	Null	5.67	5.643	5.698	0.067	0.192	No	Null	No	Null	-0.361216	-0.394615	-0.327817	No	No
49	ENSMUSG00000000827	Tpd52l2	Tumor protein D52-like 2	-0.082	0.326045	0.878	No	Null	No	Null	4.428	4.469	4.387	-0.075	0.021	No	Null	No	Null	3.38381	3.42125	3.34636	No	No
50	ENSMUSG00000000838	Fmr1	Fragile X mental retardation 1	0.036	0.720698	0.965	No	Null	No	Null	4.739	4.721	4.757	-0.052	0.084	No	Null	No	Null	-0.772285	-0.74605	-0.79852	No	No
51	ENSMUSG00000000876	Pxmp4	Peroxisomal membrane protein 4	-0.002	0.987186	0.998	No	Null	No	Null	6.084	6.084	6.083	0.114	0.369	No	Null	No	Null	0.933206	0.87645	0.989963	No	No
52	ENSMUSG00000000881	Dlg3	Discs large MAGUK scaffold protein 3	0.193	0.0999668	0.867	No	Null	No	Null	4.227	4.13	4.323	-0.061	0.198	No	Null	No	Null	-2.9626	-2.93218	-2.99303	No	No
53	ENSMUSG00000000902	Smarcb1	SWI/SNF related, matrix associated, actin dependent regulator of chromatin, subfamily b, member 1	0.026	0.726347	0.967	No	Null	No	Null	4.123	4.109	4.136	-0.015	0.743	No	Null	No	Null	-2.63257	-2.62488	-2.64026	No	No
54	ENSMUSG00000000915	Hip1r	Huntingtin interacting protein 1 related	0.122	0.52945	0.927	No	Null	No	Null	4.824	4.763	4.885	0.089	0.147	No	Null	No	Null	2.88991	2.84527	2.93455	No	No
55	ENSMUSG00000000959	Oxa1l	Oxidase assembly 1-like	0.072	0.352936	0.884	No	Null	No	Null	4.69	4.654	4.727	-0.031	0.532	No	Null	No	Null	1.08043	1.0957	1.06516	No	No
56	ENSMUSG00000000976	Heatr6	HEAT repeat containing 6	0.119	0.341913	0.882	No	Null	No	Null	4.177	4.118	4.237	-0.057	0.359	No	Null	No	Null	-3.31769	-3.28934	-3.34604	No	No
57	ENSMUSG00000001016	Ilf2	Interleukin enhancer binding factor 2	-0.014	0.87153	0.981	No	Null	No	Null	3.768	3.776	3.761	-0.013	0.724	No	Null	No	Null	1.50759	1.51395	1.50123	No	No
58	ENSMUSG00000001017	Chtop	Chromatin target of PRMT1	0.058	0.459767	0.912	No	Null	No	Null	5.138	5.109	5.167	0.258	0.106	No	Null	No	Null	-4.65956	-4.78873	-4.5304	No	No
59	ENSMUSG00000001018	Snapin	SNAP-associated protein	0.046	0.630421	0.957	No	Null	No	Null	4.074	4.051	4.097	-0.039	0.269	No	Null	No	Null	-0.367986	-0.348568	-0.387405	No	No
60	ENSMUSG00000001025	S100a6	S100 calcium binding protein A6 (calcyclin)	-0.063	0.908444	0.987	No	Null	No	Null	-0.887	-0.855	-0.918	-0.116	0.556	No	Null	No	Null	-0.365814	-0.307869	-0.423758	No	No
61	ENSMUSG00000001029	Icam2	Intercellular adhesion molecule 2	0.063	0.592236	0.943	No	Null	No	Null	0.88	0.849	0.912	0.062	0.558	No	Null	No	Null	-3.81391	-3.8451	-3.78271	No	No
62	ENSMUSG00000001036	Epn2	Epsin 2	0.035	0.687071	0.964	No	Null	No	Null	3.134	3.116	3.151	-0.044	0.208	No	Null	No	Null	-1.02586	-1.00369	-1.04804	No	No
63	ENSMUSG00000001052	Sec24b	Sec24 related gene family, member B (S. cerevisiae)	0.326	0.114036	0.867	No	Null	No	Null	3.471	3.308	3.634	0.042	0.074	No	Null	No	Null	0.538753	0.517749	0.559758	No	No
64	ENSMUSG00000001056	Nhp2	NHP2 ribonucleoprotein	-0.153	0.124548	0.867	No	Null	No	Null	3.753	3.83	3.677	-0.103	0.013	No	Null	No	Null	0.88758	0.939056	0.836105	No	No
65	ENSMUSG00000001089	Luzp1	Leucine zipper protein 1	0.119	0.366778	0.887	No	Null	No	Null	4.711	4.652	4.771	0.032	0.28	No	Null	No	Null	-1.71865	-1.73455	-1.70276	No	No
66	ENSMUSG00000001098	Kctd10	Potassium channel tetramerisation domain containing 10	0.058	0.563654	0.938	No	Null	No	Null	3.416	3.387	3.446	0.046	0.398	No	Null	No	Null	-1.53373	-1.55656	-1.5109	No	No
67	ENSMUSG00000001100	Poldip2	Polymerase (DNA-directed), delta interacting protein 2	-0.05	0.508373	0.921	No	Null	No	Null	6.106	6.131	6.081	-0.064	0.064	No	Null	No	Null	3.08365	3.11566	3.05164	No	No
68	ENSMUSG00000001119	Col6a1	Collagen, type VI, alpha 1	0.207	0.398176	0.896	No	Null	No	Null	3.01	2.906	3.114	0.387	0.421	No	Null	No	Null	2.68039	2.48671	2.87408	No	No
69	ENSMUSG00000001123	Lgals9	Lectin, galactose binding, soluble 9	0.16	0.164129	0.867	No	Null	No	Null	7.652	7.572	7.732	0.022	0.715	No	Null	No	Null	4.75222	4.74111	4.76334	No	No
70	ENSMUSG00000001127	Araf	Araf proto-oncogene, serine/threonine kinase	-0.016	0.814296	0.974	No	Null	No	Null	5.618	5.626	5.61	0.002	0.964	No	Null	No	Null	1.14335	1.14241	1.14429	No	No
71	ENSMUSG00000001128	Cfp	Complement factor properdin	0.074	0.601296	0.945	No	Null	No	Null	3.285	3.248	3.322	-0.074	0.83	No	Null	No	Null	-2.68374	-2.64653	-2.72096	No	No
72	ENSMUSG00000001134	Uxt	Ubiquitously expressed prefoldin like chaperone	-0.112	0.165709	0.867	No	Null	No	Null	3.458	3.514	3.402	-0.008	0.899	No	Null	No	Null	-3.86451	-3.86049	-3.86853	No	No
73	ENSMUSG00000001138	Cnnm3	Cyclin M3	0.167	0.231749	0.867	No	Null	No	Null	3.305	3.221	3.388	0.08	0.354	No	Null	No	Null	-4.07176	-4.11157	-4.03195	No	No
74	ENSMUSG00000001150	Mcm3ap	Minichromosome maintenance complex component 3 associated protein	0.193	0.104963	0.867	No	Null	No	Null	4.852	4.756	4.948	-0.129	0.246	No	Null	No	Null	-2.70874	-2.64433	-2.77315	No	No
75	ENSMUSG00000001151	Pcnt	Pericentrin (kendrin)	0.142	0.437461	0.907	No	Null	No	Null	4.097	4.026	4.168	0.041	0.4	No	Null	No	Null	-2.24416	-2.2648	-2.22351	No	No
76	ENSMUSG00000001155	Ftcd	Formiminotransferase cyclodeaminase	-0.047	0.671097	0.964	No	Null	No	Null	7.402	7.425	7.379	-0.08	0.262	No	Null	No	Null	6.54805	6.58797	6.50812	No	No
77	ENSMUSG00000001175	Calm1	Calmodulin 1	0.082	0.348476	0.884	No	Null	No	Null	7.524	7.482	7.565	-0.167	0.011	No	Null	No	Null	6.14789	6.23156	6.06423	No	No
78	ENSMUSG00000001211	Agpat3	1-acylglycerol-3-phosphate O-acyltransferase 3	0.069	0.515009	0.922	No	Null	No	Null	7.44	7.406	7.475	-0.012	0.846	No	Null	No	Null	1.8556	1.86183	1.84938	No	No
79	ENSMUSG00000001229	Dpp9	Dipeptidylpeptidase 9	0.155	0.287873	0.872	No	Null	No	Null	5.27	5.192	5.347	0.073	0	No	Null	No	Null	1.34724	1.31086	1.38361	No	No
80	ENSMUSG00000001247	Lsr	Lipolysis stimulated lipoprotein receptor	0	0.999481	1	No	Null	No	Null	6.942	6.942	6.942	0.161	0.043	No	Null	No	Null	1.52013	1.4397	1.60056	No	No
81	ENSMUSG00000001249	Hpn	Hepsin	-0.05	0.571601	0.94	No	Null	No	Null	7.667	7.692	7.642	0.037	0.328	No	Null	No	Null	0.858388	0.839883	0.876892	No	No
82	ENSMUSG00000001270	Ckb	Creatine kinase, brain	0.175	0.188463	0.867	No	Null	No	Null	1.545	1.457	1.632	0.027	0.647	No	Null	No	Null	0.809727	0.796196	0.823257	No	No
83	ENSMUSG00000001280	Sp1	Trans-acting transcription factor 1	0.049	0.715566	0.965	No	Null	No	Null	6.149	6.124	6.173	0.102	0.416	No	Null	No	Null	-6.33084	-6.382	-6.27968	No	No
84	ENSMUSG00000001285	Myg1	Melanocyte proliferating gene 1	-0.064	0.490528	0.919	No	Null	No	Null	3.675	3.707	3.643	-0.062	0.059	No	Null	No	Null	2.3847	2.41573	2.35367	No	No
85	ENSMUSG00000001289	Pfdn5	Prefoldin 5	-0.096	0.355673	0.885	No	Null	No	Null	5.58	5.628	5.532	-0.028	0.554	No	Null	No	Null	0.250734	0.264714	0.236753	No	No
86	ENSMUSG00000001323	Srr	Serine racemase	0.037	0.67612	0.964	No	Null	No	Null	6.632	6.613	6.65	-0.019	0.803	No	Null	No	Null	1.85374	1.86342	1.84405	No	No
87	ENSMUSG00000001348	Acp5	Acid phosphatase 5, tartrate resistant	0.132	0.154654	0.867	No	Null	No	Null	5.726	5.66	5.792	-0.14	0.018	No	Null	No	Null	-0.288404	-0.218156	-0.358652	No	No
88	ENSMUSG00000001366	Fbxo9	F-box protein 9	0.004	0.959408	0.993	No	Null	No	Null	5.232	5.23	5.234	-0.033	0.503	No	Null	No	Null	-4.46385	-4.44739	-4.48032	No	No
89	ENSMUSG00000001380	Hars	Histidyl-tRNA synthetase	-0.079	0.301678	0.872	No	Null	No	Null	5.343	5.382	5.303	-0.076	0.05	No	Null	No	Null	4.45718	4.49511	4.41925	No	No
90	ENSMUSG00000001383	Zmat2	Zinc finger, matrin type 2	-0.076	0.447976	0.908	No	Null	No	Null	4.742	4.78	4.704	-0.11	0.083	No	Null	No	Null	0.195015	0.249991	0.140038	No	No
91	ENSMUSG00000001415	Smg5	Smg-5 homolog, nonsense mediated mRNA decay factor (C. elegans)	-0.013	0.865925	0.98	No	Null	No	Null	5.547	5.553	5.541	0.002	0.981	No	Null	No	Null	-5.2215	-5.22265	-5.22034	No	No
92	ENSMUSG00000001416	Cct3	Chaperonin containing Tcp1, subunit 3 (gamma)	-0.07	0.425973	0.904	No	Null	No	Null	6.971	7.006	6.936	-0.041	0.167	No	Null	No	Null	5.41813	5.43862	5.39764	No	No
93	ENSMUSG00000001418	Glmp	Glycosylated lysosomal membrane protein	0.116	0.181872	0.867	No	Null	No	Null	4.515	4.457	4.574	0.001	0.993	No	Null	No	Null	-5.77444	-5.77491	-5.77396	No	No
94	ENSMUSG00000001424	Snd1	Staphylococcal nuclease and tudor domain containing 1	-0.026	0.835949	0.976	No	Null	No	Null	6.832	6.845	6.819	-0.144	0.092	No	Null	No	Null	6.88055	6.95276	6.80835	No	No
95	ENSMUSG00000001435	Col18a1	Collagen, type XVIII, alpha 1	0.049	0.561798	0.937	No	Null	No	Null	9.542	9.518	9.567	-0.006	0.95	No	Null	No	Null	2.09758	2.10062	2.09455	No	No
96	ENSMUSG00000001440	Kpnb1	Karyopherin (importin) beta 1	0.067	0.489448	0.919	No	Null	No	Null	7.448	7.414	7.481	-0.026	0.423	No	Null	No	Null	4.58117	4.59419	4.56815	No	No
97	ENSMUSG00000001441	Npepps	Aminopeptidase puromycin sensitive	0.171	0.16776	0.867	No	Null	No	Null	3.925	3.84	4.01	-0.063	0.028	No	Null	No	Null	3.17755	3.20886	3.14624	No	No
98	ENSMUSG00000001445	Mrpl10	Mitochondrial ribosomal protein L10	-0.008	0.912934	0.988	No	Null	No	Null	5.051	5.055	5.046	-0.101	0.059	No	Null	No	Null	0.917348	0.967937	0.86676	No	No
99	ENSMUSG00000001472	Tcf25	Transcription factor 25 (basic helix-loop-helix)	-0.014	0.862303	0.98	No	Null	No	Null	7.106	7.113	7.099	-0.063	0.228	No	Null	No	Null	1.15218	1.18369	1.12068	No	No
100	ENSMUSG00000001473	Tubb6	Tubulin, beta 6 class V	-0.127	0.547386	0.93	No	Null	No	Null	3.055	3.119	2.992	-0.068	0.63	No	Null	No	Null	-1.1797	-1.1457	-1.2137	No	No
101	ENSMUSG00000001482	Def8	Differentially expressed in FDCP 8	0.106	0.250292	0.868	No	Null	No	Null	5.159	5.106	5.212	-0.055	0.776	No	Null	No	Null	-2.54576	-2.51801	-2.57351	No	No
102	ENSMUSG00000001506	Col1a1	Collagen, type I, alpha 1	0.127	0.683376	0.964	No	Null	No	Null	1.165	1.102	1.229	0.832	0.311	Yes	Up	No	Null	2.85674	2.44091	3.27256	No	No
103	ENSMUSG00000001507	Itga3	Integrin alpha 3	0.322	0.0279274	0.867	No	Null	No	Null	2.706	2.545	2.867	0.055	0.311	No	Null	No	Null	-1.6537	-1.68113	-1.62627	No	No
104	ENSMUSG00000001518	Itfg2	Integrin alpha FG-GAP repeat containing 2	0.028	0.74604	0.967	No	Null	No	Null	2.54	2.526	2.553	-0.149	0.018	No	Null	No	Null	-1.9309	-1.85644	-2.00537	No	No
105	ENSMUSG00000001525	Tubb5	Tubulin, beta 5 class I	0.034	0.837045	0.976	No	Null	No	Null	6.529	6.512	6.546	0	0.998	No	Null	No	Null	2.59376	2.59383	2.59369	No	No
106	ENSMUSG00000001552	Jup	Junction plakoglobin	0.07	0.643028	0.959	No	Null	No	Null	4.981	4.946	5.016	0.053	0.095	No	Null	No	Null	3.90255	3.87583	3.92927	No	No
107	ENSMUSG00000001576	Ergic1	Endoplasmic reticulum-golgi intermediate compartment (ERGIC) 1	0.116	0.287501	0.872	No	Null	No	Null	5.919	5.861	5.976	0.034	0.611	No	Null	No	Null	0.399527	0.382547	0.416507	No	No
108	ENSMUSG00000001604	Tcea3	Transcription elongation factor A (SII), 3	0.117	0.2913	0.872	No	Null	No	Null	6.139	6.08	6.197	0.138	0.179	No	Null	No	Null	-4.9834	-5.05244	-4.91435	No	No
109	ENSMUSG00000001630	Stk38l	Serine/threonine kinase 38 like	0.099	0.459697	0.912	No	Null	No	Null	4.473	4.423	4.522	0.027	0.586	No	Null	No	Null	-0.761704	-0.775348	-0.748059	No	No
110	ENSMUSG00000001632	Brpf1	Bromodomain and PHD finger containing, 1	0.052	0.594984	0.943	No	Null	No	Null	3.668	3.643	3.694	-0.111	0.148	No	Null	No	Null	-0.0682596	-0.0128502	-0.123669	No	No
111	ENSMUSG00000001642	Akr1b3	Aldo-keto reductase family 1, member B3 (aldose reductase)	0.128	0.387837	0.893	No	Null	No	Null	2.144	2.08	2.208	0.01	0.918	No	Null	No	Null	3.83678	3.83178	3.84178	No	No
112	ENSMUSG00000001663	Gstt1	Glutathione S-transferase, theta 1	0.015	0.91775	0.988	No	Null	No	Null	6.468	6.461	6.476	-0.02	0.845	No	Null	No	Null	6.27187	6.28173	6.26201	No	No
113	ENSMUSG00000001665	Gstt3	Glutathione S-transferase, theta 3	0.085	0.748595	0.967	No	Null	No	Null	4.737	4.695	4.78	0.171	0.441	No	Null	No	Null	1.45563	1.37022	1.54104	No	No
114	ENSMUSG00000001666	Ddt	D-dopachrome tautomerase	-0.091	0.427681	0.905	No	Null	No	Null	7.317	7.362	7.271	-0.121	0.209	No	Null	No	Null	5.55885	5.6194	5.49829	No	No
115	ENSMUSG00000001670	Tat	Tyrosine aminotransferase	-0.078	0.416101	0.901	No	Null	No	Null	9.521	9.56	9.482	-0.228	0.296	No	Null	No	Null	2.45127	2.56506	2.33749	No	No
116	ENSMUSG00000001674	Ddx18	DEAD (Asp-Glu-Ala-Asp) box polypeptide 18	0.095	0.429118	0.905	No	Null	No	Null	3.582	3.535	3.63	0.066	0.476	No	Null	No	Null	-2.08693	-2.11971	-2.05415	No	No
117	ENSMUSG00000001687	Ubl3	Ubiquitin-like 3	-0.013	0.863516	0.98	No	Null	No	Null	5.671	5.677	5.664	0.028	0.801	No	Null	No	Null	-5.33867	-5.35255	-5.32479	No	No
118	ENSMUSG00000001707	Eef1e1	Eukaryotic translation elongation factor 1 epsilon 1	0.066	0.689587	0.964	No	Null	No	Null	2.967	2.935	3	-0.152	0.002	No	Null	No	Null	2.22699	2.30299	2.151	No	No
119	ENSMUSG00000001729	Akt1	Thymoma viral proto-oncogene 1	-0.008	0.906814	0.987	No	Null	No	Null	5.415	5.419	5.411	-0.026	0.453	No	Null	No	Null	-0.965489	-0.952517	-0.97846	No	No
120	ENSMUSG00000001741	Il16	Interleukin 16	0.256	0.120946	0.867	No	Null	No	Null	1.886	1.758	2.014	0.151	0.048	No	Null	No	Null	-3.92633	-4.00193	-3.85073	No	No
121	ENSMUSG00000001750	Tcirg1	T cell, immune regulator 1, ATPase, H+ transporting, lysosomal V0 protein A3	0.165	0.168546	0.867	No	Null	No	Null	4.918	4.836	5	0.012	0.828	No	Null	No	Null	1.7058	1.69986	1.71173	No	No
122	ENSMUSG00000001751	Naglu	Alpha-N-acetylglucosaminidase (Sanfilippo disease IIIB)	0.127	0.135422	0.867	No	Null	No	Null	3.961	3.897	4.024	-0.046	0.276	No	Null	No	Null	2.77397	2.79695	2.75098	No	No
123	ENSMUSG00000001755	Coasy	Coenzyme A synthase	0.028	0.741285	0.967	No	Null	No	Null	6.519	6.505	6.533	-0.052	0.468	No	Null	No	Null	4.26413	4.29025	4.238	No	No
124	ENSMUSG00000001767	Crnkl1	Crooked neck pre-mRNA splicing factor 1	0.022	0.808453	0.973	No	Null	No	Null	4.21	4.199	4.221	0.026	0.589	No	Null	No	Null	-1.12947	-1.14268	-1.11626	No	No
125	ENSMUSG00000001768	Rin2	Ras and Rab interactor 2	0.196	0.140492	0.867	No	Null	No	Null	3.778	3.68	3.876	0.03	0.83	No	Null	No	Null	-6.50027	-6.51548	-6.48505	No	No
126	ENSMUSG00000001774	Chordc1	Cysteine and histidine-rich domain (CHORD)-containing, zinc-binding protein 1	-0.033	0.768448	0.969	No	Null	No	Null	6.86	6.876	6.843	-0.088	0.18	No	Null	No	Null	2.88971	2.93377	2.84566	No	No
127	ENSMUSG00000001783	Rtcb	RNA 2',3'-cyclic phosphate and 5'-OH ligase	-0.032	0.645569	0.959	No	Null	No	Null	5.755	5.771	5.738	-0.065	0.005	No	Null	No	Null	4.00221	4.03462	3.9698	No	No
128	ENSMUSG00000001785	Pwp1	PWP1 homolog, endonuclein	0.063	0.544646	0.929	No	Null	No	Null	4.023	3.991	4.054	-0.053	0.21	No	Null	No	Null	-0.292664	-0.265948	-0.319381	No	No
129	ENSMUSG00000001786	Fbxo7	F-box protein 7	0.048	0.508535	0.921	No	Null	No	Null	3.733	3.709	3.757	-0.003	0.888	No	Null	No	Null	-1.70233	-1.70061	-1.70405	No	No
130	ENSMUSG00000001794	Capns1	Calpain, small subunit 1	-0.025	0.741981	0.967	No	Null	No	Null	5.946	5.959	5.933	-0.128	0.019	No	Null	No	Null	2.143	2.20704	2.07896	No	No
131	ENSMUSG00000001829	Clpb	ClpB caseinolytic peptidase B	0.035	0.755989	0.967	No	Null	No	Null	4.767	4.75	4.785	0.001	0.988	No	Null	No	Null	2.52592	2.52562	2.52623	No	No
132	ENSMUSG00000001847	Rac1	Rac family small GTPase 1	0.047	0.596578	0.943	No	Null	No	Null	6.816	6.792	6.839	0.107	0.016	No	Null	No	Null	4.87139	4.81775	4.92504	No	No
133	ENSMUSG00000001855	Nup214	Nucleoporin 214	0.282	0.143714	0.867	No	Null	No	Null	3.593	3.452	3.734	-0.009	0.669	No	Null	No	Null	-0.324785	-0.320062	-0.329508	No	No
134	ENSMUSG00000001891	Ugp2	UDP-glucose pyrophosphorylase 2	-0.027	0.813508	0.974	No	Null	No	Null	7.785	7.799	7.772	-0.047	0.621	No	Null	No	Null	7.21246	7.23614	7.18878	No	No
135	ENSMUSG00000001909	Trmt1	TRNA methyltransferase 1	-0.061	0.491908	0.919	No	Null	No	Null	4.414	4.444	4.383	0.067	0.139	No	Null	No	Null	-3.82636	-3.85997	-3.79274	No	No
136	ENSMUSG00000001910	Nacc1	Nucleus accumbens associated 1, BEN and BTB (POZ) domain containing	0.134	0.199171	0.867	No	Null	No	Null	4.915	4.848	4.982	-0.094	0.071	No	Null	No	Null	-4.67178	-4.62454	-4.71902	No	No
137	ENSMUSG00000001911	Nfix	Nuclear factor I/X	0.22	0.174225	0.867	No	Null	No	Null	4.753	4.643	4.863	-0.009	0.931	No	Null	No	Null	-3.09066	-3.08639	-3.09494	No	No
138	ENSMUSG00000001924	Uba1	Ubiquitin-like modifier activating enzyme 1	0.096	0.199395	0.867	No	Null	No	Null	7.393	7.345	7.441	-0.064	0.029	No	Null	No	Null	6.55059	6.58266	6.51852	No	No
139	ENSMUSG00000001930	Vwf	Von Willebrand factor	0.139	0.47165	0.915	No	Null	No	Null	2.388	2.319	2.458	0.03	0.858	No	Null	No	Null	-1.54411	-1.55927	-1.52896	No	No
140	ENSMUSG00000001942	Siae	Sialic acid acetylesterase	0.168	0.174151	0.867	No	Null	No	Null	5.421	5.337	5.505	-0.038	0.54	No	Null	No	Null	0.844624	0.863608	0.825639	No	No
141	ENSMUSG00000001946	Esam	Endothelial cell-specific adhesion molecule	-0.139	0.240192	0.867	No	Null	No	Null	2.138	2.207	2.069	0.13	0.018	No	Null	No	Null	-3.85225	-3.91736	-3.78715	No	No
142	ENSMUSG00000001962	Fam50a	Family with sequence similarity 50, member A	-0.055	0.582418	0.941	No	Null	No	Null	3.298	3.326	3.271	-0.032	0.516	No	Null	No	Null	-1.29758	-1.28178	-1.31339	No	No
143	ENSMUSG00000001964	Emd	Emerin	0.03	0.759752	0.968	No	Null	No	Null	3.513	3.498	3.528	0.054	0.176	No	Null	No	Null	0.456359	0.42943	0.483289	No	No
144	ENSMUSG00000001983	Taco1	Translational activator of mitochondrially encoded cytochrome c oxidase I	0.052	0.579556	0.941	No	Null	No	Null	4.011	3.985	4.037	-0.094	0.083	No	Null	No	Null	1.46554	1.51235	1.41872	No	No
145	ENSMUSG00000001998	Ap4e1	Adaptor-related protein complex AP-4, epsilon 1	0.177	0.176965	0.867	No	Null	No	Null	2.98	2.891	3.068	-0.114	0.336	No	Null	No	Null	0.0848993	0.141832	0.0279667	No	No
146	ENSMUSG00000001999	Blvra	Biliverdin reductase A	-0.122	0.244862	0.867	No	Null	No	Null	2.58	2.641	2.519	-0.042	0.089	No	Null	No	Null	3.17115	3.19194	3.15035	No	No
147	ENSMUSG00000002010	Idh3g	Isocitrate dehydrogenase 3 (NAD+), gamma	-0.099	0.177125	0.867	No	Null	No	Null	5.563	5.612	5.513	-0.058	0.373	No	Null	No	Null	3.54496	3.57377	3.51614	No	No
148	ENSMUSG00000002014	Ssr4	Signal sequence receptor, delta	-0.198	0.155717	0.867	No	Null	No	Null	5.319	5.418	5.221	-0.011	0.788	No	Null	No	Null	2.29147	2.2972	2.28575	No	No
149	ENSMUSG00000002015	Bcap31	B cell receptor associated protein 31	0.054	0.466221	0.915	No	Null	No	Null	6.26	6.233	6.287	0.051	0.392	No	Null	No	Null	6.19633	6.17103	6.22164	No	No
150	ENSMUSG00000002017	Fam98a	Family with sequence similarity 98, member A	0.031	0.772559	0.969	No	Null	No	Null	4.032	4.016	4.047	-0.105	0.044	No	Null	No	Null	1.2032	1.25576	1.15063	No	No
151	ENSMUSG00000002058	Unc119	Unc-119 lipid binding chaperone	0.166	0.253514	0.869	No	Null	No	Null	2.366	2.282	2.449	-0.041	0.329	No	Null	No	Null	-3.65439	-3.6341	-3.67468	No	No
152	ENSMUSG00000002059	Rab34	RAB34, member RAS oncogene family	-0.198	0.447293	0.908	No	Null	No	Null	1.75	1.85	1.651	-0.008	0.933	No	Null	No	Null	-5.36824	-5.36433	-5.37215	No	No
153	ENSMUSG00000002064	Sdf2	Stromal cell derived factor 2	-0.119	0.231447	0.867	No	Null	No	Null	3.533	3.593	3.474	0.023	0.737	No	Null	No	Null	1.61174	1.60041	1.62308	No	No
154	ENSMUSG00000002102	Psmc3	Proteasome (prosome, macropain) 26S subunit, ATPase 3	-0.135	0.141698	0.867	No	Null	No	Null	6.979	7.046	6.911	-0.035	0.338	No	Null	No	Null	4.88442	4.90193	4.86692	No	No
155	ENSMUSG00000002103	Acp2	Acid phosphatase 2, lysosomal	0.133	0.147606	0.867	No	Null	No	Null	6.063	5.997	6.13	-0.008	0.83	No	Null	No	Null	-1.03234	-1.02825	-1.03642	No	No
156	ENSMUSG00000002107	Celf2	CUGBP, Elav-like family member 2	0.15	0.331104	0.88	No	Null	No	Null	3.512	3.438	3.587	-0.022	0.578	No	Null	No	Null	-0.991475	-0.98034	-1.00261	No	No
157	ENSMUSG00000002108	Nr1h3	Nuclear receptor subfamily 1, group H, member 3	-0.042	0.710845	0.965	No	Null	No	Null	6.679	6.701	6.658	0.113	0.119	No	Null	No	Null	-4.90785	-4.96414	-4.85156	No	No
158	ENSMUSG00000002129	Sf3a1	Splicing factor 3a, subunit 1	0.147	0.107787	0.867	No	Null	No	Null	4.797	4.723	4.87	-0.065	0.055	No	Null	No	Null	2.99681	3.02943	2.96419	No	No
159	ENSMUSG00000002147	Stat6	Signal transducer and activator of transcription 6	0.082	0.537219	0.929	No	Null	No	Null	6.046	6.005	6.087	-0.079	0.273	No	Null	No	Null	-0.754175	-0.714465	-0.793885	No	No
160	ENSMUSG00000002205	Vrk3	Vaccinia related kinase 3	-0.033	0.763646	0.969	No	Null	No	Null	3.338	3.354	3.322	0.059	0.076	No	Null	No	Null	-1.87136	-1.9011	-1.84162	No	No
161	ENSMUSG00000002210	Smg9	Smg-9 homolog, nonsense mediated mRNA decay factor (C. elegans)	-0.03	0.737905	0.967	No	Null	No	Null	2.78	2.795	2.765	0.044	0.639	No	Null	No	Null	-6.42949	-6.4517	-6.40728	No	No
162	ENSMUSG00000002222	Rmnd5a	Required for meiotic nuclear division 5 homolog A	0.057	0.618286	0.951	No	Null	No	Null	6.985	6.956	7.013	0.015	0.76	No	Null	No	Null	-2.20013	-2.20756	-2.19269	No	No
163	ENSMUSG00000002227	Mov10	Moloney leukemia virus 10	0.225	0.0603714	0.867	No	Null	No	Null	4.348	4.236	4.461	0.008	0.844	No	Null	No	Null	2.67509	2.67124	2.67894	No	No
164	ENSMUSG00000002233	Rhoc	Ras homolog family member C	0.132	0.276632	0.872	No	Null	No	Null	3.144	3.078	3.21	0.12	0.184	No	Null	No	Null	-2.11506	-2.17498	-2.05514	No	No
165	ENSMUSG00000002279	Lmf1	Lipase maturation factor 1	-0.023	0.777018	0.969	No	Null	No	Null	4.896	4.907	4.884	-0.008	0.829	No	Null	No	Null	1.54754	1.55141	1.54367	No	No
166	ENSMUSG00000002280	Narfl	Nuclear prelamin A recognition factor-like	0.058	0.537685	0.929	No	Null	No	Null	4.168	4.139	4.197	-0.015	0.545	No	Null	No	Null	0.526634	0.534327	0.518942	No	No
167	ENSMUSG00000002307	Daxx	Fas death domain-associated protein	0.019	0.896943	0.986	No	Null	No	Null	3.616	3.606	3.625	0.006	0.953	No	Null	No	Null	-4.16373	-4.16651	-4.16095	No	No
168	ENSMUSG00000002319	Ipo4	Importin 4	-0.003	0.979104	0.997	No	Null	No	Null	4.996	4.998	4.994	-0.118	0.211	No	Null	No	Null	0.62622	0.685405	0.567034	No	No
169	ENSMUSG00000002320	Tm9sf1	Transmembrane 9 superfamily member 1	0.021	0.778407	0.969	No	Null	No	Null	5.305	5.295	5.316	-0.04	0.43	No	Null	No	Null	-0.251529	-0.231565	-0.271493	No	No
170	ENSMUSG00000002325	Irf9	Interferon regulatory factor 9	0.065	0.622459	0.954	No	Null	No	Null	5.76	5.727	5.792	0.075	0.496	No	Null	No	Null	-4.78044	-4.81798	-4.7429	No	No
171	ENSMUSG00000002326	Gmpr2	Guanosine monophosphate reductase 2	0.065	0.516787	0.922	No	Null	No	Null	3.076	3.043	3.108	-0.014	0.633	No	Null	No	Null	0.543192	0.550222	0.536163	No	No
172	ENSMUSG00000002329	Mdp1	Magnesium-dependent phosphatase 1	0.12	0.13388	0.867	No	Null	No	Null	3.663	3.603	3.723	-0.021	0.487	No	Null	No	Null	0.995575	1.00606	0.985089	No	No
173	ENSMUSG00000002332	Dhrs1	Dehydrogenase/reductase (SDR family) member 1	0.076	0.477292	0.916	No	Null	No	Null	6.707	6.669	6.745	-0.037	0.605	No	Null	No	Null	5.20901	5.22775	5.19028	No	No
174	ENSMUSG00000002343	Armc6	Armadillo repeat containing 6	0.127	0.236879	0.867	No	Null	No	Null	1.835	1.771	1.899	-0.035	0.304	No	Null	No	Null	-0.536921	-0.519274	-0.554568	No	No
175	ENSMUSG00000002346	Slc25a42	Solute carrier family 25, member 42	0.414	0.103628	0.867	No	Null	No	Null	3.519	3.312	3.726	-0.023	0.646	No	Null	No	Null	1.87943	1.89086	1.868	No	No
176	ENSMUSG00000002365	Snx9	Sorting nexin 9	0.021	0.776089	0.969	No	Null	No	Null	5.296	5.286	5.306	0.001	0.963	No	Null	No	Null	2.06354	2.06285	2.06423	No	No
177	ENSMUSG00000002372	Ranbp3	RAN binding protein 3	-0.01	0.901055	0.986	No	Null	No	Null	4.319	4.324	4.314	-0.068	0.14	No	Null	No	Null	1.52955	1.56367	1.49544	No	No
178	ENSMUSG00000002379	Ndufa11	NADH:ubiquinone oxidoreductase subunit A11	-0.025	0.808835	0.973	No	Null	No	Null	4.414	4.427	4.402	-0.086	0.226	No	Null	No	Null	0.340026	0.383141	0.29691	No	No
[truncated: 6,182 more rows]

## Sheet: HF Maf1hepKO cohort
	HF Maf1hep-/- cohort			RNASeq										Proteomics									RNA and Protein
[truncated: 6,547 more rows]
