# Supplementary material for: Contrasting effects of whole-body and hepatocyte-specific deletion of the RNA polymerase III repressor Maf1 in the mouse
Source: Front Mol Biosci. 2023 Dec 5;10:1297800. doi: 10.3389/fmolb.2023.1297800 (PMC10746880; doi:10.3389/fmolb.2023.1297800)
Supplement: Supplementary file 11 [file Table8.XLSX]

## Sheet: Table S8 Legend
Table S8. Terms enriched in GO biological processes (sheet 2) and Wikipathways (sheet 3) for differentially expressed proteins in the HF-fed Maf1hep-/- mice. Highlighted in green are terms associated with lipid metabolism, in blue with sterol metabolism, in red DNA replication and cell cycle and in yellow with nuclear receptors.

## Sheet: GO biological processes
GO term	Ontology description	Genes in genome	% in genome	Genes in list	% in list	Pvalue	Adjusted Pvalue	Genes
GO:0006629	GOBP_LIPID_METABOLIC_PROCESS	1426	3.58	24	1.68	1.44213e-23	4.06839e-19	CD36,CYP17A1,FADS1,EGFR,ACACA,ACLY,EHHADH,FASN,GPCPD1,PGAP2,DHCR24,TM6SF2,SCD,GSTP1,CYP7B1,GSTM1,ACACB,ABCD2,CYP4A11,RDH11,RDH16,ANG,SERPINA3,UGT1A4
GO:0044255	GOBP_CELLULAR_LIPID_METABOLIC_PROCESS	1059	2.66	18	1.69	2.02083e-17	2.85048e-13	CD36,FADS1,EGFR,ACACA,ACLY,EHHADH,FASN,GPCPD1,PGAP2,SCD,GSTP1,GSTM1,ACACB,ABCD2,CYP4A11,RDH11,RDH16,ANG
GO:0032787	GOBP_MONOCARBOXYLIC_ACID_METABOLIC_PROCESS	645	1.62	14	2.17	5.36695e-15	5.0469e-11	CD36,FADS1,ACACA,ACLY,EHHADH,FASN,SCD,GSTP1,CYP7B1,GSTM1,ACACB,ABCD2,CYP4A11,UGT1A4
GO:0006631	GOBP_FATTY_ACID_METABOLIC_PROCESS	392	0.98	12	3.06	1.09851e-14	7.74755e-11	CD36,FADS1,ACACA,ACLY,EHHADH,FASN,SCD,GSTP1,GSTM1,ACACB,ABCD2,CYP4A11
GO:0008610	GOBP_LIPID_BIOSYNTHETIC_PROCESS	728	1.83	14	1.92	2.78701e-14	1.31041e-10	CYP17A1,FADS1,ACACA,ACLY,FASN,PGAP2,DHCR24,SCD,GSTP1,CYP7B1,GSTM1,ACACB,ABCD2,ANG
GO:0044281	GOBP_SMALL_MOLECULE_METABOLIC_PROCESS	1886	4.74	19	1	2.69373e-14	1.31041e-10	CD36,CYP17A1,NQO1,FADS1,ACACA,ACLY,EHHADH,FASN,DHCR24,SCD,GSTP1,CYP7B1,GSTM1,ACACB,ABCD2,CYP4A11,RDH11,RDH16,UGT1A4
GO:0072330	GOBP_MONOCARBOXYLIC_ACID_BIOSYNTHETIC_PROCESS	224	0.56	10	4.46	5.40354e-14	2.17771e-10	FADS1,ACACA,ACLY,FASN,SCD,GSTP1,CYP7B1,GSTM1,ACACB,ABCD2
GO:0016053	GOBP_ORGANIC_ACID_BIOSYNTHETIC_PROCESS	335	0.84	11	3.28	7.50025e-14	2.64487e-10	FADS1,ACACA,ACLY,FASN,SCD,GSTP1,CYP7B1,GSTM1,ACACB,ABCD2,CYP4A11
GO:0006633	GOBP_FATTY_ACID_BIOSYNTHETIC_PROCESS	168	0.42	9	5.35	2.1189e-13	5.97762e-10	FADS1,ACACA,ACLY,FASN,SCD,GSTP1,GSTM1,ACACB,ABCD2
GO:0006082	GOBP_ORGANIC_ACID_METABOLIC_PROCESS	1067	2.68	15	1.4	2.56633e-13	6.58171e-10	CD36,NQO1,FADS1,ACACA,ACLY,EHHADH,FASN,SCD,GSTP1,CYP7B1,GSTM1,ACACB,ABCD2,CYP4A11,UGT1A4
GO:0008202	GOBP_STEROID_METABOLIC_PROCESS	329	0.82	10	3.03	2.46274e-12	4.9626e-09	CYP17A1,ACACA,ACLY,FASN,DHCR24,SCD,CYP7B1,ACACB,RDH16,UGT1A4
GO:0006066	GOBP_ALCOHOL_METABOLIC_PROCESS	373	0.93	10	2.68	8.45669e-12	1.40772e-08	ACACA,ACLY,FASN,DHCR24,SCD,CYP7B1,ACACB,RDH11,RDH16,UGT1A4
GO:0044283	GOBP_SMALL_MOLECULE_BIOSYNTHETIC_PROCESS	692	1.73	12	1.73	8.48293e-12	1.40772e-08	FADS1,ACACA,ACLY,FASN,DHCR24,SCD,GSTP1,CYP7B1,GSTM1,ACACB,ABCD2,CYP4A11
GO:0019216	GOBP_REGULATION_OF_LIPID_METABOLIC_PROCESS	401	1	10	2.49	1.71702e-11	2.55288e-08	CD36,FADS1,ACACA,FASN,TM6SF2,SCD,ACACB,ABCD2,CYP4A11,SERPINA3
GO:1901615	GOBP_ORGANIC_HYDROXY_COMPOUND_METABOLIC_PROCESS	555	1.39	11	1.98	1.71935e-11	2.55288e-08	ACACA,ACLY,FASN,DHCR24,SCD,CYP7B1,ACACB,CYP4A11,RDH11,RDH16,UGT1A4
GO:0006694	GOBP_STEROID_BIOSYNTHETIC_PROCESS	190	0.47	8	4.21	3.50649e-11	4.30094e-08	CYP17A1,ACACA,ACLY,FASN,DHCR24,SCD,CYP7B1,ACACB
GO:1902299	GOBP_PRE_REPLICATIVE_COMPLEX_ASSEMBLY_INVOLVED_IN_CELL_CYCLE_DNA_REPLICATION	8	0.02	4	50	9.07125e-11	9.84266e-08	MCM2,MCM6,MCM7,MCM3
GO:0016126	GOBP_STEROL_BIOSYNTHETIC_PROCESS	78	0.19	6	7.69	3.07578e-10	2.79906e-07	ACACA,ACLY,FASN,DHCR24,SCD,ACACB
GO:0000727	GOBP_DOUBLE_STRAND_BREAK_REPAIR_VIA_BREAK_INDUCED_REPLICATION	12	0.03	4	33.33	6.3889e-10	4.74309e-07	MCM2,MCM6,MCM7,MCM3
GO:0016125	GOBP_STEROL_METABOLIC_PROCESS	165	0.41	7	4.24	6.14208e-10	4.74309e-07	ACACA,ACLY,FASN,DHCR24,SCD,CYP7B1,ACACB
GO:0042592	GOBP_HOMEOSTATIC_PROCESS	1912	4.8	15	0.78	8.91546e-10	6.44908e-07	CD36,NQO1,EGFR,ACACA,FEN1,GNL3L,TM6SF2,SCD,GSTP1,CYP7B1,ACACB,CYP4A11,LGALS1,ANG,SERPINA3
GO:0044272	GOBP_SULFUR_COMPOUND_BIOSYNTHETIC_PROCESS	193	0.48	7	3.62	1.82677e-09	1.25695e-06	ACACA,ACLY,FASN,SCD,GSTP1,GSTM1,ACACB
GO:0033559	GOBP_UNSATURATED_FATTY_ACID_METABOLIC_PROCESS	115	0.28	6	5.21	3.25209e-09	2.0851e-06	FADS1,SCD,GSTP1,GSTM1,ABCD2,CYP4A11
GO:0035384	GOBP_THIOESTER_BIOSYNTHETIC_PROCESS	53	0.13	5	9.43	3.58193e-09	2.14774e-06	ACACA,ACLY,FASN,SCD,ACACB
GO:0044786	GOBP_CELL_CYCLE_DNA_REPLICATION	64	0.16	5	7.81	9.41462e-09	5.10761e-06	MCM2,FEN1,MCM6,MCM7,MCM3
GO:1901617	GOBP_ORGANIC_HYDROXY_COMPOUND_BIOSYNTHETIC_PROCESS	251	0.63	7	2.78	1.11704e-08	5.79772e-06	ACACA,ACLY,FASN,DHCR24,SCD,CYP7B1,ACACB
GO:0033866	GOBP_NUCLEOSIDE_BISPHOSPHATE_BIOSYNTHETIC_PROCESS	67	0.16	5	7.46	1.189e-08	5.8951e-06	ACACA,ACLY,FASN,SCD,ACACB
GO:0046165	GOBP_ALCOHOL_BIOSYNTHETIC_PROCESS	156	0.39	6	3.84	2.01819e-08	9.33361e-06	ACACA,ACLY,FASN,DHCR24,SCD,ACACB
GO:1901568	GOBP_FATTY_ACID_DERIVATIVE_METABOLIC_PROCESS	82	0.2	5	6.09	3.31008e-08	1.42169e-05	ACACA,ACLY,FASN,SCD,CYP4A11
GO:0046949	GOBP_FATTY_ACYL_COA_BIOSYNTHETIC_PROCESS	31	0.07	4	12.9	3.98422e-08	1.65292e-05	ACACA,ACLY,FASN,SCD
GO:0006084	GOBP_ACETYL_COA_METABOLIC_PROCESS	38	0.09	4	10.52	9.28109e-08	3.31429e-05	ACACA,ACLY,FASN,ACACB
GO:0006270	GOBP_DNA_REPLICATION_INITIATION	40	0.1	4	10	1.14678e-07	3.89779e-05	MCM2,MCM6,MCM7,MCM3
GO:0035383	GOBP_THIOESTER_METABOLIC_PROCESS	105	0.26	5	4.76	1.14522e-07	3.89779e-05	ACACA,ACLY,FASN,SCD,ACACB
GO:0035337	GOBP_FATTY_ACYL_COA_METABOLIC_PROCESS	42	0.1	4	9.52	1.40169e-07	4.49353e-05	ACACA,ACLY,FASN,SCD
GO:0006790	GOBP_SULFUR_COMPOUND_METABOLIC_PROCESS	378	0.95	7	1.85	1.79246e-07	5.49642e-05	ACACA,ACLY,FASN,SCD,GSTP1,GSTM1,ACACB
GO:0120254	GOBP_OLEFINIC_COMPOUND_METABOLIC_PROCESS	119	0.29	5	4.2	2.13647e-07	6.41192e-05	CYP17A1,FADS1,GSTP1,CYP4A11,RDH11
GO:0045540	GOBP_REGULATION_OF_CHOLESTEROL_BIOSYNTHETIC_PROCESS	48	0.12	4	8.33	2.42203e-07	7.0441e-05	ACACA,FASN,SCD,ACACB
GO:0097237	GOBP_CELLULAR_RESPONSE_TO_TOXIC_SUBSTANCE	122	0.3	5	4.09	2.41769e-07	7.0441e-05	CD36,NQO1,GSTP1,GSTM1,RDH11
GO:1902001	GOBP_FATTY_ACID_TRANSMEMBRANE_TRANSPORT	50	0.12	4	8	2.86088e-07	7.91258e-05	CD36,ACACA,ACACB,ABCD2
GO:0009410	GOBP_RESPONSE_TO_XENOBIOTIC_STIMULUS	131	0.32	5	3.81	3.44047e-07	9.24371e-05	NQO1,MCM7,GSTP1,GSTM1,UGT1A4
GO:0098754	GOBP_DETOXIFICATION	138	0.34	5	3.62	4.45025e-07	0.000111103	CD36,NQO1,GSTP1,GSTM1,RDH11
GO:0000725	GOBP_RECOMBINATIONAL_REPAIR	140	0.35	5	3.57	4.77786e-07	0.000115204	MCM2,FEN1,MCM6,MCM7,MCM3
GO:0033865	GOBP_NUCLEOSIDE_BISPHOSPHATE_METABOLIC_PROCESS	140	0.35	5	3.57	4.77786e-07	0.000115204	ACACA,ACLY,FASN,SCD,ACACB
GO:0006260	GOBP_DNA_REPLICATION	280	0.7	6	2.14	6.25535e-07	0.000144647	MCM2,EGFR,FEN1,MCM6,MCM7,MCM3
GO:0090181	GOBP_REGULATION_OF_CHOLESTEROL_METABOLIC_PROCESS	61	0.15	4	6.55	6.41126e-07	0.000144694	ACACA,FASN,SCD,ACACB
GO:0006268	GOBP_DNA_UNWINDING_INVOLVED_IN_DNA_REPLICATION	16	0.04	3	18.75	6.97495e-07	0.000150206	MCM2,MCM6,MCM7
GO:0015908	GOBP_FATTY_ACID_TRANSPORT	150	0.37	5	3.33	6.71254e-07	0.000150206	CD36,ACACA,ACACB,ABCD2,CYP4A11
GO:1901570	GOBP_FATTY_ACID_DERIVATIVE_BIOSYNTHETIC_PROCESS	62	0.15	4	6.45	6.84651e-07	0.000150206	ACACA,ACLY,FASN,SCD
GO:1902969	GOBP_MITOTIC_DNA_REPLICATION	16	0.04	3	18.75	6.97495e-07	0.000150206	MCM2,MCM6,MCM3
GO:0006261	GOBP_DNA_DEPENDENT_DNA_REPLICATION	157	0.39	5	3.18	8.39947e-07	0.000172962	MCM2,FEN1,MCM6,MCM7,MCM3
GO:0006801	GOBP_SUPEROXIDE_METABOLIC_PROCESS	70	0.17	4	5.71	1.11628e-06	0.000214228	CD36,NQO1,EGFR,GSTP1
GO:0015909	GOBP_LONG_CHAIN_FATTY_ACID_TRANSPORT	72	0.18	4	5.55	1.24999e-06	0.000231996	CD36,ACACA,ACACB,ABCD2
GO:0048871	GOBP_MULTICELLULAR_ORGANISMAL_HOMEOSTASIS	516	1.29	7	1.35	1.41146e-06	0.000256896	CD36,EGFR,ACACA,SCD,ACACB,CYP4A11,SERPINA3
GO:1902930	GOBP_REGULATION_OF_ALCOHOL_BIOSYNTHETIC_PROCESS	75	0.18	4	5.33	1.47232e-06	0.000262884	ACACA,FASN,SCD,ACACB
GO:0043651	GOBP_LINOLEIC_ACID_METABOLIC_PROCESS	21	0.05	3	14.28	1.64803e-06	0.000288773	FADS1,GSTP1,CYP4A11
GO:0046390	GOBP_RIBOSE_PHOSPHATE_BIOSYNTHETIC_PROCESS	195	0.49	5	2.56	2.42188e-06	0.000405321	ACACA,ACLY,FASN,SCD,ACACB
GO:1901566	GOBP_ORGANONITROGEN_COMPOUND_BIOSYNTHETIC_PROCESS	1786	4.48	11	0.61	2.46371e-06	0.000408846	EGFR,PHLDA1,ACACA,ACLY,FASN,PGAP2,SCD,GSTP1,GSTM1,ACACB,ANG
GO:0043086	GOBP_NEGATIVE_REGULATION_OF_CATALYTIC_ACTIVITY	816	2.05	8	0.98	2.56438e-06	0.000423062	MCM2,NQO1,SERPINB8,APCS,DHCR24,GSTP1,ACACB,SERPINA3
GO:0046890	GOBP_REGULATION_OF_LIPID_BIOSYNTHETIC_PROCESS	202	0.5	5	2.47	2.87425e-06	0.000455536	ACACA,FASN,SCD,ACACB,ABCD2
GO:0050810	GOBP_REGULATION_OF_STEROID_BIOSYNTHETIC_PROCESS	91	0.22	4	4.39	3.18571e-06	0.000493803	ACACA,FASN,SCD,ACACB
GO:0072522	GOBP_PURINE_CONTAINING_COMPOUND_BIOSYNTHETIC_PROCESS	207	0.52	5	2.41	3.23597e-06	0.000496141	ACACA,ACLY,FASN,SCD,ACACB
GO:0090407	GOBP_ORGANOPHOSPHATE_BIOSYNTHETIC_PROCESS	586	1.47	7	1.19	3.2348e-06	0.000496141	FADS1,ACACA,ACLY,FASN,PGAP2,SCD,ACACB
GO:0044092	GOBP_NEGATIVE_REGULATION_OF_MOLECULAR_FUNCTION	1167	2.93	9	0.77	3.93356e-06	0.000596611	MCM2,NQO1,GNL3L,SERPINB8,APCS,DHCR24,GSTP1,ACACB,SERPINA3
GO:0043603	GOBP_CELLULAR_AMIDE_METABOLIC_PROCESS	1185	2.97	9	0.75	4.44352e-06	0.000664366	EGFR,ACACA,ACLY,FASN,SCD,GSTP1,GSTM1,ACACB,ANG
GO:0090322	GOBP_REGULATION_OF_SUPEROXIDE_METABOLIC_PROCESS	32	0.08	3	9.37	6.07666e-06	0.000874636	CD36,EGFR,GSTP1
GO:0009636	GOBP_RESPONSE_TO_TOXIC_SUBSTANCE	239	0.6	5	2.09	6.47563e-06	0.000922647	CD36,NQO1,GSTP1,GSTM1,RDH11
GO:0042759	GOBP_LONG_CHAIN_FATTY_ACID_BIOSYNTHETIC_PROCESS	33	0.08	3	9.09	6.67743e-06	0.000938446	FADS1,GSTP1,GSTM1
GO:0032392	GOBP_DNA_GEOMETRIC_CHANGE	114	0.28	4	3.5	7.77141e-06	0.00106418	MCM2,MCM6,MCM7,MCM3
GO:0062012	GOBP_REGULATION_OF_SMALL_MOLECULE_METABOLIC_PROCESS	436	1.09	6	1.37	7.82172e-06	0.00106418	NQO1,ACACA,FASN,SCD,ACACB,ABCD2
GO:1901137	GOBP_CARBOHYDRATE_DERIVATIVE_BIOSYNTHETIC_PROCESS	680	1.7	7	1.02	8.42736e-06	0.00111617	PHLDA1,ACACA,ACLY,FASN,PGAP2,SCD,ACACB
GO:0001676	GOBP_LONG_CHAIN_FATTY_ACID_METABOLIC_PROCESS	120	0.3	4	3.33	9.50916e-06	0.00124196	FADS1,GSTP1,GSTM1,CYP4A11
GO:0019218	GOBP_REGULATION_OF_STEROID_METABOLIC_PROCESS	122	0.3	4	3.27	1.01471e-05	0.00131312	ACACA,FASN,SCD,ACACB
GO:0006690	GOBP_ICOSANOID_METABOLIC_PROCESS	123	0.3	4	3.25	1.04776e-05	0.0013497	FADS1,GSTP1,GSTM1,CYP4A11
GO:1901293	GOBP_NUCLEOSIDE_PHOSPHATE_BIOSYNTHETIC_PROCESS	266	0.66	5	1.87	1.08142e-05	0.00138045	ACACA,ACLY,FASN,SCD,ACACB
GO:0006302	GOBP_DOUBLE_STRAND_BREAK_REPAIR	268	0.67	5	1.86	1.12079e-05	0.00141788	MCM2,FEN1,MCM6,MCM7,MCM3
GO:0019637	GOBP_ORGANOPHOSPHATE_METABOLIC_PROCESS	1024	2.57	8	0.78	1.30974e-05	0.00160648	FADS1,ACACA,ACLY,FASN,GPCPD1,PGAP2,SCD,ACACB
GO:0072329	GOBP_MONOCARBOXYLIC_ACID_CATABOLIC_PROCESS	131	0.32	4	3.05	1.34134e-05	0.00163812	EHHADH,ACACB,ABCD2,CYP4A11
GO:0072593	GOBP_REACTIVE_OXYGEN_SPECIES_METABOLIC_PROCESS	281	0.7	5	1.77	1.40464e-05	0.00170803	CD36,NQO1,EGFR,GSTP1,ABCD2
GO:0006310	GOBP_DNA_RECOMBINATION	294	0.73	5	1.7	1.74133e-05	0.00207277	MCM2,FEN1,MCM6,MCM7,MCM3
GO:1902292	GOBP_CELL_CYCLE_DNA_REPLICATION_INITIATION	6	0.01	2	33.33	1.78582e-05	0.00210794	MCM2,MCM3
GO:0070849	GOBP_RESPONSE_TO_EPIDERMAL_GROWTH_FACTOR	46	0.11	3	6.52	1.83307e-05	0.00213689	EGFR,MCM7,GSTP1
GO:0044843	GOBP_CELL_CYCLE_G1_S_PHASE_TRANSITION	298	0.74	5	1.67	1.85656e-05	0.00215537	MCM2,EGFR,MCM6,MCM7,MCM3
GO:0032365	GOBP_INTRACELLULAR_LIPID_TRANSPORT	47	0.11	3	6.38	1.95603e-05	0.00225231	ACACA,ACACB,ABCD2
GO:0051248	GOBP_NEGATIVE_REGULATION_OF_PROTEIN_METABOLIC_PROCESS	1110	2.79	8	0.72	2.30965e-05	0.00258561	EGFR,GNL3L,SERPINB8,APCS,DHCR24,GSTP1,ANG,SERPINA3
GO:0006636	GOBP_UNSATURATED_FATTY_ACID_BIOSYNTHETIC_PROCESS	51	0.12	3	5.88	2.50179e-05	0.00274623	FADS1,SCD,ABCD2
GO:0032430	GOBP_POSITIVE_REGULATION_OF_PHOSPHOLIPASE_A2_ACTIVITY	7	0.01	2	28.57	2.4975e-05	0.00274623	EGFR,ANG
GO:1903825	GOBP_ORGANIC_ACID_TRANSMEMBRANE_TRANSPORT	155	0.38	4	2.58	2.58457e-05	0.00281519	CD36,ACACA,ACACB,ABCD2
GO:1901135	GOBP_CARBOHYDRATE_DERIVATIVE_METABOLIC_PROCESS	1134	2.85	8	0.7	2.68157e-05	0.0029096	PHLDA1,ACACA,ACLY,FASN,APCS,PGAP2,SCD,ACACB
GO:0015849	GOBP_ORGANIC_ACID_TRANSPORT	324	0.81	5	1.54	2.75659e-05	0.00295689	CD36,ACACA,ACACB,ABCD2,CYP4A11
GO:0006281	GOBP_DNA_REPAIR	569	1.43	6	1.05	3.42506e-05	0.00352643	MCM2,EGFR,FEN1,MCM6,MCM7,MCM3
GO:0016042	GOBP_LIPID_CATABOLIC_PROCESS	340	0.85	5	1.47	3.45784e-05	0.00354724	EHHADH,GPCPD1,ACACB,ABCD2,CYP4A11
GO:0043933	GOBP_PROTEIN_CONTAINING_COMPLEX_SUBUNIT_ORGANIZATION	1959	4.92	10	0.51	3.68548e-05	0.00370436	MCM2,CD36,ACACA,GNL3L,MCM6,APCS,MCM7,MCM3,ACACB,ANG
GO:0048878	GOBP_CHEMICAL_HOMEOSTASIS	1187	2.98	8	0.67	3.68218e-05	0.00370436	CD36,EGFR,ACACA,TM6SF2,GSTP1,CYP7B1,CYP4A11,LGALS1
GO:0043604	GOBP_AMIDE_BIOSYNTHETIC_PROCESS	877	2.2	7	0.79	4.17787e-05	0.00415007	EGFR,ACACA,ACLY,FASN,SCD,ACACB,ANG
GO:0051121	GOBP_HEPOXILIN_METABOLIC_PROCESS	9	0.02	2	22.22	4.2724e-05	0.00419169	GSTP1,GSTM1
GO:0042493	GOBP_RESPONSE_TO_DRUG	359	0.9	5	1.39	4.46066e-05	0.00435432	NQO1,EGFR,MCM7,ACACB,LGALS1
GO:0014070	GOBP_RESPONSE_TO_ORGANIC_CYCLIC_COMPOUND	907	2.27	7	0.77	5.14225e-05	0.00493428	CD36,NQO1,EGFR,GSTP1,CYP7B1,ACACB,LGALS1
GO:2000377	GOBP_REGULATION_OF_REACTIVE_OXYGEN_SPECIES_METABOLIC_PROCESS	192	0.48	4	2.08	5.9063e-05	0.00548988	CD36,EGFR,GSTP1,ABCD2
GO:0006259	GOBP_DNA_METABOLIC_PROCESS	949	2.38	7	0.73	6.78944e-05	0.00559895	MCM2,EGFR,FEN1,GNL3L,MCM6,MCM7,MCM3
GO:0006853	GOBP_CARNITINE_SHUTTLE	11	0.02	2	18.18	6.51349e-05	0.00559895	ACACA,ACACB
GO:0044770	GOBP_CELL_CYCLE_PHASE_TRANSITION	641	1.61	6	0.93	6.54774e-05	0.00559895	MCM2,EGFR,PHLDA1,MCM6,MCM7,MCM3
GO:0032429	GOBP_REGULATION_OF_PHOSPHOLIPASE_A2_ACTIVITY	12	0.03	2	16.66	7.80794e-05	0.00625766	EGFR,ANG
GO:0006635	GOBP_FATTY_ACID_BETA_OXIDATION	75	0.18	3	4	7.91344e-05	0.00632425	EHHADH,ACACB,ABCD2
GO:0002674	GOBP_NEGATIVE_REGULATION_OF_ACUTE_INFLAMMATORY_RESPONSE	13	0.03	2	15.38	9.21782e-05	0.00721238	APCS,GSTP1
GO:0000302	GOBP_RESPONSE_TO_REACTIVE_OXYGEN_SPECIES	224	0.56	4	1.78	0.000106417	0.00818667	CD36,NQO1,EGFR,GSTP1
GO:0044242	GOBP_CELLULAR_LIPID_CATABOLIC_PROCESS	230	0.57	4	1.73	0.000117652	0.00889833	EHHADH,GPCPD1,ACACB,ABCD2
GO:0006979	GOBP_RESPONSE_TO_OXIDATIVE_STRESS	444	1.11	5	1.12	0.000119289	0.00899799	CD36,NQO1,EGFR,DHCR24,GSTP1
GO:0022402	GOBP_CELL_CYCLE_PROCESS	1415	3.55	8	0.56	0.000121767	0.00916042	MCM2,EGFR,PHLDA1,FEN1,MCM6,MCM7,DHCR24,MCM3
GO:0051346	GOBP_NEGATIVE_REGULATION_OF_HYDROLASE_ACTIVITY	454	1.14	5	1.1	0.00013209	0.00956501	MCM2,SERPINB8,APCS,DHCR24,SERPINA3
GO:0072521	GOBP_PURINE_CONTAINING_COMPOUND_METABOLIC_PROCESS	459	1.15	5	1.08	0.000138869	0.00986811	ACACA,ACLY,FASN,SCD,ACACB

## Sheet: Wikipathways
Wikipathways term	Ontology description	Genes in genome	% in genome	Genes in list	% in list	Pvalue	Adjusted Pvalue	Genes
WP357	WP_FATTY_ACID_BIOSYNTHESIS	22	0.05	5	22.72	3.38858e-11	4.30094e-08	ACACA,ACLY,FASN,SCD,ACACB
WP2882	WP_NUCLEAR_RECEPTORS_METAPATHWAY	321	0.8	9	2.8	6.97518e-11	8.19903e-08	NQO1,EGFR,EHHADH,FASN,SCD,GSTP1,GSTM1,CYP4A11,UGT1A4
WP4018	WP_PATHWAYS_IN_CLEAR_CELL_RENAL_CELL_CARCINOMA	87	0.21	5	5.74	4.46054e-08	1.79766e-05	EGFR,ACACA,ACLY,FASN,ACACB
WP466	WP_DNA_REPLICATION	42	0.1	4	9.52	1.40169e-07	4.49353e-05	MCM2,MCM6,MCM7,MCM3
WP4718	WP_CHOLESTEROL_METABOLISM_INCLUDES_BOTH_BLOCH_AND_KANDUTSCHRUSSELL_PATHWAYS	47	0.11	4	8.51	2.22243e-07	6.59968e-05	FADS1,FASN,DHCR24,SCD
WP2884	WP_NRF2_PATHWAY	145	0.36	5	3.44	5.68053e-07	0.000134667	NQO1,GSTP1,GSTM1,CYP4A11,UGT1A4
WP4724	WP_OMEGA9_FA_SYNTHESIS	16	0.04	3	18.75	6.97495e-07	0.000150206	FADS1,FASN,SCD
WP45	WP_G1_TO_S_CELL_CYCLE_CONTROL	64	0.16	4	6.25	7.78236e-07	0.000163842	MCM2,MCM6,MCM7,MCM3
WP3942	WP_PPAR_SIGNALING_PATHWAY	67	0.16	4	5.97	9.35984e-07	0.00018727	CD36,EHHADH,SCD,CYP4A11
WP1982	WP_STEROL_REGULATORY_ELEMENTBINDING_PROTEINS_SREBP_SIGNALLING	73	0.18	4	5.47	1.32112e-06	0.000243595	ACACA,ACLY,FASN,SCD
WP702	WP_METAPATHWAY_BIOTRANSFORMATION_PHASE_I_AND_II	185	0.46	5	2.7	1.87454e-06	0.000326437	CYP17A1,GSTP1,CYP7B1,GSTM1,UGT1A4
WP4352	WP_CILIARY_LANDSCAPE	219	0.55	5	2.28	4.25011e-06	0.000641176	MCM2,MCM6,MCM7,MCM3,EXOC6
WP3965	WP_LIPID_METABOLISM_PATHWAY	29	0.07	3	10.34	4.49052e-06	0.000666747	ACACA,ACLY,FASN
WP2875	WP_CONSTITUTIVE_ANDROSTANE_RECEPTOR_PATHWAY	32	0.08	3	9.37	6.07666e-06	0.000874636	EHHADH,CYP4A11,UGT1A4
WP179	WP_CELL_CYCLE	122	0.3	4	3.27	1.01471e-05	0.00131312	MCM2,MCM6,MCM7,MCM3
WP3891	WP_BENZENE_METABOLISM	6	0.01	2	33.33	1.78582e-05	0.00210794	NQO1,GSTM1
WP2873	WP_ARYL_HYDROCARBON_RECEPTOR_PATHWAY	48	0.12	3	6.25	2.08428e-05	0.00238055	NQO1,EGFR,UGT1A4
WP2586	WP_ARYL_HYDROCARBON_RECEPTOR_NETPATH	48	0.12	3	6.25	2.08428e-05	0.00238055	CD36,NQO1,EGFR
WP5031	WP_BIOTIN_METABOLISM_INCLUDING_IEMS	9	0.02	2	22.22	4.2724e-05	0.00419169	ACACA,ACACB
WP43	WP_OXIDATION_BY_CYTOCHROME_P450	63	0.15	3	4.76	4.71189e-05	0.00453676	CYP17A1,CYP7B1,CYP4A11
WP2874	WP_LIVER_X_RECEPTOR_PATHWAY	10	0.02	2	20	5.33485e-05	0.00505251	FASN,SCD
WP1403	WP_AMPACTIVATED_PROTEIN_KINASE_AMPK_SIGNALING	68	0.17	3	4.41	5.91586e-05	0.00548988	ACACA,FASN,ACACB
WP2446	WP_RETINOBLASTOMA_GENE_IN_CANCER	88	0.22	3	3.4	0.000126887	0.00942	MCM6,MCM7,MCM3
